# Supplementary material for: Identification of the subtypes of gastric cancer based on DNA methylation and the prediction of prognosis
Source: Clin Epigenetics. 2020 Oct 28;12:161. doi: 10.1186/s13148-020-00940-3 (PMC7592597; doi:10.1186/s13148-020-00940-3)
Supplement: Supplementary file 1 — Additional file 1: Supplementary Table 1. 406 patients' information and the follow-up data. [file 13148_2020_940_MOESM1_ESM.xlsx]

## Sheet: SHEET
Supplementary Table 1. 406 patients' information and the follow-up data
patients'ID	survival time (day)	state	age (year)	gender	grade	stage	T	M	N
TCGA-BR-4292	0	alive	73	FEMALE	G1	\	T1	M0	NX
TCGA-BR-4371	0	alive	71	FEMALE	G1	\	T2	M0	NX
TCGA-CG-5719	31	alive	54	FEMALE	G1	Stage IV	T4	M1	N0
TCGA-B7-A5TJ	335	alive	74	MALE	G1	Stage IIB	T4a	M0	NX
TCGA-CD-5800	400	alive	51	FEMALE	G1	Stage II	T3	M0	N0
TCGA-HU-8244	742	alive	77	FEMALE	G1	Stage IA	T1a	M0	N0
TCGA-KB-A93H	1145	alive	79	FEMALE	G1	Stage IIB	T3	M0	N1
TCGA-VQ-A927	200	dead	81	MALE	G1	Stage IIIB	T3	M0	N3
TCGA-CD-A4MI	358	dead	62	MALE	G1	Stage IIIA	T3	M0	N1
TCGA-BR-4201	940	dead	66	FEMALE	G1	\	T2a	M0	NX
TCGA-BR-4294	0	alive	65	MALE	G2	\	T2a	M0	NX
TCGA-BR-4357	0	alive	58	MALE	G2	\	T3	MX	NX
TCGA-BR-4366	0	alive	87	MALE	G2	\	TX	M0	NX
TCGA-BR-4370	0	alive	74	FEMALE	G2	\	TX	M0	NX
TCGA-BR-8486	0	alive	90	FEMALE	G2	Stage IA	T1b	M0	N0
TCGA-BR-8679	0	alive	63	FEMALE	G2	Stage IB	T2	M0	N0
TCGA-CD-5804	0	alive	90	MALE	G2	\	T3	M0	N1
TCGA-CG-5716	0	alive	86	MALE	G2	Stage IV	T4a	M1	N2
TCGA-F1-6177	0	alive	90	MALE	G2	Stage I	T1b	MX	N1
TCGA-FP-8631	17	alive	68	MALE	G2	Stage IIIA	T3	MX	N2
TCGA-BR-A4J6	20	alive	69	FEMALE	G2	Stage IIA	T3	M0	N0
TCGA-BR-8077	21	alive	58	FEMALE	G2	Stage IIIB	T4b	M0	N1
TCGA-HU-8610	23	alive	75	MALE	G2	Stage IA	T1b	M0	N0
TCGA-HU-8238	46	alive	56	MALE	G2	\	T3	M0	\
TCGA-CD-A486	104	alive	68	MALE	G2	Stage IIA	T3	M0	N0
TCGA-CG-5730	122	alive	80	FEMALE	G2	Stage IV	T2	M1	N1
TCGA-BR-8483	164	alive	59	MALE	G2	Stage IIIA	T3	M0	N2
TCGA-HU-A4G3	170	alive	54	MALE	G2	Stage IIB	T2	M0	N2
TCGA-BR-8360	188	alive	66	MALE	G2	Stage IIA	T3	M0	N0
TCGA-FP-A9TM	189	alive	77	MALE	G2	\	T1b	M0	N1
TCGA-VQ-A91W	224	alive	30	MALE	G2	Stage IIIA	T3	M0	N1
TCGA-D7-A74A	225	alive	61	FEMALE	G2	Stage IIIA	T3	M0	N2
TCGA-CG-4436	243	alive	57	MALE	G2	Stage IB	T2	M0	N0
TCGA-CG-4437	245	alive	83	MALE	G2	Stage II	T2	M0	N1
TCGA-HU-A4H8	270	alive	77	MALE	G2	Stage IB	T1b	M0	N1
TCGA-BR-6710	273	alive	41	MALE	G2	Stage IB	T2	M0	N0
TCGA-HU-A4GP	273	alive	62	FEMALE	G2	Stage IIA	T2	M0	N1
TCGA-B7-A5TN	287	alive	60	MALE	G2	Stage IIB	T4a	M0	NX
TCGA-BR-6456	308	alive	74	FEMALE	G2	Stage IIB	T3	M0	N1
TCGA-BR-8690	325	alive	54	FEMALE	G2	Stage IIIB	T3	M0	N3a
TCGA-D7-6820	344	alive	64	MALE	G2	Stage IIB	T2	M0	N1
TCGA-F1-A72C	346	alive	68	MALE	G2	Stage IIA	T3	M0	N0
TCGA-BR-8678	351	alive	76	MALE	G2	Stage IB	T2	M0	N0
TCGA-BR-A4QL	352	alive	75	FEMALE	G2	Stage IIIB	T3	M0	N3a
TCGA-HU-A4GH	358	alive	75	MALE	G2	Stage IA	T1b	M0	N0
TCGA-CD-A4MH	371	alive	86	FEMALE	G2	Stage IIA	T3	M0	N0
TCGA-D7-6822	375	alive	77	MALE	G2	Stage IB	T2	M0	N0
TCGA-D7-5577	376	alive	53	FEMALE	G2	Stage IIIA	T2	M0	N3
TCGA-CD-A48A	378	alive	57	MALE	G2	Stage IIA	T3	M0	N0
TCGA-IN-A6RS	383	alive	76	MALE	G2	Stage IA	T1b	M0	N0
TCGA-CD-A4MJ	384	alive	60	MALE	G2	Stage IB	T2	M0	N0
TCGA-HU-A4H2	394	alive	58	FEMALE	G2	Stage IIIB	T3	M0	N3b
TCGA-CD-5802	406	alive	58	MALE	G2	Stage II	T3	M0	N0
TCGA-FP-8211	413	alive	62	MALE	G2	Stage IIB	T3	MX	N1
TCGA-D7-A6ET	417	alive	76	MALE	G2	Stage IIIB	T3	M0	N3a
TCGA-MX-A666	427	alive	61	MALE	G2	Stage IIA	T2	MX	NX
TCGA-D7-A4YT	434	alive	56	MALE	G2	Stage IIIA	T2	M0	N3a
TCGA-BR-7703	438	alive	81	MALE	G2	Stage IA	T1b	M0	N0
TCGA-BR-8373	450	alive	65	FEMALE	G2	Stage IIIA	T4a	M0	N1
TCGA-D7-6528	463	alive	70	FEMALE	G2	Stage IB	T2	M0	N0
TCGA-BR-7716	468	alive	62	FEMALE	G2	Stage IIB	T3	M0	N1
TCGA-BR-7715	469	alive	65	MALE	G2	Stage IIA	T3	M0	N0
TCGA-HU-A4H6	476	alive	72	FEMALE	G2	Stage IIIA	T3	M0	N2
TCGA-IN-AB1V	479	alive	63	MALE	G2	Stage IA	T1b	M0	N0
TCGA-BR-8680	481	alive	45	MALE	G2	Stage IV	T4b	M1	N2
TCGA-D7-6815	486	alive	70	FEMALE	G2	Stage IIB	T2	M0	N2
TCGA-EQ-A4SO	494	alive	70	MALE	G2	Stage IIIB	T4b	MX	N1
TCGA-D7-8572	511	alive	57	MALE	G2	Stage IIB	T2	M0	N2
TCGA-FP-8099	519	alive	79	MALE	G2	Stage IIA	T3	MX	N0
TCGA-VQ-AA6D	521	alive	52	FEMALE	G2	Stage IIIA	T4a	M0	N1
TCGA-D7-6526	523	alive	67	FEMALE	G2	Stage IIIA	T3	M0	N2
TCGA-ZA-A8F6	525	alive	71	MALE	G2	Stage IB	T2	MX	N0
TCGA-IN-A6RI	559	alive	45	MALE	G2	Stage I	T1b	M0	N0
TCGA-IN-8462	572	alive	80	MALE	G2	Stage IIB	T2	M0	N1
TCGA-CG-4466	577	alive	81	FEMALE	G2	Stage IB	T2a	M0	N0
TCGA-IN-A6RN	594	alive	72	FEMALE	G2	Stage IIA	T1b	M0	N2
TCGA-BR-A4PE	621	alive	68	FEMALE	G2	Stage IB	T2	M0	N0
TCGA-BR-8081	625	alive	71	FEMALE	G2	Stage IIB	T4a	M0	N0
TCGA-D7-8579	636	alive	66	FEMALE	G2	Stage IIB	T2	M0	N2
TCGA-BR-6801	642	alive	70	MALE	G2	Stage IIA	T3	M0	N0
TCGA-D7-8578	643	alive	72	MALE	G2	Stage IB	T2	M0	N0
TCGA-HU-8604	694	alive	82	FEMALE	G2	Stage IIA	T3	M0	N0
TCGA-HU-A4G9	736	alive	67	FEMALE	G2	Stage IA	T1a	M0	N0
TCGA-HU-A4GF	785	alive	69	MALE	G2	Stage IIA	T3	M0	N0
TCGA-VQ-A8E7	787	alive	59	MALE	G2	Stage IV	T3	M1	N1
TCGA-VQ-AA69	864	alive	35	MALE	G2	Stage IIIA	T3	M0	N2
TCGA-HU-8249	881	alive	76	MALE	G2	Stage IIIA	T3	M0	N2
TCGA-VQ-A8P8	881	alive	72	FEMALE	G2	Stage IIB	T4a	M0	N0
TCGA-CG-4443	912	alive	68	MALE	G2	Stage IA	T1	M0	N0
TCGA-HU-A4GN	912	alive	61	MALE	G2	Stage IIA	T2	M0	N1
TCGA-VQ-AA6B	912	alive	48	MALE	G2	Stage IIIB	T3	M0	N2
TCGA-VQ-A91V	974	alive	58	MALE	G2	Stage IIIA	T3	M0	N2
TCGA-VQ-A8P3	988	alive	72	MALE	G2	Stage IIIA	T4	M0	N1
TCGA-VQ-AA6A	1002	alive	56	MALE	G2	Stage IIIC	T4	M0	N3a
TCGA-HU-A4HD	1016	alive	73	MALE	G2	Stage IIIA	T3	M0	N2
TCGA-VQ-A8E2	1072	alive	57	MALE	G2	Stage IIIB	T3	M0	N2
TCGA-VQ-AA68	1219	alive	52	FEMALE	G2	Stage IIIC	T4a	M0	N3
TCGA-R5-A7O7	1389	alive	51	MALE	G2	Stage IV	T3	M1	N1
TCGA-VQ-A91Z	1589	alive	67	FEMALE	G2	Stage IIIA	T3	M0	N1
TCGA-VQ-AA6F	1646	alive	57	MALE	G2	Stage IIB	T3	M0	N1
TCGA-VQ-A92D	1752	alive	67	MALE	G2	Stage IB	T2b	M0	N0
TCGA-3M-AB46	1765	alive	70	MALE	G2	Stage IB	T2b	MX	N0
TCGA-VQ-A91K	1862	alive	69	MALE	G2	Stage IIIA	T3	M0	N1
TCGA-VQ-A8PX	1964	alive	51	MALE	G2	Stage IA	T1	M0	N0
TCGA-CG-4304	\	alive	84	MALE	G2	Stage IB	T2a	M0	N0
TCGA-HF-7131	\	alive	\	FEMALE	G2	Stage IB	T2b	MX	N0
TCGA-HF-7134	\	alive	\	MALE	G2	Stage IA	T1	M0	N0
TCGA-HF-7136	\	alive	\	MALE	G2	Stage IIIA	T3	M0	N1
TCGA-HU-A4GQ	3	dead	71	MALE	G2	Stage IIIC	T4b	M0	N2
TCGA-EQ-5647	19	dead	86	FEMALE	G2	Stage IV	T4	M1	N3
TCGA-VQ-A8DL	28	dead	69	FEMALE	G2	Stage IIA	T3	M0	N0
TCGA-VQ-A91U	52	dead	78	MALE	G2	Stage IIIA	T3	M0	N1
TCGA-BR-7901	105	dead	74	MALE	G2	Stage IIB	T3	M0	N1
TCGA-FP-7735	106	dead	77	MALE	G2	Stage IB	T2	MX	N0
TCGA-VQ-A925	138	dead	66	MALE	G2	Stage IIIA	T3	M0	N2
TCGA-VQ-A8DU	166	dead	63	MALE	G2	Stage IIIA	T3	M0	N2
TCGA-VQ-A928	174	dead	49	MALE	G2	Stage IV	T3	M0	N3
TCGA-HU-8243	180	dead	66	MALE	G2	Stage IIIC	T4a	M0	N3b
TCGA-R5-A7ZR	185	dead	70	FEMALE	G2	Stage III	T3	M0	NX
TCGA-BR-4267	188	dead	51	MALE	G2	Stage IB	T2a	M0	N0
TCGA-BR-4280	201	dead	78	FEMALE	G2	Stage III	T2b	M0	N1
TCGA-BR-4184	212	dead	70	MALE	G2	Stage IIIA	T3	MX	N1
TCGA-CD-8527	218	dead	72	FEMALE	G2	Stage II	T2	M0	N1
TCGA-R5-A7ZF	259	dead	65	FEMALE	G2	Stage IV	T4a	M1	N1
TCGA-VQ-A922	275	dead	70	MALE	G2	Stage IV	T4	M0	N1
TCGA-BR-6565	279	dead	67	MALE	G2	Stage IIB	T4a	M0	N0
TCGA-BR-4256	284	dead	80	MALE	G2	\	TX	M0	N1
TCGA-BR-4257	294	dead	79	FEMALE	G2	\	TX	M0	NX
TCGA-D7-6527	312	dead	62	MALE	G2	Stage II	T2	M0	N1
TCGA-CD-8532	354	dead	52	MALE	G2	Stage II	T3	M0	N0
TCGA-VQ-A91D	356	dead	70	MALE	G2	Stage IIIC	T4b	M0	N2
TCGA-VQ-A8PH	389	dead	62	MALE	G2	Stage IIIB	T3	M0	N3
TCGA-VQ-A8DV	403	dead	48	MALE	G2	Stage IB	T2	M0	N0
TCGA-IN-A6RL	406	dead	84	MALE	G2	\	T2	M0	N1
TCGA-VQ-A8PS	406	dead	76	MALE	G2	Stage IIIA	T3	M0	N1
TCGA-CG-4441	426	dead	83	MALE	G2	Stage IIIA	T2	M0	N2
TCGA-VQ-A8PY	436	dead	47	FEMALE	G2	Stage IIIB	T3	M0	N2
TCGA-VQ-A8PQ	476	dead	50	FEMALE	G2	Stage IV	T4	M1	N1
TCGA-VQ-A8PD	496	dead	69	MALE	G2	Stage IIIC	T4a	M0	N3
TCGA-VQ-A8PK	543	dead	58	MALE	G2	Stage IIIB	T3	M0	N3a
TCGA-BR-7717	552	dead	63	MALE	G2	Stage IV	T4	M0	N1
TCGA-R5-A7ZE	554	dead	66	FEMALE	G2	Stage IIIA	T3	M0	N2
TCGA-BR-4191	558	dead	72	MALE	G2	\	TX	M0	N1
TCGA-VQ-AA64	560	dead	68	MALE	G2	Stage IIIB	T3	M0	N2
TCGA-VQ-A91N	570	dead	59	FEMALE	G2	Stage IV	T4	M0	N3
TCGA-CG-4300	609	dead	79	MALE	G2	Stage IIIB	T3	M0	N2
TCGA-VQ-A94O	640	dead	74	MALE	G2	Stage IIIC	T4a	M0	N3
TCGA-CG-4460	669	dead	66	FEMALE	G2	Stage IV	T4	M1	N1
TCGA-VQ-A8PP	712	dead	76	MALE	G2	Stage IV	T4	M0	N1
TCGA-BR-8484	766	dead	61	MALE	G2	Stage IIIA	T4a	M0	N1
TCGA-VQ-AA6G	792	dead	68	MALE	G2	Stage IIA	T3	M0	N0
TCGA-CG-5726	881	dead	73	MALE	G2	Stage IA	T1	M0	N0
TCGA-VQ-A8PB	1043	dead	65	FEMALE	G2	Stage II	T3	M0	N0
TCGA-CG-5718	1095	dead	78	FEMALE	G2	Stage II	T2b	M0	N1
TCGA-VQ-A94R	1294	dead	63	MALE	G2	\	T4a	M0	N2
TCGA-VQ-A924	1686	dead	69	MALE	G2	Stage II	T3	M0	N0
TCGA-CG-5732	2100	dead	66	MALE	G2	Stage IV	T2	M0	N3
TCGA-F1-6875	2197	dead	79	MALE	G2	Stage IA	T2	M0	N0
TCGA-IN-A6RO	\	dead	70	MALE	G2	Stage IA	T1b	M0	N0
TCGA-BR-4361	0	alive	66	FEMALE	G3	Stage IIIA	T4	M0	N0
TCGA-BR-4362	0	alive	74	FEMALE	G3	\	TX	M0	N1
TCGA-BR-4363	0	alive	60	FEMALE	G3	\	T3	MX	NX
TCGA-BR-4367	0	alive	78	MALE	G3	\	TX	M0	N1
TCGA-BR-4368	0	alive	78	FEMALE	G3	Stage IV	T4	M0	N2
TCGA-BR-4369	0	alive	75	MALE	G3	\	TX	M0	NX
TCGA-BR-6454	0	alive	58	MALE	G3	Stage IIA	T3	M0	N0
TCGA-BR-A4CR	0	alive	70	FEMALE	G3	Stage IIIC	T4b	M0	N3a
TCGA-CG-4442	0	alive	85	MALE	G3	Stage IB	T2	M0	N0
TCGA-CG-4474	0	alive	67	FEMALE	G3	Stage IV	T4a	M1	N2
TCGA-CG-4476	0	alive	69	MALE	G3	Stage IIIC	T4b	M0	N3a
TCGA-HU-A4GY	8	alive	76	FEMALE	G3	Stage IIIA	T4	M0	N1
TCGA-BR-A4J9	14	alive	55	MALE	G3	Stage IIA	T3	M0	N0
TCGA-BR-A4J4	16	alive	39	MALE	G3	Stage IIIB	T4a	M0	N2
TCGA-BR-8380	21	alive	55	MALE	G3	Stage IIIC	T4a	M0	N3a
TCGA-BR-8366	29	alive	80	FEMALE	G3	Stage IIA	T3	M0	N0
TCGA-CG-5722	30	alive	67	FEMALE	G3	Stage IV	T3	M1	N2
TCGA-BR-8487	34	alive	64	FEMALE	G3	Stage IIA	T3	M0	N0
TCGA-BR-A4PF	35	alive	72	MALE	G3	Stage IIIB	T4a	M0	N2
TCGA-HU-A4H0	64	alive	72	MALE	G3	Stage IIIC	T4a	M0	N3b
TCGA-D7-A6F0	90	alive	79	FEMALE	G3	Stage IB	T2	M0	N0
TCGA-CG-4301	92	alive	75	FEMALE	G3	Stage IV	T4	M1	N1
TCGA-CD-5799	99	alive	45	MALE	G3	Stage II	T2	M0	N1
TCGA-HU-A4GC	99	alive	74	MALE	G3	Stage IIIB	T4a	M0	N2
TCGA-BR-8370	101	alive	64	MALE	G3	Stage IIIB	T3	M0	N3a
TCGA-BR-8384	113	alive	69	MALE	G3	Stage IIIC	T4b	M0	N2
TCGA-BR-8368	131	alive	84	FEMALE	G3	Stage IB	T2	M0	N0
TCGA-BR-A4QM	156	alive	65	MALE	G3	Stage IIIA	T3	M0	N2
TCGA-KB-A6F5	169	alive	73	MALE	G3	Stage IIIA	T3	M0	N2
TCGA-D7-A4YV	180	alive	69	FEMALE	G3	Stage IIB	T3	M0	N1
TCGA-CG-5721	183	alive	58	MALE	G3	Stage IV	T4	M0	N1
TCGA-IN-A6RP	196	alive	63	MALE	G3	\	T1b	M0	N3
TCGA-HU-A4GT	198	alive	71	FEMALE	G3	Stage IIA	T3	M0	N0
TCGA-IN-A7NR	198	alive	64	FEMALE	G3	Stage IV	T3	M1	N3
TCGA-HU-A4GU	200	alive	73	MALE	G3	Stage IIB	T3	M0	N1
TCGA-BR-6458	213	alive	57	FEMALE	G3	Stage IIB	T3	M0	N1
TCGA-BR-8381	224	alive	51	MALE	G3	Stage IIB	T3	M0	N1
TCGA-BR-8676	229	alive	59	MALE	G3	Stage IIIB	T3	M0	N3a
TCGA-BR-8485	280	alive	68	FEMALE	G3	Stage IIIC	T4	M0	N3a
TCGA-CD-A487	284	alive	51	MALE	G3	Stage IIB	T3	M0	N1
TCGA-B7-A5TK	288	alive	51	MALE	G3	Stage IIIA	T4	M0	\
TCGA-D7-A6EZ	297	alive	66	MALE	G3	Stage IIIA	T3	M0	N2
TCGA-D7-6818	321	alive	53	MALE	G3	Stage IIIA	T2	M0	N3
TCGA-IN-A7NT	323	alive	73	FEMALE	G3	Stage IIB	T3	M0	N1
TCGA-FP-A4BE	337	alive	55	MALE	G3	Stage IIA	T3	M0	N0
TCGA-D7-A6EV	342	alive	71	FEMALE	G3	Stage IIB	T2	M0	N2
TCGA-D7-A6EX	344	alive	72	FEMALE	G3	Stage IIIA	T3	M0	N2
TCGA-B7-5818	356	alive	62	MALE	G3	Stage IB	T2	M0	N0
TCGA-BR-6457	356	alive	69	MALE	G3	Stage IIA	T3	M0	N0
TCGA-IN-A7NU	356	alive	69	MALE	G3	Stage IIIB	T3	M0	N3
TCGA-VQ-A91E	363	alive	67	FEMALE	G3	Stage IIIB	T4b	M0	N0
TCGA-CG-4472	365	alive	49	MALE	G3	Stage IV	T4	M0	N1
TCGA-CD-8534	367	alive	41	MALE	G3	Stage II	T3	M0	N0
TCGA-MX-A5UJ	368	alive	86	FEMALE	G3	Stage IIIA	T3	M0	N2
TCGA-BR-8677	370	alive	74	FEMALE	G3	Stage IIIB	T3	M0	N3a
TCGA-BR-8078	373	alive	70	FEMALE	G3	Stage IIB	T4a	M0	N0
TCGA-CD-8528	375	alive	43	FEMALE	G3	Stage IIIA	T4	M0	N0
TCGA-CD-8530	377	alive	51	MALE	G3	Stage II	T3	M0	N0
TCGA-BR-6566	378	alive	64	FEMALE	G3	Stage IIA	T3	M0	N0
TCGA-BR-7851	378	alive	74	MALE	G3	Stage IIB	T4a	M0	N0
TCGA-CD-8536	378	alive	74	MALE	G3	Stage II	T3	M0	N0
TCGA-IN-A6RJ	379	alive	64	MALE	G3	Stage IA	T1b	M0	N0
TCGA-CD-8526	381	alive	73	FEMALE	G3	Stage IIIA	T3	M0	N1
TCGA-BR-A44T	382	alive	53	FEMALE	G3	Stage IIA	T3	M0	N0
TCGA-CD-8531	383	alive	66	FEMALE	G3	Stage IIIA	T3	M0	N1
TCGA-BR-7707	385	alive	69	FEMALE	G3	Stage IB	T2	M0	N0
TCGA-D7-5578	385	alive	80	MALE	G3	Stage IIIA	T3	M0	N2
TCGA-BR-7958	388	alive	60	MALE	G3	Stage IIIB	T4b	M0	N0
TCGA-CD-8524	388	alive	61	FEMALE	G3	Stage II	T3	M0	N0
TCGA-BR-8588	389	alive	55	FEMALE	G3	Stage IIB	T4a	M0	N0
TCGA-D7-6817	389	alive	63	MALE	G3	Stage IIIA	T2b	M0	N3
TCGA-BR-7196	390	alive	64	MALE	G3	Stage IV	T3	M1	N3a
TCGA-CD-8535	390	alive	59	MALE	G3	Stage IIIA	T3	M0	N1
TCGA-BR-A4IY	392	alive	58	MALE	G3	Stage IIB	T4a	M0	N0
TCGA-BR-8286	394	alive	49	MALE	G3	Stage II	T3	M0	N0
TCGA-BR-6803	397	alive	54	FEMALE	G3	Stage IIA	T3	M0	N0
TCGA-BR-6455	399	alive	59	MALE	G3	Stage IIB	T3	M0	N1
TCGA-BR-6706	402	alive	63	MALE	G3	Stage IIIA	T3	M0	N1
TCGA-BR-A4IU	408	alive	34	FEMALE	G3	Stage IIIA	T4a	M0	N1
TCGA-BR-8591	409	alive	79	MALE	G3	Stage IIIC	T4a	M0	N3a
TCGA-BR-A4IV	411	alive	47	MALE	G3	Stage IIIB	T4a	M0	N2
TCGA-BR-A4J8	411	alive	71	FEMALE	G3	Stage IIIB	T3	M0	N3a
TCGA-IN-AB1X	411	alive	78	FEMALE	G3	Stage IIA	T3	M0	N0
TCGA-BR-A4QI	415	alive	70	FEMALE	G3	Stage IIA	T3	M0	N0
TCGA-BR-8367	418	alive	55	MALE	G3	Stage IIIB	T3	M0	N3a
TCGA-D7-A4YY	419	alive	61	MALE	G3	Stage IIIB	T3	M0	N3a
TCGA-BR-6705	421	alive	68	FEMALE	G3	Stage IIIB	T3	M0	N3a
TCGA-BR-6852	423	alive	64	FEMALE	G3	Stage IIA	T3	M0	N0
TCGA-BR-8369	427	alive	76	FEMALE	G3	Stage IIIB	T3	M0	N3a
TCGA-BR-A4J2	431	alive	70	MALE	G3	Stage IIB	T4a	M0	N0
TCGA-F1-6874	440	alive	79	MALE	G3	Stage IB	T2	M0	N0
TCGA-D7-A4YX	461	alive	63	MALE	G3	Stage IIB	T3	M0	N1
TCGA-CD-8533	468	alive	48	MALE	G3	Stage II	T3	M0	N0
TCGA-BR-6802	469	alive	65	MALE	G3	Stage IIIA	T3	M0	N2
TCGA-D7-A6F2	476	alive	62	MALE	G3	Stage IB	T2	M0	N0
TCGA-BR-8686	477	alive	69	MALE	G3	Stage IIIB	T4b	M0	N1
TCGA-BR-8589	481	alive	56	MALE	G3	Stage IIIB	T4b	M0	N1
TCGA-BR-8382	482	alive	67	FEMALE	G3	Stage IIIC	T4b	M0	N3a
TCGA-BR-6453	485	alive	54	MALE	G3	Stage IIA	T2	M0	N1
TCGA-CG-4305	485	alive	69	MALE	G3	Stage II	T2a	M0	N1
TCGA-D7-A4YU	500	alive	73	MALE	G3	Stage IIIB	T3	M0	N3a
TCGA-D7-8574	523	alive	72	MALE	G3	Stage IIIA	T2	M0	N3a
TCGA-BR-8058	532	alive	53	FEMALE	G3	Stage IIIB	T4a	M0	N2
TCGA-D7-6524	543	alive	53	MALE	G3	Stage II	T2	M0	N1
TCGA-HU-A4G8	544	alive	71	FEMALE	G3	Stage IIB	T3	M0	N1
TCGA-HU-8245	552	alive	72	MALE	G3	Stage IIA	T3	M0	N0
TCGA-BR-7723	564	alive	59	MALE	G3	Stage IIIB	T3	M0	N3a
TCGA-D7-6521	564	alive	65	MALE	G3	\	T2b	M0	N2
TCGA-D7-6522	566	alive	58	MALE	G3	Stage IB	T2	M0	N0
TCGA-D7-6520	573	alive	53	MALE	G3	Stage IIIA	T2b	M0	N2
TCGA-CG-5728	579	alive	88	FEMALE	G3	Stage IB	T2	M0	N0
TCGA-D7-6518	582	alive	75	MALE	G3	Stage IIIA	T2	M0	N3
TCGA-BR-8372	583	alive	63	MALE	G3	Stage IIIC	T4b	M0	N3a
TCGA-BR-8361	593	alive	71	FEMALE	G3	Stage IIIC	T4b	M0	N2
TCGA-D7-8573	593	alive	57	MALE	G3	Stage IIA	T3	M0	N0
TCGA-B7-A5TI	595	alive	52	MALE	G3	Stage IIIC	T4	M0	N3
TCGA-BR-7704	606	alive	69	FEMALE	G3	Stage II	T3	M0	N0
TCGA-HU-A4GX	616	alive	70	FEMALE	G3	Stage IIIC	T4b	M0	N2
TCGA-D7-6519	625	alive	64	FEMALE	G3	\	T2	M0	N1
TCGA-BR-A4PD	628	alive	72	FEMALE	G3	Stage IIB	T4a	M0	N0
TCGA-HU-8608	641	alive	70	MALE	G3	Stage IIIB	T4a	M0	N2
TCGA-VQ-AA6J	642	alive	75	MALE	G3	Stage IIIB	T4a	M0	N2
TCGA-IN-7806	645	alive	50	MALE	G3	Stage IIB	T3	M0	N1
TCGA-HU-A4GJ	650	alive	60	FEMALE	G3	Stage IIIC	T4	M0	N3a
TCGA-BR-8364	675	alive	42	FEMALE	G3	Stage IIIC	T4b	M0	N2
TCGA-BR-A4CQ	677	alive	58	MALE	G3	Stage IIIA	T4a	M0	N1
TCGA-FP-7998	678	alive	77	MALE	G3	Stage IIIC	T4a	MX	N3a
TCGA-HU-8602	679	alive	58	FEMALE	G3	Stage IIB	T4a	M0	N0
TCGA-HU-A4GD	692	alive	56	MALE	G3	Stage IIB	T3	M0	N1
TCGA-CG-4475	699	alive	76	MALE	G3	Stage IIB	T3	M0	N1
TCGA-HU-A4H4	725	alive	53	FEMALE	G3	Stage IIB	T2	M0	N2
TCGA-HU-A4G6	738	alive	74	MALE	G3	Stage IA	T1b	M0	N0
TCGA-HU-A4G2	739	alive	45	MALE	G3	Stage IIB	T3	M0	N1
TCGA-D7-8570	752	alive	44	MALE	G3	Stage IIIB	T3	M0	N3a
TCGA-VQ-A8PT	798	alive	65	MALE	G3	Stage IIIB	T4b	M0	N0
TCGA-B7-5816	812	alive	51	FEMALE	G3	Stage IIB	T4a	M0	N0
TCGA-VQ-A8PU	820	alive	72	FEMALE	G3	Stage IIIA	T4a	M0	N1
TCGA-HU-A4H3	882	alive	56	FEMALE	G3	Stage IIIC	T4a	M0	N3b
TCGA-CG-4477	942	alive	58	FEMALE	G3	Stage IB	T2a	M0	N0
TCGA-BR-6452	1055	alive	78	FEMALE	G3	Stage IIA	T3	M0	N0
TCGA-RD-A8N9	1083	alive	63	FEMALE	G3	Stage II	T2	M0	N1
TCGA-KB-A93J	1124	alive	78	MALE	G3	Stage II	T2b	M0	N1
TCGA-BR-6563	1190	alive	60	MALE	G3	Stage IIB	T3	M0	N1
TCGA-RD-A8N0	1236	alive	53	FEMALE	G3	Stage IIIB	T3	M0	N2
TCGA-CG-4444	1431	alive	76	MALE	G3	Stage IIIA	T2b	M0	N2
TCGA-VQ-A8DT	1484	alive	43	MALE	G3	Stage IIIB	T3	M0	N3a
TCGA-CG-4438	1645	alive	56	MALE	G3	Stage IV	T4	M0	N2
TCGA-KB-A6F7	1842	alive	54	FEMALE	G3	Stage IB	T1	M0	N1
TCGA-RD-A8N4	2171	alive	58	FEMALE	G3	Stage IIIA	T3	M0	N1
TCGA-R5-A7ZI	2267	alive	44	FEMALE	G3	Stage IV	T4	M1	N1
TCGA-CG-5727	2405	alive	66	MALE	G3	Stage II	T3	M0	N0
TCGA-CG-5723	2496	alive	83	MALE	G3	Stage II	T2	M0	N1
TCGA-RD-A8N1	3519	alive	70	MALE	G3	Stage IIIB	T3	M0	N2
TCGA-RD-A8N2	3540	alive	59	FEMALE	G3	Stage IB	T2	M0	N0
TCGA-RD-A8MV	3720	alive	56	MALE	G3	Stage IIIB	T3	M0	N2
TCGA-CG-4462	0	dead	72	FEMALE	G3	Stage IV	T3	M1	N3
TCGA-VQ-A923	0	dead	90	MALE	G3	Stage IIIA	T3	M0	N1
TCGA-CG-4306	1	dead	90	MALE	G3	Stage IV	T3	M1	N2
TCGA-BR-8363	8	dead	73	FEMALE	G3	Stage IB	T2	M0	N0
TCGA-BR-8285	17	dead	57	FEMALE	G3	Stage IIIC	T4a	M0	N3a
TCGA-BR-A4J1	22	dead	63	MALE	G3	Stage IIIA	T4a	M0	N1
TCGA-ZQ-A9CR	24	dead	79	FEMALE	G3	Stage IIIC	T4a	MX	N3
TCGA-CG-5720	30	dead	71	MALE	G3	Stage IB	T2	M0	N0
TCGA-BR-A4CS	45	dead	77	MALE	G3	Stage IIIC	T4b	M0	N3a
TCGA-BR-8295	67	dead	60	FEMALE	G3	Stage IIB	T4a	M0	N0
TCGA-VQ-A8PF	76	dead	76	MALE	G3	Stage IIIB	T3	M0	N3b
TCGA-BR-8289	81	dead	57	MALE	G3	Stage IV	T4	M1	N3a
TCGA-IN-8663	103	dead	68	MALE	G3	Stage IIB	T2	M0	N2
TCGA-IN-7808	105	dead	59	MALE	G3	\	T3	M1	N3
TCGA-MX-A5UG	113	dead	78	MALE	G3	Stage IIIA	T3	M0	N1
TCGA-CG-4440	122	dead	68	FEMALE	G3	Stage IV	T3	M1	N3
TCGA-BR-4253	124	dead	80	FEMALE	G3	Stage IIIA	T3	M0	N1
TCGA-BR-4255	124	dead	76	FEMALE	G3	Stage IIIA	T3	M0	N1
TCGA-D7-A748	132	dead	41	FEMALE	G3	Stage IV	T4a	M1	N3
TCGA-R5-A804	140	dead	54	MALE	G3	Stage IV	T3	M1	N2
TCGA-BR-4187	141	dead	56	MALE	G3	\	TX	M0	NX
TCGA-FP-8210	153	dead	48	MALE	G3	Stage IIIA	T3	M0	N1
TCGA-RD-A7BW	156	dead	68	FEMALE	G3	Stage IB	T2	M0	N0
TCGA-BR-8592	191	dead	63	FEMALE	G3	Stage IIIB	T4b	M0	N1
TCGA-CD-A4MG	200	dead	76	MALE	G3	Stage IIA	T3	M0	N0
TCGA-BR-4183	201	dead	55	FEMALE	G3	Stage IIIA	T3	M0	N1
TCGA-IN-A6RR	205	dead	84	MALE	G3	\	T3	M0	N1
TCGA-CG-5717	212	dead	58	MALE	G3	Stage II	T2b	M0	N1
TCGA-CG-4469	215	dead	70	MALE	G3	Stage IV	T3	M0	N3
TCGA-D7-A74B	217	dead	52	FEMALE	G3	Stage IIIB	T3	M0	N3
TCGA-BR-4188	226	dead	53	FEMALE	G3	\	TX	M0	N1
TCGA-BR-A452	229	dead	57	MALE	G3	Stage IIIA	T4a	M0	N1
TCGA-VQ-A8P5	235	dead	67	MALE	G3	Stage IIA	T3	M0	N0
TCGA-CG-5734	243	dead	68	MALE	G3	Stage IIIA	T3	M0	N1
TCGA-EQ-8122	243	dead	71	FEMALE	G3	Stage IIB	T3	MX	N1
TCGA-BR-8284	245	dead	72	FEMALE	G3	Stage IIIC	T4a	M0	N3a
TCGA-BR-8687	250	dead	67	FEMALE	G3	Stage IIIC	T4b	M0	N2
TCGA-D7-A747	255	dead	57	MALE	G3	Stage IIB	T3	M0	N1
TCGA-RD-A7BT	262	dead	66	MALE	G3	Stage IV	T3	M0	N3
TCGA-RD-A8N6	272	dead	78	FEMALE	G3	Stage IIIA	T2	M0	N2
TCGA-BR-A4IZ	273	dead	45	FEMALE	G3	Stage IIIB	T4a	M0	N2
TCGA-CG-4465	274	dead	69	FEMALE	G3	Stage IV	T4	M1	N3
TCGA-R5-A805	281	dead	71	MALE	G3	Stage IIIB	T3	M0	N2
TCGA-BR-8590	284	dead	62	MALE	G3	Stage IIIC	T4b	M0	N2
TCGA-VQ-A91X	289	dead	74	MALE	G3	Stage IIIB	T3	M0	N2
TCGA-BR-4279	291	dead	43	MALE	G3	Stage II	T2a	M0	N1
TCGA-VQ-A91Y	296	dead	67	MALE	G3	Stage IIIC	T4a	M0	N3b
TCGA-BR-8683	300	dead	75	MALE	G3	Stage IIIB	T4a	M0	N2
TCGA-MX-A663	300	dead	66	MALE	G3	Stage IIA	T3	M0	N0
TCGA-RD-A7BS	336	dead	46	MALE	G3	Stage IIIA	T3	M0	N1
TCGA-CD-5803	341	dead	78	FEMALE	G3	Stage II	T3	M0	N0
TCGA-VQ-A94T	342	dead	73	MALE	G3	Stage IIIB	T3	M0	N2
TCGA-CD-A489	344	dead	58	MALE	G3	Stage IIA	T3	M0	N0
TCGA-BR-8060	348	dead	75	FEMALE	G3	Stage IIB	T2	M0	N2
TCGA-D7-A6EY	348	dead	72	FEMALE	G3	Stage IIIB	T3	M0	N3a
TCGA-CD-A48C	353	dead	79	FEMALE	G3	Stage IIB	T3	M0	N1
TCGA-BR-8371	359	dead	62	MALE	G3	Stage IIIB	T3	M0	N3a
TCGA-CG-5724	366	dead	59	MALE	G3	Stage IV	T3	M1	N3
TCGA-BR-6709	370	dead	57	FEMALE	G3	Stage IIIB	T3	M0	N3a
TCGA-BR-8362	398	dead	65	MALE	G3	Stage IIIC	T4b	M0	N3a
TCGA-CD-5801	401	dead	69	MALE	G3	Stage IIIA	T3	M0	N1
TCGA-D7-6525	406	dead	58	MALE	G3	Stage IIIA	T2	M0	N2
TCGA-BR-A44U	422	dead	70	MALE	G3	Stage IIIB	T3	M0	N3a
TCGA-FP-7916	428	dead	77	MALE	G3	Stage IIIC	T4a	MX	N3a
TCGA-BR-8059	439	dead	72	MALE	G3	Stage III	T4	M0	N1
TCGA-D7-8576	446	dead	54	FEMALE	G3	Stage IIIB	T3	M0	N3a
TCGA-CG-5725	457	dead	72	MALE	G3	Stage IB	T2	M0	N0
TCGA-BR-7722	466	dead	62	MALE	G3	Stage IIB	T3	M0	N1
TCGA-BR-8296	474	dead	58	FEMALE	G3	Stage IIIC	T4b	M0	N2
TCGA-HU-A4HB	477	dead	68	MALE	G3	Stage IIB	T2	M0	N2
TCGA-VQ-AA6I	491	dead	68	MALE	G3	Stage IIIB	T3	M0	N3
TCGA-RD-A7C1	507	dead	82	MALE	G3	Stage IB	T2	M0	N0
TCGA-RD-A8NB	513	dead	80	FEMALE	G3	Stage IIIA	T3	M0	N1
TCGA-BR-8365	533	dead	70	FEMALE	G3	Stage IIA	T3	M0	N0
TCGA-D7-8575	554	dead	75	MALE	G3	Stage IIIA	T3	M0	N2
TCGA-VQ-A8E0	562	dead	68	MALE	G3	Stage IIIA	T3	M0	N2
TCGA-BR-6707	605	dead	75	MALE	G3	Stage IIA	T3	M0	N0
TCGA-VQ-A91Q	633	dead	61	MALE	G3	Stage IV	T3	M0	N3
TCGA-CG-5733	641	dead	83	FEMALE	G3	Stage IIIA	T2	M0	N2
TCGA-VQ-A8E3	661	dead	79	MALE	G3	Stage IIA	T3	M0	N0
TCGA-VQ-A8PE	675	dead	78	MALE	G3	Stage IIIB	T3	M0	N3a
TCGA-BR-6564	794	dead	46	FEMALE	G3	Stage IIIA	T3	M0	N2
TCGA-RD-A8MW	1153	dead	72	MALE	G3	Stage IIIB	T3	M0	N2
TCGA-FP-8209	1811	dead	49	MALE	G3	Stage IB	T2a	M0	N0
TCGA-3M-AB47	\	dead	51	MALE	G3	Stage IIIB	T3	MX	N2
TCGA-BR-8297	225	alive	58	MALE	GX	Stage IIIC	T4b	M0	N3a
TCGA-BR-7197	280	alive	69	MALE	GX	Stage II	T3	M0	N0
TCGA-BR-8291	496	alive	61	MALE	GX	Stage IIB	T3	M0	N1
TCGA-VQ-A91S	690	alive	63	MALE	GX	Stage IIIB	T4b	M0	N1
TCGA-HU-A4H5	724	alive	71	MALE	GX	Stage IB	T2	M0	N0
TCGA-VQ-A8PJ	82	dead	53	MALE	GX	Stage IV	T4	M1	N2
TCGA-BR-7957	276	dead	50	FEMALE	GX	Stage IV	T3	M1	N3a
