# Supplementary material for: Identification of the subtypes of gastric cancer based on DNA methylation and the prediction of prognosis
Source: Clin Epigenetics. 2020 Oct 28;12:161. doi: 10.1186/s13148-020-00940-3 (PMC7592597; doi:10.1186/s13148-020-00940-3)
Supplement: Supplementary file 2 — Additional file 2: Supplementary Table 2. Training matrix after data filtering and batch correction. [file 13148_2020_940_MOESM2_ESM.xlsx]

## Sheet: SHEET
Supplementary Table 2. Training matrix after data filtering and batch correction.
ID	TCGA-BR-4184-11A	TCGA-BR-4253-11A	TCGA-BR-4184-01A	TCGA-BR-4187-01A	TCGA-CG-4474-01A	TCGA-BR-4201-01A	TCGA-BR-4370-11A	TCGA-CG-4300-01A	TCGA-BR-4366-01A	TCGA-CG-4476-01A	TCGA-BR-4253-01A	TCGA-CG-4449-01A	TCGA-BR-4256-01A	TCGA-BR-4191-01A	TCGA-BR-4371-11A	TCGA-CG-4305-01A	TCGA-CG-4477-01A	TCGA-BR-4369-11A	TCGA-BR-4363-11A	TCGA-CG-4306-01A	TCGA-CG-4460-01A	TCGA-CG-4462-01A	TCGA-BR-4362-11A	TCGA-BR-4267-11A	TCGA-BR-4191-11A	TCGA-BR-4367-01A	TCGA-BR-4279-01A	TCGA-BR-4280-01A	TCGA-CG-4442-01A	TCGA-CG-4438-01A	TCGA-BR-4188-01A	TCGA-BR-4366-11A	TCGA-CG-4475-01A	TCGA-BR-4369-01A	TCGA-BR-4201-11A	TCGA-BR-4294-11A	TCGA-BR-4368-11A	TCGA-D7-5579-01A	TCGA-BR-8366-01A	TCGA-FP-7735-01A	TCGA-D7-A6EX-01A	TCGA-CD-A4MI-01A	TCGA-BR-8367-01A	TCGA-CD-A48A-01A	TCGA-BR-8591-01A	TCGA-CD-5801-01A	TCGA-BR-A44U-01A	TCGA-BR-A4QM-01A	TCGA-VQ-A91A-01A
cg00000292	0.750846	0.69058	0.665809	0.779093	0.755589	0.633102	0.57809	0.794797	0.511576	0.532129	0.911903	0.243503	0.60393	0.415584	0.681671	0.845171	0.847232	0.618669	0.725905	0.650018	0.378695	0.765658	0.766218	0.846489	0.629221	0.814096	0.504919	0.717972	0.654714	0.550368	0.580554	0.676841	0.438042	0.343916	0.614961	0.71131	0.707968	0.567074	0.837807	0.391447	0.527841	0.595871	0.6497	0.647796	0.624221	0.830161	0.776058	0.723477	0.573617
cg00002426	0.80921	0.500965	0.336846	0.640714	0.454654	0.833792	0.496996	0.397642	0.21865	0.450235	0.654721	0.3428	0.617173	0.471944	0.517103	0.931393	0.486504	0.503438	0.698587	0.591048	0.230606	0.586975	0.717761	0.737717	0.582709	0.441795	0.423718	0.977549	0.96619	0.346935	0.425905	0.581822	0.331064	0.516013	0.676373	0.516177	0.571514	0.523649	0.683319	0.474162	0.279831	0.800996	0.47611	0.268555	0.590356	0.895662	0.345192	0.706725	0.48256
cg00005847	0.482766	0.509047	0.77918	0.396164	0.716907	0.560676	0.383009	0.746458	0.982995	0.292467	0.594124	0.629908	0.426929	0.501246	0.553101	0.463647	0.639573	0.493942	0.404192	0.648504	0.83478	0.412055	0.438419	0.472526	0.387611	0.757239	0.294249	0.90103	0.602739	0.885587	0.513191	0.370053	0.686139	0.807322	0.508435	0.389899	0.433208	0.474946	0.45536	0.569927	0.784036	0.490566	0.431529	0.808784	0.634512	0.663565	0.680651	0.67694	0.543091
cg00007981	0.0331336	0.0224767	0.0273323	0.0203659	0.035886	0.0359501	0.031104	0.0309424	0.0243091	0.0492592	0.018882	0.0266322	0.0217395	0.0179475	0.0230512	0.031411	0.0310602	0.0306635	0.0369228	0.0361137	0.0365416	0.0311396	0.0210969	0.0271032	0.0280702	0.0431012	0.0314761	0.0358909	0.0253619	0.028253	0.0298049	0.0232917	0.0470627	0.0213052	0.0391995	0.0198867	0.0272915	0.044179	0.0310969	0.0260541	0.0326168	0.0231487	0.0243915	0.0337117	0.028213	0.0345249	0.0343528	0.025318	0.024365
cg00008493	0.938971	0.937511	0.931861	0.942199	0.938586	0.958795	0.942255	0.936991	0.939708	0.918826	0.923412	0.900651	0.939214	0.93487	0.918767	0.936131	0.926887	0.927089	0.933759	0.94648	0.934192	0.938801	0.92042	0.928717	0.952022	0.948577	0.922907	0.936029	0.938843	0.956304	0.945273	0.950004	0.943356	0.932681	0.948637	0.939055	0.939439	0.916083	0.946085	0.919589	0.939359	0.928322	0.949607	0.951976	0.956464	0.910242	0.942857	0.950033	0.941407
cg00008713	0.0572067	0.0455782	0.0591302	0.0424129	0.0334705	0.0262052	0.0573682	0.0426461	0.046219	0.0755372	0.043769	0.042266	0.0318935	0.0376686	0.0330673	0.0463208	0.0462081	0.0441223	0.0411838	0.0307815	0.0679233	0.0517243	0.053967	0.0761004	0.0376668	0.0615796	0.0639948	0.037407	0.0372449	0.0376067	0.0418386	0.0387211	0.0323946	0.0417705	0.031937	0.0452109	0.0476882	0.0742545	0.0488468	0.0426757	0.0411029	0.0348874	0.0412627	0.0506287	0.0324113	0.320913	0.0593572	0.0423669	0.0425437
cg00009407	0.0254687	0.0246137	0.024179	0.0220651	0.0272041	0.0255758	0.0287303	0.0309673	0.0393986	0.0285647	0.0283196	0.0242013	0.0223664	0.0233572	0.0229526	0.0265199	0.035403	0.0471004	0.0258547	0.0246855	0.0228957	0.0280886	0.0338661	0.0331327	0.0215832	0.0242452	0.0359651	0.021785	0.0349902	0.030107	0.0255883	0.0241205	0.027491	0.0289448	0.0195469	0.0208241	0.0267402	0.0552156	0.0283061	0.0232724	0.0228824	0.0199554	0.0250232	0.0463489	0.0248781	0.0411547	0.0274394	0.0208444	0.0226483
cg00011459	0.940203	0.941075	0.907535	0.918788	0.937091	0.910713	0.918976	0.94896	0.918335	0.917879	0.939133	0.860866	0.925383	0.912498	0.910944	0.94233	0.944515	0.931709	0.93818	0.94134	0.957689	0.943355	0.940219	0.873941	0.934714	0.923762	0.942959	0.94758	0.93484	0.960232	0.802948	0.900639	0.928285	0.918911	0.947448	0.910145	0.927841	0.91756	0.956048	0.945395	0.901178	0.911237	0.926175	0.942061	0.917077	0.924809	0.916422	0.919126	0.931042
cg00012199	0.0373007	0.0396527	0.0430108	0.0363296	0.0347722	0.0376833	0.040129	0.0397311	0.0490157	0.261095	0.041174	0.0379415	0.0360385	0.0354134	0.0371136	0.538688	0.0406924	0.0441321	0.0401364	0.70945	0.0387834	0.0417588	0.0374084	0.0411813	0.0334686	0.0350884	0.0371065	0.0377534	0.0498722	0.0389241	0.0366035	0.0354066	0.0374074	0.0389296	0.033758	0.0351472	0.0353936	0.0459453	0.0383026	0.0316044	0.04673	0.0848852	0.0286263	0.037542	0.196054	0.0376786	0.0309718	0.0418345	0.0287361
cg00012386	0.0309037	0.0436177	0.0252114	0.0386675	0.0358834	0.0287813	0.0493823	0.0452484	0.0217319	0.0376154	0.0783213	0.0353609	0.0327131	0.0361408	0.0428644	0.0259224	0.0340659	0.0372789	0.0261325	0.0303148	0.0309235	0.0296769	0.0261996	0.0474136	0.0231082	0.0340557	0.0444233	0.0341587	0.0308087	0.0345568	0.0340942	0.0417329	0.034477	0.0429805	0.0199978	0.0437655	0.0331864	0.0611135	0.0467973	0.0335194	0.0502186	0.0331778	0.0323252	0.0345741	0.029431	0.0371197	0.0363978	0.0248859	0.0283874
cg00012792	0.0595805	0.0591502	0.0478	0.0658301	0.0490427	0.0456648	0.0596567	0.0523724	0.0686179	0.0482894	0.0544558	0.064716	0.0643021	0.0637345	0.0659662	0.0483473	0.0616743	0.0538177	0.0571362	0.0569266	0.0588232	0.0596059	0.0628478	0.05659	0.0464269	0.0534491	0.0550161	0.0566842	0.0676736	0.0533643	0.0640512	0.0586768	0.0578805	0.0544472	0.0513193	0.0629504	0.0554662	0.0779064	0.0586535	0.0531653	0.0491992	0.0577006	0.0599797	0.0683615	0.0616946	0.0696247	0.0596232	0.0441837	0.0454048
cg00013618	0.683409	0.758307	0.497204	0.701721	0.401919	0.873097	0.81973	0.685955	0.917547	0.508082	0.584488	0.636709	0.63587	0.517844	0.683525	0.694936	0.811154	0.806386	0.731356	0.534014	0.846763	0.718725	0.754654	0.735736	0.818078	0.519421	0.79893	0.486278	0.367584	0.544739	0.692678	0.856332	0.862121	0.842439	0.78769	0.771724	0.746022	0.669148	0.737488	0.736683	0.770931	0.747175	0.670768	0.838123	0.472092	0.739324	0.731227	0.505962	0.703608
cg00014085	0.0312502	0.0289854	0.0499268	0.0303114	0.043625	0.0241693	0.064013	0.0264843	0.0312063	0.039269	0.0371172	0.025111	0.0309919	0.0313718	0.0330794	0.0286579	0.0234339	0.0297837	0.0245843	0.0343411	0.0265888	0.0232649	0.0397857	0.0352921	0.0195984	0.025426	0.0481447	0.0220573	0.0421137	0.0197195	0.026906	0.0256228	0.0242322	0.0216834	0.025185	0.0395649	0.0242857	0.0279018	0.0436645	0.028448	0.0253944	0.024635	0.0227264	0.0452768	0.0297037	0.0991301	0.029961	0.015853	0.0281028
cg00015770	0.400445	0.491469	0.685407	0.399848	0.658488	0.639697	0.323996	0.651992	0.68428	0.325569	0.59024	0.0713493	0.577998	0.474402	0.520122	0.54531	0.46912	0.465763	0.338203	0.687382	0.118856	0.537505	0.488758	0.479939	0.417564	0.574816	0.598092	0.784144	0.783949	0.590775	0.649458	0.346131	0.704055	0.597303	0.495909	0.4533	0.384406	0.507377	0.524899	0.551111	0.780594	0.553009	0.530134	0.786902	0.673941	0.499408	0.695379	0.635642	0.345032
cg00016968	0.790561	0.533892	0.375411	0.593429	0.439411	0.535146	0.553116	0.255997	0.217432	0.457536	0.84894	0.343536	0.55556	0.4651	0.567923	0.562001	0.489434	0.530794	0.682899	0.406315	0.325305	0.54995	0.745756	0.685314	0.576345	0.433368	0.58683	0.251898	0.303782	0.377921	0.472536	0.602297	0.493739	0.49421	0.669338	0.489974	0.6007	0.54488	0.745399	0.474252	0.375952	0.634487	0.483329	0.384373	0.408979	0.821426	0.428068	0.461186	0.501393
cg00019495	0.137037	0.127706	0.117351	0.222188	0.175818	0.224842	0.178419	0.307495	0.0671529	0.1656	0.459076	0.15539	0.106725	0.111852	0.161275	0.166429	0.141832	0.216514	0.143899	0.0355329	0.0856111	0.105679	0.201448	0.110532	0.0801825	0.269991	0.19624	0.0583247	0.0376594	0.0537099	0.293331	0.239861	0.355163	0.121664	0.0837356	0.0618183	0.153993	0.225343	0.373533	0.147711	0.139054	0.249418	0.185812	0.108515	0.0926784	0.313623	0.134411	0.142408	0.297954
cg00020533	0.834271	0.877987	0.869843	0.893426	0.818482	0.900696	0.936996	0.924287	0.938744	0.8315	0.897755	0.587545	0.938617	0.879015	0.873982	0.91084	0.974784	0.92923	0.910688	0.789873	0.798682	0.942367	0.877569	0.827277	0.919337	0.710558	0.950097	0.930848	0.88132	0.778802	0.763977	0.873474	0.889191	0.908243	0.791032	0.856233	0.907499	0.884706	0.9411	0.878742	0.811622	0.918031	0.929029	0.892691	0.932032	0.878412	0.826618	0.895282	0.823435
cg00021527	0.0276989	0.0271121	0.0373318	0.0328684	0.0439582	0.0239103	0.0474927	0.0297624	0.0447009	0.0313335	0.0305609	0.0300561	0.0333026	0.0288526	0.0352454	0.0309843	0.0321635	0.0283626	0.026303	0.0243669	0.0214414	0.0241412	0.0179364	0.0296811	0.0213225	0.0288011	0.0264962	0.0322273	0.0220991	0.0200074	0.0341421	0.0346924	0.0317304	0.0402451	0.019082	0.0327625	0.033464	0.0351431	0.0289582	0.0365263	0.0199636	0.0266529	0.0250258	0.0252536	0.0332402	0.040105	0.0201345	0.0246998	0.0253083
cg00022866	0.51123	0.628356	0.439402	0.560227	0.668707	0.565301	0.662384	0.747817	0.676165	0.568083	0.678438	0.320652	0.397467	0.676164	0.637622	0.649467	0.714835	0.650447	0.62029	0.670403	0.397651	0.43021	0.55791	0.52553	0.658478	0.532214	0.631177	0.841383	0.141082	0.56093	0.443902	0.582955	0.740014	0.753406	0.521858	0.623663	0.584891	0.509088	0.654944	0.703534	0.322886	0.608903	0.6704	0.788256	0.375751	0.632859	0.752761	0.73222	0.356622
cg00024396	0.118571	0.200103	0.742235	0.128705	0.542329	0.0707353	0.169283	0.0735863	0.0827332	0.484811	0.502349	0.0699845	0.0709583	0.51132	0.281929	0.284846	0.0742605	0.182872	0.124412	0.664922	0.0807699	0.387857	0.131038	0.116622	0.123105	0.715652	0.364698	0.542247	0.581224	0.0716192	0.520988	0.0838343	0.0726901	0.0704658	0.0874369	0.133019	0.152967	0.155413	0.333808	0.199835	0.0256892	0.263292	0.376263	0.1609	0.595387	0.252822	0.389563	0.475336	0.40595
cg00024812	0.0290683	0.037297	0.0285274	0.0215425	0.0207736	0.0260823	0.0207075	0.0271505	0.0520006	0.0199847	0.0368954	0.027422	0.0181277	0.0225072	0.0305733	0.0193332	0.0359219	0.057147	0.0359071	0.0280062	0.0230511	0.0199447	0.0600226	0.0320029	0.0287174	0.00625138	0.035303	0.0437895	0.0536855	0.0338691	0.0201392	0.0470084	0.0155807	0.0316228	0.0263759	0.00900388	0.0212412	0.030012	0.0901088	0.023774	0.0229593	0.0506277	0.027615	0.028679	0.0193221	0.0344757	0.0322514	0.0325086	0.0206319
cg00025138	0.0148491	0.00765494	0.0425707	0.00780197	0.0102423	0.00744808	0.0114845	0.0190103	0.0299148	0.0142333	0.0168352	0.0241265	0.00560168	0.0159436	0.0267285	0.0192216	0.036489	0.0662298	0.0241904	0.0233748	0.0108198	0.026449	0.0173686	0.0339224	0.00532548	0.0349007	0.0188242	0.0123614	0.0123744	0.0235576	0.0183442	0.0116155	0.00840318	0.0199319	0.00793153	0.00893476	0.0193617	0.0275401	0.0167912	0.0172535	0.0140533	0.0134248	0.0171842	0.01838	0.0193332	0.0284406	0.0181288	0.0181821	0.0150873
cg00025991	0.598307	0.640407	0.666846	0.551487	0.499052	0.528698	0.610814	0.61254	0.633145	0.485948	0.594698	0.523374	0.51036	0.533846	0.512149	0.586225	0.711812	0.580342	0.554508	0.51004	0.735207	0.411799	0.566748	0.576913	0.615953	0.638275	0.559356	0.734404	0.603141	0.499275	0.34111	0.558592	0.470214	0.541036	0.621674	0.638636	0.562953	0.45004	0.585307	0.592099	0.732459	0.5852	0.539583	0.69794	0.584525	0.641295	0.639336	0.600987	0.591869
cg00027083	0.468685	0.550741	0.578521	0.412565	0.520698	0.553732	0.511957	0.558029	0.683628	0.553879	0.519685	0.0749612	0.502074	0.545717	0.481627	0.541064	0.407884	0.462527	0.482508	0.539267	0.644744	0.477749	0.559457	0.579765	0.463073	0.573658	0.473661	0.443355	0.65079	0.62755	0.508648	0.455737	0.602345	0.598962	0.57382	0.511585	0.517892	0.486414	0.459985	0.501938	0.683529	0.496685	0.54163	0.644823	0.598852	0.475073	0.597375	0.539756	0.505438
cg00029826	0.0639083	0.0354767	0.076246	0.0365057	0.0466432	0.0576355	0.0850958	0.0929064	0.081856	0.0716862	0.0419822	0.0449598	0.0694118	0.0511867	0.069081	0.0464171	0.0342148	0.0695405	0.0392351	0.0409452	0.0351192	0.0421357	0.0705369	0.054665	0.0746809	0.076497	0.0611719	0.0411631	0.0292144	0.0729397	0.0613971	0.0774926	0.0543054	0.0853925	0.0618938	0.0600255	0.0556175	0.0965528	0.0625589	0.063086	0.0513029	0.0413761	0.0600045	0.0379923	0.0394765	0.0809274	0.046226	0.0336011	0.0444858
cg00030047	0.505078	0.671457	0.734642	0.515441	0.667572	0.68008	0.453029	0.747476	0.808303	0.754944	0.655737	0.736754	0.580689	0.604057	0.625729	0.644157	0.512385	0.62335	0.464428	0.722485	0.573594	0.577759	0.581359	0.609441	0.641914	0.672404	0.572118	0.805787	0.792697	0.793304	0.625313	0.434589	0.702599	0.684071	0.642819	0.56303	0.460193	0.465933	0.5822	0.603172	0.810155	0.599542	0.581937	0.805817	0.685364	0.496363	0.728737	0.68444	0.551247
cg00031162	0.448178	0.402754	0.58177	0.543915	0.317233	0.546623	0.451983	0.602215	0.2824	0.419101	0.889797	0.352897	0.459153	0.423522	0.397772	0.46866	0.721114	0.320479	0.474972	0.373402	0.774699	0.590889	0.546073	0.548582	0.463112	0.340989	0.438135	0.396588	0.237906	0.293942	0.403051	0.482875	0.576411	0.217239	0.536383	0.455586	0.433637	0.464424	0.614391	0.372361	0.684418	0.493439	0.392079	0.287856	0.340767	0.729761	0.550223	0.303985	0.694132
cg00032227	0.0152929	0.0140067	0.0155123	0.0116915	0.0159057	0.0116329	0.0134665	0.0162695	0.0141303	0.0119117	0.0197171	0.0139079	0.017787	0.0144067	0.0154895	0.0140099	0.0115457	0.0149039	0.0117467	0.0200881	0.0160994	0.0143236	0.0144594	0.0136115	0.00975015	0.0120474	0.0164257	0.0150758	0.0116854	0.0114682	0.0138002	0.0142311	0.0148907	0.0150386	0.0137806	0.0147096	0.0162551	0.0199638	0.0139754	0.0137838	0.0139546	0.0157287	0.0123963	0.0178038	0.0216027	0.0230423	0.020267	0.0139555	0.0127921
cg00033516	0.125134	0.131408	0.060837	0.0568319	0.0611785	0.0483693	0.0886088	0.0479145	0.0398838	0.057788	0.137068	0.0435463	0.0494483	0.0568748	0.076236	0.0695457	0.0800575	0.0670542	0.097685	0.0432303	0.0369352	0.0410462	0.195266	0.205086	0.114065	0.0445483	0.0511354	0.0583079	0.0343511	0.0401494	0.0421372	0.0856194	0.0432702	0.0534502	0.194396	0.134429	0.0924759	0.0513321	0.130219	0.0791225	0.0576523	0.0859194	0.0536397	0.0418696	0.0628526	0.17555	0.0283651	0.104173	0.029303
cg00033773	0.82146	0.721107	0.696851	0.788847	0.848422	0.732059	0.819445	0.775379	0.694922	0.79861	0.872455	0.439758	0.633109	0.670866	0.743012	0.801049	0.845339	0.743207	0.784914	0.772198	0.830586	0.804958	0.801917	0.780413	0.80553	0.839669	0.783077	0.847815	0.563686	0.81619	0.550653	0.741776	0.765318	0.76606	0.776667	0.752206	0.729074	0.755824	0.849998	0.819548	0.792578	0.707304	0.740446	0.758986	0.463384	0.809342	0.639465	0.765547	0.80959
cg00034039	0.0746065	0.0691235	0.055362	0.0758926	0.0566705	0.0606957	0.0539505	0.0750136	0.07522	0.061678	0.0607766	0.0763066	0.067643	0.0822796	0.0658137	0.0714133	0.0386537	0.0743313	0.0435451	0.0798492	0.0623691	0.0846055	0.0852083	0.0554754	0.0642928	0.0767218	0.0643799	0.0764739	0.0742947	0.156001	0.0704311	0.0827828	0.0933138	0.0898124	0.0858912	0.0589789	0.0811205	0.122346	0.0678606	0.0823628	0.0844061	0.0618711	0.0721759	0.0845172	0.0612616	0.0772289	0.0762787	0.0592447	0.0717357
cg00035623	0.0771289	0.0555749	0.527927	0.0304892	0.0752125	0.0536403	0.0790943	0.0712349	0.104036	0.201822	0.0385663	0.019615	0.0348844	0.077354	0.0548018	0.0532392	0.214591	0.0873745	0.0677551	0.0382769	0.0369726	0.051575	0.0706304	0.0624945	0.0753502	0.0386703	0.0571633	0.381495	0.219297	0.0971871	0.0304711	0.053506	0.0317861	0.0847661	0.0487311	0.0494333	0.0424149	0.0441989	0.0346771	0.0338229	0.0676654	0.0543778	0.136161	0.322264	0.042199	0.0438297	0.0479555	0.0357706	0.0380111
cg00037940	0.936818	0.891029	0.90092	0.943258	0.742507	0.918012	0.927698	0.940875	0.846314	0.785561	0.946879	0.834879	0.923906	0.536435	0.918427	0.935472	0.937575	0.948792	0.936365	0.784587	0.942159	0.869287	0.93502	0.922659	0.568379	0.835727	0.909622	0.889672	0.566452	0.928109	0.736203	0.945007	0.88593	0.94142	0.911187	0.917427	0.902334	0.92273	0.940373	0.860133	0.924371	0.925271	0.891711	0.927752	0.514004	0.916921	0.909944	0.871886	0.917634
cg00040861	0.0346294	0.033008	0.0214108	0.0250795	0.0309996	0.026636	0.037883	0.0572024	0.0502387	0.040651	0.0372456	0.035628	0.0240318	0.028865	0.0247836	0.0376848	0.0444696	0.0496127	0.0439746	0.0425964	0.0606474	0.0376745	0.0427413	0.0238101	0.0193849	0.0315844	0.0344289	0.0251334	0.0240669	0.0361883	0.0243446	0.0330867	0.0345743	0.0326239	0.0211433	0.0255643	0.0380994	0.0487828	0.0279648	0.0318452	0.0333381	0.0335111	0.0240892	0.0348683	0.0272551	0.0361983	0.0281889	0.0358505	0.023329
cg00040873	0.26621	0.214989	0.110403	0.134619	0.118463	0.13155	0.204793	0.0756242	0.0996483	0.116504	0.545054	0.061418	0.0868704	0.11772	0.183929	0.126455	0.155471	0.193994	0.25685	0.17496	0.130636	0.141796	0.302663	0.255345	0.204646	0.0903943	0.0736508	0.501822	0.109076	0.121685	0.0893076	0.181522	0.0759639	0.126876	0.261758	0.210754	0.232397	0.152693	0.403276	0.0928342	0.117766	0.183756	0.116141	0.337329	0.125526	0.325341	0.119486	0.171437	0.102559
cg00041575	0.304012	0.585691	0.343454	0.573067	0.447482	0.366797	0.724608	0.690166	0.790056	0.553145	0.323704	0.585946	0.358731	0.516347	0.584505	0.339267	0.654596	0.631589	0.472172	0.37977	0.476693	0.361798	0.431461	0.436649	0.580962	0.310455	0.690869	0.441147	0.149728	0.606252	0.620577	0.65017	0.756572	0.331508	0.450484	0.662401	0.54614	0.582025	0.546323	0.648778	0.37428	0.553344	0.581886	0.661871	0.281194	0.600033	0.805675	0.410617	0.27293
cg00043004	0.199941	0.217091	0.0775847	0.121534	0.102577	0.104848	0.167903	0.0794138	0.0820064	0.0993834	0.504974	0.0690388	0.17072	0.0998736	0.148518	0.112071	0.0922006	0.116407	0.183819	0.0839532	0.0754462	0.0890447	0.308499	0.317422	0.175847	0.102693	0.225952	0.0946159	0.0816508	0.0820172	0.0835396	0.153526	0.0746463	0.0834866	0.295334	0.246608	0.189752	0.157463	0.413695	0.0837936	0.0378372	0.110224	0.154332	0.0493396	0.0923811	0.356311	0.0874254	0.163969	0.0805079
cg00044245	0.29142	0.345766	0.52899	0.0791989	0.354894	0.294569	0.249972	0.469003	0.0729888	0.298902	0.317703	0.0729371	0.27316	0.359791	0.335883	0.386447	0.0903077	0.329443	0.251976	0.447636	0.652974	0.235562	0.348467	0.327686	0.231605	0.390522	0.311879	0.62985	0.59195	0.0670729	0.327624	0.169505	0.0699335	0.239612	0.364535	0.257048	0.297276	0.245	0.314481	0.312989	0.318409	0.311505	0.306026	0.669644	0.455999	0.312379	0.134787	0.407825	0.315169
cg00047050	0.0730848	0.0443924	0.0581973	0.0752329	0.0743767	0.0411022	0.0835869	0.0630129	0.0656491	0.101936	0.105662	0.0430466	0.0508259	0.0696927	0.0538125	0.150372	0.04575	0.0538576	0.0509407	0.0781959	0.0387632	0.0648678	0.0454207	0.0630618	0.0551911	0.0496745	0.0869108	0.0541682	0.0613304	0.0354105	0.0654662	0.0706193	0.0456623	0.0926136	0.0447848	0.0436095	0.052007	0.0532352	0.147421	0.0419945	0.0558378	0.118546	0.038147	0.0499997	0.039733	0.0706839	0.0523558	0.0647238	0.0492181
cg00047469	0.0786268	0.057886	0.05869	0.0601801	0.0671193	0.0681288	0.0540244	0.0640251	0.0672077	0.0688293	0.068228	0.0797558	0.0564726	0.0693024	0.0587841	0.0799707	0.0583129	0.0665739	0.0657776	0.0602174	0.0830379	0.047304	0.049872	0.0531791	0.0596203	0.0601284	0.0507268	0.0642799	0.0545908	0.057603	0.0566674	0.0643951	0.0615573	0.0777235	0.0555798	0.0583968	0.0586541	0.090554	0.070184	0.0662424	0.0656213	0.0579731	0.0560571	0.085727	0.0574388	0.0795415	0.0675033	0.0447493	0.0728038
cg00050312	0.0391586	0.0413267	0.0378098	0.0429062	0.0394943	0.0278681	0.0329993	0.0424444	0.0335077	0.0421499	0.0475288	0.0351287	0.0466272	0.0535629	0.0436471	0.0311693	0.0335729	0.0457391	0.0350462	0.036665	0.0357804	0.0453618	0.0456463	0.146855	0.117132	0.0428059	0.047792	0.0378041	0.0347371	0.033637	0.0435282	0.0404591	0.0484589	0.0393746	0.0501601	0.0491368	0.0461124	0.060998	0.0418014	0.0237897	0.037581	0.0804049	0.0312166	0.0480895	0.0423883	0.0387523	0.0354811	0.0457507	0.0425594
cg00051979	0.0592811	0.0616169	0.076055	0.0605204	0.0610607	0.0405816	0.0770701	0.0688427	0.12446	0.0926584	0.0664009	0.0658218	0.0607939	0.0648485	0.0814375	0.0733107	0.109313	0.0849052	0.0711132	0.0602499	0.060499	0.0657531	0.0755287	0.0848182	0.0546688	0.0663038	0.0930346	0.0515006	0.0810434	0.0950688	0.0577891	0.06979	0.0682093	0.0793592	0.0430145	0.0691388	0.0618252	0.0907887	0.0549558	0.0759161	0.0473151	0.0714977	0.0529711	0.0526348	0.0425424	0.0939944	0.0549304	0.0702793	0.0866491
cg00053292	0.0826572	0.0906482	0.10024	0.0739012	0.0709621	0.0624974	0.0855099	0.114363	0.0973063	0.116625	0.0731604	0.0730708	0.0663239	0.0854398	0.0736877	0.0817791	0.0817875	0.119251	0.0910402	0.101635	0.092119	0.103886	0.0829226	0.0983567	0.0741628	0.0655977	0.103505	0.079543	0.101733	0.0915805	0.066505	0.0864261	0.0634341	0.0773915	0.0666949	0.0778266	0.08824	0.086934	0.0981553	0.0764457	0.0803117	0.182598	0.0961174	0.0641428	0.0674475	0.0910393	0.0607538	0.163444	0.0628608
cg00053647	0.086984	0.045835	0.13411	0.0179667	0.101093	0.0662117	0.137843	0.0577427	0.00731305	0.0628047	0.0603024	0.0621336	0.0584264	0.0452456	0.0458854	0.0531896	0.0788949	0.132871	0.044205	0.0107768	0.111222	0.0656521	0.0934968	0.0352052	0.0879317	0.0497684	0.035176	0.0695699	0.0536913	0.049579	0.0272664	0.035336	0.0960973	-0.010399	0.0687414	0.0540052	0.0600205	0.0667841	0.0622364	0.0457695	0.0530978	0.043144	0.0513384	0.1114	0.0537835	0.0381694	0.0519786	0.0450032	0.0519228
cg00054706	0.0289472	0.033058	0.025453	0.0285834	0.0240011	0.0264749	0.0293757	0.0367252	0.035214	0.0349459	0.0250265	0.025393	0.0271973	0.0235955	0.0207917	0.0347037	0.0295985	0.0370985	0.0439912	0.0298247	0.0235809	0.0287772	0.030179	0.0349545	0.026077	0.0235335	0.029133	0.0309585	0.0360109	0.0230447	0.0250093	0.0272524	0.0236178	0.0256383	0.0300067	0.032041	0.0264153	0.0452779	0.0296179	0.0296349	0.0245237	0.0241136	0.027748	0.0425443	0.0248748	0.036731	0.0283011	0.0248407	0.0293896
cg00055233	0.302523	0.27755	0.379857	0.383529	0.477269	0.188941	0.435325	0.155931	0.121995	0.319807	0.453871	0.307093	0.472238	0.357977	0.298208	0.476914	0.210649	0.325669	0.285834	0.601148	0.104701	0.467467	0.316179	0.256786	0.332888	0.458806	0.377283	0.34964	0.331877	0.138713	0.405407	0.384369	0.270666	0.216392	0.206908	0.261238	0.322337	0.328868	0.419153	0.229051	0.21705	0.462555	0.326	0.149276	0.538709	0.413721	0.467207	0.224774	0.414234
cg00056767	0.0638472	0.0638408	0.0556844	0.0624388	0.061103	0.0575484	0.0622222	0.264066	0.0641708	0.0689877	0.252526	0.0602145	0.0633268	0.0664842	0.0623961	0.166344	0.0633901	0.0648938	0.0600533	0.0712868	0.0617729	0.524946	0.0606761	0.0678143	0.0547728	0.0573848	0.0725485	0.0991916	0.0642825	0.0589429	0.0657421	0.0580734	0.0677754	0.0573232	0.0592256	0.0639106	0.0631518	0.0428841	0.312505	0.0298205	0.0277701	0.0296628	0.273349	0.0436705	0.587809	0.319415	0.516053	0.0219939	0.0276545
cg00059225	0.551245	0.603456	0.535252	0.461507	0.639102	0.320071	0.546914	0.345592	0.188112	0.482681	0.679634	0.295268	0.542076	0.569265	0.558799	0.423185	0.616142	0.605279	0.554003	0.580826	0.298021	0.500387	0.650157	0.613591	0.601849	0.618529	0.406352	0.758702	0.668025	0.26022	0.602555	0.460713	0.223988	0.348767	0.632855	0.545902	0.545655	0.418108	0.589205	0.59659	0.525342	0.583071	0.477884	0.719523	0.468692	0.610843	0.592938	0.711145	0.552232
cg00059424	0.0248458	0.0218994	0.0313039	0.0339571	0.0291579	0.019867	0.0290956	0.0163835	0.0280746	0.0250475	0.0299962	0.020979	0.031425	0.0319402	0.0329936	0.0227379	0.0260783	0.0297844	0.0202885	0.0157562	0.0271844	0.029625	0.0205021	0.0272589	0.0208482	0.0288613	0.0250976	0.0187684	0.0235459	0.0205862	0.0238856	0.0290106	0.0392135	0.0296567	0.0308037	0.0332713	0.0228589	0.0373649	0.0271459	0.0245553	0.0283729	0.0242817	0.0214066	0.0233223	0.0270247	0.041953	0.027289	0.0190293	0.0333567
cg00059740	0.028061	0.0324215	0.022918	0.031007	0.0266903	0.0196633	0.0275654	0.0359832	0.035313	0.0374161	0.0413236	0.0385533	0.0232649	0.0307505	0.0346519	0.0377282	0.051966	0.040024	0.0444676	0.03133	0.0409125	0.0357387	0.0249926	0.0417188	0.0231827	0.0324216	0.0530279	0.0319275	0.0350273	0.0322773	0.0390765	0.0299745	0.0243484	0.0288679	0.0235637	0.0241392	0.0297401	0.0479843	0.0375438	0.0254711	0.0296924	0.0191821	0.026233	0.0381539	0.0220766	0.0506596	0.0349768	0.0257164	0.0317127
cg00059930	0.59559	0.640236	0.773479	0.688508	0.709292	0.81778	0.689927	0.736653	0.895775	0.73654	0.639302	0.366769	0.625076	0.691911	0.653659	0.725821	0.661862	0.630773	0.567923	0.688641	0.781208	0.580844	0.635731	0.603035	0.685036	0.730485	0.664446	0.822968	0.807117	0.85802	0.542785	0.672878	0.736537	0.730703	0.738839	0.538517	0.601336	0.501488	0.682701	0.707303	0.824613	0.800621	0.735394	0.805962	0.750513	0.631925	0.767263	0.792489	0.6813
cg00060762	0.0421376	0.0632372	0.0456075	0.0989295	0.0494766	0.0376288	0.0631563	0.0410027	0.0368353	0.0238739	0.0842463	0.0231919	0.100436	0.0845647	0.0635681	0.0267384	0.0405571	0.0222275	0.0235329	0.0165139	0.0476965	0.0279917	0.0180829	0.108406	0.0477737	0.0436365	0.0614556	0.0697199	0.0219787	0.0280194	0.0643119	0.0772851	0.0404343	0.0711767	0.0225104	0.101981	0.0259234	0.0338835	0.0290673	0.0297158	0.0206742	0.0874039	0.0269552	0.0228498	0.0187103	0.0325565	0.0253202	0.0485445	0.0283548
cg00061059	0.0592585	0.0642667	0.100015	0.060313	0.0755671	0.0895418	0.0530422	0.060512	0.0857056	0.0738037	0.096544	0.0221153	0.0737385	0.0987079	0.0799837	0.0498083	0.0620972	0.0712307	0.0421856	0.0425222	0.0592092	0.0604353	0.061648	0.0791828	0.0443328	0.050301	0.0870214	0.0433027	0.0631525	0.0619653	0.0661646	0.0794617	0.125442	0.0655423	0.0743129	0.0875367	0.0591654	0.118532	0.0680191	0.0667799	0.0776965	0.0467449	0.054099	0.0536703	0.0597652	0.113041	0.0544571	0.0498348	0.0728694
cg00062776	0.929419	0.920258	0.931895	0.933592	0.766674	0.93594	0.898553	0.878781	0.931377	0.913304	0.934326	0.542917	0.933773	0.550754	0.932763	0.907323	0.826697	0.918554	0.88474	0.935078	0.398308	0.936515	0.927083	0.925369	0.924159	0.479133	0.934592	0.935629	0.862666	0.494197	0.778862	0.932718	0.503566	0.469997	0.933522	0.889338	0.907788	0.672705	0.969661	0.522522	0.959082	0.925016	0.909213	0.931414	0.682145	0.923057	0.845251	0.954748	0.573938
cg00063144	0.897726	0.869543	0.897487	0.925191	0.680728	0.946882	0.950482	0.882835	0.976058	0.75789	0.931818	0.810118	0.913997	0.911656	0.920412	0.915646	0.935571	0.903095	0.92281	0.930788	0.939538	0.924368	0.880155	0.897404	0.929011	0.619006	0.942254	0.926762	0.936961	0.924446	0.951042	0.926638	0.94214	0.899224	0.799988	0.89042	0.896206	0.91994	0.934045	0.915605	0.930802	0.941266	0.942888	0.933351	0.91931	0.917642	0.921124	0.923736	0.934572
cg00065385	0.962359	0.945695	0.94095	0.940251	0.950583	0.954488	0.95649	0.921608	0.944426	0.926384	0.94829	0.845643	0.937898	0.951935	0.949375	0.976487	0.959055	0.948882	0.95527	0.964871	0.964362	0.968937	0.961345	0.932897	0.962682	0.930917	0.963866	0.950979	0.958454	0.964423	0.944666	0.951923	0.956676	0.959749	0.937969	0.942599	0.94521	0.896125	0.960142	0.944145	0.940532	0.969328	0.956704	0.963719	0.941396	0.931746	0.941704	0.944568	0.951916
cg00065408	0.0510302	0.0507946	0.0526574	0.0511487	0.0417601	0.0506915	0.0378914	0.0459706	0.0411436	0.0474674	0.566211	0.0456817	0.0684236	0.0468107	0.0438719	0.0433681	0.045665	0.0550704	0.0483236	0.0443187	0.0420704	0.0479447	0.0571247	0.127532	0.0619209	0.045421	0.0620444	0.052836	0.0452268	0.0496656	0.054807	0.0529242	0.0461839	0.047442	0.0518485	0.0622717	0.0404764	0.0596958	0.307486	0.0499444	0.0332823	0.0397078	0.0456296	0.0565286	0.0464914	0.310783	0.0456189	0.0274218	0.0427462
cg00066153	0.966822	0.935491	0.9565	0.954711	0.941289	0.953182	0.945013	0.93712	0.934423	0.93331	0.936298	0.874714	0.954868	0.932027	0.956543	0.97324	0.927584	0.93053	0.954995	0.974652	0.970013	0.959226	0.955377	0.921514	0.971713	0.868182	0.937978	0.965002	0.976172	0.950615	0.93827	0.953733	0.925376	0.850929	0.958263	0.961271	0.939632	0.940867	0.960338	0.9601	0.957235	0.955657	0.954835	0.951141	0.847184	0.931079	0.937225	0.956368	0.952207
cg00066816	0.185768	0.233314	0.20517	0.259796	0.388389	0.213565	0.223941	0.147036	0.118326	0.21537	0.619042	0.201772	0.400178	0.212772	0.272495	0.289903	0.412552	0.243674	0.266421	0.446938	0.122431	0.448016	0.186739	0.21618	0.19739	0.58065	0.376979	0.15207	0.106103	0.183953	0.22033	0.261095	0.184468	0.27746	0.149133	0.152416	0.186246	0.400676	0.428703	0.239927	0.371479	0.299218	0.279912	0.128427	0.28259	0.432858	0.177539	0.199984	0.250707
cg00067471	0.129457	0.0733722	0.0954573	0.107961	0.0705993	0.221762	0.118154	0.0723275	0.0798695	0.072073	0.281937	0.0785043	0.0939987	0.0890989	0.110863	0.143599	0.405316	0.0808074	0.139191	0.0670365	0.0905702	0.0780176	0.108134	0.131271	0.106787	0.0529936	0.0734272	0.0365968	0.136272	0.0550714	0.122485	0.153724	0.0840876	0.101614	0.102249	0.0654058	0.0977094	0.108738	0.126497	0.060298	0.0742813	0.0949813	0.126483	0.0642766	0.0568531	0.15907	0.123122	0.0909759	0.126224
cg00069261	0.0402432	0.0363959	0.046212	0.0418495	0.0419466	0.0388483	0.0423105	0.0389318	0.0533746	0.0652434	0.282621	0.0398679	0.0425352	0.0442447	0.0371381	0.138666	0.0467101	0.0424626	0.0481894	0.421161	0.0480379	0.0497087	0.052959	0.047351	0.0388748	0.0382761	0.0467569	0.04952	0.0431333	0.0637248	0.0384076	0.0498533	0.0373864	0.0405032	0.0416624	0.0411056	0.0410449	0.0436232	0.114213	0.0360325	0.0421696	0.0389486	0.0340063	0.0312437	0.0325796	0.140469	0.0383548	0.0392653	0.0376645
cg00071250	0.520375	0.612134	0.497546	0.665796	0.49069	0.77236	0.678926	0.752135	0.85072	0.479828	0.438179	0.407914	0.52194	0.50748	0.610143	0.595489	0.670719	0.719365	0.552278	0.598839	0.783415	0.641019	0.518904	0.52408	0.660052	0.441696	0.743307	0.805541	0.667389	0.718333	0.451162	0.692005	0.816757	0.699351	0.567351	0.687564	0.593239	0.737136	0.547315	0.633946	0.827627	0.61661	0.643082	0.7896	0.689867	0.586053	0.824078	0.543104	0.731466
cg00071998	0.0448661	0.0365558	0.0442581	0.0569785	0.0341364	0.0297712	0.0676005	0.027898	0.0238311	0.045562	0.0483743	0.0480923	0.0602583	0.050076	0.04184	0.0443523	0.0279242	0.051873	0.0458941	0.0430362	0.0352757	0.0618228	0.0482639	0.0459545	0.0421894	0.0577364	0.0607245	0.0617728	0.0391136	0.0458899	0.0343099	0.0685554	0.0792276	0.0448702	0.0553715	0.0536049	0.0570946	0.0431789	0.0515788	0.0306335	0.0677585	0.0443438	0.0423882	0.0562265	0.0437585	0.107384	0.0516187	0.0483619	0.0395145
cg00072216	0.0153286	0.0155266	0.0179791	0.0141881	0.0156501	0.0125259	0.0178741	0.0178646	0.0211216	0.0224618	0.279699	0.0191214	0.0130405	0.0155935	0.0163299	0.0192482	0.0189589	0.0211412	0.0149315	0.0190405	0.0168693	0.0189226	0.0186266	0.0163476	0.0121405	0.0167563	0.0151011	0.0145996	0.0152676	0.0154907	0.0147376	0.0150339	0.0142383	0.0142329	0.0128206	0.0139702	0.0152657	0.0202842	0.0193875	0.0158144	0.0165101	0.0127516	0.0164913	0.0159133	0.0188583	0.211221	0.0170849	0.0165883	0.0152944
cg00075967	0.710925	0.583323	0.459949	0.844172	0.489557	0.613686	0.682011	0.594811	0.251412	0.484984	0.923972	0.540599	0.462743	0.401067	0.744728	0.656584	0.793722	0.713899	0.639272	0.595768	0.211839	0.722858	0.743056	0.681879	0.663347	0.45786	0.478476	0.243722	0.281367	0.241531	0.551204	0.750253	0.473587	0.359226	0.607958	0.508363	0.619407	0.611447	0.765677	0.465028	0.382306	0.73869	0.683094	0.352497	0.516661	0.848689	0.480944	0.62648	0.49116
cg00076645	0.0408028	0.0430184	0.0483146	0.0412996	0.0420932	0.0390938	0.0374725	0.0418637	0.0371871	0.0745104	0.49546	0.0447685	0.0391939	0.0398027	0.0418212	0.0419486	0.0431556	0.0416761	0.0412109	0.0463266	0.0409337	0.0410061	0.0375992	0.0406348	0.0380829	0.0452511	0.0432271	0.0388557	0.0415491	0.0431738	0.0378766	0.0407668	0.0389636	0.0388254	0.0402385	0.0405181	0.0392872	0.0538334	0.0395786	0.035441	0.0395141	0.043678	0.0280314	0.0317489	0.0423192	0.164221	0.0376627	0.0222596	0.0344413
cg00077877	0.734616	0.595908	0.389309	0.642994	0.419967	0.586516	0.729657	0.790498	0.717961	0.372196	0.804824	0.265727	0.672434	0.660481	0.670701	0.352191	0.788033	0.731722	0.673446	0.326994	0.884186	0.508838	0.670661	0.820554	0.764107	0.372523	0.810555	0.44097	0.264998	0.743948	0.632014	0.753953	0.791632	0.759434	0.597022	0.821924	0.709943	0.6788	0.820894	0.819919	0.739122	0.677872	0.624144	0.829869	0.559966	0.86314	0.32865	0.612835	0.335435
cg00078194	0.0261706	0.0210835	0.0428755	0.0216184	0.024132	0.0108862	0.0411494	0.0285077	0.0574484	0.0195391	0.0229207	0.0159379	0.0161964	0.0207263	0.0225857	0.0389994	0.0398282	0.0795592	0.0427429	0.0652135	0.032486	0.0213489	0.045471	0.0443732	0.0101967	0.0179846	0.0527187	0.0204475	0.0414668	0.0287058	0.0227241	0.0297583	0.0253908	0.00913331	0.0825523	0.0368598	0.028928	0.0446158	0.0264052	0.0299574	0.0206864	0.0217904	0.0256225	0.0488967	0.0395829	0.0418716	0.0393246	0.0240434	0.0236099
cg00079563	0.143014	0.109546	0.138781	0.00734463	0.016659	-0.00285279	0.0431839	0.0633325	0.0137672	0.0637567	0.034209	0.00986992	0.00148428	0.0249002	0.0169117	0.0076727	0.0179605	0.0300345	0.0348357	0.0194728	0.00744259	0.0145891	0.135491	0.222607	0.0700345	0.0470834	0.0300211	0.0509643	0.012374	0.0244782	0.0111407	0.127324	-0.00142931	0.0429133	0.128801	0.141977	0.0920472	0.0250173	0.0502916	0.0180633	0.0135812	0.0178523	0.0163447	0.50077	0.0175844	0.0359647	0.0163403	0.025436	0.0174952
cg00080012	0.0192343	0.0221022	0.0195213	0.0206326	0.0224007	0.0163178	0.0253925	0.0218251	0.0136194	0.0283449	0.0224621	0.0226342	0.0177013	0.0188836	0.0182463	0.0212137	0.0218708	0.0308524	0.0220822	0.0184008	0.0224479	0.0229796	0.0196118	0.022165	0.0172667	0.017806	0.0290487	0.0196009	0.0172387	0.023392	0.0178545	0.0187341	0.0178404	0.0195685	0.0166416	0.0191145	0.019305	0.0262175	0.0226192	0.0255423	0.0151672	0.0216601	0.0204998	0.0266817	0.0180473	0.0221624	0.0206543	0.0160658	0.018587
cg00081935	0.257281	0.175264	0.0919245	0.0492217	0.0543159	0.0438108	0.157613	0.0455958	0.0374857	0.0494314	0.530006	0.0407247	0.0565107	0.0685571	0.0827677	0.049294	0.0385047	0.120128	0.129865	0.0623616	0.0254434	0.045214	0.541472	0.473356	0.20011	0.594694	0.0622449	0.0534687	0.0276834	0.0273007	0.0580488	0.180947	0.0472861	0.040031	0.559948	0.212965	0.391859	0.193902	0.547439	0.0518585	0.0431957	0.0411791	0.0608802	0.0436917	0.41266	0.505819	0.0335374	0.116733	0.103787
cg00081975	0.252856	0.248449	0.0165399	0.0306011	0.127053	0.0694529	0.214463	0.00746746	0.0151476	0.0186751	0.068072	0.0935654	0.0226475	0.0446118	0.169051	0.0411555	0.0970777	0.200949	0.200674	0.0868843	0.00598768	0.0121953	0.326324	0.310215	0.25077	0.0568798	0.0940974	0.0232248	0.0163435	0.0168321	0.0483236	0.210336	0.00752917	0.0546315	0.342102	0.292571	0.298275	0.0744866	0.0716855	0.0912379	0.0431669	0.0569295	0.0482601	0.0465555	0.107712	0.26935	0.0344888	0.140848	0.0287773
cg00083937	0.637193	0.670788	0.726241	0.573796	0.732055	0.79051	0.628271	0.596143	0.482102	0.572359	0.797675	0.49976	0.623701	0.697536	0.610166	0.644409	0.777053	0.640377	0.668544	0.852038	0.431314	0.600545	0.761446	0.796418	0.707253	0.76423	0.747409	0.868441	0.655682	0.725295	0.55166	0.598477	0.475753	0.50298	0.886426	0.697245	0.608169	0.636053	0.734095	0.551887	0.412886	0.836128	0.544349	0.745501	0.710656	0.698362	0.616189	0.814765	0.647662
cg00084687	0.0132831	0.0188218	0.0168467	0.0146625	0.016804	0.0090859	0.0226039	0.0156591	0.0204219	0.0203828	0.0141785	0.0171373	0.0109284	0.0128389	0.0134259	0.0154414	0.0204756	0.0160126	0.0157528	0.0209462	0.0154561	0.0203095	0.0211403	0.0167057	0.0098344	0.0186414	0.0175704	0.0144712	0.0193728	0.0192083	0.0116068	0.0153716	0.0100689	0.0145735	0.0151765	0.0140988	0.0147872	0.0213424	0.0146874	0.0137866	0.0122407	0.0126794	0.0147174	0.0187764	0.0150286	0.0220113	0.0179277	0.0149428	0.0152605
cg00089071	0.0456557	0.0448512	0.00415556	0.00504418	0.0083019	0.00409451	0.0359872	0.00254532	0.00637366	0.0496744	0.0111259	0.00420073	0.00432977	0.0107344	0.00732915	0.00782069	0.00392317	0.0158526	0.0174115	0.00442047	0.00461264	0.00664581	0.23407	0.185332	0.113992	0.00370304	0.0101161	0.00536328	0.00367641	0.00403623	0.00582586	0.0316148	0.00362129	0.00416847	0.316039	0.0878073	0.140601	0.0197058	0.0163104	0.0305305	0.0152315	0.0160771	0.0164824	0.018385	0.0176414	0.0235664	0.0149803	0.0186023	0.0251749
cg00091693	0.64952	0.668851	0.481224	0.690066	0.45416	0.663294	0.723931	0.484009	0.899006	0.498418	0.830288	0.5013	0.433523	0.497432	0.621702	0.515232	0.855236	0.698126	0.633283	0.397406	0.674547	0.607013	0.62133	0.621082	0.77261	0.485702	0.568484	0.319916	0.305613	0.33602	0.581946	0.794742	0.790735	0.974367	0.554024	0.627298	0.649266	0.78054	0.816889	0.518829	0.868704	0.783225	0.693205	0.876686	0.446397	0.797172	0.39467	0.331405	0.409465
cg00093177	0.92022	0.917336	0.877071	0.904349	0.837712	0.925366	0.95649	0.848834	0.996799	0.953999	0.9439	0.932751	0.899765	0.878845	0.915842	0.950802	0.956932	0.965321	0.90988	0.932043	0.951738	0.941097	0.888955	0.859513	0.904323	0.92352	0.923664	0.931033	0.905261	0.925726	0.909088	0.916509	0.948009	0.852454	0.855761	0.917764	0.921879	0.899098	0.918099	0.927403	0.891952	0.936613	0.936759	0.927216	0.93416	0.923177	0.934795	0.908049	0.925714
cg00094851	0.129399	0.0846611	0.082678	0.0787643	0.0653843	0.0792261	0.0757259	0.055031	0.0586671	0.0701376	0.479281	0.086126	0.100126	0.0891974	0.0988036	0.0792304	0.0710772	0.0796798	0.120688	0.0762786	0.0907676	0.065371	0.100394	0.124524	0.0986512	0.0774567	0.0635417	0.0608312	0.0724504	0.0749475	0.0712369	0.0781283	0.0733397	0.0854352	0.0955713	0.0763751	0.0874948	0.0744632	0.345472	0.0671313	0.0628641	0.0734824	0.0809447	0.0826946	0.120702	0.294433	0.0768728	0.0652739	0.0692408
cg00095526	0.55328	0.624343	0.393345	0.715285	0.582311	0.717358	0.641979	0.739767	0.690851	0.495497	0.75878	0.522035	0.540516	0.541156	0.643303	0.660719	0.748424	0.688181	0.619086	0.499604	0.64493	0.577537	0.552999	0.582561	0.661442	0.369238	0.695581	0.802903	0.276031	0.549713	0.493476	0.636539	0.691369	0.623616	0.566326	0.657757	0.605926	0.477619	0.745185	0.579432	0.653198	0.681547	0.650161	0.799243	0.48576	0.707575	0.539102	0.658534	0.600718
cg00095674	0.0798012	0.0675344	0.372639	0.0270002	0.15611	0.10597	0.0731118	0.150288	0.0639787	0.133793	0.850128	0.0917041	0.0436314	0.0324617	0.0786519	0.0674344	0.0520824	0.0907678	0.100249	0.863238	0.0499225	0.0751164	0.0612421	0.0699231	0.109486	0.0673199	0.0706905	0.136127	0.0820809	0.0601131	0.0565414	0.0371863	0.092565	0.0370009	0.0930152	0.031459	0.0859038	0.0400317	0.508531	0.0352043	0.0415382	0.0539554	0.131242	0.031919	0.474592	0.351774	0.466478	0.15754	0.0373206
cg00096922	0.29626	0.275602	0.363614	0.115512	0.303872	0.122722	0.138848	0.456987	0.112358	0.225211	0.407136	0.113994	0.300942	0.470138	0.23096	0.223921	0.132139	0.185619	0.194022	0.620696	0.116634	0.119584	0.307581	0.302438	0.218364	0.410383	0.121469	0.897961	0.937905	0.116997	0.29208	0.152383	0.116838	0.510313	0.345745	0.230351	0.207422	0.0980336	0.386921	0.363577	0.0351335	0.406432	0.193713	0.0273777	0.558338	0.456269	0.635371	0.573717	0.439295
cg00097536	0.0563306	0.0608305	0.0568457	0.0511543	0.060608	0.039144	0.0433531	0.0569428	0.0868431	0.0554277	0.0744945	0.0964045	0.053531	0.0554706	0.0554949	0.0498838	0.0528259	0.0746083	0.0555976	0.0488898	0.0508576	0.0664369	0.0494224	0.0659883	0.0531354	0.061855	0.0571238	0.0493729	0.0500142	0.0524455	0.0519603	0.0493734	0.0537217	0.0608038	0.0538552	0.0532941	0.0564379	0.0816701	0.0587243	0.0456346	0.0471996	0.0438316	0.0572172	0.0657974	0.0431385	0.0939284	0.064219	0.0324025	0.0564178
cg00098239	0.0108743	0.0243462	0.0331867	0.027707	0.0225556	0.010935	0.0460359	0.0244548	0.0523576	0.0289949	0.0320915	0.035795	0.040028	0.0460877	0.0256957	0.0136522	0.00184866	0.0399552	0.0131519	0.0237176	0.0489402	0.01569	0.0328626	0.0806156	0.0647314	0.0221464	0.0350765	0.0142786	0.0194129	0.0136633	0.0226848	0.0370896	0.0435527	0.0267398	0.0400361	0.0572006	0.0254217	0.027728	0.252682	0.0266601	0.0206512	0.025594	0.0212058	0.0235537	0.0201464	0.338653	0.0164937	0.0230861	0.023503
cg00101227	0.845432	0.882097	0.758547	0.898939	0.892007	0.884793	0.816551	0.953704	0.932538	0.905548	0.944144	0.675993	0.886914	0.873569	0.873451	0.909633	0.928628	0.901485	0.884914	0.944473	0.8953	0.908935	0.834907	0.85353	0.898395	0.715843	0.849945	0.974089	0.908945	0.791351	0.771928	0.884006	0.868244	0.901691	0.750045	0.878907	0.837933	0.862971	0.918674	0.874811	0.80693	0.868968	0.892026	0.890188	0.930779	0.88419	0.90153	0.909022	0.639222
cg00103783	0.0211764	0.0174067	0.0223287	0.0194854	0.0173772	0.0140056	0.0171793	0.0184063	0.0146106	0.0285789	0.0217035	0.0188576	0.0207893	0.019478	0.0178507	0.0194331	0.0206432	0.0207227	0.0173269	0.0202195	0.0171627	0.016098	0.0185322	0.0190305	0.0143504	0.0144447	0.0213215	0.0161425	0.0212384	0.0144143	0.0195875	0.0185135	0.0282811	0.0171333	0.0106905	0.0194067	0.0189559	0.02635	0.0189744	0.0215355	0.0183405	0.0237557	0.0225797	0.0223412	0.0145746	0.023904	0.0162837	0.0163066	0.0184175
cg00105253	0.0860139	0.054408	0.0795036	0.0823701	0.0821875	0.0531724	0.0947376	0.049447	0.0222381	0.0548484	0.0726138	0.0503324	0.0728838	0.0776928	0.0759415	0.0778064	0.0473312	0.0902813	0.0814765	0.0533641	0.0580761	0.0683938	0.0568734	0.0903215	0.0832369	0.0679369	0.0525932	0.0377392	0.0752169	0.063666	0.0891621	0.115729	0.0469316	0.0663987	0.0595532	0.0674643	0.0758803	0.0572866	0.0741623	0.0539358	0.0451318	0.100065	0.0683623	0.10615	0.0497828	0.0786267	0.0605208	0.0711961	0.0584426
cg00105470	0.00296195	0.0114804	0.032839	0.0104523	0.0133763	0.00778334	0.0159902	0.0244163	0.0265706	-0.000973419	0.0348719	-0.00403658	0.0258259	0.0323893	0.0180315	0.00814861	0.0103187	0.0432358	-0.005267	0.0165805	-0.00951694	0.0808545	0.000583584	0.031923	0.0068023	0.0471872	0.0534619	0.0084465	0.00693217	0.0164877	0.0264399	0.0248669	0.0119211	0.0131231	0.020102	0.0316962	0.00702792	0.0190643	0.0158683	0.0129761	0.0131088	0.0181515	0.0147143	0.0196724	0.0169338	0.0200723	0.0183869	0.0158896	0.0150229
cg00107187	0.358877	0.420766	0.566444	0.413595	0.493648	0.502751	0.326751	0.447583	0.0771007	0.198785	0.468904	0.066342	0.473161	0.481867	0.382204	0.500157	0.291028	0.393686	0.336729	0.499822	0.272939	0.429031	0.441296	0.412443	0.403851	0.517115	0.242107	0.464002	0.535236	0.0594074	0.450858	0.366914	0.39553	0.496049	0.508204	0.412219	0.413902	0.317349	0.414772	0.453603	0.456449	0.476998	0.445925	0.64519	0.534717	0.332528	0.39317	0.506935	0.468321
cg00107632	0.031955	0.0503509	0.0487836	0.0409916	0.0442436	0.0372127	0.0300062	0.0388713	0.0388698	0.0322402	0.0374681	0.0510347	0.0295651	0.0420323	0.0444239	0.04399	0.0502925	0.0350703	0.0424371	0.0456823	0.0423514	0.0416875	0.0525416	0.0390482	0.030009	0.0308798	0.0498934	0.0311453	0.0434586	0.0495084	0.0351418	0.0452924	0.0317614	0.0381499	0.0315583	0.057675	0.0437776	0.0674907	0.0449427	0.0434038	0.0345535	0.0320503	0.0503559	0.0416144	0.0367016	0.052867	0.0469602	0.0316501	0.0309005
cg00108454	0.374498	0.328465	0.274711	0.403503	0.340006	0.369744	0.376716	0.301918	0.359095	0.326602	0.336826	0.325255	0.423746	0.340028	0.354181	0.339508	0.350453	0.38594	0.387969	0.313923	0.232358	0.506455	0.361455	0.337259	0.350515	0.330371	0.369112	0.169838	0.248934	0.245919	0.419147	0.431821	0.369426	0.291988	0.336046	0.320258	0.371628	0.402215	0.478576	0.359015	0.193389	0.441066	0.380301	0.215325	0.284841	0.36158	0.353368	0.326301	0.335163
cg00109274	0.0389627	0.0385649	0.0440079	0.0370026	0.0611517	0.0542629	0.0381618	0.0508364	0.0403953	0.0589314	0.0413958	0.0452123	0.0492546	0.0589788	0.0387108	0.0358121	0.0480519	0.0492505	0.0536015	0.0404725	0.0599839	0.0521358	0.0374851	0.0438193	0.0508306	0.0498919	0.0377422	0.0420339	0.0506285	0.0373223	0.0396399	0.0390812	0.0399245	0.036389	0.105141	0.0510336	0.0547966	0.0611764	0.0540303	0.0544129	0.0573144	0.0393183	0.0490405	0.0513433	0.0343194	0.0471342	0.0409349	0.0336096	0.0512993
cg00112517	0.249636	0.259191	0.0298492	0.104723	0.133346	0.254779	0.187523	0.425492	0.0110478	0.101816	0.547946	0.0458989	0.0929234	0.131567	0.160494	0.130594	0.153408	0.160524	0.249033	0.0765439	0.0493349	0.0901318	0.315395	0.292538	0.186139	0.106925	0.108852	0.0234677	0.016869	0.239259	0.0951276	0.190647	0.0230654	0.210308	0.349966	0.257686	0.199881	0.0965528	0.381565	0.147975	0.0708734	0.143211	0.0896236	0.0790203	0.105074	0.365504	0.0737478	0.125118	0.0815383
cg00113951	0.0848371	0.0903074	0.071286	0.110108	0.0715964	0.0543575	0.0345849	0.0542072	0.162544	0.181548	0.973507	0.0726267	0.0901352	0.0979923	0.108026	0.0945182	0.0562769	0.100282	0.0913682	0.0880566	0.210713	0.0447328	0.10368	-0.00488643	0.105018	0.122553	0.0297333	0.229551	0.0505344	0.0847986	0.0916156	0.125855	0.0643863	0.0927089	0.0491616	0.0710957	0.0671476	0.0618514	0.45135	0.0587903	0.048245	0.0891058	0.0618805	0.286772	0.060987	0.407846	0.220147	0.0704639	0.0546195
cg00115714	0.0465775	0.0339787	0.0315003	0.0349098	0.0381564	0.028168	0.0361656	0.0349363	0.039574	0.0421115	0.0365775	0.0466438	0.0358502	0.0317602	0.0372005	0.0347446	0.0391631	0.0471839	0.0442129	0.0743712	0.0411533	0.0408431	0.0467774	0.0360396	0.0332562	0.0422707	0.0538806	0.0427499	0.0349199	0.0260518	0.0393881	0.0365265	0.0411774	0.0355581	0.0330203	0.0347506	0.0424508	0.0476954	0.031802	0.0389205	0.0427319	0.033053	0.0270727	0.0285725	0.0268575	0.0513604	0.0307714	0.0354764	0.0332139
cg00116234	0.0695645	0.0831056	0.0811845	0.1948	0.410854	0.441214	0.0826609	0.358874	0.198847	0.0920094	0.336005	0.0661725	0.229905	0.0793326	0.0959621	0.059322	0.0805035	0.100622	0.0710358	0.419582	0.839788	0.0673082	0.121667	0.111284	0.0839186	0.423578	0.294725	0.914221	0.0591014	0.116982	0.101608	0.0815172	0.545616	0.10919	0.147308	0.121521	0.06852	0.116275	0.309032	0.0513662	0.363755	0.0417279	0.0413141	0.718387	0.051638	0.563033	0.572546	0.466674	0.549682
cg00116838	0.126844	0.11639	0.366175	0.171991	0.351845	0.403078	0.0968917	0.0823073	0.227225	0.0972486	0.656403	0.0782446	0.287178	0.0873274	0.0881352	0.451654	0.0804226	0.0969411	0.0959845	0.410446	0.808615	0.0780283	0.171951	0.145701	0.117275	0.355302	0.078273	0.101667	0.487782	0.0792924	0.0870277	0.0910962	0.367717	0.0761089	0.223042	0.12074	0.092373	0.0783895	0.380511	0.0600046	0.0382714	0.1796	0.269888	0.0664172	0.422744	0.602218	0.279667	0.404098	0.534621
cg00117172	0.129913	0.273525	0.74391	0.137661	0.582325	0.111932	0.224774	0.0616259	0.0477537	0.171746	0.684529	0.0523044	0.613196	0.692059	0.230401	0.709345	0.0523949	0.235221	0.128769	0.73088	0.653175	0.478258	0.102129	0.119517	0.131228	0.760703	0.0726127	0.464322	0.675285	0.0475099	0.661605	0.115313	0.626757	0.0848831	0.14971	0.163158	0.202203	0.0398974	0.548621	0.424877	0.444343	0.0227295	0.471291	0.0328434	0.683629	0.456767	0.6172	0.0297427	0.520311
cg00119079	0.0417773	0.0529923	0.0571819	0.0482356	0.043416	0.0378934	0.066733	0.0829311	0.0734667	0.0464081	0.052613	0.0448477	0.0282662	0.0502259	0.054804	0.144224	0.0581989	0.0399442	0.0412016	0.0713125	0.0602725	0.0723015	0.110781	0.0832069	0.0328236	0.0646366	0.0553663	0.0486739	0.0421956	0.0401178	0.0357506	0.0568827	0.0369718	0.0401032	0.0534348	0.056702	0.0529184	0.0666118	0.0557233	0.0456374	0.0318183	0.033086	0.0493385	0.0421836	0.0248116	0.454987	0.0552064	0.0419401	0.0356825
cg00121158	0.0433761	0.0314333	0.0368371	0.0307534	0.0263205	0.01687	0.0311876	0.0295947	0.0324184	0.0300994	0.0288488	0.0371222	0.0240052	0.0314079	0.0286208	0.0291304	0.041246	0.0384452	0.0266723	0.0215472	0.043549	0.0423319	0.0285887	0.0304226	0.0222479	0.0263883	0.0350099	0.0264319	0.0416187	0.029238	0.0251702	0.033029	0.0294742	0.0277198	0.0223421	0.0242234	0.0265906	0.0508702	0.0408566	0.0253213	0.0229047	0.0240724	0.0326705	0.0669836	0.0231827	0.036054	0.0316502	0.0190873	0.0273159
cg00123035	0.0570113	0.0739479	0.0632532	0.0842497	0.0571174	0.0615545	0.0525345	0.0553228	0.0455556	0.0456103	0.0698263	0.054801	0.0973881	0.113979	0.0776591	0.050548	0.0466229	0.0486423	0.0504261	0.0451912	0.0482669	0.045034	0.0491734	0.0766604	0.0546334	0.0610402	0.0614146	0.0526878	0.0447605	0.0551575	0.0703558	0.074182	0.0536224	0.0702424	0.0584722	0.0930139	0.0469354	0.0772362	0.0580939	0.0887569	0.0629135	0.0546719	0.0610089	0.0779006	0.0532251	0.047605	0.0733245	0.0674352	0.0489864
cg00126034	0.0649467	0.162562	0.429603	0.0780027	0.270256	0.153207	0.133222	0.0874486	0.0887746	0.109038	0.476418	0.0938905	0.191565	0.0709632	0.0738545	0.308677	0.0920538	0.133962	0.0947289	0.550855	0.0791529	0.220943	0.206811	0.181152	0.106352	0.5515	0.224191	0.103176	0.742663	0.0883168	0.360845	0.100543	0.0885188	0.0723407	0.17648	0.140583	0.131773	0.0320985	0.411313	0.0191617	0.0194996	0.345471	0.0530349	0.385086	0.509375	0.317641	0.0246011	0.0631966	0.361727
cg00128654	0.0599134	0.0519369	0.151599	0.0502106	0.0550501	0.0516893	0.0596973	0.0658175	0.0824578	0.0624987	0.0529255	0.0558979	0.0477102	0.0455164	0.0494577	0.0563638	0.0606653	0.0531852	0.0550639	0.0694828	0.061394	0.0439096	0.0466857	0.0606853	0.0417613	0.0508679	0.0652437	0.0495528	0.0570237	0.0570521	0.0474563	0.0478949	0.0520339	0.0608511	0.0525273	0.0492945	0.0465906	0.0661942	0.0469754	0.0415366	0.057174	0.0567723	0.0624341	0.0540394	0.0519312	0.0614406	0.0593045	0.0633693	0.0382714
cg00128877	0.160838	0.0898425	0.0511049	0.0621332	0.0529124	0.0402502	0.0837384	0.05101	0.075721	0.0991676	0.0749035	0.0793349	0.0564184	0.0656543	0.0807563	0.0941476	0.0685836	0.1004	0.0732643	0.099227	0.0621625	0.0716111	0.0775095	0.0999477	0.0774105	0.0481731	0.100044	0.043596	0.0597854	0.0481588	0.0704837	0.101331	0.0452463	0.0873306	0.0612183	0.0401352	0.0724139	0.104145	0.0879413	0.0562562	0.0611432	0.0573597	0.0690708	0.091751	0.0705757	0.0851329	0.0835512	0.0344271	0.0853923
cg00129774	0.0287625	0.0319693	0.0320808	0.0290102	0.0399367	0.0295069	0.0441508	0.0344824	0.0258135	0.0309549	0.0368422	0.0239471	0.0430576	0.0347504	0.0433634	0.0279408	0.0319905	0.0584572	0.0254184	0.0344638	0.0295463	0.0315714	0.0320748	0.0338784	0.0322048	0.0355976	0.0386708	0.0321908	0.0320948	0.0268027	0.031103	0.0371762	0.0417572	0.0362038	0.0273187	0.0278077	0.0316687	0.0381215	0.0337648	0.0366621	0.025563	0.0461838	0.0280307	0.0280819	0.0354566	0.0427877	0.0341962	0.031691	0.0335771
cg00131121	0.0722647	0.0694344	0.0721335	0.0738836	0.073026	0.067849	0.063824	0.0699916	0.081208	0.0712284	0.433821	0.0681234	0.0704288	0.077179	0.0738761	0.0665597	0.0994056	0.0658807	0.0634054	0.0687566	0.111564	0.0574806	0.0894271	0.0756143	0.0615254	0.0780208	0.0854726	0.0713566	0.0978968	0.0619321	0.0751601	0.0693929	0.0682473	0.0728841	0.0595589	0.0735833	0.0647835	0.068519	0.193701	0.0648806	0.0643472	0.0545504	0.0744528	0.0915255	0.062963	0.185128	0.0754113	0.0408026	0.0576787
cg00131557	0.907642	0.93196	0.930887	0.925697	0.857406	0.920006	0.904442	0.881804	0.732137	0.911369	0.923703	0.653132	0.914028	0.941873	0.928568	0.87597	0.909653	0.908714	0.921131	0.918255	0.92717	0.813523	0.936882	0.927759	0.921795	0.58833	0.912057	0.935347	0.588397	0.905481	0.718965	0.916401	0.91201	0.931867	0.914364	0.933451	0.932518	0.801211	0.938492	0.573218	0.928185	0.924075	0.912651	0.937478	0.831169	0.848167	0.95101	0.94692	0.922984
cg00132141	0.470454	0.428634	0.250309	0.461362	0.334109	0.834425	0.626628	0.499417	0.479184	0.401367	0.56305	0.285773	0.394817	0.394407	0.448762	0.422346	0.800697	0.496225	0.591412	0.632695	0.876958	0.679418	0.552974	0.449815	0.504237	0.36041	0.542375	0.230297	0.247956	0.214939	0.377153	0.429061	0.749912	0.398292	0.443203	0.664069	0.575245	0.571313	0.584916	0.715075	0.805087	0.529314	0.420058	0.825724	0.300055	0.591157	0.338357	0.607523	0.596326
cg00133909	0.295947	0.258285	0.0238884	0.0420181	0.042678	0.0792623	0.169775	0.0382442	0.0435769	0.039916	0.511713	0.035414	0.0609336	0.0710524	0.0918554	0.0495211	0.0644959	0.176267	0.216707	0.0497307	0.025172	0.0450303	0.36578	0.366799	0.258202	0.484095	0.0691809	0.0488648	0.0256293	0.0230537	0.049269	0.165122	0.0522891	0.041408	0.397374	0.307375	0.255943	0.0858629	0.404163	0.0837899	0.0418456	0.0707747	0.0824252	0.0595758	0.213967	0.362657	0.0840266	0.0890459	0.0843297
cg00134539	0.70824	0.747217	0.747393	0.715555	0.731966	0.777638	0.771258	0.84425	0.888824	0.737278	0.594672	0.880897	0.733994	0.584181	0.742647	0.6954	0.734496	0.874067	0.630718	0.861155	0.894148	0.814023	0.737021	0.729512	0.695447	0.524048	0.826087	0.890032	0.377758	0.811576	0.656415	0.793442	0.835357	0.739172	0.738091	0.783475	0.698657	0.734012	0.721516	0.699026	0.901008	0.744811	0.754734	0.893213	0.729365	0.572458	0.709256	0.892345	0.893309
cg00135056	0.217443	0.208864	0.0848704	0.0959045	0.11694	0.084292	0.168906	0.0855962	0.0716481	0.102295	0.157827	0.07326	0.0873527	0.111713	0.191933	0.120054	0.123208	0.137289	0.19622	0.109123	0.0863136	0.0799588	0.254059	0.238585	0.220712	0.109133	0.0899528	0.0778896	0.0731536	0.112906	0.085241	0.149989	0.0611649	0.119023	0.265802	0.208483	0.186249	0.0934509	0.20522	0.129062	0.105803	0.15179	0.115108	0.117192	0.130369	0.228591	0.0694524	0.136121	0.0744953
cg00136105	0.0275898	0.0286632	0.0434923	0.0251365	0.025916	0.0247194	0.036895	0.0485233	0.0318891	0.0384481	0.0297583	0.0351467	0.0218003	0.0210545	0.0391449	0.0315491	0.0251176	0.0598556	0.0370841	0.0263819	0.0308775	0.0398418	0.0263101	0.0348597	0.0269739	0.0206861	0.0574076	0.0292392	0.0299605	0.026039	0.0241551	0.0270416	0.041513	0.021635	0.0277044	0.0294693	0.0356479	0.0372759	0.026758	0.0314861	0.0236446	0.0799235	0.0231165	0.0268994	0.0253862	0.0407072	0.0298251	0.0348299	0.0285465
cg00136405	0.337152	0.327734	0.249153	0.602497	0.282302	0.502312	0.569285	0.335338	0.393213	0.381385	0.28206	0.36956	0.398713	0.274559	0.357578	0.277134	0.295143	0.292337	0.369853	0.23373	0.505108	0.530563	0.349384	0.320949	0.486368	0.425807	0.403986	0.195713	0.260435	0.264485	0.440056	0.714172	0.753683	0.292879	0.338049	0.444292	0.38949	0.593896	0.564811	0.278318	0.358614	0.509507	0.538148	0.397455	0.295862	0.644849	0.32708	0.233063	0.513558
cg00136477	0.373584	0.444936	0.365873	0.488502	0.348888	0.512896	0.506073	0.412764	0.606673	0.443367	0.311828	0.463105	0.498346	0.372164	0.438728	0.386194	0.581592	0.535602	0.459508	0.316744	0.331767	0.543025	0.430103	0.377887	0.516166	0.366464	0.454569	0.24897	0.24985	0.29055	0.451248	0.517362	0.48137	0.367725	0.456215	0.513355	0.494044	0.495715	0.418867	0.383825	0.754021	0.549755	0.49273	0.365116	0.335347	0.318316	0.420096	0.369338	0.444274
cg00138126	0.63146	0.590753	0.524769	0.652924	0.620669	0.656463	0.67297	0.691738	0.759896	0.593009	0.814125	0.356423	0.471271	0.598092	0.624361	0.720943	0.778327	0.625789	0.710381	0.44388	0.364996	0.553254	0.597661	0.57616	0.670508	0.347615	0.761253	0.365039	0.412088	0.619097	0.459934	0.700948	0.458107	0.862232	0.4623	0.606876	0.644943	0.569279	0.800813	0.534772	0.616944	0.563465	0.599056	0.77784	0.354896	0.785434	0.769782	0.477744	0.656397
cg00141162	0.2841	0.479053	0.58035	0.413815	0.511159	0.42761	0.463823	0.631033	0.693858	0.585976	0.417137	0.597966	0.422167	0.495094	0.458119	0.573182	0.565206	0.573662	0.379382	0.451707	0.704744	0.40812	0.320567	0.259666	0.458705	0.599449	0.560905	0.725637	0.660121	0.658834	0.515648	0.402389	0.627721	0.568059	0.276803	0.481668	0.41991	0.432992	0.455095	0.342529	0.667769	0.50622	0.575343	0.680055	0.478085	0.425509	0.59834	0.606719	0.525479
cg00143998	0.0718937	0.0452241	0.35844	0.0392359	0.0400008	0.0390397	0.0612061	0.373289	0.0419166	0.0478668	0.317934	0.0389381	0.0350523	0.640892	0.0619627	0.0497757	0.0492913	0.105541	0.0629638	0.0404493	0.0390121	0.167159	0.081381	0.0611803	0.0436038	0.329808	0.0686998	0.0382407	0.0372421	0.032257	0.0374652	0.045485	0.0406563	0.0362196	0.040912	0.0652258	0.106048	0.0329836	0.219011	0.370963	0.0376697	0.0293276	0.0252377	0.036046	0.0196741	0.373312	0.0315125	0.351608	0.0265946
cg00145118	0.458191	0.413077	0.186533	0.360246	0.278658	0.218111	0.380674	0.151831	0.0731224	0.225832	0.663668	0.15508	0.336153	0.361656	0.324878	0.312279	0.2781	0.256747	0.412925	0.298173	0.625293	0.241856	0.509418	0.535873	0.455356	0.218502	0.473838	0.203664	0.0873568	0.205789	0.28078	0.375213	0.157885	0.449536	0.462651	0.43774	0.409636	0.292938	0.434069	0.241736	0.201124	0.379012	0.231786	0.39819	0.243236	0.709941	0.183207	0.282378	0.45323
cg00146096	0.0176446	0.0173877	0.00943991	0.0125619	0.0147112	0.00621922	0.0187481	0.0144437	0.0292516	0.0305466	0.0213268	0.00771115	0.198168	0.0126947	0.0109891	0.0220566	0.030418	0.0213693	0.0175172	0.0120467	0.0201586	0.00916221	0.0128253	0.025048	0.00760408	0.0119476	0.0215881	0.0184721	0.0196489	0.0172606	0.0150827	0.0128844	0.01018	0.00962218	0.0111394	0.0115922	0.0152172	0.02158	0.0163415	0.0139834	0.0136095	0.0177509	0.0152085	0.01632	0.0160865	0.0193397	0.0149898	0.0145639	0.0145489
cg00149659	0.0345414	0.0477087	0.0385727	0.0261503	0.0456083	0.0576808	0.0474529	0.0618238	0.0550905	0.0587088	0.0474282	0.0247831	0.0270445	0.0397821	0.0353848	0.0355998	0.0452566	0.0730938	0.0384889	0.0552158	0.0456111	0.0438819	0.0453799	0.043233	0.0359601	0.0482951	0.0446802	0.0382707	0.0383429	0.0751537	0.0311693	0.0388033	0.0273433	0.039058	0.0292053	0.0283659	0.0453548	0.0708638	0.0362252	0.0334898	0.0306601	0.119362	0.0321994	0.0367355	0.0462299	0.0393903	0.0299929	0.0472691	0.0248991
cg00149976	0.0529709	0.0499194	0.0603208	0.0504311	0.0512159	0.0457808	0.0717277	0.0532139	0.0519259	0.061649	0.780595	0.058434	0.0501219	0.0520603	0.0541339	0.059348	0.0467036	0.0463608	0.0502898	0.0459801	0.0532966	0.0486983	0.0498	0.0568553	0.0472927	0.045242	0.0469232	0.0486846	0.0476908	0.0596367	0.0502413	0.0564926	0.0461276	0.0583411	0.0462824	0.0477279	0.047447	0.0495791	0.240374	0.0313577	0.0247768	0.0247128	0.0432806	0.0528914	0.39723	0.238086	0.029586	0.0240876	0.0277656
cg00151607	0.0169666	0.0131128	0.0177321	0.0132314	0.0147481	0.0153185	0.0140195	0.0157471	0.0147116	0.0211804	0.0143573	0.0113116	0.0146967	0.0165228	0.0124897	0.0158434	0.0212255	0.0159493	0.0126845	0.0132087	0.0154737	0.0135391	0.0127325	0.0159873	0.00928981	0.0128375	0.0161612	0.0172808	0.0167122	0.0121402	0.0137054	0.0122355	0.0167694	0.0132218	0.00915324	0.0139754	0.0140435	0.0205892	0.0146371	0.0107241	0.0140237	0.0131538	0.0129754	0.0186371	0.0144762	0.0188425	0.0159674	0.0140543	0.0152549
cg00152644	0.835815	0.823347	0.766355	0.724008	0.717868	0.814658	0.872324	0.771566	0.36913	0.511719	0.754578	0.360452	0.822768	0.643467	0.813046	0.634475	0.839701	0.884054	0.847614	0.838205	0.890207	0.757545	0.824088	0.780245	0.872787	0.486229	0.827124	0.711233	0.389429	0.619356	0.832836	0.821718	0.867166	0.780463	0.76486	0.82663	0.838362	0.584535	0.822973	0.671202	0.527406	0.721772	0.781813	0.745739	0.729967	0.849571	0.699806	0.855081	0.595006
cg00155167	0.0541222	0.0445755	0.0707502	0.0424219	0.0437358	0.048733	0.0508444	0.0708552	0.044645	0.0805415	0.0567313	0.0412481	0.0470335	0.0466974	0.0524671	0.044646	0.0684277	0.0645356	0.0419723	0.0661672	0.0309988	0.0696003	0.0454725	0.0707608	0.0512205	0.041685	0.0608602	0.0498662	0.0487537	0.0381618	0.0500224	0.0485249	0.0352743	0.0369124	0.0521005	0.045792	0.0573474	0.0637064	0.0463964	0.0392296	0.0454226	0.0490095	0.0448815	0.0464649	0.0371645	0.371295	0.0388105	0.041884	0.0269281
cg00155485	0.0312022	0.0184313	0.0252041	0.0223882	0.0193195	0.0240501	0.0296918	0.0240783	0.0258432	0.0303985	0.026444	0.0205826	0.0158456	0.0192302	0.0193232	0.0243669	0.0259525	0.0281798	0.0228086	0.021839	0.017084	0.0188724	0.0226211	0.0285251	0.0219563	0.0177963	0.0260388	0.0242188	0.0256564	0.0259206	0.0227668	0.0218816	0.0258986	0.0191425	0.0202328	0.0188488	0.0159483	0.0320588	0.0181291	0.0216017	0.018613	0.0169671	0.0179617	0.01959	0.0206664	0.033992	0.0186229	0.0173046	0.0212706
cg00155609	0.0449691	0.0329798	0.0300906	0.0312305	0.0371348	0.0402111	0.0432022	0.0330823	0.0296063	0.0292125	0.0358104	0.0415355	0.0312938	0.0325494	0.0330101	0.0349071	0.0395417	0.0403638	0.0342177	0.0323607	0.0328795	0.0299293	0.0828473	0.0712363	0.0692001	0.031447	0.0336082	0.034771	0.0300761	0.0317818	0.0317255	0.0787365	0.0298696	0.0333133	0.129322	0.0553896	0.0864289	0.0587749	0.0312913	0.0357332	0.0342181	0.0248562	0.0400145	0.0333039	0.0380601	0.0477403	0.0363305	0.0307006	0.0425382
cg00156216	0.0135264	0.0140939	0.02754	0.0153037	0.0395414	0.00984964	0.0203396	0.0194947	0.0408499	0.0862925	0.0132937	0.0063758	0.0105137	0.0439571	0.00602069	0.0210075	0.0261044	0.101415	0.0144384	0.0195473	0.0188858	0.0246064	0.0943372	0.0360965	0.0173616	0.0204849	0.0222499	0.00920564	0.0221679	0.00297642	0.0201001	0.012793	0.0118202	0.0511519	0.0124298	0.0113178	0.00895564	0.0186835	0.0174156	0.0227945	0.019369	0.0199314	0.0186397	0.0182473	0.0181476	0.0272955	0.0177814	0.0172031	0.0182978
cg00156744	0.0279286	0.0353061	0.0284682	0.0277253	0.0373823	0.05874	0.0420382	0.031204	0.0415481	0.0360681	0.0334345	0.093888	0.0255366	0.0407914	0.0362309	0.0254053	0.0297572	0.0285953	0.0345419	0.0502452	0.0286182	0.0290561	0.0407936	0.0428902	0.0234908	0.0404797	0.0276857	0.0534997	0.0216878	0.0316739	0.0397579	0.028368	0.0363415	0.032417	0.0271368	0.0363773	0.0378957	0.0754602	0.0305391	0.0245478	0.0422906	0.058478	0.0291184	0.032615	0.0371061	0.126424	0.0344902	0.0327871	0.0524467
cg00158308	0.211229	0.139078	0.362063	0.107834	0.60248	0.10731	0.221235	0.281485	0.0608456	0.231165	0.541168	0.0504759	0.0799523	0.0935411	0.125162	0.575796	0.0688686	0.146295	0.147777	0.0802908	0.0732727	0.42135	0.391362	0.292365	0.239909	0.608775	0.0887152	0.461186	0.0571722	0.211911	0.561063	0.189653	0.289774	0.664388	0.322158	0.261375	0.20446	0.235412	0.479195	0.0718762	0.297473	0.391653	0.458431	0.0682559	0.567696	0.452547	0.557145	0.384116	0.0810446
cg00160914	0.153252	0.108532	0.228547	0.14292	0.109398	0.109073	0.169802	0.148425	0.13071	0.167238	0.559904	0.0644069	0.130832	0.125407	0.117496	0.138461	0.147804	0.0910434	0.146888	0.285457	0.0584301	0.108182	0.198233	0.176794	0.107253	0.089174	0.0843966	0.503762	0.0567698	0.0909041	0.111683	0.144074	0.0801034	0.137484	0.104163	0.120664	0.0792135	0.116316	0.460616	0.124147	0.0358308	0.138742	0.117306	0.0537334	0.0943987	0.326359	0.0930205	0.158549	0.268508
cg00162401	0.0419309	0.0314864	0.0901012	0.0409426	0.0342032	0.0296773	0.0285869	0.0282552	0.118494	0.0431886	0.0484573	0.0308022	0.0391785	0.0424254	0.0397893	0.517555	0.0740337	0.0332895	0.0325161	0.389936	0.189807	0.0272867	0.0891181	0.0568973	0.0426081	0.0458439	0.0537449	0.03124	0.032427	0.0314028	0.0332478	0.0366339	0.0328383	0.035428	0.0495352	0.0449696	0.0333731	0.0491645	0.267305	0.029689	0.0350205	0.221464	0.0495097	0.0353084	0.44807	0.0297957	0.0398671	0.0224786	0.0376234
cg00162643	0.0264308	0.01934	0.0275282	0.040322	0.0376781	0.0485971	0.025019	0.0340474	0.0204747	0.0451839	0.0302083	0.0360771	0.046365	0.050169	0.0461612	0.0154522	0.015981	0.0334051	0.0243627	0.010805	0.0213924	0.0191351	0.0310152	0.03565	0.0330145	0.037463	0.0392159	0.0387341	0.0142464	0.0176984	0.0303841	0.0543271	0.0311788	0.0337195	0.0236176	0.0543244	0.0269934	0.0320155	0.0269478	0.0300026	0.0173411	0.0722178	0.019273	0.0241654	0.0272002	0.0316992	0.0250816	0.0339022	0.0257111
cg00164898	0.0366524	0.0374378	0.103313	0.0412161	0.0439355	0.0382276	0.0518629	0.0391512	0.0369536	0.0473815	0.596141	0.047372	0.0413512	0.0442719	0.0430614	0.0608875	0.0366062	0.0451278	0.0392368	0.104801	0.0415309	0.0396379	0.0395307	0.0423283	0.0316782	0.0431738	0.0419951	0.0758046	0.536074	0.0387285	0.0346424	0.0386067	0.0360615	0.0372514	0.0331739	0.0339634	0.0372058	0.0371032	0.253276	0.0211765	0.0237588	0.0287745	0.0264189	0.0334971	0.0313386	0.269403	0.027196	0.0288706	0.0309947
cg00165981	0.123	0.097178	0.133964	0.107959	0.128752	0.108523	0.0804243	0.130781	0.201674	0.146666	0.136881	0.109465	0.0921995	0.0661705	0.126087	0.129458	0.163059	0.11809	0.110044	0.169279	0.117215	0.17663	0.112788	0.10978	0.123496	0.139064	0.134369	0.102453	0.16775	0.189448	0.10729	0.141357	0.136123	0.141561	0.105625	0.108623	0.0964989	0.207486	0.0790221	0.118177	0.466987	0.073497	0.0576842	0.0893929	0.0815489	0.327666	0.0618829	0.0962854	0.104277
cg00167504	0.050985	0.0665006	0.232613	0.0462378	0.0351166	0.0484424	0.0766633	0.107872	0.0180082	0.0336217	0.0650841	0.0491733	0.050078	0.0488433	0.0474284	0.108961	0.0953364	0.058272	0.0629779	0.0662911	0.0529024	0.0329525	0.0366269	0.0553557	0.034674	0.0658105	0.0266049	0.0491288	0.0485121	0.0503339	0.0281764	0.0500092	0.0488193	0.0414245	0.0415268	0.0461803	0.0525179	0.0593536	0.295636	0.0315104	0.0440542	0.0269809	0.0381746	0.0314629	0.0333933	0.311011	0.0488861	0.0303348	0.0353054
cg00168082	0.083026	0.0633547	0.0601116	0.0550301	0.0565238	0.060591	0.0831909	0.0398361	0.0455437	0.0451339	0.125134	0.0431071	0.0860005	0.0669103	0.0659333	0.0497533	0.0410206	0.0678692	0.0480165	0.0391492	0.0396317	0.0389194	0.0579543	0.09626	0.0597931	0.068226	0.0307626	0.713272	0.0337472	0.0365368	0.0798094	0.0658308	0.0642554	0.0421471	0.0916984	0.103517	0.0511518	0.0803588	0.409367	0.0407366	0.0366034	0.0593266	0.0352955	0.0468783	0.0385109	0.42841	0.0414255	0.038052	0.0414796
cg00168785	0.173107	0.205053	0.0982109	0.121145	0.188918	0.105207	0.132908	0.100829	0.0723083	0.121965	0.426569	0.0921931	0.100931	0.141671	0.155175	0.174217	0.0881879	0.0812301	0.0796388	0.0607924	0.0661065	0.0641681	0.133355	0.323593	0.206667	0.0957163	0.0624276	0.0666348	0.0794725	0.075176	0.0956116	0.186345	0.0702485	0.110791	0.433911	0.195734	0.183771	0.0923558	0.113327	0.0450908	0.0842214	0.354441	0.135258	0.0730579	0.125882	0.346729	0.0566334	0.321391	0.0560298
cg00168942	0.530125	0.435783	0.354737	0.769227	0.412748	0.629407	0.543633	0.594053	0.470545	0.364314	0.67722	0.293156	0.582239	0.342623	0.567075	0.444966	0.661724	0.707748	0.5266	0.28915	0.790603	0.679859	0.490802	0.425351	0.470077	0.362133	0.654984	0.56946	0.124086	0.598562	0.50748	0.665818	0.810996	0.417718	0.352483	0.392237	0.495759	0.517951	0.751299	0.342971	0.723736	0.551645	0.569181	0.609676	0.381884	0.808915	0.601607	0.449405	0.323035
cg00171126	0.0297706	0.0523773	0.072988	0.0745877	0.0414269	0.0538037	0.0645269	0.0455063	0.0868829	0.0392018	0.0575648	0.0333793	0.0610369	0.0629461	0.0671201	0.0312767	0.0462984	0.028305	0.0303458	0.0427219	0.0248002	0.0363064	0.0293074	0.0710337	0.0379643	0.055381	0.0555111	0.0305021	0.0331114	0.0454983	0.0548844	0.0909166	0.0572912	0.070734	0.0624168	0.0805938	0.0439441	0.0637544	0.046836	0.0532833	0.0631639	0.0870266	0.0357187	0.0425253	0.0379298	0.0405278	0.0399116	0.0595601	0.0376348
cg00171161	0.0636013	0.0571079	0.0606333	0.0673557	0.0501245	0.0685285	0.0751106	0.0679466	0.0335966	0.0714627	0.0707192	0.0658485	0.062984	0.0775335	0.0505618	0.0560249	0.04756	0.0576448	0.0525302	0.0431242	0.0545003	0.0357122	0.041759	0.0467442	0.0639692	0.0620441	0.0497518	0.0513562	0.0443524	0.0450865	0.0682823	0.0466982	0.052637	0.0649709	0.072981	0.0603248	0.0715946	0.0789879	0.064544	0.0480393	0.0449166	0.0481038	0.0666386	0.0639522	0.0314263	0.0656367	0.0582876	0.047868	0.0916405
cg00174500	0.581374	0.625099	0.391883	0.483127	0.452165	0.603647	0.63942	0.488496	0.725693	0.490239	0.461028	0.380395	0.359015	0.443401	0.612019	0.619033	0.690046	0.607509	0.625733	0.363902	0.498133	0.543521	0.616774	0.63281	0.666386	0.400751	0.608787	0.42648	0.270552	0.321127	0.584351	0.507381	0.502623	0.583212	0.582872	0.688687	0.579738	0.429417	0.645627	0.632988	0.734579	0.692886	0.585282	0.339241	0.528816	0.46887	0.328051	0.656235	0.39501
cg00176210	0.411546	0.456041	0.421585	0.442587	0.466945	0.634928	0.470242	0.392991	0.246138	0.369617	0.597011	0.336499	0.452388	0.411051	0.405757	0.445983	0.604298	0.443554	0.41319	0.229119	0.213327	0.342468	0.517288	0.479104	0.425718	0.288361	0.413104	0.266667	0.209176	0.360166	0.404948	0.482512	0.569155	0.352129	0.545782	0.407784	0.358755	0.304366	0.503437	0.340113	0.450283	0.551886	0.429917	0.561047	0.295434	0.460322	0.399048	0.437767	0.417664
cg00176879	0.870289	0.860595	0.872931	0.873811	0.869338	0.867247	0.872011	0.873587	0.858893	0.856113	0.858639	0.82976	0.862493	0.869727	0.869175	0.867448	0.86645	0.865036	0.876117	0.867145	0.870249	0.866294	0.867367	0.870726	0.877866	0.876734	0.86899	0.87975	0.870905	0.878829	0.869184	0.860186	0.873276	0.869964	0.858486	0.874968	0.869647	0.757172	0.859834	0.866299	0.834994	0.891688	0.888805	0.875079	0.92143	0.81523	0.861484	0.874024	0.883695
cg00177013	0.0503404	0.0729368	0.0637238	0.0743263	0.0744358	0.0351408	0.0479137	0.052706	0.0563753	0.0580242	0.0774978	0.0780772	0.0907168	0.0919523	0.0832424	0.0556832	0.0804064	0.0670744	0.0528903	0.0491981	0.0806562	0.045662	0.032905	0.0705835	0.0480679	0.075645	0.053683	0.0905836	0.0621103	0.0707565	0.0517009	0.0653769	0.05538	0.106625	0.0557418	0.0722954	0.0612517	0.0809523	0.0704459	0.0554088	0.0691046	0.0422681	0.0651805	0.0933295	0.0741192	0.0604672	0.0803432	0.037177	0.0943442
cg00177698	0.0392186	0.0359299	0.0356023	0.0383215	0.034158	0.0340665	0.0246665	0.0349514	0.0317086	0.0236675	0.0457184	0.0294541	0.0505955	0.083205	0.0383825	0.0426237	0.0334307	0.0284793	0.02999	0.0326212	0.0317409	0.0416963	0.0279296	0.0429396	0.0463436	0.0501087	0.0389461	0.0427353	0.0290054	0.026382	0.0314614	0.0444651	0.043281	0.0368959	0.0283612	0.0663288	0.06189	0.061351	0.0304793	0.0438631	0.0363567	0.0383561	0.0290801	0.0484028	0.0407946	0.070383	0.0396562	0.0332615	0.034256
cg00177923	0.0310387	0.0380112	0.0420082	0.029687	0.0309957	0.022648	0.0348323	0.0409128	0.0296302	0.0392917	0.0308203	0.0375188	0.0278638	0.0330166	0.0358308	0.0353779	0.0420218	0.0714075	0.0351939	0.0416908	0.02749	0.0307602	0.0340457	0.0533924	0.0234818	0.0401789	0.042659	0.0294331	0.0259517	0.0423228	0.029939	0.0298328	0.032228	0.0283772	0.0266148	0.0295357	0.0301428	0.0473872	0.0333077	0.0342112	0.0344551	0.0383243	0.0341392	0.0342866	0.0357868	0.0458563	0.0402475	0.0282086	0.0208666
cg00180012	0.0307037	0.0404695	0.0369986	0.0433047	0.0414672	0.0365028	0.0433615	0.0409236	0.0282256	0.0403255	0.044384	0.0420135	0.0560803	0.0545732	0.0397399	0.0340009	0.0327456	0.0316593	0.0290048	0.0338619	0.0242365	0.0399384	0.0367465	0.0497283	0.0344527	0.0344917	0.036905	0.0412442	0.0319854	0.02823	0.0437216	0.0452369	0.0473013	0.0419457	0.0281962	0.0293714	0.0388917	0.056759	0.0423204	0.0463456	0.0318553	0.0420348	0.042006	0.052762	0.0403515	0.0581243	0.0524132	0.0276072	0.0368293
cg00184884	0.024141	0.0225659	0.0192996	0.022452	0.0218277	0.0189502	0.0316143	0.0219882	0.0179885	0.0253558	0.0236754	0.0184808	0.022414	0.0243967	0.0207649	0.0187605	0.0195355	0.0204277	0.0171427	0.0245762	0.0233982	0.0213019	0.0211873	0.0240225	0.0173277	0.0204858	0.0217915	0.0187836	0.0157142	0.021057	0.0256765	0.021008	0.0245281	0.0171684	0.0175596	0.0203898	0.0197306	0.0303666	0.0205121	0.0209978	0.019302	0.0282977	0.021371	0.0226293	0.0203066	0.0258624	0.0222386	0.0218035	0.020836
cg00184893	0.0394658	0.0349625	0.0414627	0.0369212	0.0315653	0.0243971	0.0686738	0.0369493	0.0368367	0.0562974	0.199384	0.028648	0.032569	0.0552064	0.038149	0.0574138	0.0233201	0.0249501	0.0400853	0.0309035	0.026557	0.0282892	0.0486533	0.0709344	0.0321091	0.0317152	0.0435906	0.0267536	0.0315701	0.0321145	0.0380788	0.0409601	0.0379552	0.0299959	0.0335405	0.0438808	0.0444228	0.0395434	0.0469726	0.0321053	0.016531	0.040515	0.0307226	0.0352641	0.0259216	0.0665497	0.0294446	0.0295413	0.0226064
cg00185839	0.0253707	0.0241937	0.0241911	0.0262209	0.0256093	0.0303984	0.0287047	0.0237665	0.0234543	0.0285582	0.349368	0.0281418	0.048021	0.0337182	0.0273294	0.0204149	0.0258888	0.0239041	0.0246083	0.0248356	0.0208732	0.0268948	0.0282351	0.0234295	0.0243236	0.0270491	0.0218564	0.0251592	0.0253827	0.0301399	0.0231835	0.0263482	0.026955	0.0244709	0.0255494	0.0254731	0.0228931	0.0393544	0.0274495	0.0246795	0.0234452	0.0262977	0.0316957	0.0327433	0.0184444	0.332259	0.0345813	0.0249494	0.0221624
cg00186141	0.0485062	0.054819	0.0469959	0.0450796	0.0758075	0.0449423	0.0560453	0.0518741	0.0488387	0.0541943	0.565989	0.052639	0.0464849	0.057359	0.046231	0.0593425	0.0466818	0.0514272	0.0551428	0.0601047	0.05596	0.0553176	0.0515071	0.0522152	0.0571927	0.0496574	0.0621475	0.0455703	0.058194	0.053264	0.0542293	0.0516945	0.0461914	0.0518167	0.0528582	0.0506451	0.0454691	0.0458758	0.442131	0.0210483	0.0260894	0.0417266	0.0457669	0.03803	0.0390808	0.318036	0.0267232	0.0210624	0.0304259
cg00186701	0.456535	0.526712	0.502152	0.395609	0.562148	0.727274	0.546952	0.821404	0.945581	0.264899	0.607123	0.214337	0.4865	0.754514	0.561123	0.428065	0.437492	0.466127	0.288233	0.442375	0.148959	0.76058	0.352457	0.348319	0.496791	0.574854	0.503626	0.54324	0.308494	0.131248	0.577951	0.409334	0.520773	0.447468	0.396149	0.407711	0.347408	0.447879	0.468017	0.308072	0.135663	0.609458	0.682356	0.521973	0.719272	0.410873	0.549492	0.620907	0.597218
cg00186954	0.72261	0.785556	0.85235	0.805705	0.855258	0.80887	0.805897	0.882402	0.685069	0.858561	0.910194	0.465779	0.853155	0.79671	0.880257	0.898731	0.873427	0.828011	0.851051	0.579099	0.823518	0.721836	0.809034	0.936909	0.763365	0.594566	0.792677	0.923893	0.843312	0.905151	0.603389	0.630188	0.824605	0.88487	0.816269	0.917473	0.739098	0.846395	0.843404	0.69134	0.687932	0.821923	0.713208	0.937297	0.689205	0.869155	0.847937	0.869108	0.659468
cg00187380	0.252847	0.140121	0.0778686	0.0981335	0.073932	0.0612616	0.150646	0.0552141	0.0365397	0.060785	0.67152	0.075157	0.0979924	0.0885959	0.0862069	0.192933	0.0769012	0.090524	0.159579	0.0538075	0.0309279	0.0605794	0.287807	0.298137	0.186115	0.0516106	0.0691997	0.035535	0.0436681	0.0585112	0.0538305	0.158029	0.0447354	0.0732993	0.246067	0.164499	0.176039	0.169246	0.360812	0.107913	0.0383174	0.108507	0.0913136	0.0439936	0.0715665	0.400014	0.0619228	0.11987	0.0746956
cg00187686	0.665243	0.492185	0.541555	0.652101	0.317693	0.311672	0.583209	0.226786	0.185124	0.333687	0.366858	0.283702	0.40084	0.296308	0.720013	0.365127	0.696885	0.757372	0.530956	0.184502	0.303906	0.335028	0.462488	0.456353	0.434192	0.27574	0.497698	0.376156	0.478749	0.25208	0.462304	0.76788	0.334672	0.426317	0.367947	0.371395	0.443861	0.413093	0.47202	0.30086	0.593746	0.535521	0.588767	0.617137	0.303097	0.447059	0.308611	0.387178	0.243396
cg00197381	0.0326937	0.0228502	0.03268	0.029451	0.022262	0.0251119	0.0170525	0.0364512	0.0349118	0.0278029	0.0258805	0.0293808	0.0240978	0.0304254	0.0431826	0.0258959	0.0203324	0.0463536	0.0369798	0.0295326	0.033278	0.0332334	0.0288081	0.0218766	0.0270038	0.0198721	0.0388931	0.0328531	0.0199713	0.032932	0.0301292	0.0328014	0.0275784	0.0272677	0.0232261	0.0284235	0.0214386	0.0451001	0.0285583	0.0324651	0.0241185	0.0265732	0.0300088	0.0322864	0.0245607	0.0321532	0.0311491	0.0239634	0.0312594
cg00197641	0.0551215	0.0547774	0.0458468	0.058076	0.0414038	0.0625117	0.0538622	0.0381298	0.0540801	0.0473474	0.065885	0.0641911	0.0539432	0.0554395	0.0410559	0.0542561	0.0557397	0.0684518	0.0482759	0.096546	0.0467436	0.0661831	0.0592664	0.0508811	0.0570883	0.0713258	0.0573535	0.0516683	0.0398687	0.073192	0.0433718	0.0635656	0.0853685	0.0433764	0.0600562	0.0508821	0.0662304	0.0687033	0.142471	0.0417311	0.0469444	0.0512478	0.0592025	0.0709886	0.0463842	0.067398	0.052266	0.0462295	0.0505159
cg00199549	0.714947	0.847118	0.829447	0.756805	0.842688	0.932448	0.849484	0.635782	0.93044	0.818392	0.928926	0.434458	0.920878	0.894334	0.807288	0.928156	0.920545	0.833699	0.793212	0.923256	0.468346	0.853202	0.653591	0.614398	0.754895	0.576754	0.908657	0.946935	0.946667	0.922705	0.771478	0.824469	0.92854	0.753305	0.610287	0.711752	0.744801	0.663968	0.900921	0.547219	0.680095	0.887319	0.93743	0.943821	0.914237	0.915826	0.760823	0.900322	0.633636
cg00200063	0.0348909	0.0318348	0.0415274	0.0249977	0.0265149	0.027315	0.0258868	0.0254995	0.0501327	0.0305724	0.026666	0.0315322	0.0197068	0.00985531	0.0223258	0.026181	0.0434774	0.0481056	0.0307796	0.0388315	0.022517	0.0185224	0.0276799	0.0490505	0.0167877	0.0272005	0.0354424	0.0175557	0.0343383	0.050241	0.0148242	0.0219268	0.0245967	0.0288074	0.0249999	0.0212039	0.0275998	0.0373243	0.0237327	0.0229823	0.0229501	0.0420618	0.0215051	0.0310132	0.0265918	0.0318692	0.0326225	0.0295168	0.0279876
cg00201234	0.26726	0.389416	0.461262	0.367694	0.431343	0.443894	0.315251	0.443926	0.495748	0.276775	0.39723	0.0520752	0.394781	0.372344	0.407076	0.435376	0.390526	0.393598	0.269799	0.424671	0.360072	0.391383	0.297344	0.278557	0.337572	0.394494	0.406363	0.462205	0.440691	0.476061	0.390928	0.226419	0.421469	0.395498	0.315382	0.255121	0.281316	0.328808	0.377374	0.437477	0.125873	0.356954	0.406719	0.465473	0.465822	0.288678	0.504193	0.38054	0.419726
cg00202702	0.0694201	0.0824359	0.221095	0.0479964	0.448057	0.039319	0.0528955	0.0483673	0.0495433	0.0539007	0.18377	0.0480491	0.346632	0.0498926	0.0616133	0.0477724	0.0472307	0.0541259	0.0653032	0.730658	0.0413665	0.0506499	0.236354	0.18838	0.089931	0.0439003	0.0518012	0.046908	0.0465834	0.0461246	0.0456087	0.0746877	0.0407835	0.0453626	0.221611	0.130428	0.115687	0.070003	0.236932	0.0476457	0.0239283	0.346564	0.0403948	0.0423353	0.514716	0.226274	0.0335741	0.092294	0.0209136
cg00206052	0.0288194	0.0274521	0.0272655	0.0213695	0.0252267	0.0239398	0.0293104	0.0347581	0.0196635	0.0245348	0.0255883	0.0223343	0.0155457	0.0252233	0.0233462	0.0307641	0.0284041	0.0331067	0.0282523	0.0331168	0.0343298	0.0488816	0.03357	0.0249837	0.0256415	0.0276292	0.0324019	0.0231901	0.0288985	0.024346	0.027571	0.0355077	0.0331888	0.0240967	0.0197452	0.0254986	0.025915	0.0317829	0.0265271	0.023985	0.0265523	0.0223458	0.0293057	0.0315608	0.0287243	0.033589	0.0301017	0.0216767	0.0258885
cg00207534	0.0170418	0.0188275	0.0226591	0.0211345	0.0194562	0.0235831	0.0182882	0.0201132	0.0186883	0.0223949	0.0187267	0.0186376	0.0247411	0.0251733	0.024736	0.019743	0.015652	0.0200608	0.0163284	0.0189771	0.0199299	0.0163849	0.0213789	0.024997	0.0177365	0.0198876	0.0238969	0.016922	0.0185764	0.0152251	0.0239217	0.0237923	0.022443	0.0204115	0.017451	0.0321481	0.0224706	0.0269487	0.0180438	0.0142955	0.0182632	0.0177862	0.0169172	0.0260069	0.0189373	0.0255023	0.0232187	0.0192544	0.0189539
cg00208830	0.598904	0.446965	0.330453	0.686002	0.427935	0.525387	0.693207	0.378017	0.321087	0.507811	0.71758	0.32709	0.550965	0.419641	0.569301	0.468102	0.627671	0.737404	0.620079	0.378849	0.492788	0.662397	0.50408	0.433985	0.578168	0.336145	0.516794	0.265126	0.229325	0.203006	0.465269	0.71106	0.446175	0.309875	0.449498	0.473497	0.596117	0.504703	0.606875	0.37475	0.199511	0.60952	0.496891	0.474274	0.347037	0.756523	0.416518	0.43618	0.369487
cg00208967	0.222791	0.374904	0.675133	0.415863	0.611053	0.368849	0.349547	0.211528	0.175167	0.236199	0.75972	0.180981	0.388509	0.706729	0.392799	0.209899	0.275602	0.346782	0.268153	0.702445	0.17888	0.520369	0.250335	0.226245	0.282917	0.31886	0.219044	0.545023	0.762145	0.192175	0.502031	0.260304	0.519877	0.30101	0.262596	0.325873	0.302719	0.1711	0.549685	0.169386	0.625984	0.275098	0.491235	0.405263	0.705449	0.664064	0.486241	0.439165	0.266899
cg00209066	0.917226	0.878782	0.88918	0.826682	0.923274	0.943426	0.896849	0.925425	0.948628	0.920166	0.969063	0.918567	0.872678	0.908881	0.889815	0.918626	0.90211	0.883432	0.920677	0.936263	0.96438	0.926144	0.898219	0.914513	0.837172	0.926854	0.879648	0.939863	0.884204	0.913622	0.664237	0.757974	0.85446	0.927149	0.911965	0.935351	0.8844	0.851803	0.944671	0.922546	0.842975	0.833296	0.823476	0.928794	0.865222	0.934186	0.83902	0.904371	0.914187
cg00209951	0.0347076	0.0933308	0.0992599	0.0411362	0.689186	0.0428069	0.0203655	0.0799087	0.0847932	0.0622539	0.668951	0.0516937	0.0728119	0.0737442	0.0510909	0.0489805	0.0573126	0.0422011	0.0429517	0.536223	0.0637535	0.0154892	0.0624751	0.0906698	0.0800874	0.0436327	0.0480705	0.0743226	0.0283631	0.03011	0.0535072	0.0351807	0.0606471	0.0644513	0.036711	0.0636463	0.0322606	0.0371871	0.326224	0.0288442	0.0366122	0.0394824	0.0328982	0.0263975	0.3575	0.305278	0.0262149	0.308392	0.0299862
cg00210842	0.0297867	0.0148075	0.0298641	0.017764	0.0366113	0.0330011	0.0263223	0.0390958	0.0303371	0.02534	0.0265894	0.0338468	0.0179477	0.0182956	0.0213135	0.0764527	0.0244657	0.0226126	0.0216324	0.0327009	0.0172419	0.0416263	0.0203758	0.033386	0.0361446	0.0212766	0.0318068	0.0331819	0.0291925	0.0273606	0.0349736	0.0180399	0.0283825	0.0185593	0.0304182	0.0174648	0.0481661	0.0367857	0.139298	0.0202158	0.0251504	0.021248	0.025811	0.0368601	0.0203504	0.0386741	0.0281733	0.0270224	0.0222864
cg00211661	0.0498548	0.0546635	0.0566609	0.0509521	0.173494	0.046373	0.0566108	0.718661	0.0475078	0.0977191	0.0581493	0.0570529	0.0493045	0.0591012	0.0528717	0.478436	0.0569254	0.0668319	0.0542697	0.0526235	0.0498309	0.0518769	0.0496183	0.0507904	0.0480558	0.0461819	0.0574447	0.0986046	0.284864	0.246667	0.0548903	0.0568938	0.0466416	0.119599	0.0476173	0.0533984	0.0505519	0.0360403	0.341913	0.0342676	0.0371333	0.0476523	0.0336295	0.0242764	0.0178559	0.0345754	0.0284813	0.0253926	0.0284066
cg00213044	0.550035	0.64039	0.514922	0.712438	0.55011	0.782955	0.684325	0.63312	0.542562	0.524099	0.629545	0.421363	0.531172	0.534594	0.683142	0.601138	0.697333	0.729315	0.591762	0.711207	0.458098	0.644852	0.545068	0.545747	0.698085	0.404968	0.781407	0.635625	0.345346	0.498487	0.682794	0.695498	0.552274	0.624401	0.475433	0.677242	0.636763	0.566113	0.689235	0.603847	0.848519	0.676621	0.762364	0.532862	0.550628	0.619697	0.482297	0.642219	0.524294
cg00215066	0.918958	0.894894	0.93072	0.9302	0.904121	0.916346	0.939593	0.924546	0.939102	0.932224	0.920355	0.907868	0.924038	0.919151	0.890115	0.92624	0.930221	0.91047	0.893684	0.916886	0.936983	0.935856	0.848658	0.870661	0.922282	0.918946	0.93109	0.935033	0.800307	0.925061	0.916845	0.923243	0.931099	0.918654	0.804191	0.897126	0.859119	0.857007	0.941565	0.931533	0.946041	0.847478	0.905762	0.921988	0.900747	0.912212	0.908831	0.897685	0.931116
cg00216361	0.0710189	0.126788	0.0772691	0.0611488	0.0734326	0.0837128	0.0562263	0.140328	0.239665	0.0493278	0.0689523	0.0601276	0.0619003	0.060895	0.116319	0.0798955	0.0568177	0.0912107	0.0728855	0.117383	0.640677	0.0555256	0.0875343	0.0733122	0.0650788	0.10232	0.0553498	0.059076	0.0645708	0.051709	0.262128	0.0662175	0.358094	0.0502437	0.0849235	0.0664583	0.0668074	0.222457	0.0879523	0.0365566	0.0772401	0.14385	0.144033	0.536725	0.159532	0.1707	0.0408675	0.132706	0.0496093
cg00216758	0.0770502	0.0606842	0.0615959	0.0480464	0.0562911	0.0500973	0.0722127	0.0719369	0.0374228	0.0583946	0.0748769	0.0716045	0.0566409	0.0605495	0.0577843	0.0659003	0.0537527	0.0527905	0.0513404	0.0561115	0.047166	0.0497833	0.0752853	0.054215	0.067013	0.0561997	0.0503083	0.0513459	0.0641973	0.0630825	0.0578991	0.0827642	0.0607426	0.0878446	0.0819073	0.0498541	0.0566371	0.0779445	0.0863004	0.0442994	0.0487573	0.0787493	0.0578527	0.0754794	0.0558439	0.0884237	0.0731924	0.0604827	0.058295
cg00217795	0.712322	0.611331	0.717414	0.452861	0.638303	0.575888	0.700469	0.525064	0.300586	0.412774	0.543158	0.152832	0.572364	0.641181	0.662395	0.638613	0.50608	0.613659	0.600581	0.460831	0.93811	0.500486	0.71082	0.63733	0.678137	0.428848	0.663929	0.736306	0.270437	0.448722	0.47931	0.628197	0.688988	0.414562	0.591668	0.685497	0.642791	0.597614	0.747864	0.326616	0.844172	0.752001	0.632793	0.902732	0.616847	0.768554	0.76718	0.770403	0.743148
cg00221494	0.301455	0.230439	0.160427	0.457638	0.632865	0.196582	0.316746	0.0999906	0.112261	0.156757	0.853025	0.191119	0.192848	0.188415	0.185139	0.587842	0.0881449	0.225366	0.192035	0.0928399	0.063063	0.232486	0.483655	0.449737	0.231768	0.518209	0.242797	0.215226	0.0602124	0.057128	0.212329	0.282988	0.169787	0.0889132	0.586387	0.34852	0.324538	0.211033	0.575295	0.188442	0.0460257	0.390711	0.240637	0.395265	0.289609	0.506145	0.139758	0.68487	0.156203
cg00223186	0.0509999	0.0230619	0.0443881	0.0405522	0.051264	0.0249184	0.0225544	0.0380236	-0.00122306	0.0243484	0.0845737	0.034571	0.0535671	0.0502895	0.0428741	0.0217173	0.0285562	0.0524148	0.0225253	0.0270984	0.0142532	0.0442409	0.0369184	0.057729	0.0298122	0.0416309	0.0544532	0.0341792	0.0256488	0.00842836	0.0442401	0.0491175	0.0463729	0.0257763	0.0326618	0.063581	0.0495267	0.0308746	0.028664	0.0305585	0.0256851	0.0908082	0.0228508	0.0317595	0.0224891	0.033959	0.0236711	0.0380315	0.0239457
cg00223950	0.0424656	0.0648092	0.0395026	0.0561108	0.0470048	0.0291103	0.0469729	0.0409878	0.0571981	0.0455326	0.30206	0.0466045	0.0563285	0.046062	0.0543484	0.0345326	0.0446249	0.0351039	0.0555812	0.0425422	0.0476144	0.045093	0.0561197	0.0367579	0.0277689	0.0434295	0.0557367	0.0484111	0.0370168	0.0362329	0.058436	0.0387386	0.0466536	0.0425166	0.0317123	0.0431053	0.039098	0.0543652	0.0463392	0.0413786	0.0281554	0.0372908	0.0469493	0.0521932	0.0410191	0.413388	0.0593738	0.0411998	0.0616643
cg00224234	0.0457991	0.0519719	0.042067	0.0390507	0.0369168	0.0425679	0.0357929	0.0379308	0.0436213	0.0451647	0.0469678	0.0494882	0.0466539	0.0359839	0.0497935	0.0405463	0.0375069	0.0448892	0.038063	0.0437627	0.0364315	0.053066	0.0346812	0.0502257	0.0344242	0.0420463	0.0532356	0.0390919	0.0499737	0.0407781	0.0438886	0.0477163	0.0453759	0.0428967	0.0368915	0.0384683	0.0366619	0.0469455	0.0452121	0.0446089	0.0307768	0.0618459	0.0538299	0.0529506	0.0362784	0.0558188	0.0653214	0.0366939	0.0438882
cg00226923	0.499356	0.630755	0.690889	0.72394	0.692083	0.813007	0.696231	0.861593	0.902695	0.808129	0.837243	0.861837	0.740033	0.752524	0.679058	0.813666	0.795892	0.689609	0.591168	0.841708	0.837028	0.863216	0.570307	0.488722	0.657586	0.749786	0.812722	0.87773	0.74351	0.802497	0.691015	0.614603	0.765587	0.802204	0.55452	0.65491	0.638756	0.690202	0.723464	0.727186	0.740547	0.791655	0.785002	0.832464	0.733046	0.738137	0.829687	0.774283	0.802379
cg00228799	0.0644964	0.0381773	0.0545048	0.0328952	0.050417	0.0574886	0.0653702	0.0711127	0.0637314	0.0651365	0.0570597	0.0463648	0.0421396	0.0394238	0.0567056	0.0548823	0.0476456	0.0642982	0.0578721	0.0402726	0.0593127	0.0336655	0.0526259	0.076463	0.0372681	0.0356951	0.0850809	0.0437495	0.0381517	0.0541492	0.053155	0.0539308	0.032818	0.034862	0.039641	0.0382387	0.0458928	0.0298196	0.0591419	0.0236453	0.0203029	0.0295193	0.0399914	0.0330818	0.035481	0.234792	0.0336691	0.204186	0.0289674
cg00230271	0.0184379	0.0237907	0.0276138	0.0305191	0.0352052	0.0339137	0.0391036	0.0540411	0.0550496	0.0314633	0.211624	0.0466958	0.033217	0.0276062	0.0317081	0.0440891	0.0442206	0.0757911	0.027233	0.027675	0.0273825	0.0543744	0.0308148	0.0487949	0.0354356	0.0472825	0.0460472	0.0472804	0.036701	0.0387758	0.0337351	0.0300067	0.0577431	0.0248541	0.0355194	0.0299347	0.0437023	0.0385913	0.0310359	0.0321562	0.038963	0.0462379	0.0379691	0.0387195	0.0435634	0.0461229	0.0317826	0.0320472	0.0342692
cg00230368	0.0495664	0.0335315	0.0434938	0.0367459	0.0310883	0.0327314	0.0350891	0.0331491	0.0359122	0.0366997	0.0364937	0.0391676	0.023838	0.0400374	0.0310017	0.0473225	0.0243434	0.045864	0.0424091	0.0385283	0.0560864	0.0460203	0.042269	0.0407383	0.0420756	0.0387091	0.0402067	0.0372607	0.0379011	0.0437959	0.0295077	0.0362744	0.0265203	0.0252054	0.0248572	0.0410844	0.0365435	0.0632227	0.0431739	0.0411918	0.0267234	0.0303846	0.0288667	0.0520039	0.0382834	0.0661051	0.0391825	0.0298429	0.0329173
cg00230502	0.169198	0.217352	0.204166	0.217871	0.193753	0.157889	0.187875	0.13704	0.137026	0.12899	0.554998	0.120153	0.201822	0.145203	0.191863	0.143721	0.170881	0.193699	0.158349	0.227257	0.113639	0.16616	0.180519	0.204353	0.19144	0.150087	0.164855	0.466483	0.156292	0.130328	0.390264	0.211617	0.150261	0.121932	0.189487	0.174853	0.205158	0.31757	0.494563	0.0675469	0.518799	0.273129	0.368228	0.098422	0.197392	0.492003	0.337322	0.451465	0.181208
cg00231140	0.0433723	0.0733541	0.0433846	0.0460468	0.0437187	0.0399192	0.0735461	0.043484	0.0421762	0.049846	0.542551	0.0426061	0.0425957	0.0478655	0.064371	0.0566553	0.0437629	0.0594231	0.049354	0.435522	0.0526099	0.0439661	0.0490379	0.042303	0.0604411	0.0431257	0.0476522	0.0414461	0.0465223	0.0458035	0.0435225	0.0520993	0.0439324	0.0438773	0.0413563	0.0554868	0.0585244	0.0655137	0.22332	0.0320092	0.0266388	0.0286929	0.0309727	0.0537797	0.137215	0.27871	0.0476896	0.0286912	0.0353827
cg00231644	0.0869649	0.1079	0.209345	0.0942387	0.145257	0.182685	0.249425	0.139903	0.0705175	0.128208	0.645458	0.06347	0.152709	0.123485	0.10546	0.226616	0.125101	0.167852	0.0604888	0.0673104	0.0103001	0.0848285	0.13517	0.186423	0.0955268	0.0744437	0.225134	0.485875	0.0657545	0.0596541	0.0839022	0.13426	0.191517	0.0707322	0.151359	0.146606	0.137612	0.103161	0.338084	0.0862416	0.102827	0.187235	0.17713	0.24145	0.0979738	0.600884	0.0747762	0.192996	0.0709945
cg00231920	0.0579346	0.0518981	0.0793417	0.0469458	0.057644	0.0553888	0.081996	0.0615898	0.0576111	0.0765565	0.0505115	0.0520939	0.0423262	0.0528506	0.0806259	0.0737078	0.064628	0.078969	0.0553335	0.195809	0.0578097	0.0506426	0.0535564	0.0605083	0.0485464	0.101881	0.0515289	0.0596436	0.0592365	0.0643222	0.0529136	0.0582234	0.0584624	0.0722596	0.0442027	0.0725891	0.0631642	0.0836952	0.0586467	0.0426663	0.0524045	0.0509451	0.0589227	0.0756102	0.0632496	0.248283	0.0769823	0.046735	0.0685809
cg00233307	0.0844113	0.322061	0.439802	0.29088	0.420504	0.262699	0.15094	0.489046	0.519266	0.30735	0.417621	0.0802345	0.234005	0.418645	0.314966	0.345262	0.358092	0.312381	0.133433	0.377738	0.601109	0.254881	0.0860148	0.0746621	0.161114	0.371606	0.24041	0.48889	0.282667	0.458163	0.271473	0.129052	0.25303	0.500239	0.108929	0.149803	0.115708	0.112621	0.426084	0.290678	0.559162	0.1183	0.358224	0.512428	0.0879529	0.319811	0.384269	0.505478	0.294088
cg00234616	0.425462	0.445517	0.311862	0.201478	0.235163	0.251529	0.402388	0.0850429	0.0817946	0.138636	0.617255	0.529375	0.188718	0.224311	0.324706	0.249245	0.51093	0.231154	0.399532	0.332243	0.521636	0.114986	0.529152	0.470892	0.395783	0.332866	0.262299	0.295374	0.5246	0.290231	0.141268	0.356945	0.0994828	0.164393	0.451417	0.476663	0.411292	0.186624	0.494115	0.186281	0.144146	0.255173	0.211154	0.400825	0.576298	0.53988	0.534235	0.311661	0.158866
cg00236832	0.0927048	0.0661479	0.0747517	0.066279	0.0912622	0.0422273	0.0500255	0.0807876	0.0498893	0.0739861	0.272189	0.0533839	0.0953581	0.0932955	0.0755896	0.0646221	0.0816232	0.0464284	0.0955987	0.0459637	0.0463151	0.0948045	0.112225	0.0566319	0.0571119	0.0681532	0.055366	0.0972815	0.0518396	0.0586489	0.0477405	0.0667063	0.0508264	0.060239	0.0688008	0.0864214	0.0535935	0.0729597	0.111396	0.049119	0.0359628	0.0650943	0.0535655	0.409918	0.0458928	0.132756	0.0317469	0.0617662	0.337855
cg00237010	0.729655	0.689945	0.750986	0.699141	0.492328	0.830276	0.822301	0.76507	0.929913	0.459385	0.770231	0.310089	0.541493	0.427058	0.748365	0.695364	0.8768	0.787049	0.789885	0.82581	0.761108	0.657046	0.696508	0.824581	0.850447	0.579455	0.828245	0.900829	0.620527	0.594307	0.84289	0.904611	0.90186	0.827534	0.552973	0.811648	0.741699	0.818974	0.852453	0.686437	0.746174	0.87546	0.662721	0.912235	0.854427	0.792209	0.519514	0.619499	0.609078
cg00239071	0.835685	0.857889	0.902126	0.904748	0.868099	0.861642	0.910989	0.906334	0.925197	0.926957	0.879638	0.803771	0.878893	0.869053	0.871698	0.894915	0.880254	0.912038	0.889419	0.864989	0.917424	0.906748	0.883992	0.867051	0.888883	0.834809	0.886549	0.889516	0.845921	0.908252	0.83793	0.902117	0.857056	0.742706	0.835571	0.891438	0.854991	0.862119	0.868919	0.875297	0.898448	0.916047	0.930606	0.89131	0.843376	0.780072	0.918472	0.88603	0.900032
cg00239685	0.0937842	0.216245	0.0295252	0.0749881	0.0646047	0.0179282	0.115952	0.0243092	0.0139731	0.0484811	0.107077	0.0341816	0.0293304	0.0681803	0.0591046	0.10962	0.0590462	0.0539367	0.0771802	0.0390745	0.0479861	0.0269452	0.190789	0.297466	0.139233	0.0542926	0.0590902	0.0247798	0.0288843	0.0411607	0.018662	0.104708	0.0251381	0.0307752	0.290527	0.128729	0.0852032	0.0730978	0.315617	0.0444243	0.0311008	0.0730524	0.0467254	0.0406817	0.0492144	0.402	0.0378654	0.0601147	0.0400534
cg00240432	0.187793	0.40428	0.737873	0.185254	0.620701	0.512861	0.18801	0.553409	0.185586	0.415203	0.519138	0.165387	0.479725	0.636654	0.435837	0.613009	0.169864	0.342671	0.173882	0.626744	0.528823	0.432168	0.266432	0.261448	0.201645	0.746823	0.217273	0.62697	0.818502	0.228188	0.572531	0.178969	0.501514	0.779645	0.315617	0.191718	0.211197	0.371018	0.460602	0.538221	0.355617	0.489889	0.429142	0.783026	0.593771	0.442752	0.655266	0.606853	0.553938
cg00241355	0.0455046	0.0500026	0.0359531	0.0342398	0.038789	0.0246938	0.0404912	0.0516572	0.0403643	0.0469292	0.0443253	0.0387188	0.0290831	0.0459175	0.0400121	0.0547204	0.0491875	0.0421397	0.0483963	0.060213	0.0350155	0.0574316	0.0626183	0.0686837	0.0298948	0.0424803	0.0460035	0.0311834	0.0537227	0.0411234	0.0331381	0.0312027	0.0475823	0.038433	0.0406004	0.0472492	0.0457287	0.0668465	0.0316883	0.0431358	0.048667	0.0458852	0.0309237	0.0291747	0.0415698	0.0450161	0.0278144	0.0275395	0.0402046
cg00243313	0.271043	0.441715	0.544363	0.389229	0.403377	0.405607	0.192484	0.561625	0.291935	0.0122401	0.576294	0.000852794	0.53114	0.649725	0.37603	0.504907	0.0829371	0.281531	0.153518	0.143594	0.132297	0.474886	0.467737	0.39456	0.257436	0.630804	0.137615	0.191638	0.667039	0.324799	0.546099	0.198495	-0.000434303	0.414184	0.425622	0.361225	0.305492	0.283227	0.458655	0.329736	0.340281	0.419587	0.488058	0.443439	0.550212	0.43425	0.596918	0.610316	0.513508
cg00247489	0.0687282	0.0746157	0.0873704	0.0686849	0.379117	0.0680369	0.0705179	0.073866	0.0647185	0.0764923	0.590852	0.0650241	0.225079	0.0675026	0.0774533	0.110394	0.0679487	0.0691107	0.068092	0.647614	0.0710411	0.0691171	0.0629852	0.0675965	0.0659161	0.381244	0.0696112	0.07337	0.0661945	0.0633796	0.57026	0.0684375	0.0701885	0.0656338	0.0621476	0.0670941	0.0681379	0.0255981	0.371251	0.110419	0.0501992	0.242572	0.183913	0.0183038	0.389238	0.384685	0.15498	0.00691355	0.0133106
cg00250430	0.334344	0.548088	0.79577	0.526108	0.66293	0.740067	0.2559	0.834343	0.381993	0.62189	0.494039	0.0513261	0.639154	0.703408	0.543487	0.717274	0.4846	0.524471	0.231424	0.773825	0.695066	0.612661	0.515855	0.532899	0.383688	0.575121	0.683393	0.857378	0.519433	0.543922	0.687485	0.302225	0.777207	0.705157	0.528783	0.423166	0.332353	0.415635	0.525988	0.622754	0.841908	0.659886	0.598363	0.817981	0.726632	0.519415	0.704347	0.673556	0.629899
cg00253200	0.052418	0.0376084	0.107931	0.0340489	0.0367816	0.0376447	0.0450803	0.0315101	0.0317853	0.0324918	0.590079	0.0298283	0.0384531	0.0288907	0.0357563	0.0465276	0.0323475	0.0474296	0.0405767	0.0328111	0.0297566	0.03578	0.0860348	0.0537765	0.0331641	0.07532	0.0332045	0.0275764	0.034286	0.0377729	0.0308538	0.0543363	0.0273116	0.0322815	0.0973405	0.0298583	0.0337097	0.0395326	0.0390031	0.0281748	0.0184013	0.026207	0.0259251	0.0349981	0.0315066	0.327331	0.0222609	0.0427412	0.0200324
cg00256074	0.932839	0.892791	0.756334	0.84196	0.858337	0.895274	0.938967	0.905424	0.857302	0.818869	0.906352	0.789374	0.673574	0.633748	0.880031	0.905933	0.940268	0.935478	0.941668	0.941396	0.897764	0.833779	0.914783	0.885485	0.92957	0.819389	0.906892	0.938169	0.632788	0.928555	0.886336	0.880493	0.765557	0.915347	0.872779	0.887347	0.905752	0.917184	0.945503	0.855834	0.908824	0.874074	0.87707	0.928653	0.905337	0.927339	0.903382	0.909643	0.846845
cg00256166	0.0434357	0.0321613	0.0351611	0.0360958	0.0329751	0.0284942	0.038786	0.034369	0.0328329	0.0311407	0.0369954	0.0238188	0.0263328	0.0377237	0.039989	0.0427925	0.0241794	0.0360761	0.0400898	0.0273415	0.021743	0.0222779	0.0464391	0.0453869	0.0164636	0.0325991	0.032388	0.0217981	0.0424552	0.0233369	0.0393317	0.027984	0.0413499	0.0253733	0.0192188	0.0272512	0.0355184	0.0476189	0.0317665	0.0354746	0.0335039	0.0337909	0.0321112	0.0353469	0.0288608	0.0338862	0.0344231	0.0189874	0.0271907
cg00256281	0.0530878	0.057923	0.0995924	0.0611366	0.0526587	0.0493558	0.0566597	0.120673	0.0593546	0.0473315	0.895651	0.0549703	0.0635129	0.0602825	0.0589599	0.0576148	0.0590275	0.0661954	0.057462	0.0726329	0.0507905	0.0498246	0.0566086	0.0608474	0.0496851	0.0593482	0.0616256	0.0496357	0.070523	0.0595022	0.05767	0.063205	0.0548641	0.0562924	0.0459492	0.0648786	0.0603078	0.0482117	0.57477	0.0255985	0.0288949	0.0365514	0.0321206	0.0363059	0.0496473	0.4465	0.0340113	0.0287572	0.0435119
cg00259755	0.178922	0.225196	0.13138	0.0563072	0.0863652	0.164838	0.176317	0.0181032	0.019721	0.0617796	0.548773	0.0255188	0.107971	0.0598209	0.0790574	0.097067	0.293703	0.157928	0.132461	-0.00331424	0.0249265	-0.00489849	0.475687	0.446079	0.264172	0.0928001	0.0333619	0.00661036	-0.0252224	0.00147332	0.0584457	0.204959	-4.77e-05	0.0733572	0.470173	0.357011	0.33592	0.121158	0.360153	0.0326952	0.101012	0.14184	0.0573381	0.305494	0.128804	0.377462	0.0937918	0.0383812	0.0734224
cg00261552	0.0242298	0.0286316	0.0233573	0.0241619	0.0250814	0.0212079	0.0273839	0.0354062	0.0373049	0.0318396	0.0257907	0.0250168	0.0176328	0.0216453	0.0242537	0.0415976	0.0329769	0.067481	0.0473538	0.0369918	0.0227858	0.0372721	0.0381962	0.0392275	0.0180714	0.0284383	0.0478428	0.0291537	0.042211	0.0426539	0.0281857	0.0281021	0.0187311	0.0300306	0.0247068	0.0242183	0.026988	0.0456608	0.0331897	0.0258583	0.025559	0.0237469	0.0219436	0.0316554	0.0225866	0.058081	0.0435032	0.0239056	0.0296592
cg00261781	0.24071	0.231921	-0.0103905	-0.0175838	0.0509932	0.00325397	0.133944	-0.0149935	-0.0160059	0.00592556	0.406933	-0.020219	-0.0206344	0.0469619	0.101259	-0.010573	-0.0142381	0.173505	0.188893	-0.00733413	-0.0182111	0.0260271	0.351672	0.310198	0.260711	-0.00126915	0.0194353	-0.00617956	-0.0180265	-0.0175556	0.00815965	0.184447	-0.0175811	0.0128282	0.390536	0.323163	0.285116	0.0458536	0.0931592	0.0211427	0.0203446	0.0433761	0.0263457	0.0230653	0.0329778	0.446891	0.0253548	0.0711854	0.0220279
cg00262415	0.0366994	0.033452	0.0356901	0.0327113	0.0354055	0.034883	0.0309308	0.0450129	0.0290899	0.0312166	0.551167	0.0280085	0.031327	0.0343601	0.032571	0.0403653	0.032997	0.0452374	0.0325423	0.0360888	0.0389	0.0374797	0.0355722	0.034664	0.0297856	0.0326083	0.0343948	0.0329189	0.0329896	0.0376607	0.0326075	0.0323849	0.0335014	0.0344736	0.0334502	0.0316892	0.0328485	0.0378544	0.0796356	0.0437445	0.0213812	0.035135	0.0267973	0.0381052	0.0248044	0.189733	0.0277963	0.0290197	0.0213408
cg00263760	0.491093	0.558614	0.76252	0.496779	0.59441	0.704397	0.387194	0.60494	0.741304	0.493489	0.595982	0.104592	0.567376	0.705979	0.541136	0.674967	0.181335	0.481554	0.415246	0.695587	0.731542	0.545642	0.58341	0.558171	0.499777	0.689316	0.362995	0.84383	0.816685	0.0960588	0.619737	0.38693	0.640935	0.203417	0.607863	0.502965	0.494239	0.475259	0.565155	0.55134	0.6412	0.696675	0.591897	0.713654	0.711303	0.478104	0.705199	0.680201	0.586999
cg00265415	0.0333308	0.0363763	0.0297604	0.0352598	0.0338077	0.0210757	0.0370552	0.0471956	0.0361495	0.0736837	0.0460441	0.0329006	0.0269453	0.0394175	0.0324268	0.039381	0.0494127	0.0506003	0.0775516	0.0418861	0.0319186	0.0398693	0.0420795	0.0430316	0.0283952	0.03798	0.0432224	0.0294842	0.0379522	0.0445328	0.0344851	0.033175	0.0342554	0.0326606	0.0225106	0.0298543	0.0366707	0.0551591	0.034019	0.0403012	0.026377	0.115725	0.0303912	0.0393739	0.0224835	0.0600615	0.0238918	0.0608481	0.0275331
cg00265490	0.04464	0.0308358	0.054932	0.0503865	0.0585381	0.0617108	0.025289	0.0368598	0.0667927	0.0367071	0.0673451	0.0146172	0.0810846	0.0512913	0.0731193	0.0160302	0.0290391	0.0375632	0.00562029	0.032064	0.0120538	0.0343813	0.0298198	0.0904369	0.067497	0.0164689	0.0357477	0.0364691	0.0110397	0.00919287	0.0526918	0.0626489	0.02176	0.0339024	0.0464574	0.0642427	0.0355185	0.0521138	0.0478713	0.0340906	0.0306472	0.0285934	0.0294649	0.0338669	0.0279346	0.139345	0.0388765	0.0298405	0.0345425
cg00268009	0.0199282	0.0234014	0.0191902	0.0212854	0.0243279	0.0204443	0.0316572	0.0251635	0.0401737	0.0344233	0.0396876	0.0294727	0.0155161	0.0222609	0.023374	0.03086	0.0216823	0.0137889	0.0204545	0.0094506	0.0394152	0.0158154	0.0251167	0.0201906	0.0150901	0.0197117	0.035758	0.014028	0.0229636	0.0224977	0.0167482	0.0295063	0.0262033	0.0205129	0.00887138	0.0125167	0.0134301	0.0291442	0.0234381	0.0227085	0.0187926	0.0244324	0.0232592	0.0209717	0.0213262	0.0235582	0.018885	0.0200177	0.0255974
cg00268338	0.0445453	0.0453714	0.71475	0.0463968	0.0428247	0.0437768	0.0489484	0.0536566	0.0530677	0.051405	0.0484256	0.0466878	0.0444946	0.0476944	0.0446027	0.688848	0.0507472	0.0541877	0.0446908	0.725751	0.0526908	0.0481644	0.0663903	0.0557911	0.0431048	0.0501714	0.0478022	0.333091	0.0459518	0.0514734	0.0458156	0.0436108	0.0441331	0.046989	0.0431133	0.0435504	0.0457379	0.0515703	0.357808	0.0297714	0.0234386	0.0350315	0.0353044	0.0341059	0.607891	0.348666	0.0344118	0.0196971	0.0269376
cg00269115	0.0150887	0.0216435	0.0181839	0.0238865	0.0163751	0.0178535	0.0200344	0.0185097	0.0235998	0.0186083	0.019717	0.0220018	0.0213719	0.0244444	0.0196879	0.0187466	0.0207463	0.0222499	0.0222887	0.0190405	0.0194333	0.0198596	0.0171071	0.0242423	0.0152959	0.0201142	0.0221819	0.0202444	0.0179843	0.0164981	0.0221577	0.0227391	0.023447	0.0220702	0.0169274	0.02088	0.0227865	0.028973	0.0190206	0.0180093	0.0204084	0.0228878	0.0191724	0.0217727	0.0190769	0.0239214	0.0245704	0.0186793	0.0178683
cg00273068	0.262299	0.400554	0.42481	0.360418	0.446373	0.450291	0.23353	0.40542	0.205518	0.102855	0.410557	0.0838314	0.330969	0.366847	0.287205	0.341348	0.165915	0.245508	0.251077	0.156976	0.246935	0.330578	0.362371	0.353232	0.308462	0.356629	0.414113	0.367938	0.460296	0.36535	0.364909	0.238794	0.111802	0.513793	0.395348	0.325051	0.269965	0.217124	0.308465	0.267357	0.0899228	0.400664	0.360338	0.366262	0.45353	0.392987	0.538004	0.37244	0.395882
cg00273124	0.730169	0.484662	0.425855	0.644126	0.460841	0.635009	0.656075	0.370494	0.194092	0.50278	0.777817	0.467468	0.579209	0.394878	0.525946	0.517519	0.614739	0.481748	0.670001	0.574647	0.556294	0.594388	0.723814	0.720769	0.669529	0.465017	0.757525	0.186709	0.68581	0.311183	0.540165	0.747141	0.387227	0.341907	0.69947	0.609433	0.657404	0.549164	0.888325	0.348781	0.338617	0.620158	0.5207	0.41497	0.497343	0.851399	0.406266	0.460515	0.466137
cg00274399	0.0548284	0.0416736	0.0489022	0.0331315	0.0478184	0.0372104	0.0445353	0.066503	0.0347608	0.0495489	0.0542662	0.0437695	0.0418763	0.0369467	0.0331806	0.0366187	0.0393754	0.0367368	0.0519123	0.0383669	0.0379426	0.0530184	0.0472031	0.0425338	0.0391455	0.0551273	0.0336822	0.0499984	0.0429561	0.0391143	0.0735363	0.0410461	0.0486126	0.0315759	0.0475905	0.0448849	0.0387825	0.118397	0.0611374	0.0458012	0.0312687	0.042322	0.0442949	0.0603906	0.0460557	0.0868804	0.0420409	0.0312948	0.054301
cg00275232	0.0173593	0.0208173	0.0196141	0.0207846	0.0178664	0.0181734	0.0160697	0.0185948	0.0220103	0.0192956	0.019081	0.0160554	0.0244244	0.0297379	0.0199417	0.017008	0.0161911	0.0179941	0.0153039	0.0178055	0.015039	0.0166707	0.0186902	0.0214691	0.0170074	0.0173438	0.0222149	0.0159301	0.015396	0.0151354	0.0243569	0.0205404	0.0174399	0.0165164	0.0165225	0.0315452	0.0171207	0.0288852	0.0230963	0.0168541	0.0212217	0.0320919	0.0203093	0.0224856	0.0185601	0.0264401	0.0283085	0.0251165	0.0269319
cg00276797	0.0313653	0.0270224	0.0383854	0.0403999	0.0337108	0.000639429	0.0374107	0.0298565	0.0337459	0.06055	0.0440953	0.0725644	0.0463782	0.0378417	0.0381348	0.0106855	0.01619	0.0235226	0.016347	0.0319377	0.0232819	0.0391043	0.0179534	0.0407963	0.00909181	0.0333484	0.0353535	0.026292	0.0276974	0.0189061	0.0250944	0.0400992	0.0288454	0.0245899	0.0148893	0.0303369	0.0315335	0.0450857	0.039933	0.0225023	0.0320554	0.0277181	0.0279615	0.0325142	0.0242323	0.131163	0.0326929	0.0244182	0.0325985
cg00278366	0.449894	0.458558	0.57736	0.409299	0.39053	0.248076	0.447258	0.278126	0.278117	0.512565	0.163475	0.188872	0.326998	0.274293	0.454609	0.285648	0.236976	0.484767	0.401656	0.461788	0.702399	0.359811	0.354275	0.380177	0.383751	0.427877	0.482753	0.716796	0.463847	0.28519	0.443753	0.432366	0.218747	0.266012	0.31885	0.444751	0.438507	0.287086	0.546818	0.263994	0.700755	0.401346	0.489667	0.589451	0.531342	0.469298	0.391209	0.579463	0.254245
cg00280814	0.492605	0.580743	0.46625	0.601273	0.597706	0.651738	0.580546	0.628176	0.65162	0.451283	0.435881	0.551117	0.386253	0.645116	0.571185	0.585962	0.641124	0.608256	0.584551	0.508846	0.607873	0.577216	0.520593	0.477682	0.622931	0.591942	0.666881	0.523518	0.379901	0.661841	0.557186	0.55167	0.635515	0.627114	0.522934	0.532554	0.552509	0.553263	0.517931	0.503629	0.549103	0.758042	0.573386	0.603151	0.360087	0.547515	0.63881	0.655172	0.63038
cg00282347	0.118598	0.231641	0.653336	0.272975	0.153564	0.199535	0.118359	0.0804638	0.0849636	0.136286	0.726955	0.0722637	0.368778	0.0926547	0.145881	0.250128	0.459864	0.118278	0.0915165	0.736583	0.0750149	0.236736	0.239339	0.241994	0.133761	0.197476	0.104036	0.104715	0.972916	0.0787234	0.625709	0.150458	0.0774354	0.0775669	0.296054	0.167148	0.152972	0.2999	0.506656	0.0544181	0.047699	0.480126	0.284895	0.203395	0.667109	0.385311	0.571332	0.507052	0.070889
cg00282683	0.034769	0.033429	0.0284914	0.0303416	0.0278842	0.0266119	0.034873	0.0366495	0.0383271	0.0376724	0.0307221	0.0391121	0.0281893	0.0419093	0.0256003	0.0347664	0.0276411	0.0388994	0.0385858	0.0474766	0.0530836	0.0336638	0.0653525	0.0296157	0.0339829	0.0407846	0.0321368	0.0352287	0.0412484	0.0301764	0.0303456	0.0320516	0.0298212	0.0360636	0.0269824	0.0318333	0.0581346	0.0473056	0.0451988	0.0377392	0.0269529	0.0286476	0.0330043	0.0434876	0.0290892	0.0468686	0.0390862	0.0278929	0.0285437
cg00283535	0.756018	0.47627	0.680067	0.588446	0.428789	0.437308	0.671065	0.260872	0.194955	0.514242	0.714944	0.427761	0.612988	0.279632	0.526152	0.387973	0.78375	0.515694	0.759524	0.38704	0.181539	0.637475	0.742531	0.735656	0.763885	0.243817	0.404444	0.179645	0.264116	0.148243	0.473062	0.67742	0.166499	0.327502	0.70529	0.785652	0.715508	0.50481	0.801035	0.451342	0.69504	0.703122	0.4521	0.180611	0.349303	0.664969	0.176766	0.524417	0.392569
cg00288562	0.00667008	0.010485	0.019766	0.00169906	0.025674	0.0085935	0.0136535	0.0126703	0.0163422	0.0192124	0.017919	0.0296995	0.124906	0.0128477	0.016364	0.015915	0.0119627	0.00940884	0.0111503	0.0157944	0.0232851	0.016967	0.00604023	0.0159561	0.0271	0.0120737	0.0414256	0.0382322	0.017677	0.010289	0.00773474	0.0113143	0.0444183	0.00630726	0.0234485	0.00952591	0.0188312	0.0209182	0.0127976	0.0164955	0.0160821	0.0108336	0.0125376	0.016489	0.0125905	0.0393652	0.0158651	0.011796	0.01706
cg00290028	0.028074	0.0301604	0.0297164	0.0243363	0.0354695	0.0152759	0.0343166	0.0223249	0.025314	0.0278407	0.119079	0.0257362	0.0279212	0.0247789	0.0289815	0.0387821	0.0312731	0.0325968	0.0211857	0.326015	0.0233198	0.0242148	0.027022	0.0261299	0.017884	0.0449462	0.0246901	0.231781	0.0211232	0.0269226	0.0213371	0.0321675	0.0227581	0.0222725	0.0145548	0.0193849	0.0216736	0.0359622	0.282784	0.0221054	0.0178743	0.0163438	0.0226075	0.030506	0.107054	0.234992	0.0308671	0.0174717	0.0252054
cg00290506	0.363468	0.488148	0.610709	0.437179	0.510982	0.428946	0.310652	0.262387	0.0323768	0.359692	0.521952	0.0303355	0.446441	0.572686	0.494481	0.50005	0.0748123	0.382811	0.307452	0.567539	0.505495	0.470479	0.480905	0.437506	0.322749	0.580799	0.0663644	0.706366	0.496649	0.456594	0.528257	0.306641	0.0288792	0.487501	0.482962	0.415829	0.3511	0.396899	0.442938	0.545398	0.692972	0.48918	0.493424	0.380469	0.557338	0.332756	0.567927	0.543986	0.474324
cg00291877	0.0884458	0.0442765	0.0534161	0.0340647	0.0348467	0.0330015	0.0905272	0.0269367	0.0337808	0.026803	0.0318892	0.0318472	0.043229	0.0332256	0.0404861	0.0315134	0.0251473	0.0276665	0.0691824	0.0300612	0.0406385	0.028494	0.175043	0.140471	0.0600892	0.0329708	0.0385314	0.0316825	0.027326	0.0294562	0.0399405	0.0429511	0.0237545	0.0267113	0.192942	0.0847026	0.081974	0.0553681	0.0362005	0.0385705	0.034161	0.0498845	0.0331284	0.0419986	0.0360664	0.0668305	0.039318	0.0302988	0.0404083
cg00292662	0.0664779	0.0644313	0.0614371	0.0599151	0.0616012	0.0589274	0.0588584	0.0641236	0.0607839	0.0662496	0.249572	0.0616819	0.0589179	0.0625566	0.0604244	0.060332	0.289474	0.061393	0.0663838	0.0654969	0.0591315	0.0623681	0.0613998	0.0647022	0.0576807	0.0576454	0.0600995	0.0585725	0.0588685	0.0618671	0.0597648	0.06258	0.06213	0.0606566	0.0611699	0.0645951	0.0618567	0.0836426	0.0841761	0.0577832	0.0462071	0.0484892	0.0772582	0.0616529	0.0556776	0.084913	0.0576142	0.0439632	0.067019
cg00292971	0.765597	0.850284	0.833484	0.731079	0.895896	0.80676	0.772068	0.940718	0.875203	0.832872	0.934592	0.744506	0.656426	0.516259	0.864618	0.907136	0.891157	0.834947	0.677615	0.874964	0.68611	0.769214	0.843968	0.848195	0.787847	0.85868	0.671888	0.976695	0.788107	0.7078	0.781787	0.742163	0.783122	0.715111	0.686578	0.726255	0.643187	0.828293	0.89481	0.512907	0.907432	0.797223	0.824654	0.92158	0.91232	0.912334	0.893611	0.825602	0.823039
cg00293409	0.0818496	0.10631	0.149001	0.162464	0.1262	0.50524	0.0878047	0.0909896	0.0899622	0.120519	0.894243	0.0816804	0.389398	0.0844971	0.0815822	0.10902	0.0915553	0.0915337	0.0904477	0.924012	0.0853096	0.443001	0.0852056	0.0863421	0.0868915	0.567299	0.0959036	0.687036	0.890328	0.240014	0.0921486	0.0878501	0.0800719	0.0846632	0.0758227	0.08395	0.0857155	0.0399461	0.463539	0.0352582	0.0363652	0.160086	0.0278364	0.208241	0.669786	0.402368	0.0294747	0.0813758	0.0270023
cg00294382	0.107884	0.210316	0.225682	0.173624	0.323409	0.202313	0.176024	0.125385	0.471075	0.231808	0.406704	0.101806	0.255627	0.0967277	0.323941	0.45236	0.102281	0.415656	0.117874	0.15345	0.368288	0.174388	0.105086	0.129265	0.183199	0.357913	0.22562	0.0960674	0.483899	0.087743	0.141903	0.219976	0.211095	0.101433	0.118312	0.1463	0.130754	0.20216	0.119197	0.0774178	0.0420878	0.174663	0.384972	0.0559124	0.370467	0.183697	0.403905	0.0915681	0.177524
cg00295206	0.0425827	0.0471501	0.0479744	0.0382364	0.0395382	0.0346279	0.0370218	0.0700609	0.0445484	0.0523711	0.0402293	0.0340938	0.0312809	0.040098	0.0411887	0.0460375	0.039744	0.0536111	0.0466028	0.0767248	0.0360396	0.0424802	0.04517	0.0509229	0.0431717	0.0389535	0.0437357	0.0410965	0.0448627	0.0448073	0.0354938	0.0377791	0.0386266	0.0467303	0.0375704	0.0359612	0.0442978	0.094395	0.0472164	0.0396369	0.0381667	0.061044	0.0518736	0.0565021	0.0379804	0.047116	0.0405685	0.0470667	0.0460675
cg00295325	0.551578	0.694459	0.702481	0.713939	0.677065	0.643519	0.740441	0.821152	0.849882	0.622532	0.824605	0.757896	0.653395	0.402263	0.600822	0.773782	0.791657	0.743008	0.719254	0.752628	0.876702	0.654229	0.606417	0.660101	0.716623	0.368589	0.673187	0.866742	0.523299	0.799414	0.654942	0.670495	0.690707	0.661254	0.594813	0.75176	0.62228	0.781438	0.729322	0.687598	0.826509	0.632109	0.639084	0.818387	0.345677	0.791308	0.574136	0.719351	0.785797
cg00297584	0.086863	0.197327	0.25869	0.0836326	0.142712	0.0902617	0.18044	0.068591	0.0379459	0.112713	0.22422	0.0468165	0.0969765	0.608809	0.102714	0.479622	0.0716642	0.10283	0.157084	0.0890515	0.0404339	0.0827838	0.130754	0.149526	0.201647	0.133899	0.150046	0.0547979	0.0271923	0.0612094	0.37956	0.141219	0.0821274	0.0759365	0.0577603	0.139933	0.129147	0.0833157	0.212305	0.120145	0.14313	0.217082	0.313464	0.238474	0.0671394	0.360085	0.04783	0.0716438	0.057894
cg00298357	0.721986	0.761051	0.791452	0.732227	0.639774	0.803248	0.780222	0.753713	0.821466	0.744065	0.800232	0.739947	0.748103	0.676531	0.667732	0.762863	0.788318	0.711434	0.750736	0.678426	0.819172	0.795457	0.786041	0.765619	0.775339	0.706898	0.79528	0.801897	0.722137	0.690201	0.697547	0.739843	0.775469	0.792299	0.760301	0.80753	0.746499	0.57376	0.802965	0.716149	0.526859	0.808765	0.724715	0.785854	0.689905	0.789857	0.73097	0.738994	0.755369
cg00302793	0.0729002	0.0642841	0.0677689	0.0714033	0.074029	0.0835381	0.0720742	0.0610677	0.0621291	0.0629938	0.0706007	0.0657567	0.054085	0.114772	0.0872805	0.0636857	0.0707171	0.0915425	0.0728716	0.0708343	0.0651907	0.0663443	0.076527	0.0806839	0.0507674	0.0630526	0.0621322	0.054846	0.0619424	0.0653143	0.0716664	0.0742274	0.0893846	0.0694396	0.078909	0.103914	0.0662968	0.096709	0.0904069	0.0669917	0.0427539	0.0578288	0.0798129	0.0759894	0.0569347	0.082678	0.071153	0.0478548	0.0740017
cg00303548	0.200746	0.068545	0.053482	0.173089	-0.0138281	-0.017449	0.0919008	-0.0187035	-0.0153711	-0.00334758	0.677558	-0.0112435	0.660617	-0.00553496	0.000942517	0.534948	-0.0105241	0.0140977	0.048841	0.750863	-0.0210946	-0.0230065	0.46697	0.377054	0.155721	0.63699	-0.00983763	-0.00408735	0.758737	-0.0111178	0.627847	0.0607768	-0.0156071	-0.00746435	0.50833	0.407686	0.429637	0.0323008	0.498842	0.025004	0.0216424	0.837827	0.031133	0.0297272	0.738403	0.443994	0.0267899	0.804788	0.356912
cg00308133	0.0380217	0.13526	0.743972	0.051154	0.0804388	0.268596	0.0349998	0.0367133	0.0348424	0.0503245	0.745139	0.0376437	0.334942	0.0368581	0.0403617	0.0585352	0.0584653	0.0396176	0.0372517	0.700253	0.0366878	0.0371428	0.033253	0.0404376	0.0327472	0.469707	0.0462364	0.201166	0.88563	0.0388935	0.0373563	0.0374485	0.0369373	0.0356746	0.0352997	0.0379226	0.036001	0.0219007	0.50159	0.0111594	0.010929	0.016113	0.0167686	0.0192193	0.676847	0.510559	0.0316658	0.335784	0.2419
cg00308665	0.506215	0.337569	0.216441	0.39621	0.301062	0.459757	0.456303	0.499651	0.223261	0.280819	0.422018	0.155729	0.23438	0.322847	0.394901	0.337748	0.754326	0.338608	0.476969	0.274502	0.691827	0.325836	0.487994	0.476963	0.371292	0.284348	0.360332	0.184609	0.169751	0.194824	0.251055	0.454502	0.255498	0.325763	0.285532	0.424355	0.327738	0.404625	0.685099	0.304336	0.848278	0.435298	0.343135	0.606934	0.31696	0.497476	0.164758	0.289754	0.44754
cg00309056	0.0589808	0.0596702	0.348561	0.0574885	0.0638668	0.0598184	0.0586324	0.0649344	0.0613148	0.0585384	0.0649132	0.06193	0.0543674	0.0623575	0.0596115	0.480553	0.0656908	0.0688437	0.0585237	0.0825104	0.059784	0.067885	0.0643505	0.0647591	0.0602713	0.0575676	0.0752442	0.0588437	0.0669836	0.0671025	0.0594488	0.0613407	0.0583133	0.0622869	0.0585497	0.0567244	0.0643419	0.0529993	0.050066	0.0515462	0.0433071	0.338986	0.0442815	0.0858422	0.530883	0.142111	0.0726172	0.0438017	0.0528198
cg00309204	0.0270483	0.0251582	0.0324159	0.0340903	0.0311651	0.0398514	0.0332498	0.0404292	0.0477271	0.0374658	0.0332227	0.0193537	0.0466437	0.0394812	0.0481444	0.0217539	0.0215798	0.0204641	0.0247694	0.017192	0.0171518	0.0199471	0.0162807	0.0351302	0.0261514	0.0321716	0.027351	0.0267563	0.0248407	0.0278957	0.041355	0.0302816	0.0447104	0.0260718	0.0357457	0.0353216	0.0230459	0.0325531	0.0296388	0.0229758	0.0270297	0.0684844	0.0275082	0.0311605	0.0286024	0.0318664	0.0292127	0.0328901	0.0256454
cg00311768	0.522019	0.388695	0.228574	0.551182	0.385888	0.406091	0.437188	0.272538	0.151767	0.381594	0.688695	0.279454	0.458204	0.307413	0.429302	0.382908	0.38444	0.426257	0.51086	0.373059	0.186843	0.526107	0.483771	0.435213	0.413925	0.339058	0.436739	0.156284	0.160409	0.224289	0.452165	0.543642	0.345859	0.549953	0.324332	0.381158	0.452192	0.340667	0.544893	0.309445	0.171991	0.566717	0.37603	0.216752	0.294206	0.472622	0.214347	0.410724	0.321004
cg00312919	0.0413848	0.0407762	0.375923	0.0388516	0.038215	0.0387557	0.0381922	0.0401	0.0423985	0.0435487	0.0411332	0.0397374	0.0387884	0.0395129	0.0393293	0.219572	0.0431236	0.0421896	0.0406158	0.650539	0.0426218	0.0398811	0.0410096	0.0436767	0.0387351	0.0398303	0.0421567	0.0386449	0.0412732	0.0384903	0.0405276	0.039684	0.0400694	0.0386901	0.039508	0.0399837	0.0404167	0.0466361	0.0346102	0.0336127	0.0422122	0.345904	0.0337517	0.0392421	0.375342	0.176937	0.0341642	0.0228105	0.0417231
cg00314943	0.863034	0.86959	0.73078	0.870169	0.886658	0.884282	0.832124	0.878018	0.959384	0.911577	0.913762	0.902241	0.870523	0.902906	0.875515	0.899391	0.855324	0.840362	0.906386	0.893976	0.926706	0.916173	0.857676	0.846668	0.872795	0.868011	0.894224	0.875942	0.958439	0.89815	0.872407	0.871818	0.914018	0.891401	0.769066	0.868779	0.831315	0.876683	0.909084	0.893709	0.923302	0.897303	0.926651	0.89339	0.881387	0.882085	0.900345	0.910139	0.867962
cg00315936	0.0624125	0.0443418	0.0747349	0.0452394	0.0418456	0.064308	0.0723146	0.0681493	0.0721232	0.069201	0.25167	0.0628	0.0584251	0.0460071	0.0607966	0.0549656	0.0575452	0.0532845	0.0557718	0.0571538	0.0555778	0.0672533	0.0562443	0.0619167	0.0556986	0.0430001	0.059071	0.0510009	0.0573368	0.0595218	0.0541321	0.0527567	0.071142	0.0605011	0.0699377	0.0510711	0.0537891	0.0997309	0.057953	0.0494168	0.0561303	0.0606172	0.0525468	0.0396284	0.0527035	0.193624	0.0435217	0.0426083	0.0395882
cg00317680	0.0699918	0.0632776	0.0677838	0.0384821	0.0640565	0.0738767	0.0218982	0.0757579	0.0607593	0.0230857	0.073567	0.0455566	0.0867771	0.0750517	0.0489009	0.0566107	0.0338094	0.0414015	0.0731808	0.0525308	0.0530322	0.0650698	0.0582471	0.0484054	0.0882588	0.0641772	0.079752	0.064399	0.0526916	0.0233667	0.033092	0.0469566	0.0413064	0.0261226	0.0902963	0.0585724	0.0653522	0.0615164	0.0510515	0.0397225	0.0480326	0.0333682	0.0363423	0.0937775	0.0827777	0.0979168	0.0854882	0.034877	0.046867
cg00318573	0.368535	0.44821	0.549705	0.223196	0.474653	0.0962087	0.286366	0.367216	0.142552	0.212719	0.573982	0.145757	0.475744	0.395598	0.441066	0.304543	0.443895	0.375456	0.297304	0.573323	0.105908	0.458114	0.396305	0.404505	0.34027	0.546797	0.554646	0.743777	0.628991	0.0469284	0.549524	0.380921	0.194974	0.189923	0.379324	0.325623	0.23951	0.433924	0.510695	0.407996	0.0771952	0.493131	0.423094	0.464217	0.593355	0.4867	0.45049	0.46594	0.512498
cg00318865	0.0682346	0.0617696	0.0394364	0.0397131	0.0430764	0.0390804	0.0633825	0.0418838	0.0451202	0.0440335	0.040006	0.0378626	0.038863	0.0432213	0.0437034	0.0389985	0.0428708	0.0495545	0.0491926	0.0398641	0.0388559	0.0403161	0.183179	0.157479	0.105896	0.0401271	0.0439243	0.0385288	0.043698	0.0391532	0.0394592	0.0525415	0.0372733	0.0374724	0.212306	0.065427	0.102338	0.216906	0.0950874	0.0424671	0.0244737	0.0596652	0.0514272	0.0513629	0.0418419	0.113217	0.034204	0.0605202	0.0357778
cg00319761	0.0112236	0.0165944	0.0241748	0.00969961	0.012774	0.00723079	0.0102133	0.0143632	0.0157854	0.0129984	0.0198014	0.0117831	0.0102953	0.0150242	0.0125968	0.0144128	0.0116526	0.0193652	0.0159802	0.018724	0.0224559	0.0129023	0.0146883	0.0108652	0.014843	0.0112291	0.0105936	0.0122593	0.0118352	0.0121064	0.0131515	0.0107473	0.0105563	0.013977	0.0105788	0.00956413	0.0139334	0.0182099	0.0117255	0.0125071	0.0105268	0.00719634	0.011755	0.0159899	0.0130615	0.0211321	0.0134545	0.011163	0.0128643
cg00320243	0.0423976	0.0494247	0.0531941	0.0444567	0.0472289	0.0399614	0.0555935	0.0551026	0.0678269	0.0568086	0.0495759	0.0514382	0.0401327	0.0457239	0.0550259	0.047369	0.0575164	0.0639245	0.052402	0.0602148	0.0477579	0.0522996	0.0609306	0.050934	0.0439115	0.0446332	0.0517842	0.0474686	0.0450322	0.0510335	0.0452416	0.0472836	0.0433579	0.0467615	0.0453926	0.0437452	0.0466197	0.0521712	0.0606697	0.0425905	0.0460233	0.055458	0.044244	0.0431509	0.0473282	0.0540402	0.0451681	0.0548917	0.0435852
cg00321065	0.0298782	0.0263617	0.0304967	0.0336127	0.02931	0.0274982	0.0260455	0.0317266	0.0217735	0.0271467	0.0307401	0.0257372	0.0438419	0.0309759	0.0304912	0.0269375	0.0253284	0.0377847	0.0243522	0.0251989	0.0230387	0.0248952	0.0262913	0.0334083	0.0269274	0.0260824	0.0324491	0.0273206	0.0286964	0.027021	0.0293195	0.0364501	0.0283492	0.0263097	0.0245868	0.0350594	0.0273575	0.0338278	0.02693	0.0250462	0.0259395	0.0272946	0.0288279	0.0308008	0.0237757	0.0296777	0.0304977	0.0240573	0.0316981
cg00323915	0.539167	0.673105	0.51634	0.645917	0.497404	0.681728	0.632316	0.821409	0.797921	0.440312	0.624075	0.461839	0.601191	0.250822	0.659247	0.255274	0.733269	0.68687	0.546938	0.87334	0.829899	0.653938	0.501479	0.509971	0.694013	0.256446	0.682847	0.595911	0.590757	0.581628	0.52785	0.543357	0.726144	0.274019	0.567065	0.674925	0.60639	0.794901	0.618143	0.732284	0.856611	0.620872	0.488955	0.870465	0.524503	0.724919	0.790077	0.672213	0.494759
cg00324733	0.0494776	0.0480038	0.188209	0.0351963	0.0624364	0.0261238	0.0452462	0.0671901	0.0744167	0.0801189	0.0426589	0.0541744	0.0415925	0.0479721	0.0311111	0.0335165	0.0391999	0.0533514	0.0336453	0.0527173	0.0494595	0.0368207	0.0344144	0.0455274	0.0416425	0.0358183	0.0475204	0.0282538	0.0485129	0.0376468	0.0377708	0.0427236	0.0419428	0.0381927	0.0398471	0.0397444	0.047674	0.0581504	0.0530069	0.0454147	0.0472862	0.0333153	0.0447076	0.0707988	0.0484871	0.0614313	0.0428326	0.030458	0.0468522
cg00327185	0.047282	0.0353504	0.0342274	0.0367672	0.0396101	0.0337479	0.0425386	0.0447852	0.0433119	0.0297867	0.0419738	0.0335976	0.0441595	0.0381184	0.0428996	0.0468349	0.0504754	0.0523034	0.0413342	0.0488682	0.0488266	0.049955	0.0296028	0.04196	0.0400319	0.0433398	0.0318898	0.0284966	0.0567259	0.0435596	0.0381861	0.0350459	0.0437785	0.0443511	0.0484651	0.0426988	0.0636702	0.048471	0.038382	0.0379486	0.0289874	0.0321529	0.0339296	0.0424796	0.0340304	0.0454198	0.0440317	0.0364643	0.0513407
cg00327483	0.803688	0.799853	0.827667	0.812182	0.805066	0.816361	0.806845	0.825921	0.829307	0.693861	0.807352	0.760125	0.816221	0.819136	0.813343	0.809443	0.816067	0.833266	0.816321	0.803268	0.777874	0.809797	0.79384	0.779651	0.827974	0.772804	0.807808	0.828247	0.798079	0.819848	0.811902	0.811637	0.834254	0.810133	0.802653	0.823543	0.810598	0.775956	0.810138	0.781807	0.813164	0.858336	0.812064	0.817657	0.801115	0.796954	0.820238	0.81733	0.778688
cg00328227	0.317296	0.460626	0.393287	0.402882	0.442006	0.434427	0.493879	0.253316	0.507471	0.321662	0.517208	0.288429	0.316195	0.273877	0.445563	0.530243	0.313841	0.46749	0.376138	0.638666	0.521438	0.326138	0.353019	0.378529	0.43681	0.272175	0.432007	0.744237	0.179118	0.266558	0.46759	0.399478	0.462905	0.237034	0.393097	0.488007	0.481692	0.46073	0.525358	0.338689	0.294266	0.396285	0.435739	0.437154	0.635402	0.394201	0.339646	0.550868	0.2882
cg00331237	0.066519	0.0974554	0.195681	0.0603166	0.0909826	0.0527611	0.0803733	0.0595411	0.0477526	0.0683642	0.589115	0.0388251	0.0809151	0.0623801	0.0822027	0.287381	0.0422366	0.0445124	0.0675888	0.690107	0.0368592	0.0525076	0.129047	0.114217	0.134313	0.0891066	0.0675874	0.313353	0.0408186	0.0554593	0.0440247	0.0874381	0.0468919	0.0775672	0.161137	0.0862484	0.058629	0.0415994	0.466262	0.0432397	0.0282083	0.285695	0.0662895	0.145155	0.415767	0.359329	0.246909	0.0837886	0.0242478
cg00332153	0.143734	0.387739	0.353498	0.100675	0.705516	0.659878	0.193082	0.378069	0.201225	0.475878	0.709234	0.135384	0.627877	0.123583	0.464624	0.57236	0.198085	0.312544	0.173049	0.0930951	0.10022	0.540642	0.15522	0.139118	0.250248	0.113732	0.139851	0.730081	0.0844536	0.112816	0.132831	0.173952	0.137541	0.106076	0.190496	0.113727	0.213733	0.118761	0.491713	0.499522	0.149612	0.187326	0.180289	0.579249	0.591009	0.453896	0.652267	0.603898	0.0744077
cg00332745	0.0386223	0.0459414	0.0422586	0.0298095	0.0314939	0.0178545	0.0343155	0.0404457	0.0430072	0.042487	0.389783	0.0366882	0.0292461	0.0264573	0.026479	0.030724	0.0177272	0.0398113	0.0367552	0.0377488	0.0275202	0.0321733	0.0878238	0.0596684	0.0215693	0.0333796	0.0586126	0.0371566	0.0324208	0.0286529	0.0312392	0.0326219	0.0278458	0.0238823	0.0449274	0.0297884	0.0372868	0.0500287	0.0360952	0.0330745	0.0201735	0.0374722	0.0274279	0.0285858	0.0275738	0.0491438	0.0325461	0.0282972	0.0354957
cg00333528	0.443357	0.430024	0.313577	0.410186	0.343927	0.311133	0.408792	0.672127	0.498756	0.409744	0.675694	0.152	0.355433	0.261658	0.458471	0.329551	0.631029	0.443962	0.457857	0.254017	0.200069	0.191596	0.530796	0.507335	0.459914	0.422291	0.413236	0.503868	0.15301	0.342379	0.27163	0.433872	0.522425	0.643646	0.416506	0.460738	0.39799	0.321357	0.576973	0.278637	0.32833	0.393332	0.270138	0.650996	0.426597	0.746717	0.159646	0.495257	0.129916
cg00334507	0.577469	0.60729	0.691544	0.701702	0.617414	0.746823	0.665003	0.798338	0.905467	0.695282	0.800001	0.759656	0.675753	0.583702	0.617051	0.711016	0.757695	0.642187	0.644197	0.552458	0.891716	0.603049	0.620337	0.633918	0.647548	0.612405	0.573257	0.888089	0.238668	0.57213	0.421756	0.56448	0.680283	0.666298	0.62466	0.71471	0.563234	0.501343	0.747623	0.642719	0.766787	0.590152	0.540718	0.828227	0.427843	0.750559	0.746961	0.657863	0.741599
cg00335286	0.506259	0.511413	0.626118	0.523785	0.261149	0.679964	0.59194	0.45982	0.81692	0.272208	0.624887	0.284432	0.549129	0.449251	0.509378	0.469634	0.650741	0.456681	0.422799	0.156147	0.612765	0.56245	0.316767	0.593375	0.373668	0.270475	0.493175	0.689821	0.12843	0.466651	0.598913	0.501262	0.660404	0.631287	0.403791	0.614581	0.349945	0.341216	0.530815	0.495348	0.661289	0.586807	0.474283	0.738378	0.388115	0.737482	0.549924	0.497021	0.322697
cg00336605	0.0555515	0.0309827	0.0353284	0.0263046	0.0281849	0.0474158	0.061652	0.0472524	0.0638737	0.0834206	0.0547004	0.0297307	0.0409804	0.0300883	0.0544373	0.0244842	0.0206947	0.0837796	0.0199109	0.0275238	0.0168169	0.0824328	0.0470354	0.0582644	0.0226928	0.0142671	0.0529281	0.0345695	0.047384	0.0103918	0.0404744	0.053212	0.027337	0.0234823	0.0358564	0.046841	0.0349577	0.0548669	0.197857	0.0372807	0.0349293	0.0352813	0.0268674	0.0335214	0.0237142	0.0634977	0.0379009	0.0504455	0.0276795
cg00338702	0.209248	0.448089	0.559843	0.0894398	0.67408	0.634121	0.122902	0.668279	0.0676275	0.60584	0.649391	0.061085	0.630992	0.131551	0.326998	0.658777	0.232206	0.257498	0.203561	0.685963	0.0679763	0.580711	0.343192	0.369289	0.221673	0.273428	0.238824	0.66789	0.760461	0.101664	0.470621	0.143464	0.0825408	0.0946194	0.424447	0.248046	0.187	0.0587487	0.508107	0.038368	0.034098	0.450514	0.456811	0.813265	0.671477	0.433816	0.436058	0.504151	0.400978
cg00338893	0.0655236	0.0590873	0.0672815	0.0490521	0.0526668	0.0536982	0.0709092	0.0593945	0.0625234	0.104372	0.0601564	0.071081	0.0488837	0.0497575	0.0504289	0.0860159	0.0916462	0.0708856	0.0609143	0.0679384	0.0551143	0.0565378	0.0488031	0.075351	0.0511625	0.856057	0.0620585	0.0651273	0.0523551	0.049328	0.058982	0.0592795	0.0575234	0.0599148	0.0498067	0.0554809	0.0653765	0.0310436	0.0397642	0.0211096	0.0264756	0.335957	0.0388604	0.0220517	0.0217347	0.0306779	0.0231048	0.206009	0.0265294
cg00342530	0.66425	0.45455	0.714705	0.595323	0.47528	0.554208	0.592394	0.795281	0.671269	0.314813	0.545553	0.359841	0.489076	0.639263	0.516079	0.723068	0.728505	0.547169	0.677604	0.441336	0.79061	0.541641	0.584863	0.71058	0.566246	0.394051	0.592086	0.776447	0.479699	0.540677	0.254368	0.505728	0.509714	0.55981	0.545534	0.580837	0.478613	0.656844	0.629683	0.561512	0.366872	0.549028	0.417054	0.63355	0.314496	0.729515	0.429262	0.603983	0.638875
cg00343092	0.0971225	0.0801224	0.0355732	0.0459633	0.0401843	0.0387223	0.0673592	0.0612731	0.0305932	0.0907936	0.0327401	0.0372591	0.0605825	0.0338592	0.0582686	0.0377287	0.034128	0.0886297	0.0810149	0.0406399	0.0368781	0.0348002	0.158446	0.105507	0.0951404	0.038563	0.0349454	0.0306384	0.030384	0.041811	0.0450418	0.0818305	0.033083	0.132951	0.19078	0.117824	0.126269	0.0653965	0.0704344	0.0224757	0.0258445	0.13014	0.128456	0.0226605	0.041951	0.0407163	0.0221505	0.0964775	0.0119328
cg00344358	0.867834	0.878917	0.893699	0.874115	0.877222	0.890623	0.890585	0.88029	0.871848	0.818915	0.885971	0.680475	0.882469	0.854482	0.885583	0.889071	0.884984	0.895326	0.879801	0.886487	0.884584	0.882841	0.878675	0.873983	0.899529	0.787317	0.888638	0.892408	0.874102	0.851528	0.879613	0.885153	0.887277	0.85994	0.888471	0.888172	0.884634	0.782731	0.888596	0.912111	0.847779	0.930018	0.869546	0.843117	0.877056	0.759871	0.888256	0.90735	0.875226
cg00344372	0.570404	0.591446	0.495477	0.703129	0.545345	0.728384	0.682702	0.56851	0.591657	0.700211	0.746379	0.618605	0.58417	0.514362	0.532513	0.702594	0.615803	0.535637	0.652639	0.519274	0.729228	0.590412	0.551956	0.578713	0.681873	0.459721	0.734437	0.585259	0.324012	0.526937	0.610705	0.682485	0.401826	0.416539	0.565104	0.637789	0.581071	0.466157	0.707324	0.499892	0.588644	0.675624	0.568635	0.597632	0.423947	0.691303	0.589855	0.533732	0.708444
cg00344709	0.860787	0.906645	0.816433	0.78514	0.905943	0.797145	0.928146	0.868726	0.602242	0.76454	0.950461	0.564421	0.880764	0.876136	0.868915	0.770275	0.946267	0.915459	0.915712	0.660665	0.754628	0.904443	0.908856	0.880586	0.925147	0.813979	0.91065	0.958823	0.609636	0.687675	0.952587	0.909656	0.719579	0.782083	0.816905	0.806497	0.829901	0.720481	0.90069	0.870769	0.887653	0.870682	0.930881	0.747125	0.884107	0.881278	0.835647	0.91104	0.837376
cg00346145	0.0951378	0.0616105	0.0957217	0.0620855	0.081431	0.051556	0.117391	0.109154	0.145184	0.115273	0.0923951	0.125243	0.0693049	0.0618979	0.0600116	0.0795283	0.0965563	0.078449	0.0695131	0.104656	0.0800141	0.135288	0.0734548	0.076358	0.0762618	0.110104	0.0804742	0.0597108	0.115618	0.080142	0.0683743	0.0796568	0.0862252	0.0881584	0.102828	0.063883	0.0684527	0.0897357	0.0843837	0.063704	0.0963383	0.142408	0.0619834	0.0545996	0.0571016	0.0948086	0.0641388	0.0922431	0.0831624
cg00347729	0.46255	0.382004	0.260133	0.64701	0.536838	0.641298	0.395798	0.202177	0.17455	0.435841	0.569764	0.15857	0.661587	0.462818	0.335534	0.459696	0.65621	0.501618	0.492109	0.373595	0.0854153	0.486259	0.37005	0.506411	0.416998	0.268746	0.264587	0.255564	0.227617	0.230845	0.374878	0.58759	0.491305	0.166556	0.283325	0.369488	0.322238	0.514431	0.564004	0.362013	0.136471	0.449975	0.360476	0.271527	0.302958	0.395602	0.330724	0.296342	0.397324
cg00347904	0.332682	0.492049	0.881015	0.189607	0.680205	0.491231	0.282384	0.567806	0.0510058	0.0676905	0.796452	0.0126149	0.515822	0.745738	0.375963	0.659521	0.524624	0.273366	0.255686	0.577032	0.264549	0.498043	0.535291	0.647548	0.305246	0.572918	0.566929	0.936569	0.914048	0.342172	0.649287	0.166437	0.0377933	0.0604024	0.547887	0.349487	0.24766	0.211554	0.667881	0.506545	0.174018	0.785957	0.610112	0.754589	0.760869	0.656142	0.581486	0.827199	0.697239
cg00350296	0.439546	0.581975	0.646717	0.372433	0.563946	0.520806	0.531839	0.681978	0.829904	0.59874	0.628944	0.376258	0.445124	0.560578	0.526016	0.59356	0.619527	0.536466	0.485666	0.647222	0.703336	0.354273	0.517942	0.480309	0.519327	0.575769	0.439251	0.751205	0.597569	0.787178	0.456411	0.341912	0.564292	0.719096	0.552131	0.585594	0.459569	0.452139	0.57644	0.542372	0.76059	0.564189	0.509758	0.696287	0.457958	0.627664	0.63556	0.65695	0.450556
cg00350478	0.473552	0.435472	0.341829	0.635231	0.401474	0.525795	0.449669	0.397335	0.166046	0.511877	0.627241	0.376632	0.548371	0.377146	0.440182	0.455298	0.590351	0.504408	0.484779	0.392337	0.248692	0.610766	0.434688	0.436719	0.482503	0.470759	0.446019	0.173636	0.29181	0.213972	0.498866	0.577389	0.42031	0.343594	0.375528	0.378127	0.469638	0.456125	0.611508	0.399793	0.332008	0.586425	0.478334	0.272252	0.380901	0.643073	0.395201	0.397545	0.434441
cg00350702	0.0371438	0.0365547	0.0236581	0.0277838	0.0335383	0.0309863	0.0425177	0.0434333	0.0401867	0.0408337	0.0378273	0.0305115	0.0258778	0.0289852	0.0297652	0.0356956	0.0353079	0.0449565	0.032164	0.0301458	0.0364596	0.0306488	0.0354164	0.0391113	0.0273184	0.0313267	0.0532766	0.0292254	0.0353872	0.0238266	0.0331436	0.0288289	0.0287835	0.0203512	0.0309173	0.0322281	0.0323419	0.044583	0.0339906	0.0355802	0.0369604	0.0291644	0.0327156	0.0326109	0.0288538	0.0405859	0.0312516	0.0267434	0.0429723
cg00351011	0.0784839	0.253412	0.663009	0.0751933	0.0910086	0.0715251	0.0887464	0.0772407	0.0885379	0.0862395	0.748342	0.0788651	0.118509	0.326446	0.0896146	0.130901	0.282352	0.085159	0.0795422	0.727789	0.631377	0.286827	0.0837533	0.0772064	0.0743602	0.716476	0.07695	0.0900196	0.891622	0.0852622	0.49198	0.0769988	0.0736358	0.0849591	0.0743559	0.0748338	0.0777016	0.0449129	0.517949	0.0165267	0.0288291	0.543808	0.346771	0.0327997	0.643705	0.485666	0.0206681	0.0189567	0.494203
cg00354572	0.157791	0.254732	0.479966	0.0813058	0.102901	0.179951	0.149579	0.463375	0.579391	0.0650362	0.42591	0.0780538	0.12726	0.275037	0.225117	0.0869265	0.2289	0.173968	0.137913	0.2673	0.231171	0.276438	0.191685	0.223286	0.167587	0.0745171	0.277978	0.398438	0.0689091	0.0987225	0.387284	0.11159	0.3668	0.580684	0.201635	0.201676	0.152778	0.0629083	0.33847	0.250937	0.659687	0.256279	0.161885	0.654325	0.348733	0.443976	0.315572	0.259002	0.0685231
cg00355802	0.0409628	0.0394434	0.0299634	0.0347586	0.0272899	0.0192531	0.0658594	0.0268693	0.033448	0.0609261	0.0356412	0.0414339	0.0473368	0.0523173	0.0343151	0.0216452	0.03226	0.0323912	0.0187064	0.0170185	0.0185419	0.015259	0.04023	0.03233	0.0250316	0.0282817	0.0647159	0.0284948	0.028445	0.0628519	0.0449166	0.0478346	0.0576444	0.0317655	0.0478621	0.0721146	0.0314792	0.0395242	0.0369189	0.0453136	0.0322069	0.0328795	0.0279502	0.0356315	0.0327097	0.0377622	0.0368757	0.0271841	0.0364603
cg00359325	0.0574047	0.0641112	0.0599645	0.0602941	0.0763717	0.0583424	0.0461047	0.0568675	0.0587945	0.0499588	0.0537087	0.0626654	0.0563646	0.0642607	0.0613912	0.0504836	0.084029	0.0565059	0.0811929	0.0724752	0.046278	0.0526888	0.0605103	0.0437342	0.0580999	0.0796489	0.0554712	0.0616384	0.0660106	0.0569006	0.0645809	0.060137	0.0517959	0.0663085	0.0571552	0.0605401	0.0779258	0.0799542	0.0711351	0.0666164	0.0483161	0.0556943	0.0638653	0.0663627	0.0476114	0.0531147	0.0591024	0.0527799	0.0608521
cg00363813	0.392654	0.518183	0.625518	0.446478	0.593331	0.536617	0.491781	0.626496	0.644104	0.579795	0.492699	0.663433	0.524718	0.5905	0.523778	0.57036	0.555646	0.523184	0.490375	0.611819	0.721642	0.51002	0.422537	0.486612	0.539431	0.603895	0.517628	0.690445	0.725382	0.681697	0.520866	0.433463	0.590294	0.627124	0.510947	0.550707	0.476634	0.405619	0.537943	0.577633	0.707853	0.679677	0.556643	0.686143	0.568351	0.42444	0.612237	0.619371	0.55042
cg00364814	0.886822	0.891204	0.891883	0.922676	0.908468	0.895805	0.875921	0.914339	0.87664	0.882366	0.931027	0.788492	0.920412	0.893695	0.865959	0.937357	0.965457	0.88455	0.940819	0.914416	0.953857	0.927477	0.931021	0.889542	0.845349	0.930707	0.902855	0.959505	0.65323	0.95081	0.868667	0.849505	0.921319	0.908607	0.937952	0.887359	0.869581	0.871324	0.937665	0.887554	0.865697	0.870103	0.88095	0.901062	0.749998	0.880775	0.942179	0.884284	0.926707
cg00367281	0.622127	0.495569	0.382366	0.584714	0.462138	0.619311	0.629338	0.422176	0.604896	0.453776	0.773423	0.299344	0.541435	0.52759	0.540763	0.338089	0.744814	0.543658	0.687408	0.424049	0.629469	0.510058	0.596515	0.659194	0.509491	0.407322	0.594493	0.519086	0.552688	0.381813	0.50658	0.726173	0.665307	0.742313	0.612315	0.603986	0.637867	0.577085	0.736921	0.618997	0.61539	0.650369	0.507522	0.552898	0.637687	0.688107	0.440941	0.472354	0.491726
cg00367438	0.0730088	0.0869057	0.0963922	0.0768604	0.0699324	0.0551637	0.0971493	0.0829934	0.0571418	0.0707415	0.0762635	0.0669984	0.0684939	0.0841548	0.0698755	0.0803116	0.0804209	0.0760897	0.0836373	0.0824182	0.0824042	0.0954229	0.0934054	0.0698184	0.057929	0.0515096	0.134932	0.071767	0.0858024	0.0664304	0.066221	0.0644218	0.0804458	0.0759821	0.0524859	0.0677325	0.0665204	0.0959658	0.18269	0.0636436	0.0683746	0.0875728	0.0960113	0.0564367	0.0874006	0.0940968	0.0783215	0.0656346	0.0593694
cg00368022	0.0269449	0.026395	0.0304121	0.0236131	0.0284699	0.0214431	0.02741	0.0286785	0.0258556	0.0560498	0.373747	0.0326372	0.0246211	0.0238283	0.0301563	0.0395717	0.0331313	0.0408906	0.0373526	0.0308475	0.030301	0.0271055	0.0501651	0.0334247	0.0174255	0.0330699	0.0258688	0.0316621	0.0473208	0.0291704	0.0278141	0.0252015	0.0210214	0.0281787	0.0256582	0.0266168	0.0280977	0.0442571	0.268602	0.0273712	0.026475	0.0158486	0.0210256	0.024955	0.0219703	0.369393	0.0344668	0.0179359	0.0248607
cg00368415	0.0374276	0.0397339	0.0360338	0.0371015	0.0480259	0.0271912	0.0279732	0.0363786	0.03602	0.0317788	0.0441358	0.0397035	0.045744	0.0464998	0.0566974	0.0329474	0.043961	0.0375328	0.0357456	0.0354999	0.0334273	0.0302091	0.0321121	0.0487074	0.0279615	0.0438278	0.0438657	0.0321442	0.0256105	0.0266197	0.0407763	0.0361586	0.0359823	0.0378434	0.0263255	0.0452735	0.0270455	0.0421988	0.0343045	0.0390137	0.0334542	0.0373578	0.039701	0.0442809	0.0368801	0.042183	0.042045	0.0272232	0.0396777
cg00371195	0.908856	0.906885	0.919768	0.90521	0.915895	0.896699	0.881166	0.913853	0.813779	0.937827	0.892445	0.843969	0.888226	0.911029	0.932555	0.934554	0.924815	0.958567	0.918578	0.944114	0.938954	0.95636	0.910196	0.848213	0.931543	0.903672	0.931389	0.900182	0.953864	0.917964	0.887283	0.902388	0.586841	0.88339	0.88083	0.862754	0.929798	0.894332	0.937347	0.840247	0.938337	0.926871	0.940483	0.931417	0.918101	0.908681	0.938356	0.929713	0.926644
cg00375964	0.0354934	0.0373936	0.0473367	0.0264464	0.0292589	0.0413754	0.0374323	0.0460938	0.0232046	0.0585945	0.0490506	0.0415446	0.02784	0.0345178	0.0367126	0.0567761	0.0367454	0.0748626	0.0314139	0.0445664	0.0394696	0.0394164	0.038967	0.04497	0.0356801	0.0371137	0.0364797	0.0364807	0.0419991	0.0419816	0.0290799	0.033008	0.0339295	0.0361876	0.0335747	0.0322714	0.0336228	0.0604172	0.0413664	0.0339776	0.0319527	0.0261812	0.0272315	0.0312498	0.0326101	0.095283	0.030174	0.034589	0.0697669
cg00376639	0.0491407	0.0450365	0.0467341	0.0430821	0.0333818	0.0518874	0.0321294	0.0434492	0.0403833	0.030938	0.0513053	0.0366064	0.04184	0.045004	0.0493345	0.0412678	0.0470522	0.0437124	0.0444364	0.0523919	0.0433358	0.0515971	0.0275012	0.0280456	0.0516728	0.0333143	0.0418455	0.0579348	0.0401106	0.0296674	0.0409417	0.03558	0.0449292	0.0404163	0.0672766	0.0425689	0.0549984	0.0567123	0.0641059	0.0340481	0.0393848	0.0404024	0.0404323	0.0432618	0.0345821	0.0420866	0.0408334	0.0340355	0.0379809
cg00380464	0.0506344	0.0535185	0.0418054	0.0396913	0.0417738	0.045603	0.0657207	0.0581416	0.0658742	0.0517591	0.0562565	0.0502767	0.0417017	0.0660593	0.0500822	0.0533313	0.0660589	0.0582357	0.0503331	0.0627384	0.0390468	0.0567284	0.0554675	0.0610478	0.0735259	0.0490587	0.0623276	0.0432208	0.0542406	0.054953	0.0380572	0.0583554	0.0400491	0.0483095	0.0466126	0.0441451	0.0559967	0.0659149	0.0473772	0.0532728	0.0523897	0.0421955	0.0467162	0.063123	0.0467234	0.061982	0.0511257	0.0392853	0.0605252
cg00381076	0.0554705	0.0474771	0.0440758	0.0421343	0.0487821	0.0379669	0.0448335	0.0363033	0.0417803	0.0367191	0.492928	0.0534691	0.045017	0.0420382	0.0477951	0.0500889	0.045882	0.0524416	0.0506021	0.517598	0.0461746	0.0465425	0.0469781	0.0392286	0.0396966	0.0513748	0.0411818	0.0386919	0.0492835	0.0535218	0.0410132	0.0456327	0.039249	0.0409356	0.0413449	0.0448439	0.0421375	0.0438152	0.342307	0.0284124	0.0500151	0.347945	0.032939	0.0352508	0.0881092	0.293851	0.0369073	0.0278743	0.0402913
cg00382515	0.0294436	0.0315558	0.0293941	0.0289866	0.0299439	0.0213967	0.0412571	0.0401245	0.0358371	0.0505466	0.0357511	0.035842	0.0245581	0.0222859	0.0270115	0.03346	0.0387831	0.0496804	0.0270629	0.0378179	0.0332334	0.0302087	0.033695	0.0340415	0.0248293	0.027956	0.0398219	0.0336785	0.0301703	0.0258869	0.030134	0.0295265	0.0249407	0.0340666	0.0310743	0.0271335	0.0259657	0.0469022	0.0327827	0.0255108	0.0240987	0.0461774	0.0296886	0.0326515	0.0442886	0.0429053	0.0230543	0.0312725	0.0342816
cg00386408	0.470548	0.562111	0.728172	0.228244	0.622694	0.373737	0.394705	0.269291	0.142183	0.267959	0.709092	0.13223	0.533767	0.574501	0.526692	0.599682	0.246159	0.410231	0.42777	0.656135	0.411215	0.383586	0.588587	0.580378	0.438498	0.579049	0.175098	0.628391	0.317449	0.150996	0.563611	0.370105	0.0959436	0.179893	0.591057	0.439792	0.42128	0.390172	0.534986	0.138423	0.152952	0.549566	0.541993	0.6767	0.638646	0.461219	0.59632	0.637881	0.0924168
cg00387170	0.158154	0.187867	0.161297	0.176156	0.178718	0.166638	0.170831	0.221334	0.146078	0.205946	0.17147	0.195551	0.152332	0.174426	0.165517	0.182996	0.217853	0.212682	0.200451	0.223806	0.161869	0.204096	0.217247	0.176225	0.138842	0.143483	0.186513	0.184323	0.167164	0.177934	0.165207	0.167134	0.180572	0.173051	0.145056	0.182873	0.172744	0.0981377	0.133484	0.152926	0.29891	0.288379	0.188062	0.0974403	0.130818	0.104637	0.09794	0.348405	0.203854
cg00392257	0.383738	0.294077	0.3397	0.57177	0.353781	0.423769	0.410937	0.341089	0.284095	0.386385	0.62919	0.337186	0.379269	0.36541	0.385638	0.466086	0.397436	0.409208	0.422801	0.393255	0.33225	0.555158	0.364325	0.345253	0.397455	0.33947	0.456828	0.220878	0.239228	0.208546	0.480165	0.534727	0.375379	0.619182	0.28709	0.316206	0.378511	0.395192	0.502209	0.279163	0.166143	0.528216	0.394384	0.185706	0.329915	0.488833	0.376473	0.319552	0.345235
cg00393585	0.202696	0.383933	0.631169	0.281552	0.550342	0.445027	0.223768	0.59975	0.760992	0.449349	0.528566	0.0754735	0.411661	0.438363	0.354649	0.36316	0.537665	0.272556	0.188961	0.577784	0.0852049	0.392813	0.279775	0.270668	0.148441	0.586436	0.506789	0.750065	0.740048	0.665853	0.483595	0.0876426	0.050796	0.589758	0.358245	0.17685	0.18924	0.345729	0.427702	0.481526	0.40745	0.395432	0.477201	0.73897	0.662724	0.340901	0.637328	0.60476	0.413039
cg00394658	0.407539	0.430566	0.335949	0.33768	0.397254	0.30109	0.310809	0.425513	0.426847	0.260038	0.648459	0.205773	0.26632	0.294947	0.32141	0.500557	0.347816	0.270842	0.380846	0.513416	0.118618	0.263213	0.450558	0.42654	0.344188	0.378553	0.24458	0.573503	0.613846	0.503482	0.182404	0.284949	0.431544	0.254854	0.456322	0.348898	0.287088	0.248458	0.567872	0.290694	0.188879	0.407981	0.350182	0.604325	0.43201	0.575595	0.611825	0.548686	0.205967
cg00396163	0.0545285	0.0536627	0.0207466	0.0187354	0.0205922	0.0325136	0.0249572	0.0220298	0.0153202	0.0376872	0.0350691	0.0180794	0.0264327	0.0223444	0.0358907	0.0208047	0.0239936	0.0368229	0.0240111	0.0127778	0.0165333	0.0193983	0.172055	0.0623877	0.0624923	0.0262461	0.0369682	0.439942	0.0162628	0.00476241	0.0281913	0.0518551	0.0204342	0.0186316	0.203551	0.060417	0.0857161	0.0306011	0.0247782	0.0200133	0.300977	0.0368775	0.0237028	0.0168971	0.0176776	0.0741844	0.0208755	0.0320287	0.0210096
cg00396894	0.623785	0.608629	0.516488	0.695506	0.580651	0.630559	0.665773	0.671527	0.720315	0.39861	0.725995	0.575734	0.51844	0.352209	0.625997	0.567452	0.68739	0.686476	0.673817	0.38295	0.428813	0.749458	0.589468	0.575589	0.70644	0.489439	0.736438	0.815955	0.480619	0.436508	0.570005	0.619324	0.479976	0.577892	0.538694	0.573596	0.543991	0.744005	0.633371	0.707341	0.639565	0.618565	0.647277	0.861466	0.34301	0.634858	0.386181	0.443754	0.445687
cg00397740	0.0236005	0.026811	0.0273238	0.0281583	0.0227462	0.0218123	0.0366375	0.0265309	0.0199844	0.0246439	0.0296114	0.0243514	0.037193	0.0329513	0.034641	0.0289949	0.0274061	0.033241	0.020961	0.0256237	0.0253879	0.01727	0.0258143	0.0282664	0.0226304	0.0224065	0.0372812	0.0299046	0.028159	0.0319798	0.0290412	0.0313332	0.0242249	0.0225894	0.0249684	0.032761	0.0223871	0.0328314	0.022852	0.0248823	0.0257199	0.0185566	0.0248464	0.0258916	0.021278	0.0322881	0.0350651	0.0228903	0.0325067
cg00398048	0.199461	0.172613	0.210765	0.407893	0.260874	0.263303	0.251201	0.512844	0.417857	0.353689	0.639624	0.21604	0.201814	0.278376	0.212619	0.328975	0.265277	0.201661	0.251448	0.662196	0.732653	0.46375	0.22796	0.192673	0.231119	0.213535	0.199208	0.901393	0.267552	0.223588	0.179032	0.240932	0.207106	0.304445	0.207702	0.220097	0.194489	0.344189	0.537705	0.0964597	0.181299	0.32066	0.195804	0.781296	0.272665	0.542588	0.268609	0.22442	0.157932
cg00400263	0.943228	0.944034	0.837014	0.943795	0.944846	0.938571	0.945002	0.937947	0.941821	0.939637	0.940542	0.474577	0.945271	0.938725	0.945101	0.94118	0.514751	0.94147	0.944877	0.944153	0.944947	0.93959	0.943694	0.940917	0.944968	0.94176	0.938468	0.944189	0.937227	0.943918	0.942598	0.942985	0.940445	0.93805	0.946052	0.944869	0.944122	0.903358	0.96611	0.962157	0.942289	0.89099	0.916683	0.937141	0.951967	0.921578	0.94616	0.964145	0.945756
cg00402366	0.0575909	0.0304522	0.0313567	0.0340354	0.0479473	0.0177233	0.0393359	0.039138	0.0607132	0.0568148	0.0738175	0.0210888	0.020069	0.0222496	0.0204024	0.0521476	0.0523416	0.0558378	0.0331899	0.0502259	0.0474775	0.025222	0.0543704	0.0482533	0.0320638	0.0281792	0.0532298	0.0384863	0.0246357	0.0471634	0.0223335	0.0401422	0.058258	0.0396885	0.0194327	0.0200927	0.0357175	0.0457387	0.0311324	0.0254953	0.0397925	0.0193618	0.0193144	0.0301396	0.0299607	0.0512438	0.0263688	0.0227393	0.0348108
cg00405070	0.0349941	0.0391901	0.0447183	0.0349969	0.0264324	0.0356174	0.038885	0.0434281	0.0564973	0.0653581	0.0380954	0.0359886	0.0297681	0.0336804	0.0397036	0.046123	0.0405647	0.0418256	0.0347534	0.0373216	0.0326987	0.0425165	0.0376055	0.0383658	0.0292744	0.038934	0.0455274	0.0359286	0.0390905	0.0297193	0.0279886	0.0336369	0.042993	0.0353606	0.0296351	0.0304502	0.0335388	0.0535985	0.030892	0.0445683	0.0429524	0.0532996	0.0390915	0.0376747	0.0394667	0.0541427	0.0393254	0.0457402	0.0251838
cg00405568	0.0345684	0.053502	0.0461178	0.0278475	0.0506602	0.0404553	0.0384247	0.0509089	0.0400081	0.0431212	0.0511501	0.0341128	0.0292409	0.0280805	0.0388397	0.0402425	0.0416334	0.050619	0.0444899	0.0498082	0.046147	0.0327763	0.0685462	0.0524411	0.0218565	0.0273753	0.0517734	0.0324777	0.0245248	0.0218885	0.0360362	0.0552415	0.0239362	0.0409233	0.0280879	0.0342332	0.0421026	0.0675308	0.0407515	0.0382868	0.0290606	0.0356114	0.0319162	0.0326562	0.0430318	0.0580655	0.0380899	0.0348704	0.0357237
cg00406844	0.551984	0.549568	0.446238	0.673572	0.530261	0.661191	0.629182	0.732337	0.794148	0.559971	0.547733	0.347775	0.478924	0.433671	0.613016	0.491238	0.734019	0.676025	0.566708	0.471732	0.667338	0.609527	0.492101	0.420079	0.621556	0.381306	0.653403	0.555007	0.233601	0.390893	0.468871	0.632607	0.826906	0.480993	0.434864	0.581852	0.550377	0.605076	0.556844	0.532337	0.723369	0.655602	0.568667	0.827139	0.455791	0.524468	0.604209	0.724818	0.438079
cg00407150	0.58258	0.641922	0.485715	0.758908	0.530755	0.569045	0.716221	0.584447	0.580044	0.562152	0.730625	0.447977	0.529071	0.437394	0.624617	0.64167	0.721356	0.688307	0.643907	0.539563	0.365685	0.661877	0.568924	0.536256	0.705098	0.431582	0.6316	0.357712	0.343887	0.380454	0.704165	0.689411	0.660113	0.464928	0.535445	0.669821	0.64512	0.577803	0.647807	0.473192	0.687822	0.659132	0.633223	0.497885	0.424122	0.597704	0.475841	0.518232	0.506929
cg00410419	0.0440564	0.0586859	0.0765616	0.0515065	0.0412517	0.0524483	0.0738979	0.0517286	0.0946606	0.0763868	0.0566195	0.0447917	0.0444291	0.0535362	0.0519284	0.0681845	0.0445288	0.0623438	0.0509404	0.0561736	0.0702492	0.0669961	0.0534321	0.0697938	0.0479987	0.0665035	0.0567118	0.0460171	0.0527631	0.0503062	0.04793	0.0557411	0.0492884	0.0656574	0.0519137	0.0465522	0.0586065	0.0651351	0.0514974	0.0391412	0.0512122	0.0633442	0.0680604	0.0644769	0.051322	0.0634399	0.0427944	0.0491895	0.0530915
cg00410898	0.0791032	0.0624919	0.0858068	0.104176	0.105042	0.273397	0.0764747	0.226466	0.0130086	0.0733468	0.427001	0.107773	0.0977113	0.329759	0.168904	-0.012492	0.00426509	0.112498	0.0686907	0.0934603	0.019424	0.0989448	0.0698787	0.165549	0.0747973	0.115357	0.0729512	0.0704673	0.0258096	0.202649	0.0918445	0.179939	0.278522	0.0865985	0.0898303	0.121859	0.0653912	0.113851	0.192426	0.0711621	0.0603324	0.0793119	0.0604624	0.166201	0.0482296	0.459077	0.0950508	0.242322	0.0645446
cg00411097	0.271898	0.255834	0.184345	0.411136	0.25258	0.301597	0.314455	0.259813	0.172734	0.260448	0.359482	0.284388	0.292091	0.229846	0.29977	0.271184	0.194735	0.336585	0.281288	0.250895	0.128481	0.367493	0.254899	0.248847	0.257406	0.27967	0.350561	0.0938594	0.141371	0.136182	0.355138	0.403069	0.289904	0.25078	0.20266	0.275375	0.318756	0.325834	0.263642	0.237998	0.123472	0.401004	0.411364	0.160309	0.265778	0.19031	0.253298	0.290462	0.268112
cg00412772	0.594491	0.512654	0.333531	0.485028	0.409528	0.412351	0.504901	0.33877	0.283556	0.425947	0.405648	0.338836	0.490202	0.384364	0.515486	0.433455	0.42765	0.488782	0.562297	0.3224	0.195818	0.417778	0.626359	0.633543	0.54898	0.358238	0.466177	0.194394	0.223597	0.253408	0.458376	0.592954	0.336769	0.294479	0.600165	0.501138	0.570079	0.499565	0.542538	0.330351	0.256261	0.599329	0.517077	0.250501	0.406856	0.432185	0.416599	0.47217	0.312467
cg00412805	0.904113	0.91855	0.925072	0.910792	0.927328	0.923789	0.932207	0.926729	0.930657	0.915534	0.926585	0.873764	0.917957	0.753266	0.91251	0.934968	0.923549	0.919848	0.917735	0.926581	0.926933	0.925403	0.902095	0.884399	0.926534	0.898866	0.917648	0.932615	0.897544	0.92208	0.920687	0.923544	0.917183	0.928281	0.824929	0.916723	0.90414	0.867773	0.932722	0.886891	0.915672	0.922332	0.916841	0.92692	0.898575	0.88818	0.925111	0.935356	0.893096
cg00415978	0.213775	0.155167	0.199056	0.099269	0.756135	0.0406148	0.0210974	0.0327328	0.0367415	-0.00632936	0.635551	0.0249485	0.13748	0.129307	0.0499353	0.071823	0.0826907	0.0118037	0.0832682	0.0107129	0.0724604	0.0508069	0.22222	0.256564	0.0543634	0.108659	0.0253573	0.0333044	0.0240222	0.0773134	0.134388	0.150794	0.628004	0.0302361	0.237864	0.157141	0.145463	0.0532592	0.408926	0.0471468	0.0516415	0.0489921	0.0519336	0.238872	0.224004	0.345956	0.318147	0.0407396	0.0474702
cg00415993	0.660886	0.714055	0.770295	0.415797	0.711075	0.298617	0.626729	0.562606	0.436297	0.563006	0.743043	0.389596	0.4018	0.673425	0.671796	0.734539	0.626553	0.663881	0.639625	0.669561	0.821044	0.271624	0.754403	0.720022	0.68091	0.372748	0.584538	0.871397	0.168226	0.541724	0.296879	0.414595	0.445578	0.311437	0.705262	0.764812	0.623229	0.560454	0.725281	0.711905	0.355544	0.541361	0.553427	0.802019	0.474002	0.852249	0.654698	0.785891	0.56288
cg00417297	0.0265502	0.022117	0.0250238	0.0234405	0.0216714	0.0224675	0.0402671	0.0259214	0.0346987	0.0295724	0.0250254	0.0173539	0.0158591	0.0226113	0.0248748	0.0297628	0.0196326	0.0529444	0.0271541	0.0299267	0.0285649	0.0330021	0.0422628	0.0251002	0.0161247	0.0161807	0.0368842	0.0237612	0.0206139	0.0271398	0.0236765	0.0312035	0.0231542	0.0327074	0.0620623	0.0188555	0.026452	0.0397606	0.0246265	0.0248075	0.0202473	0.0254998	0.0335086	0.0291214	0.0267409	0.0373828	0.0291972	0.0258393	0.0280263
cg00419564	0.0337156	0.0369472	0.0492117	0.0231497	0.0248576	0.0263694	0.0998879	0.0274371	0.0385563	0.0523501	0.0534535	0.0366986	0.0140318	0.0404818	0.0283449	0.0425758	0.0474206	0.0447545	0.0306629	0.0379049	0.0177212	0.0424301	0.0432366	0.057928	0.0150245	0.0225335	0.0384065	0.0305438	0.0356332	0.0511774	0.0227984	0.0334003	0.0194118	0.0188503	0.0244649	0.0308914	0.0463415	0.0398788	0.0315728	0.0237986	0.0269473	0.0403805	0.0278353	0.031803	0.024717	0.0437463	0.0282596	0.0282802	0.0327343
cg00420568	0.033137	0.0683594	0.0552472	0.0420102	0.070439	0.0411614	0.0352025	0.0779855	0.0774805	0.0708511	0.594785	0.0265528	0.0416346	0.0291306	0.0441326	0.153846	0.0307595	0.0645251	0.0521009	0.0351176	0.0291947	0.0423284	0.0590681	0.104918	0.0744807	0.036929	0.0931589	0.0456961	0.0428442	0.0301647	0.0403881	0.0498502	0.0345133	0.0304242	0.0764452	0.0367216	0.0569341	0.0483938	0.214844	0.0297469	0.0475118	0.0376343	0.0333134	0.0293117	0.0333184	0.230267	0.0368802	0.0299656	0.0365505
cg00420715	0.0288322	0.0299138	0.0304201	0.0275666	0.0319989	0.0157175	0.0294298	0.0253905	0.0408521	0.0244654	0.0351358	0.0264086	0.0225908	0.0245062	0.0277198	0.0428164	0.0401354	0.0475665	0.0327136	0.0290337	0.0157939	0.0288595	0.0265993	0.0308781	0.0210016	0.021197	0.0400295	0.024116	0.0251171	0.0295121	0.0240529	0.0288085	0.0176648	0.017875	0.0191848	0.0264015	0.0276974	0.0415434	0.020811	0.0312258	0.0312561	0.0192784	0.0220434	0.0362206	0.0222188	0.0325762	0.0287844	0.0194931	0.0247682
cg00420929	0.35962	0.229966	0.355792	0.429543	0.280921	0.524628	0.320493	0.323006	0.21659	0.399094	0.624261	0.209885	0.243388	0.271781	0.312521	0.32526	0.334825	0.315362	0.300967	0.597751	0.702496	0.410153	0.297776	0.2178	0.259481	0.306613	0.413146	0.4541	0.184477	0.457958	0.30262	0.366614	0.257321	0.235921	0.239715	0.303943	0.286659	0.345554	0.446823	0.268028	0.272041	0.396356	0.370937	0.518228	0.580539	0.527609	0.302725	0.458513	0.28444
cg00422913	0.0942147	0.0609176	0.0496203	0.0503614	0.0535982	0.0417351	0.0622638	0.0461381	0.0475311	0.04903	0.0768415	0.0474413	0.0607058	0.051586	0.0662625	0.0511007	0.056087	0.051855	0.07758	0.051146	0.0501522	0.0576258	0.112096	0.12093	0.0560312	0.0448179	0.0464206	0.0470604	0.0457398	0.0454613	0.04619	0.0571728	0.0424943	0.050777	0.0985478	0.100599	0.069706	0.0793855	0.0893387	0.0556747	0.0472298	0.0637824	0.0596594	0.0621305	0.0582923	0.0802423	0.0383615	0.058783	0.0487413
cg00424946	0.0261577	0.0237329	0.0188576	0.022462	0.0301183	0.0146534	0.0302922	0.0329918	0.0330353	0.0224375	0.0289475	0.0338161	0.0278026	0.0246761	0.0241352	0.0233813	0.0350149	0.0421937	0.0280417	0.0246009	0.0217521	0.0274079	0.0234923	0.0216859	0.0378651	0.0236106	0.0380077	0.0249114	0.0186381	0.0258598	0.0254447	0.0207971	0.0277788	0.021091	0.0173221	0.0199986	0.0226041	0.0330359	0.0241104	0.0327873	0.0279282	0.0260813	0.0210649	0.0259287	0.020609	0.0291117	0.0243582	0.0239745	0.0206138
cg00425710	0.677096	0.772146	0.854139	0.604722	0.896713	0.595843	0.710623	0.804097	0.564209	0.740495	0.914015	0.583191	0.66385	0.645485	0.633885	0.86403	0.800351	0.602185	0.698875	0.773011	0.29449	0.613041	0.815699	0.725931	0.774232	0.862995	0.771752	0.920517	0.809094	0.762661	0.539936	0.706076	0.837641	0.663212	0.71932	0.730087	0.701051	0.786807	0.853872	0.740251	0.328847	0.778563	0.616747	0.896077	0.859644	0.808442	0.858761	0.850405	0.785798
cg00425792	0.0703575	0.0690444	0.0613957	0.0682138	0.0680026	0.0690059	0.0581542	0.064061	0.0665805	0.0755076	0.0722989	0.0673549	0.0645607	0.07167	0.0673675	0.0707132	0.0615437	0.0621064	0.060872	0.065362	0.0693274	0.060057	0.0658136	0.0585679	0.0663336	0.0647147	0.0778576	0.0623369	0.0672563	0.175284	0.0660286	0.0615853	0.0667629	0.0752355	0.0706914	0.0702742	0.065243	0.105009	0.0593684	0.0631344	0.0589511	0.065514	0.0476451	0.0828547	0.0731563	0.0894832	0.0740158	0.0723504	0.0560808
cg00426056	0.0467628	0.0717875	0.0568966	0.0451643	0.0510582	0.0447283	0.080076	0.0520086	0.0633179	0.0940023	0.0500874	0.0482272	0.0358405	0.0481482	0.048094	0.0669258	0.0661841	0.104847	0.0591285	0.0619276	0.0440496	0.0510187	0.0562718	0.0609659	0.0399755	0.0506456	0.0586407	0.0499671	0.0560516	0.0734599	0.0367313	0.0634056	0.0480098	0.051135	0.03957	0.0405706	0.041292	0.13531	0.0618302	0.0348261	0.0395428	0.0289205	0.0490122	0.0749664	0.0423189	0.0646421	0.0561622	0.0252446	0.0863827
cg00426498	0.15853	0.135606	0.111924	0.175434	0.153128	0.117069	0.180973	0.309669	0.0894646	0.14286	0.179644	0.117781	0.131096	0.16251	0.208931	0.242502	0.146056	0.141821	0.197188	0.145671	0.107285	0.211056	0.165055	0.168007	0.148352	0.126512	0.142073	0.143871	0.114596	0.106301	0.127513	0.163373	0.134049	0.256478	0.130728	0.147919	0.140292	0.171238	0.197304	0.10947	0.0901327	0.180261	0.166574	0.0986954	0.126013	0.161676	0.228153	0.155424	0.118889
cg00427635	0.255097	0.171094	0.202008	0.259234	0.202151	0.755271	0.256679	0.324868	0.159346	0.24178	0.242192	0.236305	0.201173	0.478884	0.233459	0.216018	0.707367	0.217389	0.303041	0.157919	0.210276	0.186281	0.229117	0.276849	0.210602	0.165667	0.482935	0.139496	0.13154	0.147993	0.269605	0.270446	0.227258	0.180684	0.196291	0.235959	0.212466	0.295811	0.271197	0.165392	0.107259	0.25405	0.25826	0.766782	0.112912	0.31266	0.536908	0.204091	0.300409
cg00429618	0.359799	0.564481	0.475886	0.426159	0.430797	0.465284	0.417407	0.539321	0.236907	0.423026	0.545945	0.26436	0.419302	0.463802	0.422474	0.458145	0.630763	0.520257	0.457597	0.450577	0.296212	0.466144	0.361634	0.586244	0.40936	0.331276	0.408229	0.443393	0.382017	0.529611	0.490101	0.451717	0.392096	0.494054	0.391367	0.571467	0.558456	0.205541	0.589882	0.285794	0.4658	0.840794	0.626026	0.323725	0.329968	0.209835	0.347157	0.840226	0.426334
cg00430287	0.83556	0.592448	0.845228	0.649592	0.624793	0.675852	0.673862	0.360398	0.698061	0.599636	0.890622	0.307683	0.845388	0.631515	0.573453	0.640277	0.791781	0.548445	0.766026	0.836556	0.884466	0.692788	0.813124	0.782415	0.651558	0.500049	0.549842	0.726887	0.743678	0.480601	0.555779	0.683026	0.48651	0.425609	0.80734	0.668032	0.678241	0.665009	0.816145	0.548232	0.89837	0.714814	0.566545	0.591692	0.526675	0.925961	0.448118	0.517437	0.521722
cg00431050	0.601814	0.448898	0.28432	0.460364	0.393962	0.214947	0.464589	0.272698	0.180276	0.388347	0.503067	0.26383	0.341272	0.473356	0.490781	0.528383	0.40092	0.492702	0.606958	0.331859	0.246689	0.422745	0.588415	0.581732	0.532518	0.261563	0.377267	0.534289	0.200626	0.248216	0.338633	0.488136	0.270249	0.315557	0.504221	0.527866	0.459386	0.386975	0.652856	0.362117	0.462356	0.46727	0.372321	0.517634	0.33513	0.519144	0.458588	0.392944	0.348594
cg00431549	0.316487	0.418286	0.346028	0.248211	0.26591	0.582544	0.287739	0.527676	0.591728	0.325734	0.734344	0.160263	0.329325	0.74738	0.365923	0.251124	0.6222	0.277647	0.262255	0.169227	0.383489	0.167776	0.315474	0.294096	0.404407	0.245084	0.527674	0.20806	0.160195	0.454081	0.386774	0.310582	0.218565	0.87015	0.24439	0.307491	0.156099	0.184428	0.637148	0.103734	0.874966	0.227547	0.111834	0.55831	0.459186	0.756337	0.0608968	0.214438	0.602881
cg00432979	0.0163245	0.014955	0.0226089	0.0116179	0.0115201	0.00636017	0.0680821	0.00937725	0.0311194	0.0470271	0.0112833	0.0108428	0.00227396	0.0229892	0.0161192	0.00576962	0.0317784	0.0284603	0.0326123	0.0364109	0.036101	0.0543456	0.0411583	0.0298241	0.0121384	0.043472	0.0428331	0.00224569	0.0207801	0.0193688	0.0172096	0.0164666	0.0155945	0.0130433	0.014097	0.0093265	0.0183829	0.0236864	0.0176655	0.0169312	0.0201241	0.0239854	0.0183579	0.0181634	0.0187286	0.0264408	0.0199516	0.018453	0.0173373
cg00433406	0.746162	0.702141	0.660548	0.742032	0.809757	0.878437	0.737728	0.90137	0.868895	0.541532	0.890442	0.790819	0.805144	0.549855	0.734295	0.850243	0.88698	0.749407	0.742199	0.744427	0.799396	0.693229	0.75753	0.69349	0.747116	0.390056	0.744311	0.711133	0.626365	0.784073	0.703298	0.722885	0.891835	0.624368	0.632345	0.681532	0.670349	0.590708	0.817885	0.881181	0.832463	0.855658	0.573417	0.864914	0.636404	0.741238	0.838696	0.850596	0.47377
cg00435408	0.034369	0.0131755	0.0415247	0.0131026	0.0393242	0.0362665	0.0579647	0.0418952	0.0673356	0.0527808	0.026343	0.0545523	0.0251067	0.0386777	0.0208393	0.0524142	0.0402566	0.0542199	0.0293171	0.0265041	0.0340409	0.0406859	0.0265433	0.0161468	0.0194488	0.0361564	0.0434269	0.0398488	0.0298708	0.0215274	0.0363462	0.0283427	0.012063	0.0372708	0.0294919	0.0196807	0.0329258	0.0632713	0.0352536	0.0298576	0.032218	0.0223877	0.0268944	0.0338021	0.0345944	0.0540012	0.0360902	0.0249326	0.0332155
cg00436282	0.833523	0.822426	0.41505	0.844686	0.535857	0.867852	0.859338	0.728675	0.307454	0.678136	0.908543	0.570647	0.829415	0.5204	0.86579	0.778267	0.891206	0.878379	0.861616	0.646534	0.867787	0.738842	0.796084	0.883196	0.838384	0.617478	0.810184	0.901262	0.908356	0.402894	0.626823	0.871858	0.820944	0.703217	0.817413	0.801586	0.868614	0.812939	0.771122	0.586797	0.776538	0.858593	0.703083	0.925433	0.784276	0.870521	0.812928	0.513509	0.769299
cg00436301	0.0309589	0.0344646	0.0301787	0.0398964	0.0353914	0.0232929	0.0387828	0.035024	0.0364691	0.0590076	0.0420599	0.0277542	0.0410161	0.0346509	0.0415275	0.022119	0.0347136	0.0416077	0.0330722	0.0257138	0.0245246	0.0260787	0.0338067	0.0393312	0.0250078	0.0296142	0.0333079	0.0355832	0.0413698	0.0264752	0.0368271	0.0346412	0.0386407	0.0352474	0.0214593	0.0338788	0.0401518	0.0481087	0.0361227	0.0276022	0.0324051	0.0201157	0.0343694	0.0338252	0.0310674	0.0343356	0.0319363	0.0283846	0.0378222
cg00436603	0.578931	0.597728	0.702241	0.661534	0.538426	0.706444	0.480423	0.762909	0.386901	0.582241	0.61456	0.417205	0.634483	0.6041	0.570236	0.563007	0.628948	0.565059	0.602171	0.623532	0.833692	0.565996	0.556893	0.49048	0.621133	0.447595	0.587658	0.398409	0.231008	0.336409	0.758261	0.657945	0.401476	0.784486	0.499366	0.480538	0.519397	0.579003	0.719985	0.385127	0.755168	0.708862	0.565118	0.786568	0.379676	0.633588	0.487015	0.514682	0.543674
cg00441382	0.0290581	0.0346767	0.0174398	0.0252402	0.0371667	0.0194306	0.0359339	0.0286813	0.0317575	0.0275996	0.0266675	0.0335789	0.0351356	0.0302508	0.0261553	0.0363147	0.0267209	0.035159	0.0293071	0.0349046	0.029679	0.0215171	0.0284725	0.0330999	0.0213358	0.0382173	0.0491733	0.0419919	0.0537518	0.0309523	0.0236013	0.0307804	0.0234692	0.0257648	0.0293403	0.0260567	0.0244669	0.0397657	0.0352044	0.0303352	0.0295451	0.0441527	0.0351074	0.0322713	0.0348953	0.0259935	0.0289218	0.0274867	0.0254148
cg00443307	0.764785	0.712771	0.336384	0.554841	0.560658	0.614961	0.764257	0.280154	0.636634	0.590853	0.658192	0.470195	0.461178	0.48216	0.638197	0.445432	0.820815	0.701934	0.800486	0.39412	0.8875	0.533879	0.771719	0.724255	0.810638	0.315232	0.594812	0.257686	0.249502	0.231382	0.392859	0.659429	0.800361	0.790812	0.66714	0.689348	0.748479	0.524151	0.806328	0.477151	0.759285	0.525284	0.769372	0.768642	0.272586	0.710878	0.652817	0.54754	0.230901
cg00445824	0.443409	0.380939	0.497613	0.240597	0.702982	0.151976	0.26178	0.0264862	0.0843724	0.00313128	0.817954	0.0754628	0.123157	0.0549909	0.197866	0.0340752	0.0537006	0.2413	0.282911	0.164047	0.294344	0.0513597	0.58289	0.483165	0.308916	0.45355	0.100961	0.0991403	0.0246257	0.0183155	0.0449183	0.304363	0.0834189	0.0620669	0.537673	0.576326	0.291119	0.167794	0.592883	0.0316383	0.0313721	0.0361151	0.0674011	0.132134	0.155353	0.563539	0.0770846	0.0322768	0.572502
cg00446235	0.0819958	0.0862011	0.0649474	0.160684	0.0751493	0.078717	0.128682	0.0545324	0.0406009	0.112906	0.34306	0.254297	0.0762561	0.0975968	0.108583	0.0841947	0.0740129	0.114905	0.0881423	0.0769276	0.114357	0.132824	0.095538	0.0682403	0.114302	0.0774235	0.098547	0.0389019	0.0427685	0.0448502	0.122107	0.136807	0.0530312	0.0460063	0.123911	0.0951582	0.150741	0.106023	0.0892654	0.0805166	0.0367579	0.0995255	0.169566	0.0445273	0.104413	0.182514	0.117654	0.136703	0.117823
cg00447208	0.271035	0.501298	0.591363	0.440292	0.503157	0.510372	0.511729	0.630769	0.750286	0.595612	0.43807	0.608897	0.401219	0.588474	0.496236	0.471673	0.46548	0.524876	0.409472	0.509489	0.754972	0.405002	0.289073	0.278105	0.472492	0.333786	0.593403	0.644338	0.42751	0.595335	0.473207	0.500014	0.501057	0.596036	0.317779	0.525688	0.458593	0.351266	0.457498	0.463089	0.67248	0.447691	0.592678	0.779561	0.156201	0.466691	0.586139	0.490464	0.548315
cg00448720	0.609251	0.514167	0.404679	0.573459	0.435887	0.659133	0.492687	0.35434	0.457618	0.400006	0.846553	0.290256	0.437904	0.35946	0.507395	0.601016	0.685403	0.6191	0.627324	0.32527	0.792628	0.44968	0.632357	0.651661	0.510491	0.540934	0.567813	0.574417	0.469144	0.237798	0.468421	0.6519	0.564565	0.434961	0.53557	0.499466	0.539079	0.544752	0.753184	0.390191	0.197382	0.565144	0.472124	0.628657	0.372668	0.823755	0.382616	0.425399	0.696544
cg00449941	0.0306389	0.0344784	0.0298451	0.0339512	0.0310847	0.0425192	0.0336389	0.0225668	0.0302908	0.0418069	0.0336744	0.0292533	0.0384339	0.0415334	0.0353709	0.029464	0.0296978	0.0464375	0.0278456	0.0279712	0.0250212	0.0355158	0.02906	0.0501757	0.0259487	0.0323026	0.0365879	0.0290768	0.0345314	0.0299498	0.0312309	0.0387646	0.0358006	0.0272816	0.0276919	0.0397403	0.0318281	0.0435447	0.033212	0.0311372	0.0289813	0.031044	0.0317551	0.0407366	0.031552	0.0369312	0.039449	0.0283733	0.0378268
cg00451635	0.454324	0.313439	0.236525	0.387548	0.37079	0.30304	0.306345	0.326206	0.22705	0.279412	0.616842	0.272302	0.347883	0.340093	0.32705	0.484528	0.390016	0.290665	0.468952	0.289488	0.174294	0.401503	0.456356	0.440673	0.314933	0.35244	0.264138	0.212206	0.198272	0.275325	0.294711	0.355615	0.217786	0.419743	0.292957	0.276591	0.313793	0.328601	0.441298	0.258967	0.218703	0.561314	0.310861	0.344102	0.303501	0.435315	0.245928	0.391754	0.300478
cg00453193	0.0255114	0.02603	0.0231847	0.0267171	0.0231074	0.0226339	0.0244513	0.0259411	0.0269916	0.0263992	0.222077	0.0252405	0.0265854	0.0256509	0.0259053	0.0285506	0.024705	0.0266567	0.0253858	0.0268572	0.0283707	0.026646	0.022426	0.0315981	0.0237148	0.0253479	0.0250384	0.0257126	0.0255114	0.0338798	0.025987	0.0297761	0.0283777	0.0253646	0.0233611	0.0264412	0.0264293	0.0319549	0.0253839	0.018594	0.0297518	0.0282145	0.0213545	0.0316091	0.0158306	0.0220008	0.0280655	0.0119907	0.0251346
cg00453258	0.640123	0.617445	0.487875	0.651923	0.471658	0.722772	0.43516	0.74237	0.748431	0.476897	0.651156	0.601193	0.533011	0.466722	0.651245	0.695934	0.676654	0.659316	0.677857	0.58137	0.735591	0.607853	0.567026	0.570983	0.619873	0.432548	0.699037	0.717295	0.312665	0.691741	0.591171	0.661512	0.743491	0.726716	0.588849	0.599257	0.599792	0.561629	0.705927	0.625628	0.677797	0.657595	0.58036	0.747657	0.388062	0.520354	0.753279	0.55431	0.466297
cg00459975	0.122082	0.120352	0.0701561	0.0636812	0.110671	0.058377	0.145028	0.0742478	0.0615501	0.0692481	0.565219	0.0666339	0.0821887	0.0907955	0.109393	0.486251	0.0856042	0.0858933	0.126715	0.0643965	0.0660285	0.0674427	0.164131	0.20918	0.118667	0.0695371	0.109871	0.262814	0.0583648	0.0673737	0.0661868	0.10245	0.0949301	0.0811807	0.174257	0.138727	0.13588	0.100986	0.37477	0.0755999	0.066964	0.104974	0.0919058	0.0680199	0.0751586	0.296552	0.0643866	0.292705	0.0516427
cg00461841	0.703489	0.78909	1.01322	0.701542	0.694803	0.796176	0.731857	0.781363	0.708553	0.593295	0.720108	0.686493	0.727493	0.843948	0.728041	0.93911	0.829154	0.551389	0.702801	0.697647	0.744285	0.614575	0.741078	0.706319	0.749347	0.820292	0.743832	0.811185	0.679128	0.723446	0.693617	0.705519	0.84198	0.724796	0.876186	0.878399	0.700844	0.456599	0.815035	0.77812	0.625523	0.587548	0.844935	0.786818	0.770947	0.546904	0.417485	0.836192	0.750018
cg00462311	0.0243853	0.0328319	0.111169	0.0480033	0.0471557	0.123642	0.0439853	0.115473	0.131019	0.100593	0.428259	0.0308234	0.0728348	0.0890597	0.0503067	0.0257823	0.024259	0.0484027	0.0172128	0.0451056	0.022319	0.0569741	0.0285705	0.102135	0.121918	0.0917758	0.0627007	0.0448322	0.0280134	0.0211029	0.046025	0.0560134	0.0568964	0.0534066	0.101139	0.113722	0.0465765	0.0637881	0.0486714	0.0470969	0.038343	0.0444538	0.043447	0.0302043	0.0389029	0.519319	0.0405075	0.0363662	0.0390837
cg00462994	0.274111	0.256009	0.13346	0.0927824	0.127062	0.136503	0.182144	0.0751985	0.050699	0.0766026	0.545517	0.05797	0.055611	0.127879	0.139894	0.246505	0.127443	0.101258	0.19279	0.0770422	0.0333675	0.0761208	0.354255	0.296613	0.205698	0.0819321	0.0723386	0.0188068	0.0318532	0.0304377	0.0903923	0.240069	0.0476799	0.0723705	0.394903	0.268224	0.234648	0.114228	0.354037	0.0888909	0.0501928	0.17147	0.109053	0.0750356	0.13638	0.30807	0.331178	0.0968014	0.183925
cg00463202	0.832793	0.821962	0.827191	0.704845	0.856954	0.833918	0.862013	0.805362	0.885899	0.76498	0.902063	0.79435	0.793263	0.869537	0.823192	0.642214	0.899843	0.780714	0.851271	0.887887	0.91332	0.773449	0.894642	0.895348	0.863826	0.820599	0.735216	0.933071	0.88408	0.856332	0.665633	0.75053	0.780328	0.847295	0.873994	0.872767	0.812432	0.763613	0.846343	0.825208	0.788039	0.676046	0.682481	0.877493	0.862054	0.876595	0.797944	0.792913	0.813312
cg00463577	0.0411899	0.0586435	0.133922	0.0739049	0.0437705	0.10148	0.0646879	0.110848	0.0426056	0.040197	0.0416377	0.036026	0.0694331	0.0449136	0.0461672	0.223659	0.0404878	0.037456	0.0457751	0.0407533	0.0539123	0.0308209	0.0360171	0.0364546	0.0611207	0.0483861	0.0531209	0.0926859	0.0373881	0.0461273	0.0916024	0.0941089	0.0583753	0.0416148	0.0434921	0.0606553	0.0474359	0.0492781	0.0522237	0.0310182	0.0522533	0.0826953	0.0594045	0.0373633	0.0319278	0.0253028	0.0359223	0.0192421	0.0406914
cg00463848	0.731472	0.571344	0.443381	0.913464	0.682871	0.787106	0.834881	0.87417	0.784781	0.640576	0.885274	0.46342	0.733089	0.517938	0.811085	0.545961	0.892849	0.869999	0.856754	0.492647	0.450924	0.793023	0.679368	0.71817	0.720109	0.483135	0.890933	0.817806	0.310874	0.393056	0.661741	0.869326	0.921345	0.90642	0.554497	0.731965	0.794028	0.65906	0.84687	0.849583	0.545372	0.882399	0.679167	0.421551	0.588158	0.847715	0.919012	0.734613	0.549461
cg00464269	0.0238824	0.0320504	0.03671	0.02404	0.0376805	0.0187334	0.0264693	0.0273535	0.044896	0.0395396	0.0336733	0.0290603	0.0196545	0.0329323	0.0297121	0.0235636	0.0315498	0.0485825	0.0305816	0.0459049	0.027342	0.0249244	0.0370694	0.0228397	0.018434	0.0335573	0.0440648	0.0283353	0.0414045	0.0391229	0.0229749	0.0288539	0.0254555	0.0217775	0.0233341	0.0241433	0.0243383	0.0478145	0.0310341	0.0243341	0.030184	0.0340519	0.0300652	0.0308133	0.0278721	0.0428072	0.0313836	0.027336	0.0335597
cg00465284	0.271748	0.327764	0.564191	0.303168	0.471477	0.359603	0.189657	0.48629	0.0570461	0.152809	0.424316	0.0609899	0.353725	0.0699441	0.361726	0.376606	0.0847777	0.167991	0.212238	0.504934	0.472377	0.355423	0.363435	0.356634	0.217768	0.462399	0.0680266	0.68649	0.641466	0.282556	0.421738	0.151176	0.0495198	0.574062	0.396402	0.304136	0.260735	0.333551	0.314835	0.0694042	0.105296	0.341439	0.34343	0.0608347	0.42833	0.365727	0.495023	0.451764	0.183563
cg00466249	0.44062	0.346966	0.333092	0.596874	0.367237	0.416585	0.455822	0.357118	0.20644	0.373718	0.454022	0.291837	0.353288	0.28865	0.491321	0.444922	0.592245	0.433816	0.403917	0.212954	0.277794	0.505626	0.376543	0.339702	0.379088	0.433607	0.430239	0.159281	0.191447	0.262206	0.452362	0.526188	0.357258	0.335299	0.313688	0.29375	0.387494	0.498939	0.397383	0.359549	0.333498	0.554305	0.55178	0.218953	0.351786	0.484178	0.222936	0.390692	0.360976
cg00466544	0.0286539	0.0350657	0.027784	0.0295984	0.0255988	0.029847	0.0276645	0.0468215	0.0491633	0.0356165	0.0397134	0.0274594	0.0261793	0.0310202	0.0353316	0.0347979	0.0478196	0.0459459	0.0339535	0.0462018	0.0377875	0.0246016	0.0361496	0.0297924	0.03054	0.0306576	0.0379015	0.0307737	0.0363475	0.0335077	0.0270453	0.0335047	0.0344545	0.0315298	0.0340529	0.030097	0.0331335	0.0516541	0.0344839	0.0286357	0.0312177	0.0345215	0.0262883	0.0264092	0.0333588	0.0541555	0.0341504	0.0289736	0.0342184
cg00469635	0.00927859	0.0140444	0.0156765	0.0104365	0.0151063	0.0101063	0.0113002	0.0117889	0.0114173	0.0199491	0.0119576	0.0110143	0.0132695	0.0100781	0.0109787	0.0129215	0.0152354	0.0108006	0.0101551	0.0143094	0.0118498	0.0148432	0.00953022	0.0117181	0.0132421	0.0118348	0.0176767	0.0178211	0.0122654	0.0109606	0.0131929	0.0113959	0.0106337	0.00975552	0.0103537	0.0107819	0.0111792	0.0156039	0.0111658	0.0107303	0.00818716	0.0149157	0.0106871	0.0148554	0.0112692	0.0147073	0.014199	0.0146747	0.0121291
cg00471562	0.0350548	0.0579595	0.0828113	0.0369389	0.0494015	0.0394103	0.0530764	0.0517611	0.046269	0.0494012	0.0573212	0.0416547	0.0351567	0.0508665	0.0803932	0.047489	0.0484716	0.0778271	0.0562161	0.0796878	0.0479576	0.0497477	0.0620295	0.0477504	0.0390465	0.044956	0.0561109	0.0563079	0.0554576	0.0555711	0.0395693	0.0497255	0.0450213	0.0511605	0.0400296	0.0485298	0.0451583	0.051521	0.0304758	0.0338078	0.0346467	0.0353859	0.0424222	0.0694178	0.0637723	0.0568407	0.0581722	0.0554807	0.024191
cg00472814	0.365884	0.499864	0.638988	0.432009	0.558475	0.597747	0.257833	0.222957	0.506802	0.486982	0.602265	0.0506796	0.543493	0.124622	0.52819	0.56657	0.0831765	0.396155	0.309028	0.640582	0.0560301	0.467087	0.484408	0.468613	0.337031	0.623777	0.531559	0.79219	0.769142	0.563195	0.561541	0.278939	0.0405158	0.646961	0.574425	0.429521	0.40392	0.29929	0.465109	0.0409742	0.699879	0.519185	0.489537	0.716461	0.605048	0.372663	0.677872	0.603636	0.478892
cg00474004	0.826631	0.837364	0.691607	0.873904	0.743674	0.815636	0.861245	0.578334	0.422761	0.567265	0.773077	0.641859	0.809608	0.725284	0.858031	0.584882	0.888267	0.876096	0.864842	0.875243	0.872605	0.839333	0.834798	0.855767	0.85749	0.6588	0.872903	0.289784	0.640503	0.672743	0.882138	0.866527	0.857844	0.762109	0.79268	0.888933	0.810785	0.756735	0.732152	0.651808	0.885528	0.74969	0.755942	0.852855	0.753752	0.868484	0.921694	0.745656	0.612017
cg00474209	0.075306	0.0899802	0.611895	0.0910669	0.105547	0.080901	0.0696883	0.0696235	0.0851978	0.0633506	0.74578	0.0789276	0.477759	0.0973342	0.0806127	0.323157	0.0657484	0.0661509	0.0746995	0.584678	0.0774686	0.0784757	0.0791379	0.0770156	0.0686748	0.799514	0.0885422	0.0758544	0.908463	0.0804683	0.0829015	0.0771245	0.104128	0.0717423	0.0877091	0.0790263	0.0706583	0.0570235	0.45691	0.0534046	0.0407005	0.0509899	0.0505591	0.0625528	0.617013	0.403251	0.060221	0.06091	0.0425096
cg00475955	0.0159504	0.0148395	0.0189201	0.0155043	0.0150805	0.0141633	0.0186849	0.0162328	0.0222206	0.0208223	0.0205033	0.0164553	0.0160025	0.0129952	0.0154794	0.0201061	0.0226682	0.0265218	0.0184673	0.0212486	0.0223479	0.0180815	0.0232983	0.0193784	0.0139188	0.0160299	0.0189633	0.0180981	0.0210968	0.0157203	0.0158148	0.0155429	0.0143481	0.0148773	0.0141373	0.0155526	0.0148018	0.0233795	0.0177259	0.0166123	0.0145514	0.0185469	0.0164735	0.0194369	0.0186782	0.0224613	0.0238252	0.0165164	0.0166728
cg00476580	0.0400157	0.0474165	0.0624354	0.0375178	0.0406607	0.0449733	0.0696013	0.0530942	0.0340855	0.0449113	0.0523774	0.0548807	0.0506227	0.0591209	0.0580055	0.0563351	0.0576319	0.0477783	0.0478368	0.0311296	0.0419994	0.0450205	0.0617543	0.0470334	0.036394	0.0424839	0.0586697	0.0423619	0.0446218	0.0328017	0.0412789	0.0360383	0.0390005	0.0404121	0.0699342	0.0510975	0.0431738	0.026565	0.0301263	0.0411519	0.0783338	0.0250006	0.0282957	0.0781879	0.0381321	0.208415	0.0379146	0.0299408	0.0538534
cg00479269	0.0519643	0.020716	0.034488	0.0221736	0.0340778	0.0304119	0.0304988	0.0430117	0.0508831	0.0395567	0.0444872	0.0169236	0.0241519	0.0451458	0.0333546	0.0528392	0.0306949	0.0859561	0.0469061	0.0542034	0.0358121	0.0308231	0.0481642	0.0408265	0.0207192	0.0422973	0.043559	0.0279215	0.0419489	0.0315859	0.0376872	0.0347747	0.0265857	0.0368086	0.0442634	0.0268082	0.0189774	0.0591549	0.0427718	0.0304554	0.0312925	0.035686	0.0284266	0.0301265	0.0361878	0.0444978	0.0344141	0.0297982	0.0331955
cg00480115	0.77537	0.538562	0.380729	0.759435	0.526353	0.624187	0.59946	0.429131	0.204922	0.582561	0.508917	0.174965	0.660689	0.561346	0.581628	0.6012	0.518515	0.591996	0.735991	0.392945	0.2081	0.762219	0.737262	0.70179	0.615695	0.403039	0.526695	0.229769	0.304522	0.214777	0.592207	0.786991	0.311168	0.304664	0.653743	0.523374	0.67916	0.279276	0.703907	0.371288	0.261295	0.74422	0.603249	0.27017	0.470381	0.535674	0.451486	0.587512	0.496763
cg00480209	0.0379123	0.0395243	0.0395745	0.034135	0.0411572	0.0350371	0.0468018	0.0459997	0.0389028	0.0390239	0.0429161	0.0415175	0.0350936	0.0458607	0.0394747	0.0449385	0.0437746	0.0441851	0.0456471	0.0441613	0.0412665	0.0449899	0.04048	0.0350244	0.0230587	0.0333203	0.0467826	0.0373117	0.0320513	0.0515975	0.0328967	0.035503	0.034618	0.0435986	0.0330829	0.0382127	0.035882	0.0555051	0.0389625	0.0405611	0.0303717	0.0396751	0.0346746	0.0421047	0.0298466	0.0474282	0.0467238	0.0370658	0.0462245
cg00480356	0.0346252	0.0372714	0.0429262	0.0516317	0.06858	0.097778	0.0667994	0.12508	0.140443	0.0535362	0.0460482	0.0185909	0.0936385	0.0771971	0.0473174	0.0612306	0.0563373	0.0356565	0.0437221	0.0366726	0.080846	0.084613	0.0217391	0.0681759	0.0994134	0.0325902	0.0754967	0.0922986	0.0423497	0.0881252	0.0499543	0.0459342	0.0537159	0.0411478	0.106027	0.0759154	0.0840095	0.0885816	0.0584157	0.0707399	0.0691588	0.104136	0.053109	0.0776762	0.0841152	0.0765293	0.0676832	0.0527286	0.0584225
cg00483154	0.0225209	0.0239617	0.0206605	0.0332703	0.0272331	0.0164335	0.019937	0.0183877	0.0201729	0.0160486	0.0839168	0.0223214	0.0367002	0.049159	0.0302717	0.0203529	0.0184079	0.0202696	0.0718037	0.0184374	0.0212628	0.016695	0.0207891	0.0348328	0.0181285	0.0207359	0.0253544	0.0217612	0.0213691	0.0170799	0.0266213	0.0321591	0.0190255	0.0276845	0.020273	0.0358332	0.02135	0.037977	0.0394226	0.0236285	0.018539	0.0231918	0.0332429	0.0310297	0.0213724	0.0431603	0.026448	0.0121076	0.0228948
cg00485296	0.0313312	0.0318604	0.0312454	0.0351844	0.0363254	0.7383	0.0323653	0.029878	0.03046	0.03953	0.0316671	0.0279839	0.0306926	0.0283606	0.0367693	0.0361881	0.0385719	0.0295095	0.0323481	0.0379837	0.029053	0.0290023	0.0307267	0.0658486	0.0264461	0.0284729	0.0327345	0.0289655	0.0288957	0.0334467	0.0280984	0.0287848	0.0275277	0.0297035	0.0292676	0.042224	0.0289961	0.033047	0.400877	0.023122	0.0199317	0.0266059	0.0189448	0.0259431	0.0250957	0.0279487	0.0229042	0.0214379	0.0234157
cg00485380	0.0278919	0.0209755	0.0330673	0.0275308	0.0233686	0.0276856	0.0317919	0.0227992	0.03124	0.021468	0.0253893	0.02415	0.0206576	0.0252302	0.0235258	0.0248007	0.0362415	0.02766	0.0236111	0.0182346	0.017724	0.0378892	0.0308742	0.0238296	0.0222463	0.0226701	0.0284542	0.0245456	0.0353604	0.0289974	0.0197509	0.024289	0.0281134	0.0231413	0.0249732	0.0219535	0.026347	0.0299933	0.0267376	0.0223706	0.026972	0.0278433	0.0261158	0.0287533	0.0233925	0.0280626	0.0269371	0.0166335	0.0236539
cg00487159	0.0438804	0.0340937	0.0437134	0.0460108	0.0353272	0.0385068	0.0455502	0.0436764	0.0439928	0.0964473	0.0396695	0.0359076	0.0470065	0.0404479	0.0753337	0.035718	0.0673224	0.0532988	0.0364496	0.0527568	0.0379141	0.0517661	0.0426077	0.0456484	0.040172	0.0498718	0.0359398	0.0343208	0.0471774	0.0546652	0.0404329	0.0394018	0.0431427	0.0521329	0.112353	0.0324342	0.0386295	0.0681292	0.0892531	0.0538308	0.0380495	0.0387045	0.0402963	0.0479142	0.0435299	0.0699058	0.0530698	0.0346858	0.041378
cg00488718	0.0255554	0.0281964	0.0293903	0.0263338	0.0308923	0.0228728	0.0395359	0.0398831	0.0389166	0.0596571	0.0239617	0.0293195	0.0257977	0.0223313	0.0252955	0.0361849	0.0358841	0.0355619	0.0268734	0.0280738	0.0283779	0.0239895	0.0294537	0.0230948	0.0233653	0.0337001	0.0410555	0.0298481	0.0197293	0.0338442	0.0272123	0.0257001	0.0211742	0.0307485	0.0243979	0.0242029	0.0279649	0.047331	0.0343966	0.0242854	0.0241558	0.02842	0.0309335	0.0234627	0.0205461	0.0413419	0.0368455	0.0342478	0.0229295
cg00491404	0.550195	0.457116	0.349233	0.602311	0.435583	0.546305	0.49255	0.416172	0.184985	0.44807	0.402545	0.32111	0.562461	0.365541	0.467925	0.465059	0.404587	0.529762	0.530894	0.422497	0.203001	0.637388	0.524361	0.46177	0.47932	0.396341	0.607749	0.189338	0.280049	0.306155	0.552513	0.601772	0.521058	0.383759	0.42343	0.418019	0.511396	0.558911	0.50712	0.426124	0.266934	0.579217	0.547278	0.233567	0.395024	0.422804	0.395535	0.423103	0.533703
cg00491839	0.0636553	0.0795197	0.0665538	0.0755229	0.0847075	0.0498146	0.0573626	0.0524804	0.0246193	0.0899517	0.0781184	0.0884902	0.0640011	0.0738028	0.0475431	0.100117	0.0385225	0.0683048	0.0444954	0.0642169	0.0749265	0.0854781	0.0558662	0.049335	0.0576944	0.081508	0.0607551	0.0515333	0.0719443	0.103739	0.0762007	0.0512114	0.0793296	0.0553149	0.0713648	0.0614741	0.0715773	0.088387	0.0613493	0.0742458	0.0645382	0.0459425	0.0638076	0.0733742	0.0609783	0.0913049	0.0697721	0.0459477	0.076625
cg00493400	0.036092	0.0364026	0.0440232	0.0351355	0.0349793	0.0266971	0.0310182	0.0481249	0.0480747	0.0430267	0.0319611	0.0300399	0.0255475	0.0234293	0.0263859	0.0278368	0.0339578	0.0370332	0.0356446	0.0420488	0.0292376	0.031392	0.0304802	0.035809	0.027662	0.026608	0.0408406	0.0289126	0.0386275	0.0201027	0.0242382	0.0259705	0.0349813	0.0321882	0.0303505	0.0290587	0.0295428	0.0357074	0.035236	0.0256268	0.0279454	0.042544	0.0267526	0.0464048	0.0275992	0.0317443	0.0237615	0.032324	0.0262215
cg00495415	0.0195329	0.0277998	0.0277606	0.0289929	0.0259288	0.029424	0.024208	0.0227528	0.0192202	0.025402	0.0290665	0.0208073	0.0326488	0.0325223	0.0283862	0.0251075	0.0194313	0.021433	0.0206362	0.0207602	0.0260757	0.0216124	0.0206937	0.0348077	0.018757	0.0237736	0.025415	0.0254808	0.0218751	0.0184205	0.0369672	0.0261341	0.0250354	0.0229058	0.0234949	0.0359482	0.024508	0.0305164	0.0231648	0.0277113	0.0167758	0.0277895	0.0217599	0.023842	0.024719	0.0326533	0.0251357	0.0236017	0.0229589
cg00495442	0.0545954	0.0523705	0.0413994	0.0568358	0.0676514	0.0602841	0.0966399	0.0381626	0.0604307	0.0452678	0.0572101	0.0376407	0.0654204	0.0503358	0.0556707	0.0447598	0.0584607	0.0507426	0.0453877	0.0543728	0.0649944	0.0775712	0.0525289	0.0622053	0.0688868	0.0689926	0.0708991	0.0398986	0.053865	0.0251027	0.07025	0.0573242	0.0461416	0.0365732	0.0568323	0.0701141	0.0540319	0.0775511	0.0424753	0.0628249	0.0641836	0.0592866	0.0407371	0.0505712	0.0352103	0.110419	0.0654745	0.0479514	0.0689319
cg00496170	0.0225763	0.0291237	0.0367469	0.0295686	0.0389173	0.0228258	0.0425159	0.0285508	0.0431074	0.0366117	0.0301615	0.0284893	0.0222838	0.0233308	0.0289302	0.0352255	0.0578447	0.0510903	0.0336178	0.0429115	0.0248127	0.0399625	0.0352846	0.0529218	0.0221483	0.026332	0.0590109	0.0329204	0.0472637	0.0381289	0.0227831	0.0394347	0.0256441	0.0399469	0.0249083	0.0285505	0.0272076	0.0271839	0.0256529	0.0291678	0.0265128	0.0754319	0.0337294	0.0300611	0.0245552	0.0299701	0.0297419	0.0277249	0.0258993
cg00497251	0.117827	0.0887905	0.0879115	0.100208	0.091804	0.0796181	0.0961977	0.0783435	0.0810332	0.0837009	0.483848	0.0926302	0.085586	0.0868763	0.0931037	0.104356	0.102617	0.0897393	0.113052	0.0880776	0.0835775	0.100152	0.0997678	0.104353	0.086211	0.0856305	0.0894609	0.097924	0.0787983	0.0839797	0.0990562	0.10302	0.085844	0.0876161	0.0806966	0.0858635	0.0862565	0.0942891	0.415626	0.0721882	0.0869715	0.0919671	0.089538	0.0874947	0.0628076	0.353714	0.0833739	0.0915847	0.111685
cg00498305	0.447082	0.386904	0.399925	0.234213	0.267685	0.382298	0.280186	0.620294	0.384783	0.249277	0.482081	0.118874	0.332507	0.270686	0.294163	0.285043	0.624306	0.216199	0.401908	0.257102	0.580254	0.348918	0.432359	0.477346	0.317505	0.310755	0.418953	0.513792	0.316721	0.264065	0.225035	0.330967	0.477306	0.528159	0.384699	0.267518	0.333986	0.302659	0.497396	0.392375	0.651576	0.485392	0.358066	0.642084	0.350985	0.539093	0.189197	0.436187	0.264133
cg00498604	0.254667	0.492533	0.973351	0.201147	0.685851	0.447248	0.22619	0.228849	0.187813	0.244959	0.546894	0.197512	0.605287	0.184059	0.23303	0.765597	0.196201	0.244504	0.225532	0.684875	0.184193	0.477959	0.41919	0.390793	0.273309	0.821487	0.205885	0.172858	1.03638	0.191001	0.686895	0.229777	0.181896	0.200399	0.462441	0.324951	0.270651	0.575111	0.525926	0.459433	0.517321	0.655845	0.595961	0.839199	0.731648	0.620251	0.685978	0.711448	0.541194
cg00499599	0.0437899	0.044034	0.0670089	0.0391465	0.0402357	0.0387465	0.0569617	0.0511663	0.0590859	0.0669917	0.0403114	0.0468396	0.0378076	0.0353024	0.0407274	0.0489443	0.0480836	0.0529706	0.0499357	0.053792	0.0425063	0.0592949	0.0429532	0.0535867	0.0365541	0.0521548	0.0694841	0.0454434	0.0557878	0.0547487	0.0352139	0.0414467	0.0385665	0.0484907	0.0345531	0.0372143	0.0382889	0.0593546	0.0477113	0.0529413	0.056683	0.0583916	0.0361425	0.0605775	0.0507468	0.0607164	0.0491558	0.0378836	0.0530575
cg00499822	0.47008	0.548399	0.750535	0.604303	0.592738	0.594738	0.522201	0.717039	0.769012	0.378994	0.571033	0.301112	0.536215	0.307583	0.549747	0.569713	0.547186	0.511337	0.413282	0.644944	0.614761	0.510037	0.435133	0.412201	0.497261	0.696395	0.632849	0.762201	0.666846	0.537932	0.687719	0.597487	0.777684	0.302514	0.558748	0.474991	0.555597	0.601111	0.534431	0.350702	0.219602	0.617358	0.647852	0.629372	0.683191	0.589774	0.737424	0.66314	0.650186
cg00500400	0.0560266	0.0552128	0.0499682	0.074307	0.0821794	0.0478938	0.0638527	0.0743009	0.0709945	0.0626763	0.0708909	0.126076	0.0624781	0.0504302	0.0586308	0.038929	0.0443129	0.0842467	0.05011	0.0527063	0.0533378	0.0725178	0.0545239	0.0700753	0.0441022	0.0489527	0.0592322	0.0428708	0.0548461	0.0497407	0.0528034	0.0807402	0.0574463	0.049261	0.058196	0.0624667	0.0628807	0.0787483	0.0591244	0.0562817	0.0480525	0.0767713	0.0606021	0.0578809	0.0745024	0.097763	0.0505222	0.0635334	0.0549778
cg00502442	0.0145884	0.0172984	0.0245169	0.0215426	0.0147461	0.0123926	0.0195773	0.0187617	0.0152958	0.0218617	0.0197485	0.0182287	0.0205994	0.018407	0.0195941	0.0190946	0.019213	0.0244952	0.0169713	0.01624	0.0191672	0.017937	0.0169029	0.0166362	0.0135679	0.018369	0.0169195	0.0173594	0.0187016	0.0136543	0.0161102	0.0176569	0.0181505	0.0175729	0.0153219	0.0171704	0.0167107	0.0268618	0.0153327	0.0154981	0.014559	0.0168214	0.0168272	0.0216056	0.019306	0.023847	0.021927	0.0175629	0.0154094
cg00503458	0.0822224	0.0802284	0.0905798	0.0990115	0.103579	0.136989	0.158734	0.0867899	0.0114405	0.0705352	0.0708558	0.0189442	0.127187	0.0766803	0.1093	0.105583	0.046684	0.102033	0.0413188	0.0451989	0.0207307	0.103298	0.0778182	0.0756688	0.0960167	0.0722649	0.0710065	0.0867997	0.0814604	0.0407725	0.103285	0.121025	0.13099	0.0650232	0.0788165	0.108374	0.0712362	0.0779983	0.0747085	0.049905	0.0486632	0.201679	0.050053	0.0763678	0.0610082	0.0986351	0.0639461	0.0929971	0.0666198
cg00504595	0.337827	0.298621	0.193784	0.431341	0.403154	0.47655	0.31108	0.240955	0.249906	0.308182	0.415808	0.251637	0.511638	0.316728	0.364261	0.270517	0.263273	0.258171	0.342639	0.222941	0.221631	0.617996	0.412564	0.373792	0.319222	0.321921	0.48354	0.141077	0.288514	0.158813	0.308306	0.374275	0.310199	0.331929	0.357694	0.275977	0.285988	0.426429	0.444102	0.210851	0.0931915	0.415171	0.366925	0.120954	0.248824	0.427272	0.179929	0.259228	0.289064
cg00509616	0.369858	0.318594	0.158228	0.19809	0.187683	0.137777	0.277454	0.120555	0.0930147	0.123632	0.241941	0.105176	0.182157	0.172883	0.222742	0.213647	0.189608	0.274938	0.296569	0.131564	0.106776	0.121099	0.451878	0.437814	0.335815	0.166869	0.164097	0.114471	0.110658	0.109384	0.175206	0.278074	0.0857552	0.158144	0.491772	0.335304	0.282881	0.253325	0.39466	0.21715	0.219979	0.286385	0.182802	0.149542	0.215596	0.316938	0.107159	0.232105	0.140426
cg00510787	0.0695382	0.0548085	0.0519728	0.0554331	0.0760628	0.0544366	0.0716384	0.0566767	0.156512	0.0731434	0.0603208	0.0999765	0.0523008	0.0506649	0.0577943	0.0757627	0.0508512	0.0703022	0.0610592	0.0723205	0.051886	0.10934	0.06748	0.0459142	0.0596248	0.0576622	0.0588269	0.0553508	0.0618336	0.231786	0.0551478	0.0650456	0.0696377	0.0960529	0.0575644	0.0610053	0.051985	0.0707435	0.0332186	0.275396	0.0743001	0.0261008	0.0238982	0.0285595	0.0248238	0.106755	0.0290058	0.020053	0.0655161
cg00510956	0.945952	0.950019	0.956311	0.924043	0.94854	0.933348	0.977238	0.922981	0.8963	0.950687	0.941101	0.721124	0.957801	0.934667	0.946094	0.963111	0.956645	0.958298	0.970549	0.987967	0.949639	0.942743	0.956562	0.949351	0.970077	0.789807	0.950465	0.950776	0.942357	0.932966	0.797153	0.952022	0.952455	0.856753	0.966541	0.944575	0.960638	0.915439	0.958187	0.94756	0.959542	0.954371	0.95259	0.957948	0.949155	0.923786	0.950575	0.958267	0.947833
cg00511475	0.432816	0.515352	0.353296	0.345627	0.54907	0.202072	0.455436	0.298824	0.302421	0.382819	0.769208	0.269972	0.428974	0.310423	0.364438	0.40785	0.352609	0.384407	0.514574	0.553963	0.223967	0.55642	0.518685	0.472842	0.443906	0.587594	0.453397	0.701068	0.630229	0.147012	0.317929	0.389181	0.390656	0.252899	0.516151	0.447713	0.471699	0.296975	0.612821	0.237609	0.197487	0.536782	0.48452	0.275342	0.56869	0.563709	0.262058	0.408234	0.275724
cg00512279	0.315436	0.478531	0.598465	0.244467	0.508141	0.488777	0.24916	0.60455	0.103156	0.482325	0.489376	0.101218	0.429355	0.59647	0.400503	0.511043	0.419013	0.291533	0.248956	0.551471	0.696091	0.407125	0.41552	0.387392	0.304286	0.546229	0.197284	0.76377	0.699445	0.304842	0.487598	0.206902	0.103395	0.121221	0.485668	0.347821	0.336188	0.368362	0.434501	0.465046	0.403716	0.433873	0.483687	0.683788	0.538494	0.416431	0.59747	0.488364	0.409584
cg00512374	0.293243	0.212852	0.0994161	0.0325401	0.0289599	0.0475904	0.0618813	0.565651	0.0361076	0.0420287	0.707665	0.0255731	0.0229445	0.0283289	0.165028	0.160222	0.0293388	0.0650016	0.123984	0.0256689	0.0288016	0.0205281	0.46581	0.469367	0.413486	0.023334	0.0216482	0.0267922	0.0230052	0.0258546	0.0234619	0.127875	0.0279922	0.090732	0.500826	0.2179	0.448845	0.0445052	0.61428	0.0323285	0.105204	0.278572	0.0455648	0.0379934	0.329846	0.402768	0.0337091	0.0804054	0.0559191
cg00513220	0.396001	0.325239	0.0954152	0.146288	0.186781	0.0788193	0.253701	0.0716746	0.0694567	0.105607	0.436609	0.0603992	0.0963294	0.158519	0.292976	0.131358	0.109001	0.196698	0.234945	0.17728	0.0767782	0.084991	0.53561	0.480945	0.325431	0.122653	0.10531	0.0792235	0.0622093	0.0635736	0.0977883	0.299466	0.0700398	0.0805368	0.561079	0.383608	0.393177	0.163871	0.419659	0.0913487	0.0689208	0.365813	0.212747	0.102913	0.163608	0.436408	0.0842341	0.354093	0.0702168
cg00513467	0.0843482	0.0738501	0.104574	0.070897	0.0646369	0.104894	0.158505	0.113167	0.0888394	0.111658	0.0866922	0.0941506	0.065396	0.0866878	0.0554238	0.120543	0.105649	0.12822	0.111169	0.10315	0.102361	0.0813832	0.103112	0.132139	0.0675486	0.0819685	0.10694	0.0854236	0.0923268	0.123129	0.0792182	0.0883128	0.0918411	0.0802659	0.0864999	0.0735455	0.0838163	0.0401065	0.0481718	0.0456574	0.153477	0.0876782	0.0523282	0.130097	0.149946	0.0578292	0.0681971	0.159606	0.112144
cg00514407	0.199314	0.262493	0.417202	0.322175	0.216468	0.218209	0.225143	0.224591	0.126449	0.237419	0.661669	0.216632	0.582529	0.154989	0.240742	0.444053	0.166514	0.242626	0.185643	0.695426	0.123796	0.370263	0.265826	0.218979	0.202718	0.598481	0.37793	0.303089	0.94796	0.116797	0.526332	0.279326	0.285088	0.199138	0.280938	0.156093	0.205286	0.388715	0.439571	0.140053	0.108478	0.509532	0.323491	0.351323	0.54947	0.463365	0.468284	0.284345	0.407267
cg00514895	0.342546	0.307623	0.252307	-0.00331219	0.537828	-0.0110931	0.179944	0.113347	-0.0242886	0.108349	0.633457	-0.0258991	-0.0195397	-0.00369047	0.261342	0.0257247	0.00648894	0.215515	0.24894	0.0316546	-0.0295477	-0.0212559	0.514811	0.476934	0.294828	0.216854	0.0375868	0.00821195	0.155805	-0.0307795	0.41193	0.210904	-0.0302813	0.0132766	0.510821	0.363735	0.308199	0.0412223	0.507875	0.0256927	0.0220617	0.0398998	0.0433013	0.030079	0.366115	0.441977	0.0279563	0.448539	0.0376973
cg00515905	0.843252	0.572825	0.474366	0.797965	0.523584	0.640176	0.613595	0.506233	0.260768	0.548132	0.55349	0.411827	0.713501	0.492131	0.617672	0.56626	0.513876	0.617489	0.69852	0.468877	0.265035	0.758378	0.711713	0.736523	0.663641	0.491951	0.737114	0.259867	0.319914	0.407435	0.671785	0.831317	0.593803	0.496367	0.682575	0.581444	0.655469	0.711534	0.668032	0.540165	0.329292	0.757869	0.642312	0.334211	0.516839	0.564119	0.477972	0.590247	0.622844
cg00516481	0.39868	0.579995	0.681612	0.300727	0.560375	0.538968	0.477599	0.487625	0.431687	0.297815	0.709016	0.184871	0.534111	0.459068	0.505761	0.54767	0.536371	0.478338	0.380399	0.58945	0.446505	0.531216	0.452701	0.497115	0.56588	0.46897	0.196698	0.780684	0.893838	0.429818	0.50116	0.327398	0.528503	0.55898	0.487286	0.498812	0.262056	0.39887	0.584489	0.342338	0.438856	0.73376	0.509352	0.596855	0.68207	0.542441	0.561075	0.523755	0.362502
cg00518989	0.0271505	0.0375213	0.034727	0.036382	0.0478136	0.0327781	0.0387843	0.0337416	0.0297144	0.0389387	0.0312031	0.0405237	0.0367131	0.0373609	0.0367625	0.0272535	0.0319988	0.054697	0.0223937	0.0311078	0.0316153	0.0320782	0.0311919	0.0332463	0.0289756	0.0363664	0.0310687	0.0456997	0.0210032	0.0229718	0.0359402	0.0348831	0.0272069	0.0287119	0.0364141	0.0328686	0.0382109	0.0466322	0.0468645	0.0286571	0.0423218	0.029139	0.0298242	0.0318504	0.0308182	0.0561051	0.0339951	0.0244576	0.0255525
cg00519208	0.891004	0.600803	0.440299	0.765373	0.591343	0.613988	0.820013	0.848916	0.376818	0.405037	0.792242	0.26391	0.730668	0.411668	0.880173	0.577257	0.887038	0.876372	0.829608	0.468582	0.805837	0.61612	0.827001	0.79036	0.629725	0.381236	0.642776	0.95379	0.287403	0.41965	0.519337	0.839474	0.541902	0.708447	0.706086	0.590098	0.730223	0.718151	0.660497	0.54919	0.85	0.769253	0.618904	0.847718	0.469054	0.787049	0.664409	0.553702	0.554698
cg00519627	0.010428	0.0180735	0.0409502	0.00507829	0.0103856	0.000450484	0.00764322	0.0158857	0.0441156	0.00403492	0.0235861	0.0195472	0.00470314	0.0158144	0.0133361	0.0368396	0.0471383	0.0456678	0.0238142	0.027585	0.097181	0.0141748	0.0226308	0.0178884	0.00177881	0.00751388	0.0282139	0.0117815	0.0162618	0.0291003	0.00902774	0.0176206	0.000947529	0.0225239	0.0124359	0.0104816	0.0189295	0.0194249	0.0130789	0.0138853	0.012298	0.00902329	0.0137756	0.0161445	0.0134691	0.386053	0.0169315	0.013525	0.0127324
cg00520135	0.660382	0.698571	0.733622	0.602619	0.775436	0.711462	0.638835	0.853848	0.843819	0.56239	0.854612	0.535469	0.572939	0.714525	0.685433	0.752456	0.798401	0.656216	0.720281	0.726121	0.763651	0.652002	0.723614	0.769955	0.715211	0.535747	0.663088	0.872831	0.684056	0.671433	0.437118	0.554477	0.552914	0.831282	0.694734	0.736008	0.611561	0.734953	0.779833	0.618765	0.818955	0.666919	0.538714	0.831501	0.488376	0.809292	0.781718	0.772408	0.624559
cg00520708	0.216622	0.172877	0.128688	0.152792	0.169347	0.188503	0.217321	0.171671	0.160657	0.216546	0.858323	0.204415	0.185868	0.132489	0.209107	0.137452	0.210142	0.184399	0.219256	0.13834	0.137813	0.139287	0.350396	0.257417	0.19546	0.189679	0.194989	0.178717	0.113464	0.162894	0.153993	0.223018	0.136838	0.265592	0.226601	0.181507	0.173392	0.188964	0.372657	0.166749	0.179128	0.321173	0.179974	0.0945701	0.123226	0.400443	0.0684534	0.32809	0.158333
cg00521434	0.908152	0.898238	0.902018	0.915202	0.817783	0.908874	0.923595	0.919916	0.920614	0.884133	0.910637	0.728142	0.830865	0.898824	0.899069	0.902093	0.901064	0.906614	0.915146	0.892174	0.90059	0.913973	0.896896	0.88097	0.898728	0.562142	0.902901	0.915181	0.456017	0.898	0.899298	0.907888	0.904004	0.888493	0.840573	0.909261	0.88988	0.89393	0.911858	0.858921	0.918131	0.896468	0.899704	0.929804	0.72416	0.912464	0.890925	0.885267	0.870417
cg00521598	0.0358208	0.0468413	0.0673423	0.0399012	0.0539576	0.0494374	0.071881	0.0534248	0.040763	0.0745941	0.0420105	0.047605	0.0563822	0.0414195	0.0584961	0.0578387	0.0479252	0.060881	0.0429386	0.0350787	0.0327295	0.03588	0.0360918	0.0585896	0.0544461	0.0418854	0.0388023	0.0472992	0.0358384	0.0373978	0.0442285	0.0473126	0.0569247	0.0375256	0.0627808	0.0654692	0.0486922	0.0562723	0.0492344	0.0744033	0.0522268	0.0368106	0.0338947	0.044042	0.0458553	0.0971931	0.0399731	0.0420985	0.0702117
cg00522034	0.0130878	0.0194029	0.0159374	0.0127256	0.0137629	0.00997415	0.0191359	0.0131172	0.0148591	0.0181364	0.0164996	0.0143849	0.0138085	0.0136709	0.0158311	0.0140802	0.01635	0.0209146	0.0151523	0.016007	0.015473	0.0170437	0.0166434	0.0146242	0.011299	0.0136602	0.0213691	0.0136618	0.0127132	0.0169388	0.015375	0.0150097	0.0129339	0.0141128	0.0111282	0.0155727	0.0137227	0.0150066	0.0155323	0.0159842	0.0149979	0.0151119	0.0159527	0.0178552	0.0173269	0.0170554	0.0175505	0.0278962	0.011454
cg00522316	0.0537207	0.0521068	0.039081	0.0543573	0.0495885	0.0518159	0.0536533	0.0473877	0.070069	0.0441402	0.0492303	0.051476	0.0496947	0.046685	0.0448484	0.0825163	0.0397291	0.0465964	0.0387939	0.0529807	0.0414394	0.0555707	0.0457991	0.0692164	0.0373691	0.0554554	0.0458573	0.0407594	0.0457451	0.0503255	0.0501341	0.0422908	0.0425454	0.0471274	0.0392126	0.0477008	0.0485311	0.0433262	0.062682	0.0457277	0.0460872	0.0547241	0.0601431	0.0539638	0.0344298	0.0523194	0.0524132	0.0467761	0.0733382
cg00524288	0.040289	0.0270248	0.0283728	0.0221919	0.0141749	0.0163791	0.0444465	0.02444	0.0160556	0.0316313	0.0308515	0.0378136	0.029146	0.0421333	0.0222668	0.0720326	0.0214921	0.0427374	0.0776581	0.121343	0.032834	0.0396995	0.0575942	0.0596447	0.0150482	0.0295923	0.088414	0.0371645	0.069276	0.0713889	0.0206442	0.0136523	0.0226076	0.0351699	0.0204286	0.0242854	0.0390817	0.0540517	0.0417367	0.0429773	0.0328804	0.0301163	0.0306824	0.0435964	0.029072	0.389902	0.0424105	0.0250366	0.0444046
cg00528052	0.0465833	0.0418449	0.0345297	0.0384716	0.035139	0.0335288	0.0755144	0.0363933	0.0298713	0.0339929	0.0457136	0.0345967	0.0398334	0.0386264	0.0346341	0.0315721	0.0324666	0.0373381	0.0342462	0.0338493	0.0303214	0.0342479	0.278156	0.39837	0.139139	0.0345618	0.0404782	0.0330322	0.031657	0.0316284	0.0390332	0.046512	0.036277	0.0351398	0.432883	0.104887	0.125994	0.0279436	0.0456118	0.0380205	0.0356044	0.156174	0.0322838	0.0458585	0.082055	0.349913	0.0374164	0.0799231	0.035618
cg00528967	0.0185659	0.0181023	0.0169662	0.0176646	0.0176795	0.0165345	0.0177334	0.0175281	0.0219974	0.0171895	0.0211689	0.0179742	0.0167748	0.0206838	0.0180969	0.0177748	0.0172679	0.0202889	0.0169815	0.0192933	0.0193758	0.0182867	0.0176906	0.0183333	0.0153086	0.0192752	0.0167489	0.0517373	0.0188423	0.018193	0.0172433	0.017024	0.0162284	0.0176188	0.0159869	0.0180871	0.018795	0.0211819	0.0198448	0.0198779	0.0120831	0.0162415	0.0164711	0.0225725	0.0236613	0.0270264	0.0236022	0.0163497	0.0148876
cg00532335	0.509592	0.516075	0.293599	0.532274	0.383638	0.519983	0.605279	0.56087	0.596161	0.356078	0.410304	0.310717	0.448686	0.419195	0.551621	0.384684	0.602755	0.605022	0.579533	0.291395	0.432922	0.564374	0.518373	0.530076	0.574935	0.319685	0.64184	0.303585	0.259604	0.449191	0.407598	0.506589	0.456637	0.652306	0.433626	0.526203	0.517825	0.569895	0.553562	0.495312	0.48382	0.538386	0.445018	0.589495	0.447927	0.399614	0.508754	0.422949	0.430697
cg00532890	0.0686063	0.0785746	0.0527431	0.0505701	0.0429957	0.0423014	0.0919171	0.0522562	0.0367937	0.0510025	0.0755577	0.0457598	0.0444085	0.0400114	0.0450375	0.0416677	0.05694	0.0330316	0.0589504	0.0635484	0.0261913	0.0693371	0.137683	0.169548	0.0523433	0.0296167	0.0783917	0.0452827	0.058825	0.0346031	0.0412019	0.0497591	0.0466758	0.0439031	0.141931	0.0560179	0.0627133	0.0859761	0.0641084	0.0347099	0.0375189	0.0363355	0.0435036	0.0522018	0.0477706	0.148393	0.052446	0.0485408	0.03628
cg00534274	0.226758	0.200854	0.178431	0.361765	0.198635	0.176983	0.296415	0.129384	0.0942048	0.137025	0.19988	0.190493	0.30791	0.199937	0.167687	0.215846	0.151012	0.256922	0.228206	0.127987	0.244792	0.156838	0.223603	0.0947712	0.20483	0.210822	0.263483	0.0217075	0.119699	0.0829224	0.2072	0.435627	0.215014	0.153501	0.14153	0.0666219	0.274154	0.214577	0.273405	0.158669	0.106063	0.298863	0.296095	0.100364	0.161031	0.326406	0.174931	0.158892	0.0898454
cg00537910	0.919369	0.908825	0.911838	0.881895	0.881003	0.908163	0.907647	0.927403	0.90172	0.942183	0.903262	0.894765	0.892471	0.898985	0.855266	0.933317	0.891429	0.906598	0.895987	0.900581	0.892222	0.914562	0.905941	0.898301	0.938942	0.896147	0.907003	0.911467	0.905714	0.913936	0.889185	0.853982	0.8674	0.896335	0.940354	0.915626	0.881754	0.845846	0.931249	0.917616	0.892274	0.924697	0.882877	0.903957	0.870336	0.868293	0.904835	0.904669	0.928606
cg00539322	0.818719	0.862371	0.827138	0.864359	0.851491	0.829479	0.859193	0.851418	0.891335	0.766289	0.882979	0.724358	0.70587	0.679685	0.850301	0.869012	0.896603	0.85966	0.821729	0.83427	0.817673	0.855372	0.890872	0.89125	0.85701	0.687394	0.829424	0.918874	0.893116	0.765597	0.723742	0.836628	0.8653	0.783498	0.893961	0.922826	0.873424	0.815953	0.872317	0.819891	0.889944	0.817284	0.783225	0.906923	0.896035	0.853685	0.860127	0.866054	0.839306
cg00539716	0.057532	0.0621422	0.0462007	0.0658208	0.0908056	0.0530504	0.0797997	0.0685254	0.0905175	0.0599923	0.093632	0.0553833	0.0618606	0.0920443	0.0810059	0.0557664	0.0683123	0.0543348	0.064461	0.0713817	0.0670514	0.0801473	0.0778097	0.0387841	0.0677538	0.0784674	0.0410937	0.0619205	0.0644904	0.0652566	0.0587636	0.0591078	0.126415	0.0815214	0.070489	0.06432	0.0599953	0.0997683	0.0556199	0.056844	0.0774737	0.0553308	0.0738714	0.0775836	0.0724657	0.090681	0.0655336	0.0517651	0.0668786
cg00540544	0.0337931	0.0328068	0.0310092	0.0477222	0.0321412	0.0325886	0.0309111	0.0312529	0.0397936	0.0341232	0.0369722	0.0350913	0.0277541	0.0418743	0.0342048	0.0386484	0.0373773	0.0334843	0.0348606	0.0421915	0.0392447	0.0357812	0.0391429	0.0292885	0.0307001	0.0302199	0.0356538	0.0379505	0.0507914	0.0387499	0.030811	0.0340945	0.0328646	0.0301965	0.0301616	0.0318517	0.038863	0.0670018	0.0426716	0.0279925	0.0330943	0.0528169	0.0354154	0.0490488	0.0407053	0.0505378	0.0391369	0.0316443	0.0560869
cg00544557	0.755298	0.747636	0.575617	0.801162	0.497047	0.837205	0.811814	0.665861	0.871256	0.626301	0.603528	0.757998	0.649932	0.805335	0.767241	0.534748	0.817379	0.794322	0.795565	0.646499	0.698563	0.746529	0.704118	0.714775	0.81509	0.487329	0.84734	0.600065	0.688169	0.551463	0.816769	0.80193	0.858646	0.794474	0.654019	0.773416	0.756854	0.611393	0.786323	0.520757	0.89711	0.849136	0.688516	0.804546	0.43021	0.763008	0.75886	0.590596	0.581411
cg00545573	0.0539641	0.0525791	0.0650461	0.0469812	0.0569911	0.0526308	0.105176	0.123978	0.0909088	0.0698476	0.0481642	0.0417909	0.0497951	0.0538071	0.0576807	0.0638075	0.0624777	0.0939794	0.0474183	0.0753092	0.0562297	0.074585	0.0690986	0.0599345	0.0664222	0.0522107	0.0665087	0.0695625	0.0794014	0.072492	0.0522583	0.0551544	0.0742015	0.0484338	0.0644166	0.0533629	0.0711811	0.0765903	0.058331	0.0693664	0.0610589	0.0602165	0.0477629	0.0618165	0.0771313	0.0764875	0.0727356	0.0551713	0.0453618
cg00546491	0.40109	0.4614	0.607506	0.279471	0.576833	0.351289	0.364975	0.595208	0.559763	0.532821	0.506387	0.182344	0.393949	0.426056	0.457456	0.549822	0.468594	0.386778	0.400947	0.504033	0.662226	0.380221	0.475163	0.448099	0.370919	0.579339	0.400415	0.68073	0.408924	0.661903	0.434681	0.297592	0.573468	0.555658	0.499095	0.42267	0.344772	0.447984	0.43115	0.512816	0.609956	0.411808	0.374092	0.71829	0.496083	0.535568	0.625437	0.497669	0.450238
cg00546897	0.623023	0.471131	0.37479	0.535461	0.388462	0.338548	0.500326	0.436985	0.196158	0.384881	0.643511	0.364489	0.401916	0.425304	0.492196	0.457083	0.460979	0.426602	0.559953	0.345715	0.254704	0.491634	0.52904	0.531369	0.471758	0.364293	0.391362	0.201334	0.154742	0.381747	0.425377	0.61094	0.411359	0.439391	0.406607	0.401446	0.488173	0.414681	0.589895	0.386425	0.322218	0.531552	0.460327	0.257291	0.388	0.527694	0.309239	0.432449	0.334702
cg00547018	0.155263	0.175565	0.174391	0.0586068	0.133821	0.16507	0.138026	0.131985	0.238718	0.254474	0.112038	0.206949	0.189019	0.119757	0.0755968	0.0711352	0.800499	0.253675	0.0485768	0.0567823	0.2576	0.127145	0.0559413	0.178354	0.223897	0.159767	0.149034	0.0716228	0.0845989	0.0992808	0.0801546	0.112773	0.197973	0.142716	0.221393	0.153793	0.191892	0.070589	0.267974	0.0645006	0.110706	0.368457	0.13249	0.074047	0.0723163	0.0725578	0.118391	0.321343	0.130464
cg00547829	0.0433226	0.0365616	0.0202188	0.0357485	0.0598843	0.0363794	0.0373941	0.0379609	0.0307611	0.046902	0.0462811	0.0320044	0.0223356	0.0288782	0.0422072	0.0485489	0.0313211	0.0399348	0.0386848	0.0329414	0.0483067	0.0652263	0.0314195	0.0319444	0.0276203	0.023573	0.0669435	0.0277144	0.0430639	0.0330505	0.0298274	0.0307615	0.0230909	0.0476224	0.0355846	0.0279798	0.0367876	0.11773	0.0332712	0.036728	0.0372694	0.0316221	0.0310197	0.0318209	0.0336269	0.145136	0.0365157	0.0316607	0.0323277
cg00548268	0.580921	0.619226	0.710592	0.5291	0.654051	0.610994	0.525137	0.684266	0.762574	0.588294	0.665585	0.321672	0.669916	0.666251	0.627738	0.645112	0.634037	0.546784	0.56113	0.68222	0.684639	0.503134	0.612505	0.613486	0.552882	0.673259	0.530557	0.792526	0.755315	0.684039	0.557518	0.431616	0.500957	0.668162	0.644646	0.569348	0.553991	0.505101	0.582571	0.605045	0.751785	0.579606	0.525047	0.711426	0.665032	0.626517	0.70222	0.673685	0.555891
cg00550617	0.724322	0.375892	0.328092	0.656771	0.306842	0.49889	0.407568	0.125172	0.23649	0.316713	0.834782	0.371763	0.471543	0.416349	0.490002	0.553323	0.699327	0.415654	0.565594	0.339188	0.197015	0.617494	0.586323	0.555498	0.41654	0.35077	0.478739	0.231556	0.28985	0.210104	0.40561	0.627311	0.36026	0.503181	0.319526	0.407695	0.389327	0.595407	0.63826	0.249732	0.209998	0.532154	0.505474	0.235113	0.338439	0.590111	0.21888	0.349963	0.51572
cg00554250	0.48381	0.557423	0.736166	0.543259	0.696868	0.589046	0.531521	0.813364	0.812371	0.592566	0.672948	0.647097	0.578249	0.659836	0.632687	0.636001	0.629597	0.677097	0.486365	0.688552	0.783877	0.361668	0.511788	0.512557	0.570199	0.723314	0.603307	0.843442	0.534964	0.78305	0.432672	0.531317	0.686981	0.76479	0.536177	0.512872	0.519267	0.548475	0.577578	0.56032	0.865867	0.626676	0.613206	0.8309	0.480879	0.632818	0.74955	0.69195	0.618441
cg00554682	0.0810329	0.311387	0.407927	0.0820957	0.520062	0.350025	0.109905	0.594146	0.0666346	0.0762298	0.482099	0.067071	0.455021	0.0718693	0.169514	0.504148	0.129893	0.125113	0.146816	0.512067	0.463478	0.290779	0.153436	0.157078	0.141103	0.388233	0.0686097	0.234622	0.700712	0.0608515	0.336579	0.111308	0.0581092	0.504023	0.224666	0.167237	0.159586	0.188908	0.283029	0.16034	0.0517894	0.352664	0.26178	0.35879	0.544083	0.288595	0.422443	0.516578	0.416564
cg00554702	0.0558251	0.0493761	0.0710169	0.0694182	0.124659	0.078922	0.0766673	0.0620906	0.0578923	0.0976235	0.162161	0.047662	0.107711	0.108724	0.0811213	0.0384966	0.0665029	0.0494845	0.0354978	0.0475285	0.0460024	0.0651856	0.0309364	0.134017	0.0656166	0.0829081	0.0794404	0.042237	0.0498741	0.0232289	0.0807566	0.0781473	0.198947	0.0788571	0.0548014	0.083362	0.118167	0.0878801	0.0778658	0.0700729	0.0708646	0.0520774	0.065277	0.0560422	0.0466482	0.114799	0.0630833	0.0470526	0.0646223
cg00556408	0.786543	0.796109	0.482459	0.785932	0.594751	0.723139	0.792988	0.686877	0.850105	0.631947	0.852166	0.405243	0.609317	0.448178	0.770243	0.521999	0.817848	0.77561	0.823928	0.631809	0.378867	0.662815	0.793374	0.77746	0.822946	0.476059	0.796609	0.574292	0.504247	0.584794	0.57824	0.75902	0.801217	0.816057	0.720864	0.821457	0.746821	0.646372	0.824808	0.761772	0.420317	0.687958	0.724434	0.846231	0.421924	0.896769	0.748188	0.738161	0.521519
cg00557354	0.292115	0.43623	0.712774	0.0872853	0.652246	0.145164	0.122457	0.373325	0.0577573	0.270675	0.607967	0.0043992	0.599398	0.641162	0.342041	0.648047	0.0881686	0.155191	0.135941	0.66432	0.0314758	0.521095	0.442777	0.410052	0.334188	0.69868	0.140682	0.467401	0.682753	0.0198932	0.633973	0.130313	0.0780005	0.117057	0.489198	0.348112	0.360758	0.0786469	0.534431	0.135877	0.0453792	0.494814	0.358012	0.118397	0.594525	0.422002	0.648588	0.633147	0.545242
cg00559473	0.0387978	0.0452839	0.0203559	0.0503902	0.062556	0.0502518	0.0499456	0.0586916	0.0603153	0.0329173	0.0423801	0.0456352	0.0369381	0.0760682	0.05474	0.0341437	0.03485	0.0392168	0.0353211	0.0501246	0.0401376	0.039869	0.0527932	0.06627	0.0495688	0.0399555	0.0772641	0.0279068	0.0425654	0.0413512	0.0498646	0.0466749	0.0589633	0.0532581	0.0380054	0.0673852	0.0431078	0.0675983	0.0679051	0.0466557	0.0610613	0.0233204	0.0279877	0.0498157	0.0356937	0.113005	0.0363253	0.0223545	0.0380206
cg00560119	0.0509566	0.0406587	0.0740157	0.0388737	0.0495142	0.0418104	0.0489327	0.0406097	0.045792	0.0403391	0.807219	0.0426502	0.0372995	0.0341822	0.0398572	0.0390651	0.0462115	0.0681108	0.0389805	0.0425137	0.0402339	0.0445907	0.05142	0.0544564	0.0436764	0.0461083	0.0416598	0.0536097	0.0459668	0.035805	0.0388644	0.0441124	0.0476864	0.0384874	0.0417461	0.0451971	0.0488984	0.0462815	0.255419	0.0249564	0.0189552	0.0318933	0.0230678	0.0277609	0.0293622	0.459379	0.02683	0.0225326	0.0244173
cg00563229	0.0266613	0.0297906	0.0300609	0.0289683	0.0250067	0.0254098	0.029811	0.0287353	0.02706	0.029002	0.0329153	0.0266462	0.0327799	0.0332289	0.0294839	0.0255039	0.024173	0.0239406	0.0228059	0.0247918	0.0236315	0.0287068	0.021316	0.0299543	0.0256638	0.0276608	0.0299171	0.0278314	0.0228631	0.0250475	0.029351	0.0308493	0.0301375	0.0262886	0.0242095	0.0379983	0.0238324	0.0301289	0.456531	0.0208112	0.0180146	0.0570577	0.021575	0.0223386	0.0142833	0.393826	0.022119	0.0249634	0.0206943
cg00563845	0.283006	0.174558	0.141159	0.187655	0.276138	0.400462	0.198168	0.154866	0.101961	0.241869	0.423762	0.12142	0.150194	0.253471	0.178125	0.3447	0.261387	0.171257	0.291325	0.219541	0.180032	0.400757	0.200535	0.261392	0.231928	0.19603	0.237207	0.27312	0.0802703	0.190924	0.149539	0.176808	0.118849	0.254825	0.271124	0.0999548	0.178385	0.141149	0.572642	0.219258	0.167611	0.265353	0.169256	0.303579	0.176395	0.315026	0.235484	0.184646	0.120324
cg00563926	0.356579	0.380519	0.395523	0.476263	0.294488	0.379426	0.328825	0.147654	0.056711	0.3529	0.988915	0.193762	0.27515	0.349796	0.287398	0.782254	0.266223	0.233892	0.41133	0.738872	0.0367958	0.252614	0.426409	0.299416	0.34367	0.22894	0.257037	0.407933	0.0566108	0.207415	0.304958	0.39301	0.223579	0.310154	0.466767	0.289744	0.35257	0.214681	0.588187	0.242362	0.344563	0.430957	0.338854	0.519316	0.286241	0.709266	0.233728	0.263954	0.255492
cg00563932	0.594005	0.597809	0.658267	0.580224	0.626223	0.592366	0.698875	0.464495	0.747629	0.487042	0.568445	0.515283	0.353148	0.557044	0.629643	0.653402	0.662805	0.65641	0.652417	0.394632	0.698603	0.508813	0.595518	0.584805	0.696239	0.354971	0.729172	0.49538	0.420218	0.466112	0.479062	0.635611	0.670537	0.620565	0.556492	0.645378	0.612487	0.466931	0.646365	0.683384	0.603217	0.648155	0.639179	0.56893	0.329909	0.638553	0.769128	0.543044	0.55009
cg00564163	0.437266	0.40667	0.632794	0.185372	0.248458	0.158322	0.297806	0.0688534	0.10161	0.13375	0.804112	0.088441	0.24186	0.123012	0.219397	0.308315	0.232442	0.17002	0.421478	0.116309	0.562726	0.11332	0.613459	0.57171	0.346767	0.106604	0.125123	0.0786491	0.0767851	0.102396	0.15359	0.312992	0.0617301	0.106525	0.659867	0.465269	0.416717	0.219617	0.670362	0.139529	0.36401	0.27674	0.196675	0.420669	0.192921	0.664249	0.101015	0.195433	0.102344
cg00565075	0.100096	0.16261	0.199173	0.106115	0.183811	0.110767	0.138672	0.0713268	0.28027	0.0990916	0.100597	0.0851307	0.0989238	0.0906956	0.172714	0.111838	0.297994	0.168305	0.160735	0.162344	0.0984844	0.130319	0.154515	0.111455	0.113755	0.0998445	0.188819	0.176179	0.0788432	0.0768042	0.115707	0.128592	0.106813	0.114331	0.102705	0.119471	0.132157	0.0906591	0.255125	0.0868666	0.246145	0.0703737	0.19704	0.089132	0.126955	0.161268	0.0799655	0.268374	0.0446453
cg00565688	0.440388	0.524394	0.407339	0.558337	0.627165	0.542623	0.425883	0.533007	0.488521	0.489649	0.613114	0.0280461	0.135008	0.591042	0.45928	0.470658	0.219577	0.393608	0.39087	0.542733	0.0839423	0.449291	0.486589	0.480478	0.427991	0.476737	0.156116	0.751893	0.563075	0.0350102	0.611026	0.35217	-0.0136365	0.37343	0.577529	0.432821	0.419881	0.247694	0.54276	0.109193	0.345003	0.526883	0.526585	0.363276	0.293055	0.517152	0.0486432	0.282498	0.560565
cg00566759	0.256177	0.218324	0.0135183	0.0275526	0.0732544	0.0399868	0.16441	0.0116013	0.00678465	0.0385875	0.399095	0.0148205	0.0202793	0.0250941	0.111069	0.0346799	0.0372151	0.143773	0.218321	0.0364491	0.0133598	0.0158737	0.390221	0.393729	0.28136	0.0546465	0.0402822	0.0119607	0.00761752	0.0155294	0.0303714	0.161953	0.0114413	0.0191017	0.45828	0.320695	0.249773	0.0490242	0.0790652	0.0474395	0.0277168	0.0606489	0.0803719	0.359786	0.0632675	0.311509	0.0513647	0.114871	0.043215
cg00567479	0.0234912	0.0277482	0.0320704	0.0311598	0.0353604	0.0316321	0.0232378	0.0335455	0.0309952	0.0301808	0.033444	0.0317468	0.0344526	0.0330888	0.0332724	0.0262301	0.0243214	0.0318758	0.0204552	0.0360581	0.0251447	0.02196	0.0306481	0.0365155	0.024991	0.0279313	0.0235899	0.030865	0.0316441	0.0229518	0.0312533	0.0323454	0.0278816	0.0222316	0.0369647	0.0352423	0.0286501	0.0321266	0.0276421	0.0289167	0.0217369	0.0304941	0.0240298	0.0258108	0.0281317	0.0323799	0.0296919	0.0333116	0.0280652
cg00567749	0.162265	0.366155	0.885776	0.234721	0.655544	0.228253	0.146723	0.128687	0.14727	0.251033	0.693631	0.127907	0.478979	0.15325	0.378966	0.366018	0.536092	0.207288	0.149485	0.807607	0.992869	0.346562	0.210493	0.200008	0.139909	0.64958	0.589436	0.685667	0.641921	0.127671	0.387151	0.138713	0.750573	0.134305	0.259015	0.134057	0.152925	0.451584	0.43075	0.120265	0.0727629	0.30861	0.23145	0.546048	0.714261	0.35204	0.554279	0.572075	0.716727
cg00568128	0.0776984	0.0604507	0.05787	0.0501031	0.0630293	0.0536227	0.0636799	0.0470878	0.0700827	0.0691871	0.0557159	0.0742699	0.0570444	0.0734643	0.0682505	0.0635445	0.0563692	0.0818735	0.0738834	0.0585961	0.052383	0.0532011	0.0704209	0.0308154	0.0672801	0.0497891	0.0373885	0.0332603	0.0566516	0.0504062	0.0484292	0.0567405	0.0507418	0.059093	0.0527278	0.0592041	0.0507395	0.0730385	0.0699894	0.0490388	0.0676595	0.048428	0.0599724	0.0671445	0.0510052	0.0587812	0.0690842	0.0445492	0.074188
cg00568792	0.0538855	0.0426478	0.0475438	0.0416597	0.0454368	0.0575092	0.0430134	0.0440298	0.0511012	0.0849886	0.0454898	0.0447171	0.0468552	0.0340756	0.0375996	0.0749435	0.0321427	0.0340444	0.0459546	0.0414197	0.0356213	0.0517898	0.0333077	0.0581189	0.0408936	0.0489985	0.0464264	0.0372427	0.0377685	0.0419485	0.0394634	0.0489421	0.032393	0.0551109	0.0381388	0.0438695	0.0393949	0.0684593	0.0531659	0.0336713	0.04457	0.0237794	0.040332	0.0586329	0.0423403	0.0600795	0.0494588	0.0351603	0.0621467
cg00569620	0.0461216	0.0347072	0.036689	0.0469033	0.0335715	0.0488805	0.0531629	0.039742	0.0324831	0.0419766	0.0552848	0.037386	0.0336259	0.0471681	0.0327047	0.0411198	0.0296508	0.0439031	0.0562936	0.059567	0.0314967	0.0463004	0.054979	0.0511544	0.0344246	0.0372368	0.0455172	0.0290904	0.0231731	0.0378709	0.0234477	0.0482565	0.0358805	0.0273469	0.0427202	0.0416449	0.0371536	0.0587122	0.0302945	0.0620333	0.0301916	0.0217787	0.0334154	0.0388969	0.0369587	0.0407766	0.0497278	0.0286529	0.0516243
cg00571634	0.0921743	0.038642	0.0690506	0.0584674	0.0515247	0.0954739	0.0778452	0.0860848	0.0676413	0.076591	0.0425778	0.0590053	0.0490668	0.0598657	0.0523671	0.0482686	0.0382074	0.0742496	0.0405712	0.0709991	0.0687984	0.0653044	0.0436184	0.0777534	0.088414	0.0482739	0.0658562	0.0768739	0.0691671	0.0511458	0.0683416	0.0504598	0.0811803	0.0558181	0.0857694	0.0525313	0.0627929	0.0741942	0.062047	0.0521306	0.0518955	0.0531238	0.0516971	0.0687748	0.056662	0.0636753	0.0561927	0.0473031	0.0541362
cg00573606	0.665169	0.640151	0.568316	0.562181	0.472007	0.639572	0.570643	0.665225	0.82038	0.453869	0.550643	0.228338	0.667286	0.44493	0.611238	0.43712	0.819834	0.54108	0.669145	0.789968	0.432632	0.651176	0.682064	0.749662	0.646525	0.411119	0.629613	0.411334	0.507024	0.265072	0.58748	0.447836	0.633082	0.777599	0.67074	0.697671	0.593671	0.5142	0.745951	0.660831	0.728372	0.63859	0.555871	0.555368	0.473363	0.764639	0.517898	0.51031	0.446033
cg00575744	0.121642	0.0801859	0.100705	0.155366	0.400792	0.151072	0.169788	0.155786	0.0730121	0.168413	0.078813	0.104504	0.124827	0.100781	0.157501	0.123235	0.0776085	0.145634	0.159239	0.0855597	0.0738951	0.120834	0.122329	0.0962937	0.111274	0.129735	0.104445	0.0697369	0.0604847	0.0760538	0.159553	0.258641	0.1274	0.115664	0.0981764	0.105448	0.135328	0.129671	0.188236	0.123724	0.07454	0.176963	0.19427	0.119874	0.0909183	0.101334	0.219883	0.12358	0.126605
cg00576250	0.25492	0.270535	0.30632	0.365503	0.307119	0.41365	0.175773	0.0657723	0.105747	0.0715328	0.402761	0.0597301	0.0748874	0.0950222	0.207555	0.494092	0.0812468	0.145067	0.195977	0.091507	0.0408109	0.161902	0.332993	0.329729	0.192965	0.164888	0.0712214	0.109857	0.0348053	0.0544656	0.407722	0.118932	0.0684343	0.331815	0.34431	0.260411	0.227489	0.0632459	0.207492	0.0543325	0.145535	0.401624	0.0839531	0.302236	0.308025	0.411621	0.457915	0.276663	0.238557
cg00577167	0.555292	0.427056	0.294163	0.833044	0.517235	0.62842	0.505454	0.434951	0.437586	0.365841	0.615111	0.314344	0.678108	0.298441	0.490952	0.556787	1.07227	0.608075	0.570805	0.492821	0.702159	0.932684	0.57583	0.594306	0.608882	0.542975	0.470479	0.282253	0.261293	0.410079	0.397483	0.689931	0.450321	0.593168	0.425749	0.334034	0.538502	0.613818	0.689745	0.361949	0.739109	0.634265	0.533628	0.506475	0.362821	0.565598	0.328825	0.332619	0.591509
cg00577464	0.160147	0.197066	0.100576	0.0211209	0.0392446	0.0274949	0.103012	0.0332231	0.0279488	0.0463241	0.656962	0.0296925	0.04778	0.0773635	0.0626823	0.0214918	0.0211037	0.150684	0.118608	0.031997	0.0195317	0.0181529	0.403741	0.329789	0.151462	0.0359966	0.0251763	0.073737	0.493491	0.0191739	0.0457694	0.129454	0.020832	0.0225919	0.338942	0.225796	0.209689	0.0605926	0.409817	0.0406794	0.0377257	0.0810796	0.052062	0.0517439	0.329903	0.44689	0.0345624	0.200689	0.312757
cg00579393	0.898492	0.91867	0.836571	0.923037	0.896048	0.880377	0.931882	0.945748	0.932284	0.925269	0.916508	0.711701	0.828795	0.915518	0.891495	0.850041	0.935024	0.88808	0.916634	0.924982	0.931105	0.908868	0.919503	0.880482	0.913205	0.668764	0.864371	0.927905	0.701553	0.899645	0.880662	0.873205	0.951118	0.912729	0.854028	0.918261	0.914332	0.848442	0.919615	0.862781	0.932361	0.862595	0.923644	0.783517	0.687109	0.861761	0.935835	0.925411	0.908158
cg00579402	0.581332	0.538541	0.669264	0.633586	0.447921	0.707741	0.746768	0.377402	0.222904	0.557731	0.713363	0.450544	0.686069	0.39532	0.514338	0.63813	0.654061	0.595682	0.641336	0.42746	0.789373	0.606828	0.564239	0.663397	0.655104	0.549613	0.510929	0.465143	0.490582	0.638622	0.581255	0.754689	0.44751	0.798013	0.651623	0.718864	0.700988	0.538244	0.733711	0.406954	0.827533	0.61941	0.58195	0.870116	0.408946	0.795703	0.374954	0.438089	0.433126
cg00581156	0.0245746	0.0267011	0.0356418	0.0251855	0.0281193	0.0225393	0.0291026	0.0368317	0.0472919	0.0358048	0.030694	0.0262729	0.0235617	0.0237314	0.025571	0.0320773	0.0311846	0.0491717	0.0285816	0.0309785	0.0364914	0.0298706	0.027547	0.0292937	0.0217197	0.0298393	0.0309836	0.0230613	0.0295185	0.0258251	0.0254065	0.0321608	0.0274175	0.0240482	0.0266959	0.0229138	0.0275987	0.0401816	0.0375189	0.0274944	0.023941	0.0231547	0.0245376	0.0385168	0.0229468	0.0402194	0.029083	0.0230591	0.0285565
cg00582628	0.182683	0.170362	0.168139	0.336227	0.173622	0.222992	0.181054	0.178943	0.153414	0.152526	0.249022	0.117472	0.187377	0.242553	0.272234	0.182597	0.543182	0.204875	0.201186	0.0940716	0.186123	0.273701	0.174472	0.220351	0.156516	0.184906	0.257117	0.102429	0.0980799	0.284279	0.205953	0.296246	0.188949	0.182365	0.163469	0.158225	0.155746	0.202177	0.348721	0.116246	0.22909	0.236868	0.182173	0.167257	0.160851	0.173084	0.279312	0.16441	0.29145
cg00585790	0.288863	0.21981	0.287752	0.617801	0.339587	0.210325	0.392432	0.271222	0.155523	0.332593	0.392367	0.217914	0.320516	0.174146	0.454631	0.535104	0.698951	0.47008	0.250682	0.167025	0.593579	0.314972	0.2274	0.19135	0.311307	0.252111	0.311783	0.830675	0.0850292	0.256122	0.368279	0.514558	0.530427	0.333399	0.114758	0.172981	0.23953	0.314979	0.358889	0.267472	0.821484	0.4394	0.40052	0.52798	0.171202	0.304281	0.331567	0.40515	0.359383
cg00585846	0.0240062	0.0306824	0.0281484	0.0299754	0.0302553	0.0267205	0.0322526	0.0401293	0.0334316	0.0500813	0.0328566	0.0312079	0.0298008	0.0315272	0.0383618	0.0267552	0.0403221	0.0455424	0.039514	0.0345215	0.0262055	0.0323931	0.034266	0.0266048	0.0214603	0.0382617	0.0407541	0.0311383	0.0349824	0.0313353	0.025181	0.0357798	0.0306528	0.0409302	0.0297245	0.0306934	0.0323574	0.0513958	0.0291625	0.0288966	0.0286264	0.0311851	0.0395754	0.0335251	0.0335663	0.040728	0.0286587	0.0303938	0.0255176
cg00586909	0.124244	0.0617624	0.0713387	0.0652555	0.0903909	0.0725966	0.0724855	0.0773994	0.0691281	0.0680029	0.0916685	0.0422081	0.118256	0.0662679	0.0871572	0.0322087	0.044895	0.0739102	0.0452947	0.0616132	0.019852	0.061304	0.0518076	0.144706	0.0507854	0.0523981	0.0815048	0.0539255	0.0409107	0.0256783	0.0784863	0.107095	0.0472666	0.0723004	0.097456	0.0924573	0.0836547	0.148827	0.0693864	0.0676359	0.0683356	0.0611761	0.0680841	0.0573723	0.0430285	0.133078	0.0515591	0.0495208	0.0576011
cg00587613	0.757146	0.49281	0.627449	0.860419	0.760535	0.905346	0.631802	0.839691	0.578923	0.592778	0.878416	0.336403	0.682974	0.775728	0.624109	0.819027	0.772579	0.651152	0.679073	0.540822	0.299828	0.643672	0.735556	0.686376	0.639674	0.333343	0.808793	0.870402	0.286942	0.724016	0.611298	0.774945	0.423288	0.86145	0.697624	0.697776	0.631417	0.499136	0.829732	0.563861	0.833221	0.825698	0.553358	0.8313	0.552635	0.809413	0.8327	0.767614	0.763182
cg00592315	0.903759	0.900522	0.840942	0.824818	0.882866	0.694702	0.899199	0.93243	0.665692	0.647936	0.92317	0.877365	0.814582	0.89566	0.896528	0.91214	0.687667	0.89764	0.896771	0.928931	0.84726	0.880721	0.903161	0.900273	0.889678	0.844006	0.889572	0.900014	0.751693	0.879249	0.927383	0.689228	0.923937	0.914759	0.642018	0.898159	0.873302	0.885429	0.856972	0.909052	0.925222	0.906394	0.465466	0.818232	0.916538	0.867394	0.922185	0.895043	0.863439
cg00594118	0.0374137	0.0485515	0.139792	0.0412294	0.053897	0.0450378	0.037711	0.0680621	0.0620007	0.0417809	0.0683008	0.0902005	0.0769288	0.091106	0.0672553	0.0419824	0.105641	0.121927	0.0429857	0.0519997	0.0887801	0.0648436	0.065952	0.0804174	0.0673876	0.0921172	0.09038	0.0969016	0.0498193	0.0359622	0.0413503	0.0490647	0.0568054	0.0451864	0.0592282	0.0543191	0.123841	0.103858	0.0658947	0.0599281	0.0661371	0.0508725	0.0707655	0.0811333	0.0407138	0.080681	0.0766752	0.0466573	0.0755578
cg00594952	0.785574	0.788131	0.797608	0.693654	0.482895	0.552309	0.737706	0.82457	0.798185	0.512899	0.880772	0.645596	0.816781	0.839846	0.769182	0.805172	0.838682	0.779972	0.821759	0.855753	0.857964	0.658751	0.822486	0.846988	0.819426	0.822817	0.73797	0.889099	0.852179	0.80393	0.696634	0.644402	0.758408	0.650356	0.785424	0.81031	0.753521	0.73022	0.855332	0.828386	0.874444	0.783664	0.696505	0.83617	0.794325	0.756561	0.786284	0.806337	0.676475
cg00597076	0.536568	0.595056	0.375098	0.561405	0.645763	0.499469	0.569258	0.623419	0.323502	0.529199	0.682769	0.359458	0.434071	0.388646	0.576428	0.681018	0.546857	0.562358	0.579815	0.573246	0.69871	0.453732	0.571022	0.624075	0.598893	0.527967	0.489397	0.767017	0.406369	0.558504	0.436493	0.572117	0.384504	0.396635	0.595716	0.604637	0.489277	0.47573	0.683863	0.487862	0.335477	0.585278	0.55991	0.695186	0.480938	0.595779	0.563146	0.638703	0.511184
cg00598858	0.0308345	0.0261203	0.0208619	0.0203796	0.0228261	0.0191662	0.0264127	0.0271084	0.0200109	0.0271778	0.0208996	0.0168031	0.0199517	0.0240621	0.0231379	0.0363332	0.0356144	0.0290487	0.0181677	0.0347659	0.0289557	0.0229559	0.0267588	0.0214963	0.0216486	0.0287635	0.0306749	0.022257	0.0270599	0.0291619	0.0227951	0.0219351	0.0250976	0.022613	0.0256733	0.0198836	0.0232341	0.0339513	0.0225761	0.0210083	0.0317168	0.0190787	0.0256385	0.0256184	0.0257879	0.0330189	0.0276219	0.0284689	0.0253981
cg00600684	0.910848	0.917514	0.909514	0.913613	0.930295	0.923567	0.879735	0.605834	0.921455	0.8372	0.908949	0.626332	0.922381	0.921836	0.907114	0.924696	0.931436	0.910312	0.919967	0.924655	0.909824	0.908771	0.915528	0.924426	0.903175	0.920854	0.887815	0.921876	0.915581	0.907891	0.924804	0.912107	0.91334	0.821181	0.92128	0.91827	0.926907	0.874496	0.936634	0.925359	0.608306	0.929847	0.947416	0.928604	0.954256	0.895502	0.944311	0.932225	0.895459
cg00601486	0.862274	0.85896	0.761493	0.872722	0.831523	0.866576	0.895285	0.857314	0.881875	0.719431	0.861439	0.64118	0.875941	0.85265	0.859901	0.8911	0.882535	0.867086	0.88226	0.896286	0.549702	0.880989	0.860111	0.860932	0.88182	0.553675	0.892587	0.782147	0.599789	0.779363	0.879861	0.888078	0.89755	0.867937	0.802955	0.867059	0.864838	0.795484	0.881816	0.884657	0.869773	0.909995	0.911805	0.867047	0.863494	0.870469	0.90312	0.879353	0.698173
cg00602891	0.0854736	0.0425914	0.069829	0.0462048	0.0571921	0.0439284	0.0718208	0.0804516	0.127856	0.0770805	0.0733864	0.0396203	0.0387919	0.0354898	0.0887774	0.0574996	0.060402	0.0807985	0.0465929	0.0671585	0.0648999	0.0841074	0.0710659	0.0285196	0.0537113	0.083471	0.0893869	0.0621607	0.0870846	0.071057	0.0546202	0.0490049	0.0586213	0.0996319	0.0684886	0.0447619	0.053087	0.064651	0.0467612	0.048579	0.0403766	0.258071	0.0409717	0.0380999	0.0340489	0.0678672	0.0452231	0.0992521	0.0444995
cg00605270	0.0746887	0.113192	0.0617848	0.0635884	0.0608369	0.035888	0.0306989	0.0303096	0.0261252	0.0312886	0.173248	0.0445549	0.0921584	0.119834	0.0794432	0.0967818	0.055246	0.0193327	0.0419271	0.0216344	0.0137846	0.029745	0.0657679	0.0840906	0.0706518	0.0290637	0.0515698	0.0361587	0.0300263	0.0319762	0.0517113	0.0889755	0.0811546	0.0538774	0.106382	0.104293	0.043854	0.054174	0.168664	0.0625043	0.032137	0.0463879	0.0491834	0.266493	0.0491846	0.304219	0.0699773	0.0617434	0.0533642
cg00609097	0.0258519	0.0281286	0.0443455	0.027929	0.0211478	0.0204472	0.0396867	0.0394522	0.0201307	0.0394459	0.0402906	0.0319889	0.0304876	0.0202518	0.0290552	0.0338182	0.0492938	0.0901262	0.0464251	0.0445756	0.0223534	0.0439572	0.0397827	0.0354919	0.0214521	0.0206508	0.0339676	0.0291655	0.0376597	0.0257411	0.0201577	0.0319655	0.0407371	0.0231533	0.0264347	0.0269388	0.0281393	0.0358202	0.402294	0.023766	0.0257402	0.02357	0.0252165	0.0279939	0.0170369	0.225412	0.0258553	0.0249383	0.0302981
cg00611397	0.921088	0.932906	0.934829	0.942543	0.934423	0.960241	0.910528	0.923073	0.89104	0.909413	0.925625	0.910155	0.926379	0.883326	0.92916	0.891163	0.921083	0.883198	0.935004	0.930696	0.956474	0.944077	0.929374	0.920111	0.920338	0.936073	0.888067	0.938617	0.937728	0.898261	0.928593	0.901449	0.864988	0.91174	0.931934	0.946159	0.932963	0.901859	0.932022	0.936391	0.889857	0.932944	0.934242	0.919262	0.77871	0.896298	0.929374	0.925847	0.93546
cg00612467	0.0913618	0.0454964	0.0388956	0.0577327	0.101876	0.128149	0.0671455	0.0615362	0.0891302	0.0615343	0.0561404	0.0493918	0.0717715	0.0966742	0.0915022	0.0414322	0.0392504	0.0589126	0.0469164	0.029689	0.0330372	0.045382	0.0514708	0.0694957	0.140985	0.0691624	0.0888033	0.0522787	0.0641545	0.0342212	0.0704613	0.0724474	0.0931888	0.0645454	0.0813215	0.106596	0.0486002	0.0793727	0.0782509	0.054636	0.0404797	0.178147	0.0631067	0.0690084	0.0747361	0.0665412	0.0704229	0.0791702	0.0550312
cg00613255	0.639746	0.581211	0.497771	0.65726	0.595886	0.613156	0.734218	0.613998	0.794841	0.548031	0.743397	0.365491	0.638704	0.556611	0.64379	0.545348	0.791407	0.693584	0.702733	0.555261	0.391626	0.665717	0.62347	0.608097	0.70693	0.432964	0.753125	0.451891	0.240963	0.474672	0.50565	0.690577	0.817916	0.792113	0.522832	0.668658	0.659708	0.524357	0.747843	0.629833	0.438003	0.696236	0.550899	0.775462	0.546291	0.7321	0.762956	0.519685	0.60474
cg00615377	0.332857	0.209817	0.0979696	0.091291	0.141487	0.0811233	0.156026	0.079784	0.0737131	0.128731	0.255181	0.0703529	0.116121	0.126511	0.151144	0.209897	0.121536	0.0885242	0.36564	0.104647	0.0924806	0.0818212	0.429261	0.420188	0.228785	0.0902264	0.0869306	0.0749085	0.0683592	0.0896579	0.0962786	0.156064	0.0688965	0.153176	0.371859	0.189947	0.188448	0.235899	0.233425	0.0949566	0.105615	0.127878	0.0796812	0.0795994	0.101995	0.303562	0.0962994	0.15424	0.0680328
cg00615915	0.0472253	0.116608	0.0930708	0.090485	0.0915484	0.116006	0.0718834	0.0174917	0.0427997	0.0685153	0.114046	0.0492689	0.0529339	0.0311477	0.0886765	0.12858	-0.000138616	0.0760815	0.101615	0.03953	0.112736	0.0902899	0.0587389	0.0525805	0.074459	0.0740346	-0.0213125	0.0791714	0.0856933	0.0185252	0.0353829	0.100318	0.00721446	0.0605731	0.0617143	0.019471	0.0394603	0.0894532	0.0645234	0.0660759	0.0573725	0.0502633	0.0619403	0.0682324	0.0616395	0.0650678	0.0604937	0.0485645	0.0723144
cg00616129	0.153109	0.141227	0.0410494	0.0666886	0.0145056	0.0215768	0.064405	0.0202688	0.0262151	0.0335873	0.496704	0.0338508	0.0101722	0.0397087	0.0497296	0.0147225	0.0196037	0.136026	0.168515	0.0182117	0.000582993	0.0211692	0.338448	0.203248	0.149466	0.0695371	0.0640049	0.00274981	0.0095996	0.0141106	0.0462789	0.154277	0.00950908	0.0304263	0.227956	0.212517	0.163481	0.0739848	0.348637	0.0438275	0.0376504	0.0447203	0.0613178	0.0358343	0.0388338	0.400292	0.0347399	0.041136	0.0417897
cg00616369	0.0162982	0.0184101	0.0227823	0.0116208	0.0170951	0.00932679	0.015141	0.020667	0.0216357	0.0208894	0.0156721	0.0136354	0.00949589	0.0138288	0.0123524	0.0168213	0.00916733	0.0138567	0.0122832	0.0145603	0.0121053	0.0196279	0.0193443	0.0227224	0.0165081	0.0086305	0.0219492	0.0130052	0.0127081	0.0147978	0.0129479	0.0122174	0.0203634	0.0130601	0.0127246	0.0109051	0.0121661	0.0169587	0.0149803	0.0142623	0.0138514	0.0148045	0.0148961	0.0143776	0.0130566	0.0187359	0.0138249	0.0160103	0.0152221
cg00617305	0.268528	0.242141	0.0901422	0.0291598	0.0738888	0.0229826	0.170398	0.0296657	0.0240107	0.0229036	0.725861	0.0193945	0.0220937	0.0319475	0.0905945	0.0432984	0.0301128	0.0719952	0.160507	0.293565	0.0205048	0.026082	0.494801	0.439309	0.258461	0.553333	0.0507233	0.295314	0.0207945	0.0180682	0.0341945	0.178548	0.0247244	0.0260372	0.54464	0.361067	0.363197	0.0785327	0.526354	0.0527008	0.0395275	0.220947	0.0561209	0.0434392	0.367305	0.482951	0.0424567	0.066897	0.0429279
cg00619207	0.466005	0.427218	0.35852	0.534242	0.370919	0.413429	0.434529	0.733798	0.198492	0.464276	0.519662	0.255475	0.475391	0.361587	0.511482	0.279427	0.547202	0.592759	0.434494	0.462111	0.343889	0.494095	0.408347	0.339407	0.411705	0.378457	0.44324	0.705355	0.218119	0.207629	0.47159	0.644946	0.533596	0.488555	0.464256	0.373026	0.461984	0.421453	0.40964	0.24273	0.656838	0.447742	0.420631	0.687211	0.294853	0.444485	0.619559	0.429663	0.381429
cg00620223	0.0417347	0.0362643	0.0428331	0.0530423	0.039075	0.0367901	0.0266061	0.0394625	0.0697908	0.0439952	0.0451911	0.0348687	0.045602	0.0553199	0.0512977	0.0516009	0.0395539	0.0420525	0.0435707	0.0262643	0.0525443	0.0612068	0.0743043	0.117191	0.0272441	0.040206	0.0370537	0.0472319	0.0235914	0.0683567	0.0268487	0.0425977	0.0618769	0.0505719	0.0647481	0.0479285	0.0357309	0.0813932	0.053808	0.057297	0.0473579	0.0431542	0.0296163	0.0496768	0.0258938	0.224598	0.0327459	0.0343924	0.0495576
cg00620629	0.0174679	0.0183885	0.0197715	0.0199682	0.0200594	0.0213959	0.0177562	0.0184952	0.0187407	0.0177444	0.0212035	0.0180182	0.0220919	0.0251524	0.0224111	0.0166346	0.0144279	0.0153906	0.0161464	0.0159855	0.0145852	0.0157807	0.0141439	0.0273471	0.0189152	0.0216302	0.0211607	0.0196116	0.0175006	0.0134764	0.0208396	0.0236922	0.0270699	0.0196295	0.0192065	0.0196934	0.0184906	0.0332808	0.0165181	0.0163135	0.0150519	0.016684	0.0155933	0.017798	0.0174076	0.0240845	0.0185015	0.0181471	0.0212101
cg00622552	0.265938	0.194705	0.136615	0.2403	0.12961	0.118528	0.153141	0.0987113	0.102288	0.126723	0.433154	0.0891277	0.131155	0.169251	0.140652	0.154323	0.499582	0.0940152	0.351392	0.10749	0.140628	0.166012	0.24354	0.230391	0.158573	0.118006	0.111032	0.101346	0.0903675	0.171279	0.126751	0.150911	0.106324	0.0988941	0.143483	0.154448	0.185153	0.127125	0.274799	0.151375	0.101102	0.221202	0.109038	0.0577649	0.146819	0.270312	0.107345	0.13606	0.141038
cg00622677	0.0887582	0.122605	0.520493	0.0611228	0.0643904	0.440371	0.0588486	0.0652983	0.0834714	0.51681	0.716558	0.0595872	0.552943	0.0510305	0.214649	0.719622	0.0605655	0.0848484	0.077916	0.653752	0.0598346	0.0542366	0.137812	0.12272	0.0904572	0.741463	0.0649184	0.0736333	0.983699	0.0590199	0.492141	0.0614442	0.0615468	0.0613405	0.173273	0.106205	0.11309	0.0541642	0.493192	0.0437734	0.0317191	0.524349	0.103712	0.0309014	0.678525	0.389295	0.0256374	0.0456285	0.603609
cg00625425	0.734498	0.679879	0.826828	0.824569	0.508451	0.643619	0.712152	0.592287	0.515838	0.509753	0.507311	0.420412	0.651159	0.583835	0.639112	0.633702	0.789221	0.665133	0.690928	0.438823	0.688056	0.732329	0.676026	0.685142	0.712628	0.417373	0.81797	0.251955	0.320378	0.487168	0.672566	0.774303	0.661967	0.559018	0.567933	0.752025	0.754635	0.452246	0.56946	0.412407	0.86626	0.751663	0.710167	0.812215	0.743475	0.768607	0.62133	0.450559	0.717499
cg00625653	0.455421	0.489121	0.662166	0.393644	0.580076	0.491171	0.304275	0.588747	0.0521611	0.280569	0.544407	0.063272	0.529	0.636756	0.407705	0.543587	0.235815	0.350097	0.341281	0.614402	0.336853	0.515716	0.507521	0.495704	0.397029	0.612964	0.165226	0.521337	0.722022	0.0457255	0.564111	0.326407	0.0491468	0.463346	0.521755	0.490898	0.417934	0.428645	0.494293	0.475003	0.458445	0.494571	0.48997	0.705292	0.620133	0.428986	0.642103	0.564939	0.525188
cg00626119	0.696458	0.64704	0.680591	0.637745	0.549583	0.701842	0.680915	0.777493	0.835769	0.721736	0.525114	0.542973	0.634978	0.600612	0.687973	0.708972	0.734451	0.712169	0.72805	0.753774	0.853697	0.47525	0.698777	0.747997	0.723819	0.41884	0.606582	0.82845	0.356817	0.721593	0.512249	0.643942	0.637282	0.71482	0.71347	0.743781	0.634096	0.692996	0.717764	0.676889	0.795426	0.740181	0.597177	0.794263	0.418463	0.620886	0.785462	0.71405	0.780845
cg00626466	0.724811	0.515277	0.571059	0.568001	0.388084	0.40796	0.692809	0.293343	0.160462	0.440092	0.620283	0.300394	0.524239	0.335483	0.541165	0.466712	0.424565	0.492168	0.646139	0.345611	0.185706	0.342739	0.709203	0.736386	0.59354	0.322271	0.429587	0.15576	0.241463	0.22746	0.489671	0.622369	0.192656	0.295172	0.733043	0.53685	0.671727	0.60546	0.538404	0.434072	0.168077	0.556973	0.543432	0.154757	0.646733	0.889765	0.300501	0.465179	0.222406
cg00629217	0.905408	0.926385	0.915176	0.899855	0.905638	0.922942	0.8978	0.949463	0.894349	0.909322	0.917508	0.833535	0.89876	0.906456	0.903944	0.939941	0.944933	0.934679	0.938645	0.953941	0.937517	0.889763	0.908992	0.897057	0.939943	0.750444	0.874428	0.95847	0.923093	0.883202	0.885315	0.936717	0.853733	0.926566	0.876948	0.946637	0.895913	0.893724	0.934515	0.8886	0.935828	0.915937	0.917247	0.938276	0.886339	0.911102	0.923658	0.934108	0.89453
cg00629585	0.274236	0.226931	0.57538	0.269537	0.379363	0.613452	0.338007	0.233878	0.260973	0.269652	0.704742	0.294903	0.334207	0.195172	0.272987	0.380459	0.288468	0.436239	0.259839	0.318319	0.269202	0.263167	0.271931	0.229719	0.349345	0.24078	0.348812	0.238073	0.217606	0.208264	0.348069	0.408732	0.899983	0.466216	0.275338	0.230211	0.237442	0.24478	0.62207	0.226165	0.236151	0.448659	0.35135	0.0930358	0.763135	0.607966	0.273271	0.173294	0.597987
cg00630164	0.206439	0.177377	0.0475376	0.0501815	0.0483782	0.0193997	0.0568003	0.029417	0.0188119	0.0285788	0.851315	0.0177388	0.0423799	0.0294661	0.03145	0.0214369	0.0212435	0.0908761	0.0532558	0.013607	0.0195576	0.0165353	0.485431	0.515025	0.1979	0.0157697	0.0442582	0.0233574	0.0107706	0.0191618	0.0315053	0.0472788	0.0221277	0.0192624	0.620051	0.422953	0.214644	0.0400853	0.627523	0.0373189	0.0334763	0.0481002	0.0360668	0.0349971	0.0271855	0.475542	0.0337204	0.038011	0.0351091
cg00630249	0.0421797	0.0427849	0.045239	0.0431875	0.0386717	0.0300905	0.0421684	0.0568113	0.0637358	0.0412575	0.0799305	0.0473641	0.0358467	0.036736	0.0368159	0.0361184	0.0503319	0.0421983	0.0357893	0.0335751	0.0453476	0.0442713	0.0335705	0.0366008	0.033395	0.0401394	0.049198	0.0419296	0.0481505	0.0409329	0.0458687	0.0652343	0.0374311	0.0445725	0.0360736	0.0366856	0.0413808	0.0497384	0.05045	0.045777	0.0437681	0.033236	0.0435958	0.0506771	0.042248	0.0816874	0.0407242	0.0307316	0.031152
cg00630583	0.0161643	0.0157336	0.0173914	0.0181803	0.0148676	0.0145162	0.043565	0.108831	0.0191072	0.0212931	0.0149005	0.0159902	0.0146793	0.0154391	0.0146866	0.015754	0.0155657	0.0176794	0.0167594	0.0240234	0.0141399	0.0172458	0.0147821	0.0190437	0.0159781	0.0176798	0.0159173	0.0150947	0.019386	0.0156358	0.0148245	0.0138178	0.015588	0.0191046	0.0264383	0.0151294	0.0276418	0.0315659	0.0227478	0.0165407	0.0157504	0.0133079	0.0221086	0.020943	0.0221012	0.0378473	0.0172849	0.0209236	0.0176102
cg00631230	0.0244603	0.0321147	0.0266289	0.0271864	0.0250905	0.0241862	0.0201766	0.0196052	0.0439628	0.0189653	0.0275899	0.0248415	0.0341889	0.0386903	0.0265242	0.0217539	0.019143	0.0244397	0.0218812	0.0219341	0.0219761	0.0239138	0.0221846	0.026296	0.024445	0.0213011	0.0272228	0.0274592	0.0256887	0.0203803	0.0315344	0.0367902	0.0302107	0.0258162	0.0227712	0.037264	0.020678	0.0305014	0.0286307	0.0276095	0.0282199	0.0236914	0.0250651	0.0403821	0.027007	0.0690565	0.030633	0.0202301	0.0243459
cg00633969	0.889448	0.766313	0.793435	0.85811	0.87025	0.850857	0.895851	0.866087	0.814451	0.806048	0.808764	0.451948	0.686118	0.762045	0.799801	0.903124	0.548013	0.877858	0.889806	0.616035	0.885525	0.848708	0.872605	0.846701	0.89644	0.675651	0.846927	0.901567	0.88603	0.47097	0.707197	0.859953	0.845142	0.873339	0.89284	0.832321	0.845038	0.837956	0.828249	0.834032	0.923512	0.839289	0.82551	0.406756	0.558999	0.927894	0.827987	0.874662	0.720666
cg00635481	0.0502635	0.0464281	0.0534956	0.0399889	0.045989	0.0395539	0.0435248	0.043564	0.0478932	0.0449709	0.969155	0.043229	0.0420499	0.0424776	0.041097	0.0610538	0.0501324	0.0536386	0.0442638	0.0525438	0.0448936	0.0580271	0.048482	0.0426539	0.0381443	0.0535674	0.0469887	0.0500859	0.0455147	0.0460105	0.0407288	0.0440073	0.0397057	0.0440735	0.0388243	0.0417679	0.0493673	0.0283715	0.393481	0.0212571	0.0165673	0.0197665	0.0193919	0.0900777	0.0214769	0.455654	0.02285	0.0193496	0.0203157
cg00636639	0.0243938	0.0406284	0.0388205	0.0254084	0.0272368	0.0357975	0.0215355	0.0222243	0.0257549	0.0405508	0.036026	0.0213973	0.030467	0.0325552	0.0318447	0.0305694	0.0247152	0.0343951	0.0242792	0.033292	0.0252105	0.0272316	0.0282852	0.0470308	0.0294893	0.0245155	0.0271762	0.0321008	0.0344819	0.0343629	0.0262151	0.035373	0.0313193	0.0206992	0.0369898	0.0405874	0.0243233	0.0314095	0.0310597	0.0260896	0.027956	0.0583381	0.0305736	0.0222156	0.0265759	0.0299548	0.021863	0.0314191	0.0267232
cg00638514	0.372993	0.34879	0.21327	0.106064	0.152649	0.182592	0.251644	0.108579	0.11188	0.122108	0.737193	0.114806	0.10289	0.534645	0.195507	0.12438	0.122835	0.303917	0.311478	0.110043	0.0952358	0.109407	0.577957	0.554433	0.324941	0.217418	0.129939	0.352203	0.0945869	0.104776	0.115887	0.255052	0.0961935	0.115661	0.642202	0.449692	0.327797	0.0848352	0.523848	0.239501	0.078126	0.30102	0.149402	0.386696	0.249312	0.429488	0.0963595	0.237907	0.365628
cg00642303	0.0483214	0.0470229	0.0475231	0.0476849	0.049367	0.0455961	0.0491846	0.047776	0.048145	0.0545011	0.379508	0.0478268	0.0477749	0.051574	0.0475429	0.0528152	0.0497739	0.0498443	0.0462216	0.0489147	0.0541775	0.0522734	0.0508534	0.0489087	0.0463691	0.0602264	0.0504733	0.278089	0.0471278	0.0499715	0.0490451	0.0482089	0.0456148	0.049877	0.0456152	0.0469666	0.0516086	0.0848277	0.0907258	0.0495858	0.0491063	0.0557459	0.0542176	0.0717091	0.0510743	0.0725056	0.0553084	0.0447241	0.0481312
cg00645579	0.744227	0.732915	0.707182	0.665723	0.672618	0.62962	0.846437	0.757259	0.761706	0.523194	0.636007	0.672183	0.49988	0.646906	0.640015	0.675006	0.679033	0.818181	0.613792	0.542911	0.806399	0.491977	0.622523	0.575359	0.719941	0.571727	0.693543	0.725436	0.582203	0.835254	0.585158	0.746489	0.765251	0.863456	0.788429	0.74648	0.698132	0.439211	0.750567	0.504811	0.76924	0.676642	0.751639	0.801877	0.479306	0.694205	0.622619	0.768259	0.689707
cg00645922	0.0326982	0.0330327	0.0261342	0.0229405	0.0266679	0.0211469	0.027504	0.0330679	0.0345179	0.033014	0.0347023	0.0234023	0.0277518	0.0304573	0.0287578	0.0244806	0.0268893	0.027334	0.0299637	0.0278762	0.036359	0.0243119	0.0203353	0.0412373	0.0167404	0.0286323	0.038262	0.0205147	0.0264203	0.0185342	0.022625	0.0242326	0.025898	0.0303325	0.0176206	0.0223385	0.0280885	0.046772	0.0424095	0.0259331	0.0250568	0.0231819	0.0227888	0.0244437	0.0257859	0.0358928	0.0232445	0.0220076	0.0249713
cg00646492	0.0642102	0.0708767	0.07174	0.0482092	0.0646876	0.131464	0.108415	0.0588937	0.00866236	0.0673069	0.714194	0.0404227	0.108896	0.124169	0.0900361	0.0665406	-0.00418182	0.0988113	0.0753975	0.0980745	0.149951	0.0665563	0.0964271	0.227595	0.117715	0.0589138	0.087591	0.198906	0.0580718	0.0110512	0.0538335	0.103892	0.121979	0.0772659	0.238079	0.116207	0.117682	0.101734	0.366182	0.0658734	0.0594367	0.0579555	0.0698973	0.0957819	0.0530909	0.568318	0.0466014	0.0407759	0.0589955
cg00648153	0.0438256	0.025195	0.0444906	0.0267184	0.0617147	0.0589241	0.0377443	0.034154	0.0450833	0.0170641	0.0387809	0.0375014	0.0406516	0.0659067	0.0538146	0.0275276	0.0223856	0.0477353	0.0263627	0.0205148	0.0283011	0.046525	0.0327228	0.0399497	0.0427821	0.0585267	0.0355369	0.0344491	0.0378541	0.01502	0.0406019	0.0432355	0.0318688	0.0394861	0.0481501	0.0452669	0.0302143	0.0451087	0.0387298	0.0391469	0.0445829	0.03153	0.0296605	0.0435314	0.0400282	0.0329945	0.0473472	0.0206834	0.0628439
cg00648883	0.613189	0.460133	0.848994	0.389733	0.304132	0.398018	0.432024	0.454697	0.230077	0.371857	0.682275	0.219058	0.33233	0.286037	0.482123	0.593415	0.578066	0.621262	0.602558	0.222255	0.877697	0.285888	0.662134	0.500919	0.445916	0.282462	0.353249	0.120669	0.241531	0.237434	0.43888	0.571227	0.20202	0.807491	0.462299	0.363643	0.522533	0.370496	0.727268	0.222079	0.533333	0.518173	0.467858	0.804832	0.180289	0.722834	0.409481	0.258783	0.183438
cg00650762	0.142893	0.0111948	0.000311807	-0.000353563	0.0423479	-0.00143271	0.137921	2.24e-05	0.00271005	0.00506354	0.00353769	0.000358662	-7.23e-06	0.010259	0.0427171	0.0132192	0.0019325	0.0360086	0.0507859	0.0265588	0.00126088	0.000955122	0.315467	0.270114	0.179555	-0.000457662	0.055413	0.000209758	0.00044144	0.00348144	-0.000344161	0.130018	-0.000709241	0.00209959	0.266087	0.124391	0.231177	0.0296057	0.0296657	0.0229153	0.0194601	0.0857357	0.0266922	0.020741	0.0296809	0.0285129	0.0214485	0.0467477	0.0235295
cg00650876	0.0273375	0.0359829	0.0326488	0.0255785	0.0360745	0.0281736	0.0300684	0.035087	0.0425794	0.0310025	0.0249672	0.0245463	0.023219	0.0332337	0.0298218	0.0281382	0.0403607	0.051429	0.0286323	0.01632	0.0232774	0.0373529	0.036349	0.0234406	0.0129668	0.0167204	0.0376413	0.0239969	0.0346888	0.0324718	0.0240386	0.0365115	0.0304733	0.0295213	0.0161704	0.0268912	0.0219777	0.0381516	0.0269667	0.0289418	0.02275	0.0265036	0.0240073	0.0268544	0.0259405	0.0346307	0.0295056	0.0232564	0.0297054
cg00651216	0.227121	0.117349	0.140525	0.100788	0.104655	0.0469963	0.169584	0.0716543	0.0560616	0.12634	0.714465	0.0470234	0.143669	0.108527	0.119605	0.213266	0.193963	0.0932415	0.20925	0.0842745	0.170628	0.0833921	0.199768	0.177306	0.153101	0.116095	0.109034	0.187202	0.0727842	0.0612103	0.0686968	0.138929	0.0344965	0.111722	0.128428	0.0755408	0.111984	0.108336	0.445374	0.109146	0.0645868	0.124017	0.0869691	0.148991	0.100337	0.394698	0.109049	0.106989	0.0736549
cg00653387	0.236628	0.331376	0.485233	0.192937	0.4765	0.159139	0.141073	0.362721	0.159631	0.0701621	0.483134	0.00875552	0.277725	0.588963	0.399988	0.268257	0.0921801	0.268865	0.192063	0.505474	0.597671	0.294153	0.308841	0.378496	0.201987	0.118596	0.300127	0.694845	0.150842	0.276215	0.339761	0.106548	0.492318	0.382221	0.2611	0.227175	0.165839	0.114201	0.387186	0.150255	0.163415	0.311539	0.377625	0.090732	0.408169	0.52101	0.567532	0.293463	0.0559051
cg00654814	0.245496	0.401354	0.658883	0.403537	0.580761	0.432722	0.203309	0.443717	0.0249578	0.478171	0.551303	0.0215556	0.504045	0.657775	0.347544	0.542505	0.0365511	0.287511	0.143163	0.612636	0.13567	0.529185	0.424808	0.42361	0.246081	0.666398	0.416702	0.770782	0.671503	0.0193737	0.557829	0.160785	0.0339174	0.103325	0.432884	0.360775	0.250427	0.0604188	0.519019	0.0749368	0.0337786	0.363718	0.535233	0.0483668	0.680337	0.422605	0.552055	0.582063	0.510588
cg00655307	0.115885	0.279391	0.529978	0.224718	0.3788	0.377826	0.122247	0.581	0.453405	0.150737	0.523943	0.16448	0.133652	0.160045	0.340417	0.440729	0.353736	0.230828	0.125129	0.14906	0.114423	0.325536	0.166359	0.136169	0.126275	0.230967	0.137117	0.479616	0.224037	0.209897	0.473169	0.126899	0.139033	0.453234	0.176981	0.117464	0.121409	0.186784	0.305534	0.370027	0.162296	0.155079	0.327464	0.535466	0.514253	0.367978	0.400114	0.504568	0.345652
cg00657095	0.0461251	0.0422451	0.029882	0.0586687	0.0566327	0.0548836	0.0316221	0.0583318	0.0498894	0.0465648	0.0413423	0.0372034	0.0400134	0.0337375	0.0354933	0.0486306	0.0427294	0.0707186	0.0507692	0.0344722	0.0635186	0.0444742	0.0419069	0.0407265	0.0368943	0.0303191	0.0741649	0.028355	0.0266552	0.0331758	0.0388927	0.038365	0.0327221	0.0384809	0.0311195	0.0403813	0.0466851	0.0675888	0.0427908	0.0319889	0.0368514	0.0449322	0.0420452	0.0345923	0.0392006	0.0714137	0.0404708	0.041474	0.0420427
cg00657582	0.0918966	0.0973607	0.129951	0.0956393	0.327255	0.111405	0.100386	0.0966851	0.0737242	0.096295	0.496133	0.11284	0.107289	0.0991281	0.0963824	0.330059	0.0818374	0.0925169	0.0878056	0.254293	0.0902857	0.0841862	0.0796864	0.1029	0.0971848	0.149757	0.0978981	0.492969	0.0842041	0.187913	0.101203	0.112682	0.116689	0.109775	0.0924622	0.101594	0.0792467	0.116335	0.409907	0.077931	0.0539104	0.0753238	0.135064	0.110648	0.140628	0.147154	0.115219	0.068838	0.134176
cg00658007	0.242259	0.400349	0.201059	0.466577	0.274586	0.413933	0.475296	0.481727	0.665328	0.303395	0.117421	0.377555	0.236877	0.161918	0.434848	0.373042	0.36327	0.548969	0.346407	0.180619	0.462538	0.333797	0.285256	0.264504	0.457772	0.182576	0.583503	0.273383	0.0869714	0.366005	0.284748	0.472872	0.660614	0.66225	0.251377	0.483891	0.368275	0.257369	0.376067	0.370596	0.757993	0.321465	0.414094	0.590084	0.158043	0.441798	0.262892	0.318813	0.298059
cg00658626	0.0684533	0.124203	0.573648	0.0420198	0.351671	0.18909	0.0582744	0.0842653	0.0579653	0.0671757	0.306279	0.0498513	0.235403	0.216452	0.0681433	0.367764	0.0711893	0.0673158	0.0451801	0.330974	0.0435079	0.155585	0.072719	0.0784722	0.0714928	0.50318	0.0570219	0.349873	0.69983	0.0535529	0.242325	0.0505026	0.0529869	0.0469912	0.061373	0.0629625	0.0630117	0.0288264	0.290823	0.225744	0.0328583	0.251704	0.13068	0.404745	0.394304	0.197002	0.0438965	0.0529726	0.332398
cg00659129	0.763246	0.827314	0.58256	0.90636	0.872667	0.757444	0.904319	0.913648	0.969055	0.694448	0.820644	0.634311	0.822105	0.70502	0.816416	0.632533	0.907082	0.909437	0.773682	0.938033	0.945715	0.886672	0.807141	0.775395	0.870501	0.624316	0.933017	0.900137	0.486797	0.875145	0.910956	0.904481	0.920524	0.904875	0.780174	0.892504	0.839729	0.879671	0.885327	0.79311	0.911455	0.853673	0.892571	0.930561	0.709246	0.881475	0.586979	0.92087	0.914363
cg00659953	0.033154	0.0398052	0.031686	0.0323976	0.0332563	0.0324491	0.0384375	0.0344823	0.0359447	0.0416227	0.408471	0.0329413	0.0346126	0.0359236	0.0339542	0.0332883	0.0346959	0.0381962	0.0492212	0.034728	0.0338554	0.0376835	0.0372729	0.0345312	0.0316741	0.032616	0.0396202	0.0312423	0.0323964	0.0365964	0.0328315	0.0349047	0.0324122	0.0312565	0.0301863	0.0344648	0.0337227	0.0514112	0.138947	0.0625087	0.0285356	0.0303667	0.0383951	0.0289409	0.0392416	0.276952	0.0289926	0.0339187	0.0323882
cg00660989	0.248183	0.126884	0.633078	0.118399	0.180625	0.335743	0.133023	0.0638084	0.422267	0.0926229	0.492523	0.0502129	0.376622	0.449676	0.11095	0.566976	0.498924	0.0531189	0.185101	0.475663	0.0733488	0.0557404	0.106618	0.164416	0.132649	0.261024	0.27541	0.793662	0.669158	0.189305	0.10532	0.0906952	0.499809	0.09398	0.0804837	0.218456	0.0743506	0.106146	0.522941	0.123841	0.0792499	0.555813	0.172083	0.0751955	0.560393	0.529529	0.0984104	0.473218	0.0994314
cg00661202	0.0295095	0.0357629	0.0322744	0.0375476	0.0399052	0.0240749	0.0272827	0.0271217	0.0346108	0.0462761	0.0342934	0.0345476	0.0291083	0.0322949	0.0308325	0.0249504	0.0490215	0.0484671	0.0284972	0.0388941	0.0262056	0.0395458	0.0345707	0.035275	0.0226507	0.0353271	0.0389109	0.0366306	0.0227295	0.0294035	0.0339196	0.0294719	0.0307047	0.0307076	0.024926	0.0304162	0.0325135	0.0491595	0.026563	0.0249422	0.0283158	0.0351675	0.0281737	0.0308327	0.0261481	0.0494967	0.0299926	0.0250033	0.0299686
cg00661485	0.464057	0.621898	0.75072	0.537243	0.633867	0.622666	0.70361	0.597339	0.74012	0.424935	0.455229	0.460646	0.577695	0.496602	0.641332	0.564192	0.568952	0.730204	0.552711	0.587989	0.836826	0.56134	0.543097	0.548689	0.685381	0.484177	0.683589	0.751955	0.737368	0.448987	0.672322	0.634082	0.73167	0.686814	0.612902	0.639126	0.62167	0.529798	0.600585	0.565491	0.428332	0.808539	0.718753	0.388542	0.673827	0.493009	0.630615	0.616774	0.627741
cg00665395	0.0509354	0.0629827	0.0553737	0.0420052	0.0482499	0.042082	0.0528201	0.0574338	0.049909	0.0724887	0.0591295	0.0549292	0.0412617	0.0620823	0.0552312	0.0670002	0.0514584	0.0632777	0.0491507	0.0576751	0.0603912	0.042486	0.0594727	0.060135	0.0433064	0.0530068	0.0749891	0.0446369	0.0513761	0.0487368	0.050367	0.0524972	0.0429475	0.0590048	0.0481189	0.0462779	0.0486753	0.0893008	0.0569287	0.0585035	0.0458066	0.0392846	0.0482104	0.0682915	0.0535923	0.0965687	0.061187	0.0282188	0.0568826
cg00666446	0.0437891	0.0600035	0.0819116	0.049909	0.0611532	0.043513	0.046452	0.0493664	0.0958648	0.0726998	0.0563283	0.0518225	0.0489414	0.0549621	0.0475984	0.0442679	0.0535028	0.0902695	0.0479037	0.0491663	0.0583008	0.0496847	0.0475124	0.0556785	0.0577838	0.0403063	0.0658741	0.0653196	0.0601005	0.0441008	0.0506252	0.0447759	0.0773223	0.0389171	0.062416	0.0540332	0.0469036	0.0815653	0.0541949	0.0506539	0.0574372	0.0650609	0.0468073	0.0554719	0.0481699	0.0668545	0.0494552	0.0373466	0.051268
cg00666746	0.430862	0.417297	0.617602	0.29619	0.564421	0.284236	0.339864	0.226796	0.160771	0.258241	0.635019	0.106609	0.353531	0.285757	0.387556	0.491665	0.366955	0.333276	0.412774	0.59096	0.200134	0.375902	0.453226	0.455693	0.37368	0.598303	0.195139	0.353137	0.572163	0.261927	0.450804	0.312057	0.179577	0.262328	0.468049	0.356017	0.378513	0.38029	0.492314	0.273852	0.167557	0.452175	0.43873	0.446738	0.559031	0.581743	0.319463	0.615496	0.200653
cg00668685	0.637695	0.498537	0.429638	0.583442	0.416297	0.523009	0.671851	0.369742	0.234647	0.467144	0.71839	0.42654	0.552407	0.414207	0.520748	0.469678	0.567098	0.483784	0.66693	0.476504	0.687345	0.572651	0.640329	0.659686	0.620425	0.409026	0.478735	0.25866	0.324673	0.282484	0.503404	0.66994	0.477175	0.347562	0.67442	0.605582	0.606546	0.51453	0.725162	0.47204	0.315252	0.650257	0.49495	0.326393	0.418225	0.766776	0.425737	0.445135	0.582878
cg00669623	0.0881357	0.1541	0.0896049	0.0525065	0.0587604	0.149523	0.0991971	0.0993897	0.176018	0.074106	0.125763	0.123953	0.0926903	0.0482427	0.0362753	0.062268	0.0978002	0.031538	0.0423016	0.124883	0.0928246	0.07564	0.0613586	0.085581	0.0724614	0.0650507	0.112185	0.0706146	0.0438174	0.0712787	0.0521658	0.140478	0.0973524	0.0607362	0.13849	0.158299	0.0703788	0.0801268	0.0676597	0.0700556	0.0657355	0.0635012	0.0793606	0.0857089	0.0636996	0.0870051	0.0825403	0.0478593	0.0960572
cg00669856	0.0507508	0.0401272	0.0695286	0.0659628	0.0682248	0.11688	0.0758215	0.0930222	0.158335	0.116938	0.0595097	0.0686922	0.110413	0.056698	0.0796268	0.0429819	0.0508746	0.0369017	0.0360303	0.0444676	0.0657418	0.0553495	0.0788605	0.0715698	0.0989959	0.0717585	0.0918399	0.0618996	0.0466194	0.0579985	0.0528333	0.0750244	0.0872872	0.0822846	0.0819397	0.0656794	0.0498311	0.0959382	0.0493804	0.0415251	0.0709414	0.0972505	0.0519471	0.0514552	0.0438124	0.0840169	0.0420626	0.0407434	0.0540604
cg00671161	0.0123	0.0132261	0.0145334	0.0135822	0.0161627	0.012256	0.0148443	0.0136897	0.0129531	0.0150197	0.0169044	0.014044	0.0124487	0.0128225	0.0184214	0.0176835	0.0170532	0.0190113	0.0163152	0.0160307	0.0144422	0.0144009	0.0170392	0.0156731	0.0100012	0.012803	0.0173062	0.0139097	0.0132941	0.0160861	0.0150003	0.0144977	0.0155281	0.0122597	0.0122805	0.0149418	0.0155405	0.0167756	0.0172918	0.0134931	0.0118312	0.0151495	0.0156209	0.0142442	0.0200221	0.0207169	0.0150061	0.0152177	0.012959
cg00672638	0.0968733	0.078348	0.0850887	0.0689177	0.0909941	0.115275	0.0797536	0.113654	0.104375	0.069377	0.115975	0.101307	0.0666935	0.0876366	0.0842846	0.089281	0.0751132	0.0919012	0.0829686	0.105323	0.0889567	0.102258	0.0733376	0.0899153	0.0898238	0.106735	0.102736	0.0954	0.0915317	0.10783	0.0934443	0.0635329	0.0794596	0.0965434	0.0795463	0.090783	0.0692336	0.110436	0.135375	0.0770545	0.0821154	0.118097	0.0947235	0.093638	0.0867879	0.0854142	0.0904427	0.0953789	0.0784412
cg00673191	0.654554	0.363512	0.315975	0.444931	0.324084	0.266725	0.345248	0.355268	0.179545	0.331912	0.647748	0.223987	0.473489	0.388121	0.306704	0.425081	0.392183	0.257299	0.520584	0.287021	0.0955601	0.346694	0.593711	0.731309	0.389115	0.288501	0.33306	0.194137	0.127316	0.202679	0.265635	0.378564	0.149663	0.340719	0.492223	0.386054	0.402063	0.379701	0.502666	0.32077	0.263815	0.420997	0.29767	0.157175	0.27537	0.581474	0.166206	0.284629	0.270701
cg00676660	0.177679	0.145847	0.365143	0.0558477	0.0633268	0.0516537	0.081607	0.213706	0.0465917	0.0577947	0.48483	0.0476766	0.0662899	0.0670459	0.0863108	0.0620074	0.0515482	0.0760271	0.111999	0.050137	0.0505051	0.0898281	0.277537	0.240999	0.115183	0.448386	0.0539867	0.23926	0.153767	0.0499296	0.513091	0.0926754	0.0533854	0.0593844	0.26749	0.184848	0.14714	0.106617	0.422632	0.0419394	0.023373	0.339391	0.0346689	0.0328888	0.369757	0.227463	0.0322127	0.463612	0.0351912
cg00677811	0.0220901	0.0383506	0.034428	0.0330466	0.0445256	0.0261198	0.0284167	0.0228592	0.0253541	0.0267866	0.0332132	0.0300845	0.0345083	0.0286543	0.0321026	0.0280379	0.0350451	0.0446255	0.0215739	0.0265393	0.0259684	0.0241287	0.029518	0.0431693	0.0280682	0.0195463	0.0339721	0.0308402	0.0238848	0.0397123	0.039934	0.0379886	0.0312958	0.0265416	0.0198547	0.0308609	0.0335419	0.0469524	0.0326028	0.0284998	0.024676	0.0208972	0.0246594	0.0353758	0.0331739	0.0387503	0.0347643	0.0193887	0.0418602
cg00678539	0.272403	0.284857	0.186328	0.0794091	0.720075	0.239531	0.292806	0.524201	0.157262	0.221	0.475181	0.0950691	0.346102	0.102906	0.178504	0.694063	0.226437	0.274151	0.236402	0.736041	0.0806387	0.513969	0.393367	0.258968	0.257191	0.211642	0.434368	0.473714	0.674307	0.0914871	0.127274	0.194702	0.126822	0.113011	0.435778	0.257281	0.298316	0.114413	0.518777	0.154139	0.214049	0.448865	0.195521	0.160325	0.654848	0.478058	0.130163	0.529742	0.0913553
cg00679556	0.530859	0.395073	0.274151	0.631734	0.499946	0.516048	0.520066	0.328648	0.204079	0.309127	0.427715	0.490032	0.550165	0.295945	0.522556	0.453374	0.412868	0.506253	0.561961	0.554858	0.870313	0.617519	0.413324	0.451044	0.424726	0.354113	0.456055	0.182373	0.249831	0.258284	0.526982	0.587801	0.363559	0.31139	0.394205	0.43885	0.479976	0.511107	0.502563	0.353731	0.800118	0.560099	0.507918	0.242798	0.355066	0.487653	0.370371	0.354852	0.469339
cg00682653	0.0131241	0.0151721	0.0207039	0.01332	0.0160416	0.0136109	0.0195761	0.0205644	0.024232	0.0191836	0.0150002	0.0179371	0.0169179	0.018654	0.0155798	0.0196759	0.021738	0.0193584	0.0154115	0.0157255	0.0170282	0.0215836	0.0200725	0.0159259	0.0120739	0.0147106	0.02493	0.0154607	0.0211792	0.018075	0.0160929	0.0159678	0.0144836	0.0165199	0.016324	0.0148085	0.0173393	0.0207649	0.0146356	0.0155615	0.0188708	0.0125003	0.0135872	0.0182569	0.0173441	0.0258485	0.0178413	0.0141887	0.015064
cg00685836	0.237068	0.285188	0.453831	0.041289	0.443817	0.153077	0.158364	0.26479	0.00974287	0.130423	0.481367	0.00974767	0.31922	0.0434788	0.31773	0.0734077	0.054701	0.167591	0.191454	0.340035	0.0699347	0.38693	0.39296	0.338318	0.170776	0.409726	0.0464183	0.691284	0.509053	0.0193259	0.298257	0.177818	0.0118901	0.0291613	0.392363	0.292724	0.226955	0.161022	0.461756	0.279032	0.039759	0.38547	0.163295	0.107413	0.542629	0.397974	0.440128	0.515861	0.286125
cg00686022	0.881437	0.878214	0.884729	0.877175	0.797801	0.894119	0.877178	0.672709	0.900626	0.5471	0.894657	0.616946	0.891686	0.86234	0.884323	0.880955	0.891203	0.88238	0.881849	0.902492	0.889095	0.895249	0.899343	0.866721	0.904581	0.712182	0.900009	0.870706	0.882389	0.764532	0.867885	0.863705	0.895207	0.862284	0.888234	0.891597	0.904878	0.875827	0.877746	0.887474	0.888267	0.913898	0.823161	0.847986	0.892856	0.840806	0.858947	0.837836	0.820983
cg00686623	0.0465767	0.0585838	0.0582635	0.044396	0.0522728	0.0369824	0.0601072	0.0482099	0.0536311	0.050949	0.0683626	0.046523	0.0411215	0.0414802	0.0486847	0.0559718	0.0562522	0.106467	0.0663202	0.0439095	0.0526824	0.063902	0.0593902	0.0492325	0.0418889	0.0469299	0.0568438	0.0524181	0.0630773	0.0460357	0.0541824	0.040011	0.0376568	0.0622796	0.0356906	0.0432679	0.0715028	0.068458	0.0427569	0.0437406	0.0500206	0.0414219	0.0626265	0.0566919	0.0419261	0.0765126	0.0386962	0.0518242	0.050048
cg00687686	0.137262	0.414388	0.75151	0.359188	0.672354	0.607081	0.144482	0.428361	0.117178	0.231649	0.63958	0.116222	0.546535	0.397455	0.396281	0.665469	0.252607	0.231501	0.120635	0.619022	0.115803	0.617364	0.156986	0.121539	0.21956	0.72042	0.302223	0.684032	0.794788	0.336869	0.656279	0.122063	0.251014	0.572876	0.187864	0.117485	0.140184	0.448861	0.490656	0.359884	0.0586174	0.515065	0.534996	0.761	0.668387	0.490979	0.654234	0.609138	0.484788
cg00688421	0.0639963	0.0462238	0.0476967	0.0484441	0.0320928	0.0389085	0.0431509	0.0365118	0.0366654	0.0365815	0.0409309	0.026959	0.0337869	0.0294505	0.0462857	0.0370447	0.0635452	0.0378226	0.0412096	0.0430652	0.0408341	0.0326765	0.0300166	0.0325916	0.0396254	0.0428305	0.0574543	0.0361096	0.060097	0.0623088	0.0341994	0.0547358	0.0356948	0.0383534	0.0446258	0.0382432	0.0500603	0.0570136	0.0469943	0.0385623	0.0450418	0.0426701	0.0486098	0.0397459	0.0342463	0.0549895	0.0475313	0.033596	0.0385449
cg00689340	0.48354	0.392955	0.165049	0.326805	0.296172	0.310371	0.406569	0.159534	0.150581	0.287913	0.379267	0.159952	0.439206	0.286996	0.360762	0.305603	0.305221	0.385838	0.471829	0.176904	0.179953	0.396249	0.525221	0.528496	0.40571	0.245317	0.314059	0.133923	0.153728	0.171273	0.299661	0.422687	0.195688	0.238823	0.555787	0.418653	0.457169	0.443034	0.419541	0.292272	0.162195	0.462458	0.3851	0.223273	0.32624	0.359111	0.226187	0.411243	0.26349
cg00691625	0.675256	0.682349	0.687567	0.70774	0.57256	0.770689	0.757964	0.781317	0.84628	0.602696	0.800147	0.626891	0.612296	0.550456	0.735135	0.721759	0.803322	0.755851	0.738728	0.580602	0.715366	0.697581	0.686012	0.655798	0.745054	0.51185	0.78847	0.575077	0.511373	0.747478	0.611047	0.725006	0.810241	0.709475	0.63556	0.731066	0.699235	0.698368	0.763861	0.670877	0.571436	0.738617	0.594688	0.686103	0.596234	0.686384	0.663392	0.708197	0.719548
cg00692549	0.139979	0.0573885	0.0758784	0.0754583	0.0770412	0.0465252	0.165389	0.121664	0.108686	0.0841624	0.0646436	0.0243833	0.0771752	0.0968868	0.10336	0.0654577	0.102083	0.156476	0.0244614	0.0616464	0.0936309	0.0780026	0.0743012	0.201874	0.104219	0.0406639	0.0814959	0.0913406	0.0634875	0.1185	0.0616023	0.111589	0.0886552	0.0692022	0.0460255	0.0599978	0.093606	0.091449	0.0780239	0.0759133	0.0370797	0.344139	0.0649699	0.0443331	0.0507632	0.0780713	0.0432768	0.142561	0.0661236
cg00695416	0.332245	0.21313	0.0404168	0.0513087	0.083246	0.0317837	0.223592	0.028294	0.0249112	0.0302579	0.617607	0.0818748	0.0329632	0.084956	0.138501	0.0880573	0.325346	0.215628	0.289809	0.699847	0.0293074	0.0229864	0.428499	0.45856	0.196096	0.073384	0.0928924	0.12301	0.123948	0.0324758	0.0583666	0.303497	0.0335964	0.126202	0.496288	0.268454	0.304598	0.148587	0.256696	0.177804	0.0322292	0.0461848	0.0747446	0.0762304	0.146731	0.437099	0.0629533	0.0680948	0.0545208
cg00698688	0.663374	0.555647	0.350827	0.684566	0.428492	0.600331	0.523826	0.42903	0.329784	0.505383	0.555391	0.446596	0.530323	0.437395	0.482558	0.518789	0.535612	0.526069	0.567559	0.467105	0.209342	0.688563	0.596377	0.488717	0.49352	0.413919	0.483481	0.262811	0.24146	0.261264	0.551901	0.676464	0.354994	0.444852	0.497574	0.408958	0.573864	0.433862	0.56831	0.390872	0.28854	0.656147	0.534911	0.306247	0.535125	0.540022	0.427032	0.481045	0.359959
cg00702231	0.646416	0.583055	0.840713	0.669461	0.668355	0.642578	0.649285	0.754986	0.853406	0.750123	0.811865	0.732342	0.714432	0.505822	0.685192	0.881676	0.686335	0.692145	0.669137	0.884724	0.78463	0.782405	0.669654	0.662089	0.754022	0.769651	0.66764	0.679781	0.683113	0.659077	0.720201	0.630979	0.614429	0.591573	0.737018	0.710935	0.692139	0.55732	0.738609	0.756588	0.670877	0.789803	0.677826	0.588834	0.871454	0.625571	0.674983	0.696279	0.759469
cg00702729	0.95814	0.932754	0.945712	0.951642	0.941194	0.960202	0.942279	0.953735	0.941392	0.949277	0.949569	0.947371	0.961261	0.939393	0.968444	0.950359	0.925933	0.951527	0.933046	0.756899	0.941344	0.956118	0.944961	0.952659	0.948865	0.930688	0.942564	0.964698	0.960972	0.932186	0.957768	0.955099	0.950933	0.930208	0.928937	0.925131	0.928682	0.948748	0.964053	0.937747	0.962787	0.947627	0.951021	0.943118	0.952795	0.932301	0.940624	0.952477	0.947331
cg00704310	0.125374	0.0555018	0.0420085	0.0251309	0.0683482	0.0549981	0.119037	0.0290411	0.038488	0.0925511	0.641669	0.0336855	0.113976	0.493809	0.0323848	0.0332982	0.025928	0.0444761	0.0718144	0.670795	0.0333465	0.0397304	0.332336	0.294943	0.122777	0.042985	0.0270725	0.0597407	0.0479547	0.025878	0.0268889	0.0621254	0.0449527	0.0213535	0.432618	0.162906	0.183506	0.0449414	0.349998	0.0255891	0.0313362	0.236011	0.0291583	0.0321831	0.159622	0.269102	0.0396847	0.431378	0.519075
cg00704909	0.048125	0.0691013	0.0568305	0.0589217	0.0649844	0.0422247	0.0559919	0.0786797	0.0580336	0.0808049	0.055486	0.0641485	0.0502668	0.0483507	0.055335	0.0566833	0.0580975	0.0627332	0.0599278	0.0620526	0.0621684	0.0699252	0.0789419	0.0623195	0.0467632	0.0775139	0.0614589	0.0509012	0.0519932	0.0817499	0.0487567	0.0520486	0.0632538	0.0488517	0.0435288	0.0519316	0.0569944	0.093575	0.0728536	0.0619667	0.043685	0.061677	0.0619005	0.0623978	0.0405086	0.0733967	0.0684993	0.0399594	0.0540759
cg00707317	0.246748	0.353599	0.478986	0.104137	0.568093	0.320964	0.146163	0.0628834	0.0579142	0.0668369	0.652434	0.0642828	0.510053	0.095921	0.305261	0.383879	0.246643	0.147051	0.2072	0.655878	0.0584445	0.40606	0.403859	0.378465	0.190561	0.103474	0.0841906	0.797314	0.513434	0.0562985	0.57058	0.190809	0.0623263	0.0781781	0.427695	0.316233	0.237031	0.103639	0.445011	0.0745529	0.257635	0.408347	0.41592	0.339825	0.586285	0.481104	0.596232	0.570475	0.0283205
cg00708598	0.38811	0.472899	0.61079	0.264791	0.539613	0.534892	0.367108	0.585557	0.77005	0.390975	0.606138	0.165581	0.485335	0.320956	0.456851	0.600414	0.340096	0.393131	0.393432	0.562123	0.740834	0.534046	0.483658	0.512617	0.457822	0.62226	0.464823	0.827323	0.494834	0.750786	0.592076	0.363201	0.561801	0.487205	0.463943	0.425864	0.418078	0.500175	0.504077	0.579295	0.292639	0.500666	0.49164	0.736192	0.613328	0.503274	0.719877	0.628599	0.486814
cg00708642	0.0220013	0.0230316	0.0791767	0.0408429	0.0281254	0.0234183	0.0384338	0.0306417	0.0180495	0.0125058	0.0273943	0.0274557	0.0331832	0.0252397	0.041027	0.0325448	0.019953	0.0268533	0.0243507	0.0432546	0.0735152	0.0197038	0.0333591	0.022396	0.0396152	0.0522624	0.03499	0.0219324	0.0216586	0.0283908	0.0245593	0.0186628	0.0345543	0.0278258	0.162038	0.0198754	0.0236306	0.0382339	0.0336127	0.0211392	0.031045	0.0183161	0.027039	0.0368117	0.0297125	0.0295555	0.0370008	0.0189096	0.0302943
cg00711916	0.0281642	0.0548257	0.0871594	0.0428488	0.0499716	0.028338	0.06969	0.0584151	0.0126328	0.0726404	0.0821629	0.0864378	0.0617063	0.0373717	0.0411016	0.072602	0.0432054	0.0446289	0.0542805	0.0396277	0.126049	0.0237099	0.0295606	0.0275369	0.0400415	0.0509841	0.0606522	0.0286549	0.0367944	0.0651705	0.0416809	0.0720583	0.050698	0.117038	0.0210205	0.0369062	0.034472	0.040605	0.086922	0.050046	0.0412085	0.0574427	0.045213	0.0833981	0.028168	0.194969	0.0510141	0.0416917	0.0424892
cg00712898	0.0176534	0.0180804	0.0184372	0.0207807	0.0182722	0.0172507	0.0126091	0.0150499	0.0192292	0.0168761	0.0210803	0.0154461	0.0212291	0.0238567	0.0195163	0.0150913	0.015154	0.0147212	0.0143298	0.0145159	0.0151495	0.0151294	0.0151719	0.024185	0.0180294	0.0183988	0.0202732	0.0158354	0.0143362	0.0177779	0.0207513	0.0208079	0.0223112	0.0175889	0.0129246	0.0243552	0.0173612	0.0228905	0.0128761	0.0173176	0.019161	0.0228301	0.0133051	0.0185349	0.0162496	0.0209694	0.0177956	0.0202947	0.0195455
cg00714377	0.149131	0.32472	0.230994	0.308029	0.243748	0.285882	0.3241	0.620809	0.534033	0.219279	0.147428	0.291096	0.140013	0.191832	0.394294	0.310593	0.480747	0.491707	0.193276	0.186355	0.652767	0.152379	0.222746	0.196336	0.341615	0.191816	0.356344	0.406472	0.115564	0.567262	0.165553	0.245408	0.479655	0.571147	0.171531	0.3441	0.225089	0.227347	0.344406	0.352513	0.211862	0.16771	0.281878	0.59926	0.146066	0.424907	0.478069	0.337797	0.283144
cg00717862	0.0495838	0.0310052	0.0470992	0.0380177	0.0411518	0.0288533	0.0304866	0.0404604	0.0342944	0.0370634	0.0415428	0.0385819	0.0315158	0.0266783	0.0353724	0.0416377	0.0409321	0.0451281	0.0399145	0.0513024	0.0596825	0.0365938	0.0444221	0.0542302	0.0307334	0.046057	0.0544429	0.0500719	0.037035	0.0405743	0.0307418	0.0314707	0.0442989	0.0430462	0.0438474	0.0296382	0.0367489	0.0437634	0.0436834	0.031787	0.0391993	0.0649137	0.0375633	0.0316384	0.0379444	0.0404291	0.0400537	0.0401154	0.0335706
cg00718440	0.063147	0.061153	0.0641092	0.0653754	0.0593376	0.0562423	0.0633575	0.069738	0.0599097	0.0648207	0.608864	0.0596638	0.0689159	0.0552834	0.0657605	0.0598733	0.0638427	0.0592042	0.0655196	0.547667	0.0643266	0.0622593	0.0633749	0.0561052	0.0763815	0.14481	0.0561144	0.0631717	0.0554061	0.0566337	0.0554547	0.111638	0.0688126	0.0698007	0.0604936	0.0743083	0.0677923	0.0659057	0.314998	0.053777	0.0531109	0.323865	0.0475152	0.0268182	0.0680065	0.252348	0.0508407	0.0345403	0.0653148
cg00718513	0.321541	0.28418	0.244417	0.476153	0.27438	0.290708	0.417419	0.240805	0.170138	0.244927	0.28112	0.242197	0.448653	0.278185	0.317908	0.308936	0.3706	0.406659	0.414247	0.342415	0.465766	0.540145	0.318177	0.283328	0.396837	0.279624	0.285895	0.165868	0.194101	0.165064	0.418208	0.56436	0.414884	0.22642	0.319836	0.365982	0.400468	0.562456	0.369997	0.471946	0.133009	0.407963	0.428578	0.273548	0.373791	0.263316	0.33339	0.246198	0.434651
cg00718748	0.0559667	0.0344921	0.0198717	0.0305816	0.0343213	0.0136626	0.0368043	0.0346647	0.0469101	0.0426519	0.0359206	0.0639239	0.0211795	0.0262341	0.0263023	0.0376353	0.0586622	0.0465575	0.0573884	0.0397722	0.0378462	0.0344795	0.110048	0.12347	0.0590694	0.025928	0.0242199	0.0139287	0.0396508	0.0263781	0.0235029	0.0462942	0.0228349	0.0167072	0.248758	0.0259537	0.071575	0.0504748	0.0393047	0.0337632	0.0424442	0.0369319	0.03563	0.0335977	0.0336663	0.038359	0.0364214	0.0451069	0.0263741
cg00720072	0.0430836	0.0326967	0.0496209	0.0324727	0.0427762	0.0241256	0.0465522	0.0478223	0.0429061	0.0506676	0.0435319	0.0530041	0.0317437	0.0456322	0.044592	0.0500612	0.038966	0.070525	0.041415	0.0609031	0.047941	0.0887183	0.0417485	0.0356297	0.0287833	0.0397642	0.0456278	0.0408069	0.0541736	0.0435464	0.0398878	0.0347688	0.0354229	0.0375968	0.0325253	0.0341641	0.0527603	0.0623157	0.0476625	0.0545036	0.0337125	0.0707664	0.045509	0.045244	0.0492391	0.0494542	0.0440092	0.043194	0.0407596
cg00720137	0.0804546	0.445001	0.609984	0.0734972	0.53776	0.56517	0.088532	0.498519	0.0778539	0.371721	0.528172	0.0747414	0.428552	0.267856	0.295753	0.444922	0.0755992	0.0943602	0.0725625	0.462409	0.0734441	0.512496	0.0721069	0.0742465	0.0841	0.520757	0.0803389	0.0954816	0.486672	0.0718223	0.518498	0.0747112	0.0769652	0.58179	0.0723232	0.0731758	0.0801715	0.181049	0.459798	0.223655	0.0523338	0.505377	0.312531	0.0115428	0.442664	0.402096	0.524637	0.0224774	0.448362
cg00720723	0.0465512	0.0406333	0.0513065	0.0416657	0.0484088	0.0399951	0.041837	0.0470732	0.0568413	0.0584117	0.0402698	0.0440491	0.0341656	0.0317032	0.0440213	0.051298	0.0576723	0.0697022	0.0381991	0.0528003	0.0377474	0.0612604	0.0401876	0.0450368	0.0360813	0.0452002	0.0556933	0.0382085	0.0435376	0.0301435	0.0474089	0.0519657	0.034267	0.0489529	0.0436817	0.0435579	0.0409292	0.0561531	0.0496467	0.0377463	0.0291206	0.0668323	0.0361284	0.0413073	0.0334368	0.0513633	0.04196	0.0458369	0.0514946
cg00722300	0.839327	0.923035	0.599488	0.935323	0.667197	0.873012	0.770891	0.733349	0.883737	0.700117	0.880207	0.593327	0.706577	0.662615	0.890452	0.878159	0.91304	0.893627	0.946582	0.849775	0.884103	0.86092	0.931451	0.889856	0.883065	0.618564	0.884435	0.722824	0.621451	0.544073	0.880943	0.911994	0.844926	0.800648	0.794995	0.962892	0.83182	0.844483	0.916336	0.911799	0.547047	0.811025	0.813321	0.925959	0.833409	0.811893	0.918235	0.830172	0.849068
cg00724662	0.0866352	0.0640641	0.0507951	0.0662426	0.0488262	0.0449452	0.059215	0.0648424	0.0782225	0.0701654	0.0796725	0.0719305	0.0492366	0.0555138	0.0691132	0.0905041	0.0776792	0.0909451	0.0844194	0.0636706	0.0627611	0.0480771	0.0751283	0.0486292	0.0645884	0.0742217	0.0610805	0.0669715	0.0654934	0.0852286	0.0553402	0.0602884	0.0778179	0.072305	0.0642665	0.0753354	0.0533212	0.103588	0.0582383	0.0514316	0.0780799	0.0495503	0.0735729	0.0748506	0.0650483	0.0715571	0.0688915	0.049486	0.0672258
cg00725635	0.206645	0.233994	0.562672	0.1296	0.145356	0.167466	0.182391	0.126426	0.244338	0.153729	0.784268	0.109854	0.160291	0.132013	0.172224	0.588299	0.28101	0.127664	0.207076	0.113429	1.02837	0.136007	0.307786	0.280194	0.183892	0.128969	0.166744	0.114338	0.116594	0.127812	0.119839	0.141263	0.193216	0.113203	0.249663	0.177527	0.180059	0.162606	0.484323	0.123028	0.0321401	0.155659	0.100561	0.0529762	0.0894999	0.715037	0.036707	0.180573	0.0463055
cg00727590	0.198414	0.200618	0.122193	0.260082	0.225421	0.113267	0.177333	0.530085	0.181951	0.194556	0.236024	0.118275	0.303805	0.205517	0.216962	0.211293	0.235067	0.168883	0.288223	0.124659	0.0987883	0.181835	0.242817	0.254469	0.269448	0.244475	0.186471	0.117052	0.0792506	0.118914	0.164398	0.217606	0.323295	0.3586	0.160437	0.208157	0.177626	0.131245	0.382485	0.13869	0.400146	0.215682	0.142082	0.368136	0.142213	0.445566	0.155426	0.204397	0.205443
cg00728317	0.0300165	0.0546682	0.121952	0.0436256	0.0450106	0.0646716	0.0505205	0.0494871	0.0570976	0.0436411	0.77288	0.0712429	0.065578	0.040347	0.0523653	0.0832421	0.0713551	0.100101	0.0574121	0.0928842	0.039764	0.0848096	0.119666	0.0503608	0.076863	0.0530359	0.0462324	0.240166	0.641507	0.0533668	0.0409345	0.0763948	0.0930369	0.0539532	0.0674279	0.0487874	0.0811954	0.0416756	0.402621	0.0307913	0.0366853	0.037801	0.0318992	0.122979	0.0371759	0.323689	0.139863	0.0656074	0.0693395
cg00728602	0.0683029	0.100988	0.11169	0.114077	0.082772	0.0762698	0.0923009	0.0630479	0.0702067	0.0858798	0.205315	0.0623665	0.116725	0.11562	0.102673	0.0665367	0.0680787	0.112941	0.0661081	0.0536654	0.0694364	0.0655998	0.0575919	0.099429	0.0679405	0.0753429	0.0959527	0.0794453	0.0770378	0.070915	0.0974779	0.107897	0.0840022	0.0794711	0.102731	0.109584	0.0607499	0.0871517	0.0929093	0.0710872	0.192203	0.144199	0.0901424	0.0769692	0.0854411	0.0591054	0.0899219	0.140377	0.0810662
cg00729275	0.434427	0.498803	0.306789	0.597237	0.286784	0.589529	0.62975	0.441298	0.889747	0.362436	0.404278	0.384613	0.583302	0.310525	0.467267	0.409975	0.728247	0.573178	0.513193	0.405645	0.825665	0.574238	0.453591	0.451123	0.627746	0.370772	0.654571	0.200905	0.244288	0.448065	0.467553	0.602642	0.807934	0.726629	0.283595	0.391232	0.443411	0.423456	0.567968	0.481018	0.886606	0.68923	0.416979	0.456054	0.365527	0.589864	0.264177	0.384095	0.413607
cg00729541	0.0417777	0.0428773	0.0380697	0.0477591	0.0615015	0.0354354	0.0473504	0.044371	0.0325551	0.0283926	0.0419182	0.0338284	0.0544443	0.0701829	0.0499204	0.0315988	0.0338279	0.0253188	0.0321959	0.0215335	0.0166204	0.0314243	0.0407494	0.0434856	0.0360301	0.0301653	0.057586	0.0349747	0.0518566	0.0195738	0.0393615	0.0494318	0.0306699	0.0446531	0.0246849	0.071888	0.0454729	0.052728	0.0559784	0.0621008	0.0291997	0.0369381	0.0282279	0.0427174	0.0372935	0.0446512	0.0439219	0.0429683	0.0467693
cg00729875	0.41387	0.278693	0.228226	0.246862	0.650116	0.261185	0.276835	0.440283	0.179321	0.206256	0.677782	0.164354	0.270153	0.25811	0.250541	0.414322	0.524068	0.223857	0.31378	0.154812	0.856154	0.205718	0.37588	0.394816	0.332181	0.23649	0.223015	0.737518	0.194183	0.194151	0.169988	0.289662	0.184475	0.196072	0.360148	0.326465	0.295936	0.275211	0.59271	0.214967	0.690135	0.365649	0.194994	0.514506	0.257836	0.510816	0.420621	0.329126	0.39166
cg00730260	0.895938	0.907868	0.937825	0.904881	0.903587	0.930295	0.915334	0.705215	0.915142	0.837869	0.919891	0.595569	0.926764	0.873098	0.919526	0.92594	0.897732	0.907381	0.94808	0.899328	0.904507	0.914089	0.89185	0.889714	0.940881	0.831196	0.923266	0.93596	0.867261	0.917813	0.897976	0.944363	0.930416	0.906866	0.931127	0.90716	0.895039	0.920346	0.933933	0.928074	0.799639	0.946787	0.94274	0.914586	0.916814	0.913603	0.928197	0.91998	0.893372
cg00731459	0.0198322	0.0247312	0.0235268	0.0309161	0.0193745	0.0125946	0.0207534	0.020853	0.0203069	0.0202826	0.0242316	0.0209589	0.0298776	0.0271945	0.0287892	0.0192439	0.0215825	0.0183393	0.0166569	0.0180326	0.020389	0.0201512	0.0186905	0.0291101	0.0150329	0.0230134	0.0195814	0.0202254	0.016405	0.018801	0.0259853	0.027441	0.0208337	0.0315708	0.0156917	0.0279357	0.0205152	0.0380367	0.0184291	0.0219997	0.0202155	0.0155647	0.0205293	0.0250962	0.0172009	0.0243971	0.0219128	0.0167432	0.0254083
cg00733682	0.0270917	0.0374593	0.0437425	0.026055	0.0339113	0.0265278	0.0453462	0.0446385	0.046661	0.0335359	0.0442692	0.0245099	0.0276212	0.0359712	0.0404967	0.0311852	0.0257614	0.0492027	0.0272104	0.0295856	0.0312576	0.0374202	0.0438988	0.0468519	0.0223687	0.0300675	0.0328489	0.034859	0.0341122	0.0455754	0.0336319	0.0354356	0.0346522	0.0323214	0.0317186	0.0322884	0.0407342	0.0489823	0.0360375	0.0303698	0.0217889	0.0306387	0.0241641	0.0367868	0.0271251	0.0400349	0.0329434	0.0260213	0.028187
cg00734993	0.0213701	0.0229863	0.0255657	0.0257537	0.0252835	0.0175545	0.0200401	0.0204263	0.0198617	0.0330611	0.0259434	0.0197344	0.0281428	0.0332213	0.0224254	0.0170136	0.0196623	0.0144913	0.0214369	0.0200851	0.0218898	0.0181285	0.0159128	0.0210579	0.0169535	0.0229571	0.0219461	0.0210081	0.0205492	0.0186447	0.0462958	0.0325727	0.0297543	0.0227219	0.0220127	0.0249212	0.0187228	0.0301566	0.0216556	0.0271624	0.0284326	0.0155661	0.0193761	0.0269023	0.0154197	0.0247889	0.022121	0.0209007	0.0293594
cg00736326	0.0338024	0.0251574	0.027031	0.0197321	0.0193378	0.0316759	0.0439174	0.023824	0.0283114	0.0265324	0.0305626	0.0231982	0.0232746	0.0221258	0.0334607	0.0373267	0.0249091	0.0320438	0.0276906	0.0364457	0.0252338	0.02737	0.0280461	0.0303714	0.0201634	0.0196641	0.0308827	0.02045	0.0261883	0.030207	0.0240711	0.0247943	0.0286969	0.0259849	0.0227715	0.0254848	0.0253888	0.0429916	0.0312479	0.0237593	0.0246051	0.0256792	0.0220147	0.0297661	0.0205208	0.0411196	0.0244779	0.0218296	0.0213124
cg00739120	0.482029	0.418797	0.450806	0.347594	0.636312	0.174111	0.435625	0.246797	0.319972	0.351021	0.932984	0.244276	0.337431	0.551353	0.365801	0.480777	0.573506	0.353064	0.472843	0.186525	0.497702	0.36329	0.472367	0.399231	0.425769	0.339238	0.307148	0.256334	0.130273	0.360607	0.244787	0.388109	0.76482	0.433543	0.392986	0.379585	0.414571	0.442882	0.728131	0.403614	0.397305	0.493323	0.372503	0.394697	0.26874	0.786625	0.233464	0.691095	0.201405
cg00743372	0.0255535	0.0265283	0.0262307	0.0314115	0.0281083	0.0261419	0.0324195	0.0267157	0.0360332	0.0303147	0.0361931	0.0251013	0.0291694	0.0291013	0.030627	0.027938	0.0309762	0.0356201	0.0274216	0.028796	0.023999	0.030336	0.0288609	0.0319024	0.0242222	0.0274024	0.0302345	0.0277417	0.0244612	0.0255517	0.0265202	0.0322841	0.0264642	0.0284724	0.0237492	0.0301726	0.0287503	0.228681	0.0295127	0.0221466	0.0261564	0.0173412	0.0212868	0.0264163	0.0219786	0.401088	0.02821	0.0156083	0.0419167
cg00744433	0.885671	0.490432	0.439617	0.706323	0.443422	0.720113	0.629876	0.423909	0.146276	0.434357	1.00375	0.323045	0.620718	0.430185	0.583936	0.657008	0.698759	0.573292	0.759005	0.371257	0.185207	0.636854	0.743438	0.693192	0.601211	0.493356	0.561509	0.16622	0.227775	0.244657	0.585712	0.94514	0.525322	0.488267	0.747222	0.552065	0.661101	0.78877	0.69141	0.495931	0.388541	0.765047	0.574722	0.798623	0.403139	0.885322	0.294574	0.390649	0.536707
cg00745543	0.847658	0.860947	0.851675	0.797919	0.750909	0.907465	0.910965	0.891199	0.91688	0.847998	0.89092	0.770161	0.784173	0.677911	0.88181	0.919242	0.879599	0.907857	0.850491	0.911745	0.854988	0.902332	0.853229	0.817441	0.89901	0.65931	0.922498	0.902113	0.812504	0.693615	0.90717	0.893411	0.898014	0.868394	0.746814	0.857828	0.846394	0.749394	0.851158	0.89368	0.72536	0.890054	0.888275	0.86357	0.853355	0.851089	0.918495	0.799297	0.850903
cg00745735	0.846954	0.83251	0.708845	0.810277	0.905912	0.773893	0.878752	0.904572	0.822927	0.591351	0.814404	0.491651	0.685675	0.696031	0.742239	0.801724	0.877033	0.841509	0.911222	0.915907	0.935438	0.931523	0.929539	0.72851	0.849586	0.759001	0.804564	0.792568	0.494601	0.901366	0.635312	0.718882	0.716641	0.821047	0.729965	0.732031	0.888911	0.829062	0.860395	0.852518	0.87556	0.821367	0.855606	0.898208	0.690425	0.844917	0.473632	0.854769	0.790849
cg00746083	0.0521982	0.0362499	0.0520631	0.0283346	0.0575938	0.0416118	0.0700769	0.0490901	0.04996	0.0349312	0.0555645	0.0474759	0.0362816	0.0479949	0.0516753	0.0465529	0.0425791	0.0560869	0.038267	0.0446299	0.0388656	0.0360515	0.0397935	0.0523289	0.0399524	0.0473892	0.0467567	0.0371482	0.0505132	0.0479867	0.0342688	0.0368061	0.0642228	0.0375457	0.0512248	0.0440143	0.0464288	0.0435595	0.0334182	0.0283578	0.0273065	0.150482	0.0299933	0.0275585	0.0304418	0.0312535	0.0242101	0.054454	0.023817
cg00746130	0.070265	0.0651828	0.0518636	0.0549328	0.0668108	0.0690443	0.0611015	0.0651756	0.0603635	0.0856523	0.060017	0.0411689	0.0590202	0.042183	0.0671353	0.0759733	0.0698878	0.0949023	0.0638863	0.0845401	0.0437166	0.0640001	0.0637893	0.0769332	0.0681754	0.0745219	0.0795796	0.0587468	0.0686314	0.0506701	0.0583923	0.0640491	0.0567989	0.0619589	0.0608628	0.0623022	0.0641813	0.0724392	0.080127	0.0572714	0.062108	0.0970047	0.0641432	0.0496244	0.0648629	0.0794499	0.0707723	0.0712857	0.0622933
cg00746981	0.214533	0.199429	0.206757	0.16408	0.204604	0.231087	0.11205	0.179409	0.032726	0.202988	0.203873	0.0302945	0.209688	0.242293	0.197952	0.208947	0.0954793	0.121088	0.14233	0.202819	0.0262294	0.188763	0.187492	0.204312	0.162379	0.218853	0.245877	0.27258	0.242079	0.0180233	0.186819	0.147243	0.0244447	0.185617	0.204207	0.158844	0.177552	0.262537	0.136754	0.0772875	0.102005	0.100791	0.118268	0.308167	0.221545	0.175032	0.284732	0.0942167	0.155284
cg00751288	0.0306371	0.034471	0.0338822	0.0268373	0.032389	0.0216759	0.0341689	0.0375646	0.0331904	0.0427451	0.0308193	0.0375177	0.0284432	0.0288781	0.0391261	0.0446135	0.0276179	0.0472904	0.0297645	0.0479149	0.0279853	0.0351584	0.0325783	0.0351838	0.0206112	0.0257081	0.0335703	0.0285468	0.0361676	0.0312855	0.0288665	0.0340662	0.0264625	0.032005	0.0253134	0.0280721	0.028938	0.04214	0.0392242	0.0407993	0.0276818	0.030838	0.0385131	0.0323711	0.0201048	0.0310783	0.0371952	0.0333103	0.0372034
cg00754617	0.669511	0.731271	0.904081	0.794025	0.850768	0.869132	0.812627	0.901723	0.905888	0.825823	0.786842	0.847896	0.659231	0.861916	0.817462	0.839259	0.805973	0.805947	0.706813	0.854843	0.923892	0.8787	0.692509	0.732018	0.831238	0.815678	0.845935	0.930789	0.664697	0.87011	0.755937	0.79558	0.907212	0.85814	0.659926	0.817751	0.708779	0.811764	0.813671	0.819389	0.795052	0.801696	0.838997	0.921594	0.835337	0.76312	0.889123	0.798894	0.892765
cg00755043	0.26358	0.362509	0.704293	0.15379	0.469365	0.0690691	0.143642	0.0643727	0.0621871	0.0606426	0.474948	0.0550698	0.230832	0.534831	0.302723	0.48082	0.065957	0.249436	0.187263	0.521878	0.0567046	0.338185	0.387926	0.336261	0.184731	0.487347	0.0737299	0.470969	0.696265	0.0548102	0.416619	0.128246	0.0589518	0.0625435	0.506844	0.255318	0.244724	0.164713	0.307258	0.0545555	0.07506	0.44604	0.376233	0.670298	0.517232	0.362239	0.313597	0.547022	0.372084
cg00756058	0.203776	0.343972	0.569367	0.00959636	0.57666	0.621089	0.121711	0.53277	0.142084	0.0926567	0.519086	0.00150962	0.507008	0.38624	0.375157	0.623442	0.00482451	0.174865	0.114343	0.567245	0.0103948	0.490423	0.414187	0.335197	0.196937	0.598098	0.212283	0.260002	0.664927	0.000840604	0.548233	0.13216	-0.000211193	0.514064	0.425108	0.283281	0.29968	0.0190725	0.444705	0.017323	0.0143723	0.500642	0.389482	0.0167081	0.552816	0.422412	0.566165	0.56564	0.48131
cg00756887	0.854621	0.577045	0.536198	0.844721	0.64532	0.619613	0.639072	0.94524	0.559461	0.615397	0.899421	0.475552	0.743385	0.515588	0.694922	0.526122	0.628431	0.652511	0.764599	0.438363	0.89266	0.702995	0.803684	0.744656	0.646227	0.442659	0.742201	0.655643	0.334953	0.583728	0.582938	0.803797	0.569461	0.826911	0.676694	0.547647	0.683533	0.555254	0.905174	0.456372	0.835572	0.646778	0.573872	0.679217	0.452967	0.854888	0.606539	0.72653	0.670473
cg00757070	0.394662	0.313496	0.225372	0.468478	0.356744	0.461772	0.348516	0.509694	0.244152	0.29337	0.443716	0.246865	0.350732	0.389319	0.366802	0.462185	0.310162	0.324304	0.455976	0.209438	0.310525	0.520648	0.373677	0.383401	0.34939	0.255583	0.368239	0.158713	0.171588	0.149655	0.348357	0.426316	0.299512	0.408558	0.280594	0.288438	0.320214	0.417161	0.419619	0.329202	0.168949	0.445278	0.343203	0.203038	0.266749	0.379199	0.317166	0.299499	0.372396
cg00757952	0.572243	0.600644	0.379914	0.650411	0.449462	0.681746	0.623184	0.687106	0.793171	0.425204	0.43129	0.576142	0.482839	0.395136	0.643814	0.614845	0.652446	0.667238	0.550735	0.333882	0.730524	0.566861	0.558534	0.592213	0.662522	0.422077	0.670964	0.256197	0.204136	0.402925	0.447159	0.625717	0.665102	0.652806	0.547323	0.583636	0.570121	0.56606	0.498847	0.742302	0.592204	0.528469	0.469819	0.403829	0.424974	0.588608	0.783891	0.529045	0.472634
cg00761755	0.0322802	0.0349967	0.0481179	0.0337602	0.0423364	0.0319462	0.0336	0.0409396	0.035443	0.0337057	0.303198	0.0347551	0.033064	0.0440077	0.0327427	0.0397102	0.0364184	0.0368392	0.036612	0.0353607	0.0336696	0.0409297	0.0374973	0.0321056	0.0347336	0.0329084	0.0342182	0.0461756	0.0319113	0.0352596	0.0328851	0.0743692	0.0371015	0.0447425	0.032787	0.0397143	0.0341941	0.0512747	0.0807055	0.0232932	0.0355614	0.0319552	0.0359448	0.032955	0.0334939	0.0442583	0.0301599	0.0180621	0.0567655
cg00762512	0.0474763	0.0447244	0.040034	0.0380149	0.0418769	0.0431182	0.0423907	0.0431773	0.0362568	0.0471794	0.0449931	0.0405645	0.0619093	0.067394	0.05287	0.0285726	0.0362835	0.0404489	0.0301666	0.0500222	0.0396136	0.0277845	0.0397045	0.0450403	0.030908	0.0320276	0.0398782	0.0373476	0.0297276	0.032678	0.0460093	0.0522873	0.0454908	0.0534754	0.0344103	0.047166	0.0371292	0.0443666	0.0449645	0.0352488	0.0412216	0.035816	0.0371994	0.0373624	0.0418951	0.0480087	0.0462457	0.0283608	0.0432635
cg00763679	0.0451757	0.03585	0.0422947	0.0349273	0.0412391	0.0582643	0.0191821	0.0572521	0.0462533	0.0916462	0.0435067	0.0452503	0.0550037	0.039278	0.0552396	0.0357374	0.0433938	0.0521512	0.0251634	0.0417156	0.0371118	0.0456841	0.0341507	0.0351663	0.0449888	0.0493051	0.0359321	0.038351	0.0369573	0.0274016	0.0414775	0.052842	0.0359458	0.0315627	0.0314129	0.0525005	0.0419241	0.0428148	0.0490782	0.0386654	0.0358436	0.0304107	0.0470339	0.0521061	0.0386417	0.0663968	0.0283729	0.0266455	0.044911
cg00763889	0.910458	0.912639	0.915779	0.891378	0.917677	0.929215	0.929924	0.952139	0.900795	0.950946	0.926744	0.904951	0.860624	0.905381	0.867057	0.93784	0.954727	0.887377	0.928671	0.916686	0.936077	0.913308	0.862215	0.878671	0.899622	0.679513	0.912529	0.701464	0.906264	0.958197	0.736339	0.901712	0.876011	0.932272	0.903723	0.902522	0.922521	0.914957	0.930282	0.927393	0.935017	0.888084	0.873788	0.93911	0.92441	0.929965	0.907462	0.909542	0.957634
cg00766729	0.0321494	0.0293741	0.0302769	0.0325795	0.0291975	0.0267137	0.0283337	0.0297637	0.033812	0.03306	0.0382424	0.031768	0.0301883	0.0304008	0.0313338	0.0309722	0.0388568	0.0388215	0.030036	0.0292598	0.0282481	0.0259036	0.033269	0.0319308	0.0294087	0.0282102	0.0308555	0.0311803	0.0329436	0.0299476	0.0281345	0.0350838	0.0286587	0.027507	0.0291749	0.029885	0.0306572	0.0583814	0.0341678	0.0517046	0.0352785	0.0230475	0.0325105	0.0314654	0.0264378	0.229498	0.0278235	0.0289237	0.0339658
cg00766889	0.0736066	0.0441487	0.0486146	0.0706789	0.0529605	0.0581923	0.051729	0.0506459	0.0511423	0.0715461	0.0475396	0.0666293	0.0598424	0.0480138	0.0485766	0.0438245	0.0702019	0.0530159	0.0565243	0.0359432	0.0543315	0.0510777	0.0472377	0.0528058	0.0577349	0.0793537	0.0458277	0.0675691	0.0525053	0.0516049	0.0535015	0.0459281	0.0449811	0.03969	0.0544072	0.0552188	0.0689386	0.0740911	0.0631251	0.0609098	0.0568336	0.0546091	0.0564973	0.067307	0.0490717	0.0600129	0.0504925	0.0462839	0.0510805
cg00767581	0.391895	0.501356	0.686419	0.373377	0.528006	0.565685	0.443817	0.750988	0.864521	0.252251	0.560832	0.298617	0.50066	0.394477	0.481884	0.404858	0.609725	0.387381	0.409171	0.596388	0.757982	0.373543	0.480815	0.48384	0.338091	0.515968	0.581496	0.727615	0.512021	0.774493	0.504705	0.420098	0.633968	0.559375	0.48577	0.380281	0.439936	0.417469	0.542182	0.523378	0.817913	0.409678	0.502041	0.611291	0.611189	0.509476	0.551526	0.613984	0.456315
cg00769470	0.848619	0.779948	0.487944	0.801356	0.882536	0.658522	0.81736	0.784622	0.440318	0.492969	0.868547	0.370584	0.687661	0.716067	0.773553	0.532201	0.932724	0.847866	0.859164	0.564623	0.61512	0.888529	0.767511	0.850275	0.829418	0.591684	0.882798	0.560395	0.412261	0.35633	0.838922	0.840791	0.766016	0.668564	0.756162	0.633808	0.823683	0.744174	0.85009	0.693754	0.457436	0.655104	0.771837	0.764236	0.755838	0.913828	0.556699	0.719736	0.650861
cg00769520	0.10722	0.239724	0.525015	0.188365	0.475009	0.0888998	0.0966842	0.261888	0.12207	0.0980552	0.421859	0.0926542	0.364849	0.40196	0.184001	0.421495	0.0966282	0.0960979	0.0933417	0.476501	0.0926992	0.355442	0.113586	0.11024	0.0977805	0.531741	0.0956611	0.647304	0.622699	0.0922105	0.406975	0.0892262	0.0912361	0.55516	0.144279	0.0918332	0.116674	0.162932	0.332842	0.0209954	0.110874	0.314502	0.235276	0.0512971	0.466929	0.274839	0.507176	0.41399	0.408724
cg00770279	0.0205365	0.0264931	0.0221464	0.0197792	0.0309493	0.0171476	0.0291452	0.0355703	0.0195119	0.0347277	0.0217341	0.0157655	0.0186835	0.0282558	0.0249895	0.0225323	0.0300179	0.0507348	0.0251545	0.0396983	0.0251745	0.0439948	0.0346129	0.028761	0.0150747	0.0286586	0.0422404	0.022622	0.0297954	0.0301922	0.0255146	0.0242904	0.0283605	0.0276447	0.0201747	0.028137	0.024007	0.031234	0.022331	0.0207226	0.0231593	0.019437	0.0267758	0.0276802	0.0204925	0.379832	0.0268181	0.0204757	0.0208384
cg00770871	0.0125458	0.0156479	0.014064	0.0121562	0.0138481	0.0114687	0.0171277	0.0149212	0.0197555	0.0149729	0.0148674	0.0145507	0.0130978	0.0140012	0.0157332	0.0169848	0.0138123	0.0198376	0.017142	0.0156636	0.0147086	0.0147549	0.0149279	0.0151095	0.0115402	0.0122621	0.0250286	0.0152435	0.0141372	0.0144654	0.0148882	0.0147514	0.0134672	0.0151335	0.0108651	0.0124604	0.0139095	0.0185114	0.0131416	0.0142447	0.0123064	0.011304	0.0143324	0.0154419	0.0137574	0.0213384	0.0162299	0.0141543	0.0142742
cg00772000	0.16171	0.271491	0.333327	0.0933767	0.605753	0.471327	0.203347	0.333803	0.0275708	0.132426	0.575163	0.0372344	0.545022	0.121184	0.228757	0.103413	0.107707	0.10757	0.257617	0.589478	0.0363994	0.298461	0.418682	0.320463	0.269925	0.0744555	0.041659	0.733731	0.0879948	0.0531485	0.0534213	0.183716	0.0199374	0.0547573	0.412431	0.309576	0.292734	0.132323	0.497206	0.105779	0.0746459	0.376356	0.113087	0.0647608	0.624139	0.475769	0.0793816	0.646089	0.0755453
cg00775197	0.360542	0.404723	0.433549	0.127999	0.464383	0.137929	0.268577	0.134822	0.134561	0.168761	0.619844	0.119361	0.455221	0.152783	0.27065	0.367997	0.142365	0.247524	0.321566	0.572125	0.134058	0.125527	0.500966	0.487723	0.358256	0.668274	0.299035	0.571134	0.58303	0.122982	0.225045	0.264214	0.112519	0.136413	0.557455	0.370091	0.351875	0.187766	0.471469	0.301424	0.0672022	0.373774	0.257947	0.692719	0.605263	0.46578	0.430613	0.305351	0.357705
cg00777121	0.0658025	0.0585872	0.049828	0.0887479	0.0563591	0.0561902	0.0486201	0.061093	0.0583529	0.0607732	0.544463	0.0622607	0.38845	0.0556208	0.0842496	0.06497	0.064668	0.0663954	0.0564408	0.068307	0.0529138	0.0604064	0.0668351	0.0617698	0.0810889	0.0632033	0.0748352	0.0618126	0.054804	0.0559883	0.0822823	0.0731091	0.0706182	0.0608866	0.0575527	0.0937055	0.0830357	0.054045	0.435821	0.0368223	0.0377515	0.0544551	0.0730138	0.0834727	0.0477828	0.287035	0.0467015	0.0393114	0.0352062
cg00777555	0.0320476	0.0390955	0.0487957	0.0401654	0.0339304	0.0429528	0.0442828	0.0608329	0.0419661	0.0486582	0.0432408	0.0377825	0.03173	0.0342145	0.030453	0.0523706	0.055572	0.0417656	0.0300653	0.0571647	0.0365707	0.0340096	0.051548	0.0373204	0.0358015	0.0365202	0.049036	0.0563215	0.0379497	0.0437614	0.0276326	0.0402982	0.0331762	0.0304581	0.0273394	0.0383008	0.0424677	0.0453663	0.0372602	0.0307749	0.0458119	0.0240632	0.0480681	0.0638784	0.0448448	0.0472691	0.0453796	0.0218553	0.0616666
cg00778920	0.078697	0.0712476	0.0957183	0.0669131	0.0870403	0.0826092	0.080094	0.0792845	0.10552	0.0951277	0.070908	0.0595594	0.072075	0.0723099	0.0894116	0.337244	0.0767117	0.0969252	0.0781777	0.0922692	0.0822173	0.10192	0.0969914	0.10851	0.0797728	0.0773582	0.08964	0.0744093	0.0686979	0.0687265	0.0657646	0.0823215	0.0742566	0.0751214	0.0838838	0.0787034	0.0719888	0.108913	0.0649789	0.0827171	0.13275	0.0802495	0.0799094	0.0612732	0.0845434	0.0806657	0.105533	0.066292	0.0960045
cg00779924	0.198268	0.27543	0.713221	0.180583	0.570441	0.215934	0.194381	0.792768	0.589404	0.16169	0.612142	0.147573	0.337682	0.427019	0.245963	0.33045	0.46329	0.187684	0.164454	0.695422	0.915324	0.193214	0.332533	0.241097	0.203907	0.773021	0.189142	0.968372	0.482532	0.572273	0.285091	0.20315	0.384572	0.69211	0.343384	0.22854	0.196109	0.346349	0.491698	0.146388	0.746603	0.40411	0.373352	0.838049	0.59966	0.673698	0.755059	0.59013	0.413846
cg00782174	0.0445793	0.0396312	0.0396283	0.0361782	0.0315281	0.0415796	0.0381051	0.0380747	0.0513145	0.0365795	0.0360724	0.0266191	0.0405092	0.0308958	0.0342976	0.0536382	0.0412177	0.0526822	0.0365023	0.0417951	0.0480573	0.0366224	0.0383057	0.0437397	0.0316375	0.0274761	0.0468816	0.0384214	0.0410498	0.0287296	0.0347773	0.0231703	0.0292029	0.0271485	0.040893	0.0397288	0.0458192	0.0527839	0.0585833	0.0256155	0.0364969	0.0413276	0.0318262	0.0315631	0.0358023	0.0620721	0.0438114	0.0351946	0.0323809
cg00782854	0.0553818	0.0574618	0.0583288	0.0484378	0.0611526	0.0373451	0.0729163	0.0409294	0.0462475	0.0624285	0.0596069	0.0433778	0.0446299	0.0486091	0.0471688	0.0543305	0.0480052	0.0461905	0.0442895	0.0538593	0.0549108	0.0554837	0.0643625	0.0568621	0.0337387	0.0452133	0.0699825	0.0463441	0.0443144	0.0411496	0.0531415	0.0495183	0.0410363	0.0444333	0.0402395	0.0525376	0.0555018	0.0552574	0.0592962	0.0464948	0.0399722	0.041021	0.0402266	0.0485243	0.0454254	0.0661048	0.0470734	0.0523003	0.0416873
cg00784357	0.0393119	0.0366406	0.0433898	0.0366105	0.0434984	0.0279949	0.0431399	0.0466668	0.0411119	0.0541216	0.0376909	0.0517738	0.0347382	0.0389808	0.0359622	0.0380788	0.0461933	0.0463962	0.0412798	0.0389695	0.048904	0.0465496	0.0509292	0.0495865	0.0304556	0.0362176	0.0448996	0.0427625	0.0320128	0.0412991	0.0365099	0.039575	0.0380407	0.0340245	0.0308864	0.0386626	0.0361619	0.0460634	0.0365276	0.0453495	0.0417153	0.0394918	0.0481167	0.0445367	0.0383804	0.0582051	0.0469918	0.0292258	0.0415846
cg00791249	0.0480533	0.0524979	0.0372675	0.0556545	0.0497667	0.0366672	0.041242	0.0515869	0.0584406	0.035137	0.0643714	0.0843127	0.0541358	0.0470055	0.0403102	0.0584386	0.0807431	0.0455654	0.0564824	0.0421371	0.0550064	0.0549706	0.0356824	0.057487	0.109849	0.0691948	0.0677532	0.0461453	0.0650883	0.0420324	0.0570081	0.0682694	0.030278	0.0548957	0.0458002	0.0583381	0.0519443	0.084797	0.0711013	0.047971	0.0567524	0.0445808	0.0487889	0.049436	0.0602253	0.0686893	0.0521891	0.0446961	0.048193
cg00792687	0.0482133	0.0514132	0.0392744	0.0370117	0.0535708	0.0322131	0.0308699	0.0370083	0.040438	0.0495054	0.701137	0.0398966	0.0294634	0.0354513	0.0350885	0.0285867	0.0505512	0.058905	0.0572805	0.0289289	0.0320158	0.0394246	0.127923	0.0527362	0.0372031	0.0471995	0.0346703	0.213422	0.02977	0.0410855	0.0310152	0.0407839	0.0391376	0.0373934	0.0581051	0.0603181	0.0346791	0.0361854	0.426704	0.0339405	0.0251871	0.0246799	0.0293647	0.0250778	0.0308644	0.400048	0.0301002	0.0398577	0.020517
cg00792740	0.0331146	0.0360571	0.0274963	0.0235863	0.0263654	-0.00168268	0.0636377	0.017106	0.0611264	0.0762226	0.0431182	0.0260272	0.0409361	0.0313827	0.0332582	0.0177002	0.0314166	0.0303306	0.0211888	0.103741	0.00363652	0.0317465	0.0249245	0.0341936	0.0140684	0.0181943	0.0179937	0.0170874	0.0110378	0.0043282	0.0551804	0.0539063	0.0448106	0.0373135	0.0160553	0.0356461	0.0305745	0.0409942	0.0392506	0.0270245	0.0261924	0.0205424	0.0286652	0.0649256	0.0256309	0.0334552	0.028837	0.021511	0.0387823
cg00792849	0.363638	0.461111	0.598631	0.347118	0.542817	0.466862	0.223611	0.536498	0.664613	0.198578	0.488654	0.107268	0.431728	0.549979	0.461675	0.538254	0.511199	0.392242	0.307506	0.527369	0.315993	0.464786	0.431603	0.417101	0.338234	0.559831	0.469735	0.731816	0.669667	0.618165	0.450806	0.267406	0.388168	0.535971	0.45512	0.337267	0.331095	0.397221	0.419693	0.180607	0.696349	0.509028	0.469879	0.678832	0.578305	0.425109	0.587815	0.527352	0.439068
cg00793774	0.0508348	0.0481839	0.0555193	0.0417266	0.0419535	0.0413274	0.0408678	0.0471291	0.0447299	0.0451179	0.0525385	0.0484761	0.0415547	0.0556171	0.0795188	0.0461396	0.0395649	0.0538532	0.0405925	0.0536221	0.0547488	0.0424815	0.0458218	0.0417872	0.0344334	0.0425065	0.0499695	0.0507913	0.0634614	0.0559157	0.0481692	0.0458325	0.0405163	0.0639907	0.0478794	0.061217	0.0510498	0.0606179	0.054391	0.0487416	0.0598485	0.0445308	0.058539	0.0484291	0.0496448	0.0529738	0.0453582	0.052224	0.0407734
cg00796728	0.0540974	0.054701	0.0444267	0.0474817	0.0433765	0.0426139	0.0440027	0.0517608	0.05222	0.064171	0.0512338	0.0435762	0.0449065	0.043198	0.0556976	0.051892	0.0458917	0.061883	0.0590534	0.0473972	0.0450429	0.0489046	0.17848	0.132152	0.0532735	0.0405604	0.0622182	0.0395571	0.0442975	0.0349333	0.0463554	0.0699104	0.0405794	0.0402815	0.386086	0.0483497	0.083491	0.0485588	0.061	0.0501171	0.0352978	0.050589	0.0326765	0.245804	0.0533627	0.234138	0.0413387	0.0314834	0.0408949
cg00798206	0.0258423	0.025535	0.034858	0.0387513	0.0346043	0.0221118	0.0321412	0.0456372	0.0282179	0.0329487	0.0398102	0.0252487	0.0302397	0.0401025	0.0296499	0.0183442	0.0284548	0.0321472	0.0348578	0.0279519	0.0330066	0.0286217	0.0336113	0.0264894	0.0288595	0.0230892	0.0267512	0.0530306	0.0200144	0.0234995	0.040947	0.0283002	0.0315729	0.0431533	0.0254095	0.0412917	0.0322744	0.0461682	0.0280247	0.0282238	0.0285221	0.0248558	0.0331426	0.0411615	0.0314497	0.0399874	0.0367915	0.0262897	0.0355971
cg00804048	0.0281412	0.020684	0.0238146	0.0272081	0.03389	0.0319343	0.025517	0.0349741	0.0266166	0.0371311	0.0242922	0.0170556	0.037845	0.025314	0.0295705	0.0234037	0.0208901	0.0255091	0.0213815	0.0221062	0.0175239	0.0184389	0.022225	0.0339567	0.0272699	0.0324487	0.0271589	0.0262579	0.0205502	0.0219272	0.0291597	0.030623	0.0270797	0.0241353	0.0271319	0.0341131	0.026866	0.0392989	0.0263471	0.0259705	0.0228627	0.0245727	0.0194204	0.0343439	0.0232498	0.037576	0.0351549	0.0224355	0.0259123
cg00804392	0.277422	0.588975	0.698784	0.431109	0.615576	0.524397	0.585245	0.628535	0.843312	0.604965	0.478246	0.585063	0.427808	0.509117	0.560676	0.527049	0.505924	0.617137	0.411014	0.666393	0.810493	0.411034	0.360069	0.333588	0.584162	0.600185	0.512646	0.812382	0.728651	0.805893	0.538646	0.408458	0.717222	0.683661	0.433583	0.609945	0.467761	0.555501	0.465933	0.555663	0.802936	0.441564	0.590514	0.788418	0.628366	0.500513	0.714934	0.594834	0.571981
cg00806490	0.342077	0.474148	0.594066	0.404358	0.537468	0.489675	0.242645	0.606657	0.597655	0.141852	0.4979	0.0367828	0.426861	0.466304	0.425865	0.530789	0.441319	0.356978	0.287116	0.372544	0.493678	0.480697	0.424868	0.376519	0.371902	0.481798	0.536875	0.720499	0.269344	0.432935	0.557928	0.249828	0.334261	0.587505	0.456005	0.358641	0.289913	0.321062	0.445377	0.507748	0.693157	0.470358	0.457562	0.681218	0.407599	0.404686	0.541701	0.564806	0.309531
cg00807586	0.0513741	0.0573739	0.126308	0.0723133	0.0646369	0.334757	0.0513208	0.0524395	0.0582784	0.155163	0.259397	0.0486638	0.0482062	0.0531624	0.0565156	0.283426	0.0501037	0.0717443	0.0494576	0.105202	0.0511977	0.0512678	0.056113	0.0642159	0.0663498	0.0495825	0.0575724	0.0753905	0.048315	0.0569128	0.062622	0.067287	0.34252	0.0498244	0.0523033	0.0522766	0.0512666	0.0400738	0.280733	0.0249746	0.0244423	0.118116	0.212785	0.176142	0.462079	0.197921	0.0339874	0.506755	0.0226573
cg00808492	0.885407	0.618597	0.364714	0.811881	0.508848	0.613495	0.805301	0.31993	0.167116	0.480491	0.592516	0.301197	0.695695	0.471282	0.611417	0.570646	0.809935	0.47956	0.865709	0.478495	0.189375	0.811423	0.816402	0.784475	0.60233	0.490319	0.721499	0.208135	0.206621	0.33014	0.597544	0.874235	0.633401	0.873682	0.791035	0.585307	0.716157	0.778408	0.808202	0.48856	0.810116	0.683499	0.639961	0.418303	0.459855	0.674772	0.439723	0.466568	0.609242
cg00810495	0.0326878	0.0517891	0.0454017	0.0553634	0.0738	0.0545539	0.0418116	0.0539716	0.0267657	0.0606389	0.363302	0.0190216	0.0828118	0.0501924	0.0775797	0.0318056	0.0446518	0.0316646	0.0357684	0.0441357	0.045829	0.0399332	0.0381689	0.0507891	0.053588	0.0610239	0.0578337	0.0478687	0.0277295	0.0544063	0.052209	0.0659248	0.0747362	0.0598046	0.0644737	0.0697321	0.0369155	0.0815392	0.0789214	0.0510322	0.0343721	0.0425685	0.0403886	0.0422189	0.0382006	0.217829	0.0440277	0.0322343	0.0622454
cg00811081	0.0281619	0.0247855	0.0334966	0.0318891	0.0329332	0.0468316	0.0455343	0.036593	0.0320059	0.0395148	0.0317191	0.0247437	0.0421621	0.0397034	0.0492825	0.0252142	0.0274031	0.0382435	0.0258278	0.0238543	0.0232788	0.0285813	0.0283762	0.0518519	0.0371867	0.025132	0.0429689	0.0312739	0.0256982	0.0228908	0.0398959	0.0361912	0.0417687	0.0243182	0.0317765	0.0390452	0.0284802	0.0337178	0.0311151	0.0242524	0.0222976	0.041797	0.0352089	0.0198465	0.029137	0.0358597	0.0281807	0.037957	0.0293121
cg00812502	0.014766	0.0189914	0.0211286	0.0146847	0.0154096	0.0102334	0.0140286	0.0211178	0.01641	0.0187559	0.0188972	0.0211019	0.0119876	0.0179531	0.0150093	0.0166276	0.0203208	0.0168694	0.0159256	0.0176492	0.0158236	0.018335	0.0246926	0.0179635	0.0110463	0.015454	0.0187949	0.0156275	0.0154086	0.0145607	0.0140347	0.0203146	0.0133122	0.0145435	0.0121453	0.0151118	0.0146893	0.0258569	0.0163279	0.013143	0.014598	0.0153805	0.0157048	0.0190772	0.0188805	0.0247915	0.0183479	0.0147146	0.014382
cg00815440	0.00752424	0.0189519	0.0070622	0.00876827	0.0103901	-0.00242263	0.0156704	0.00617722	0.0333615	0.0136948	0.0171062	0.0180665	0.00330091	0.00637642	0.0112554	0.0299908	0.0273972	0.034848	0.00984794	0.0175316	0.0114684	0.0103085	0.0176213	0.016149	-0.000134494	0.00411166	0.0122033	0.0113592	0.0121939	0.0112664	0.00791697	0.00562566	0.00494509	0.00993178	-0.000683457	0.0077946	0.00997745	0.0139604	0.0100607	0.00886417	0.00878817	0.00950368	0.0115582	0.0112141	0.0113392	0.0134406	0.0119115	0.0104292	0.0103494
cg00815583	0.0528562	0.0393916	0.134764	0.138719	0.0440392	0.0261958	0.0513645	0.0294518	0.0319705	0.0382887	0.0483448	0.0403152	0.0282105	0.0403749	0.038725	0.0683901	0.0441091	0.0635714	0.0420938	0.0289843	0.0216555	0.0626818	0.116374	0.0729081	0.054309	0.0385238	0.0451371	0.0296219	0.0176746	0.0654809	0.0491429	0.0500207	0.0434087	0.0280036	0.0883275	0.0445109	0.0669582	0.0475236	0.0582022	0.0548994	0.0218096	0.033204	0.0317555	0.0307397	0.0393692	0.0988775	0.0318117	0.0401906	0.0403261
cg00816620	0.601107	0.245717	0.224946	0.280624	0.245903	0.267138	0.310488	0.232671	0.207151	0.266438	0.420369	0.209549	0.325862	0.279837	0.312299	0.356572	0.273771	0.302952	0.552602	0.182033	0.146384	0.257071	0.712504	0.737579	0.437431	0.257178	0.315138	0.201723	0.185548	0.178997	0.277514	0.339952	0.292227	0.221866	0.526058	0.350364	0.387436	0.357878	0.447976	0.242105	0.125791	0.458075	0.257587	0.245403	0.332111	0.385537	0.190378	0.323965	0.237133
cg00818693	0.0738933	0.0833669	0.197191	0.068586	0.0732203	0.0658661	0.0679189	0.0697026	0.0679652	0.074949	0.412354	0.0684969	0.157318	0.0706666	0.0713198	0.222579	0.0751451	0.0688345	0.0984313	0.0640347	0.0709997	0.0685533	0.0676843	0.0704853	0.0655126	0.0696166	0.0712985	0.520308	0.363298	0.070264	0.0720666	0.070344	0.0663428	0.0697	0.0651213	0.0660653	0.0663206	0.0799661	0.34551	0.0518747	0.047832	0.239295	0.05358	0.0667467	0.0437652	0.317173	0.0598211	0.0383568	0.0599977
cg00818872	0.114281	0.124158	0.328067	0.0602832	0.573593	0.0681078	0.0957832	0.058778	0.0273311	0.0594748	0.829833	0.0425461	0.0798358	0.0813878	0.0859399	0.0689035	0.0447885	0.0555429	0.0719735	0.270394	0.0357232	0.0488493	0.24709	0.210331	0.130453	0.30237	0.0532999	0.147972	0.76148	0.0324084	0.0618458	0.104685	0.0350444	0.055774	0.201358	0.141754	0.0886888	0.132281	0.486609	0.0477889	0.0196699	0.168792	0.0410666	0.331585	0.251232	0.442719	0.0336782	0.0827557	0.0460093
cg00819310	0.795122	0.53554	0.801261	0.826339	0.641088	0.688658	0.688313	0.881576	0.350597	0.54719	0.998953	0.460694	0.901906	0.492122	0.734331	0.743113	0.905202	0.716616	0.749888	0.755456	0.76173	0.729167	0.770753	0.739864	0.687432	0.479378	0.849328	0.628912	0.626972	0.782679	0.689657	0.878233	0.715175	0.462633	0.741453	0.525995	0.711563	0.683037	0.91158	0.699401	0.914164	0.80531	0.671093	0.430959	0.488344	0.912371	0.458771	0.638684	0.919821
cg00819362	0.941287	0.91939	0.932537	0.884362	0.946695	0.913643	0.891877	0.945624	0.936368	0.875904	0.940644	0.915599	0.926528	0.899876	0.920199	0.964228	0.96645	0.943744	0.915277	0.850683	0.900392	0.918515	0.947159	0.961772	0.940841	0.884587	0.878345	0.962331	0.929933	0.898561	0.882308	0.869054	0.926269	0.920349	0.936521	0.93495	0.890759	0.903876	0.942414	0.864524	0.938923	0.924649	0.928178	0.940731	0.895763	0.90896	0.910365	0.936927	0.935216
cg00819696	0.0151017	0.0138156	0.0168538	0.0131405	0.0160832	0.0131885	0.0150151	0.0169544	0.0195799	0.0249824	0.0151474	0.0134266	0.0131822	0.0133154	0.0135905	0.0171916	0.0183152	0.0220795	0.0182528	0.0236669	0.0145259	0.0144929	0.0178239	0.0153631	0.0125945	0.0154139	0.0191216	0.0154609	0.0151893	0.016713	0.012644	0.0136351	0.0128989	0.012301	0.0129863	0.0132248	0.0136606	0.0210397	0.0136754	0.0149981	0.013539	0.0119975	0.0133334	0.0140798	0.0152423	0.0247065	0.015066	0.0137273	0.0139596
cg00821764	0.0346497	0.0218004	0.0365176	0.0358564	0.0359706	0.0322568	0.0118691	0.0269972	0.0182636	0.0287125	0.031878	0.0223791	0.0485664	0.0349877	0.0461141	0.0138518	0.0182334	0.0319755	0.0184292	0.0217471	0.0147086	0.0377492	0.018279	0.0256299	0.0150079	0.0255565	0.0322571	0.0274699	0.0310027	0.018758	0.0273246	0.0363065	0.0307083	0.0268644	0.0272284	0.0447093	0.0281723	0.0285002	0.125411	0.0263376	0.0254463	0.0247369	0.0227299	0.0209437	0.0193729	0.0228886	0.0249028	0.0233232	0.0219522
cg00822607	0.0584611	0.0506467	0.0417741	0.0427351	0.052947	0.0440415	0.0305989	0.0595598	0.0857714	0.0563029	0.0471048	0.044782	0.037658	0.0552815	0.0377777	0.0543452	0.0480824	0.0558693	0.0511384	0.0401799	0.0565928	0.046308	0.0413718	0.0450305	0.0581991	0.0539692	0.0627721	0.0670329	0.0465236	0.0455733	0.0449627	0.0528762	0.0437821	0.0602929	0.0447929	0.0522957	0.0451562	0.0549591	0.06017	0.0474039	0.0400926	0.0470819	0.055913	0.0485047	0.0467093	0.0666482	0.0494602	0.0452544	0.0667148
cg00824109	0.0186341	0.0229215	0.0283173	0.0191714	0.0199488	0.0194448	0.0274709	0.0204908	0.0272461	0.0256374	0.019957	0.0178585	0.0226897	0.022519	0.0216765	0.0314591	0.022478	0.0267654	0.0196679	0.0222143	0.0149412	0.0278524	0.02476	0.025536	0.0191776	0.0191528	0.0209121	0.0201891	0.0238381	0.0222728	0.0190127	0.01742	0.0183319	0.0176417	0.02227	0.0187946	0.020626	0.0264011	0.0213968	0.0202061	0.0160437	0.0185858	0.0211516	0.0254305	0.022197	0.0287657	0.0190168	0.0217724	0.0197448
cg00825031	0.0208783	0.0319213	0.0246806	0.0280148	0.0267773	0.0134836	0.026147	0.0256646	0.0263817	0.022511	0.0335192	0.0188508	0.0337759	0.0484723	0.0346398	0.0221699	0.0229049	0.021678	0.0181057	0.0226603	0.0233524	0.02598	0.02027	0.0260469	0.0147806	0.0207228	0.0256516	0.0267746	0.0194955	0.0297604	0.0262935	0.0248939	0.0254316	0.033209	0.0190869	0.0375759	0.0220524	0.0337445	0.0288542	0.0413646	0.0249584	0.0227167	0.0199066	0.0358619	0.0305775	0.0811271	0.0309219	0.0200112	0.0227691
cg00826384	0.258545	0.262659	0.134601	0.0450829	0.496722	0.0304982	0.21671	0.0127799	0.0128083	0.0422863	0.443736	0.0780583	0.198113	0.0577957	0.188305	0.192692	0.0662376	0.191007	0.207029	0.591085	0.0296564	0.352487	0.413584	0.411951	0.253078	0.0965148	0.0576225	0.297073	0.231244	0.00470817	0.0240754	0.268509	-0.00174441	0.0484057	0.479813	0.420728	0.255663	0.0717461	0.437063	0.0656421	0.0578368	0.38066	0.100409	0.0679464	0.498355	0.386006	0.0624229	0.414785	0.068339
cg00827369	0.0476451	0.0408497	0.041078	0.041055	0.029502	0.0313163	0.0538758	0.0411255	0.0283717	0.0348483	0.0464904	0.0361601	0.0439595	0.0513751	0.0494705	0.031029	0.0309807	0.0261441	0.0288005	0.0319224	0.0400947	0.0382413	0.0316946	0.0439339	0.0496781	0.0293533	0.0390392	0.0446133	0.0390484	0.0234476	0.052545	0.0382382	0.0426428	0.0389572	0.0325685	0.0482984	0.0293729	0.0437588	0.0393563	0.0299031	0.0439256	0.0375892	0.0374631	0.0439429	0.030495	0.0417047	0.0444463	0.0288408	0.051021
cg00828602	0.151898	0.386668	0.837366	0.328381	0.637886	0.295755	0.132067	0.128942	0.162621	0.132099	0.51688	0.130695	0.421905	0.670253	0.298319	0.612193	0.126914	0.169236	0.128803	0.698148	0.126106	0.444745	0.189942	0.153542	0.14327	0.709103	0.123588	0.934659	0.648954	0.788655	0.615969	0.126746	0.128835	0.405206	0.202928	0.12564	0.135718	0.380309	0.44018	0.0331141	0.14695	0.710509	0.489369	0.537993	0.593285	0.348292	0.619898	0.705598	0.551685
cg00830029	0.566869	0.529952	0.693349	0.523148	0.45576	0.621226	0.459208	0.710802	0.560364	0.389242	0.762039	0.609194	0.516856	0.417568	0.441536	0.568871	0.725923	0.414226	0.537867	0.701957	0.736308	0.535683	0.634342	0.62986	0.516158	0.681358	0.572356	0.338706	0.707521	0.281195	0.385744	0.517171	0.405617	0.325835	0.655528	0.491498	0.469332	0.493232	0.741595	0.327697	0.222971	0.673127	0.454135	0.780336	0.72346	0.673105	0.504709	0.698673	0.2983
cg00830393	0.0260086	0.0317055	0.0176169	0.0305921	0.0498403	0.058129	0.110607	0.0341731	0.0169145	0.0620792	0.0267354	0.0138352	0.0399275	0.0389423	0.0487602	0.011585	-0.00120119	0.0514116	0.0619305	0.00497479	0.0258332	0.0124217	0.0482311	0.0648057	0.014022	0.0230206	0.0390719	0.0148755	0.0306729	0.0140627	0.0467406	0.0679638	0.0234636	0.0317599	0.0440951	0.0588994	0.0351653	0.0441269	0.044285	0.0243989	0.0252757	0.0209249	0.0322341	0.0288112	0.023359	0.0289911	0.0326267	0.0231119	0.0244515
cg00831028	0.0341987	0.0477001	0.0439499	0.060431	0.036417	0.0375528	0.0458875	0.0522269	0.0635725	0.0528815	0.0542082	0.0566342	0.0468567	0.0491162	0.0483096	0.0485477	0.0542559	0.0411531	0.0475665	0.0429449	0.0420255	0.0363939	0.0464665	0.0377638	0.0437433	0.0497636	0.0453036	0.0534888	0.0372946	0.0533818	0.0425824	0.0474541	0.0439088	0.0705855	0.0308321	0.0410387	0.0388206	0.0729827	0.0489218	0.0386688	0.0349303	0.0285741	0.0514014	0.0711485	0.0434493	0.0502092	0.0553002	0.0290297	0.0483705
cg00832517	0.0630662	0.0591618	0.0688093	0.0559786	0.0665943	0.0748138	0.0612012	0.089151	0.132446	0.0520336	0.0756667	0.0620644	0.0523705	0.0570059	0.0661225	0.0648929	0.0865986	0.0637759	0.0670064	0.0699395	0.0632442	0.0577451	0.0892295	0.0574064	0.0690214	0.0498551	0.0664641	0.0566017	0.0605008	0.0883231	0.0663159	0.0587246	0.064924	0.0623168	0.0663585	0.0586876	0.0598562	0.0978793	0.0656308	0.0708334	0.0738632	0.0631508	0.0537478	0.0501222	0.0622755	0.096196	0.0663667	0.0542854	0.0572606
cg00833393	0.0691407	0.0293455	0.0289812	0.0491049	0.0435656	0.0299915	0.0439292	0.0434554	0.023252	0.0515714	0.106085	0.0369086	0.0349797	0.0351292	0.0368924	0.058913	0.0640647	0.033114	0.0526292	0.0419659	0.033879	0.0412758	0.0428156	0.0470588	0.0301914	0.0311945	0.0459133	0.0275504	0.047273	0.0393847	0.0344436	0.0361745	0.0434323	0.0331778	0.0256236	0.0307721	0.0343339	0.0511119	0.0639251	0.0340338	0.0326048	0.0337475	0.0365268	0.057122	0.0261652	0.0682742	0.0412057	0.0293576	0.0311235
cg00833777	0.372401	0.487387	0.298926	0.600467	0.447325	0.501071	0.591248	0.617844	0.591885	0.436362	0.65257	0.323282	0.348132	0.490106	0.535205	0.627128	0.648604	0.643946	0.535983	0.647976	0.575017	0.339824	0.436148	0.315903	0.617416	0.351997	0.585879	0.146341	0.404417	0.529786	0.439728	0.516486	0.646543	0.59486	0.399188	0.503242	0.497604	0.506867	0.610835	0.535499	0.245712	0.583462	0.52014	0.675058	0.509591	0.695098	0.278458	0.61909	0.480132
cg00834796	0.0720806	0.115097	0.254952	0.0926463	0.0593012	0.0943429	0.0735116	0.0972585	0.359334	0.0612337	0.0762739	0.0609577	0.0930547	0.0934614	0.131858	0.0505398	0.333175	0.0897305	0.0723424	0.0666483	0.569259	0.0416626	0.0636658	0.0956839	0.0756462	0.0579319	0.0682118	0.381893	0.0443267	0.0764896	0.0852032	0.101985	0.186234	0.0923192	0.0906085	0.14782	0.0605541	0.159662	0.0474059	0.0487226	0.0974218	0.101005	0.0599945	0.30126	0.0585378	0.259982	0.0630163	0.0603342	0.152252
cg00834958	0.0351819	0.0420731	0.0294693	0.0348294	0.0310998	0.0319503	0.0257134	0.0336946	0.0230304	0.0477877	0.0369495	0.0285688	0.0275896	0.031303	0.0250401	0.0307275	0.0314449	0.0363712	0.0281588	0.0218761	0.0390404	0.0274158	0.0314709	0.0360769	0.0290865	0.0346131	0.0356774	0.0315561	0.035111	0.0324229	0.0382313	0.0291634	0.0282098	0.0376494	0.024269	0.0323641	0.0285995	0.053818	0.0386652	0.0380945	0.0318088	0.0379526	0.0333085	0.0345376	0.0304942	0.050123	0.0378279	0.0339011	0.0384242
cg00836605	0.0370312	0.038984	0.480488	0.0381379	0.0408256	0.0366156	0.038738	0.0389897	0.0463479	0.0425571	0.041107	0.0388438	0.0376331	0.038567	0.0405061	0.0453612	0.0419564	0.0444287	0.0406985	0.580206	0.0417307	0.0375702	0.041435	0.0501725	0.0362041	0.0628855	0.0395199	0.0394955	0.0398926	0.0439782	0.0388944	0.0387132	0.0379735	0.0390414	0.036538	0.0388625	0.0398036	0.0649449	0.0312204	0.0299243	0.0286069	0.035161	0.0328623	0.0422678	0.0747495	0.0551227	0.046796	0.0344458	0.0400973
cg00838150	0.0521822	0.0329911	0.0561174	0.0510353	0.0347628	0.0162841	0.0269128	0.0468085	0.0220161	0.0637859	0.0400341	0.0416099	0.0520658	0.0373614	0.0436535	0.051895	0.0300271	0.0868222	0.0232636	0.0340566	0.0227804	0.0152321	0.239943	0.0709492	0.0332902	0.0266161	0.0365596	0.0453948	0.0334418	0.0732614	0.0403147	0.0445117	0.0477691	0.043218	0.117352	0.0427734	0.0354989	0.0574347	0.0536027	0.0329986	0.0318321	0.0286745	0.0290312	0.0389006	0.169831	0.0520821	0.0448867	0.0311908	0.0392851
cg00839584	0.42067	0.36115	0.318334	0.389724	0.433402	0.169596	0.481722	0.210264	0.138429	0.316671	0.727074	0.143418	0.487261	0.190324	0.379063	0.308964	0.626555	0.341288	0.452067	0.25312	0.781501	0.249995	0.466152	0.448455	0.39423	0.244291	0.267451	0.576466	0.14652	0.159144	0.28592	0.474552	0.511512	0.204329	0.468869	0.32926	0.400944	0.350642	0.379368	0.266066	0.4384	0.428506	0.308756	0.547889	0.431943	0.564513	0.261313	0.296263	0.291195
cg00839802	0.0611667	0.000636277	0.197112	0.00135388	-0.00273614	0.0283323	0.134302	0.0823109	0.112909	0.142688	0.00212103	0.017432	-0.0214223	0.00578239	-0.00515846	0.0300698	-0.0134744	0.0563221	0.00406019	0.010955	0.00474956	0.0499852	0.0583541	-0.0275614	0.0884965	0.0162344	0.0274446	0.00953746	0.0671493	0.0337913	0.0136102	0.0345713	0.0475107	-0.00761817	0.0268105	0.0118547	0.0287465	0.0255761	0.20779	0.0215886	0.0229918	0.0182947	0.0186323	0.0216056	0.025769	0.0279642	0.0208333	0.0224046	0.0200006
cg00840403	0.099212	0.102332	0.111627	0.161129	0.0965735	0.114487	0.0950009	0.0912143	0.202969	0.0894969	0.222981	0.0986947	0.102995	0.104866	0.206789	0.0932773	0.129397	0.160392	0.093106	0.103887	0.641364	0.097581	0.0993783	0.108329	0.0982556	0.0965784	0.186902	0.394462	0.0795964	0.0854184	0.188507	0.104201	0.105859	0.109618	0.104231	0.106646	0.0869935	0.149827	0.100721	0.118924	0.767173	0.0917305	0.0804572	0.281519	0.0941849	0.63393	0.0795372	0.0808769	0.0632481
cg00840516	0.584515	0.532324	0.531417	0.532525	0.51456	0.626472	0.563432	0.711306	0.462302	0.499989	0.72409	0.392607	0.481195	0.500702	0.489883	0.739152	0.596479	0.48639	0.585815	0.528822	0.322639	0.537499	0.656514	0.623844	0.548912	0.499055	0.675999	0.312261	0.621569	0.587929	0.448827	0.546919	0.390242	0.436825	0.598886	0.526636	0.54332	0.409399	0.703464	0.474678	0.465184	0.66544	0.491815	0.650641	0.439852	0.686298	0.420689	0.525948	0.614029
cg00841581	0.0243957	0.0272036	0.0381398	0.0218079	0.0305838	0.024784	0.026959	0.0347357	0.034025	0.0356036	0.0282106	0.0317561	0.0243203	0.025476	0.0293904	0.0263668	0.0392072	0.0336765	0.0317158	0.0322868	0.026051	0.0398933	0.0287415	0.0280675	0.0217571	0.0325886	0.033551	0.0247183	0.0340918	0.033433	0.0268802	0.0284911	0.0220288	0.0286328	0.025378	0.0246105	0.02319	0.0428049	0.0294175	0.0271109	0.0275122	0.0306775	0.0365274	0.0310573	0.0283655	0.0362006	0.0254773	0.0294776	0.0266834
cg00842351	0.0920867	0.403458	0.701656	0.236127	0.489393	0.459119	0.557558	0.818544	0.85168	0.51739	0.617277	0.530536	0.413316	0.494123	0.558733	0.591822	0.571885	0.652923	0.176383	0.721477	0.915367	0.166755	0.154847	0.318206	0.231454	0.372391	0.599094	0.821045	0.836473	0.721981	0.0876079	0.167987	0.723349	0.673519	0.276712	0.614152	0.379005	0.568355	0.536353	0.341048	0.846181	0.238739	0.462044	0.779669	0.303818	0.628841	0.624459	0.522306	0.643573
cg00846036	0.374587	0.428297	0.374503	0.329065	0.562698	0.395359	0.272079	0.430852	0.126482	0.236908	0.701644	0.0811086	0.554157	0.130146	0.342506	0.584226	0.312602	0.199253	0.363691	0.552002	0.941175	0.425422	0.473364	0.192454	0.304122	0.339413	0.40576	0.718706	0.271991	0.10075	0.625262	0.245865	0.653731	0.13213	0.411422	0.285171	0.240199	0.455347	0.564421	0.197892	0.0824359	0.522847	0.562102	0.5683	0.736302	0.738852	0.432708	0.721651	0.739814
cg00848394	0.017247	0.0234146	0.0271862	0.0319068	0.0285824	0.020864	0.0149159	0.0200687	0.0171548	0.040644	0.0358231	0.0168372	0.0280301	0.0292558	0.0267796	0.0151601	0.020251	0.0351379	0.014031	0.00950605	0.0126798	0.0242097	0.0201477	0.0516078	0.0191261	0.0246853	0.028436	0.0189476	0.0247252	0.0157823	0.0278192	0.029625	0.0435969	0.0207518	0.0139755	0.0314019	0.019128	0.0408953	0.0220939	0.0294466	0.0209153	0.0199182	0.0241999	0.0269277	0.0193556	0.0291121	0.0221784	0.0177128	0.0255939
cg00848397	0.0463205	0.0292468	0.0287294	0.0342616	0.0350784	0.0438071	0.0461118	0.0540524	0.0371815	0.0363101	0.0379161	0.0515552	0.0324342	0.0399935	0.0335453	0.0376625	0.03246	0.0320071	0.0408472	0.0353646	0.0297691	0.0340134	0.0367317	0.0383062	0.04845	0.022964	0.0497047	0.0286684	0.0268481	0.0316709	0.0379898	0.0344491	0.0260489	0.0309947	0.0314928	0.0346042	0.0315444	0.0428992	0.0400058	0.0330496	0.040595	0.0552425	0.0321777	0.0374224	0.0419079	0.0377984	0.0335511	0.0469927	0.0280148
cg00849368	0.0581955	0.0520458	0.0610896	0.0549008	0.0579258	0.0589806	0.0618877	0.0558612	0.068214	0.0663263	0.0587743	0.0610177	0.0562692	0.343664	0.0556079	0.0608168	0.0625434	0.0620824	0.0546614	0.0573723	0.0596133	0.0636277	0.0571959	0.0559034	0.342967	0.0550559	0.0589357	0.0729765	0.0673119	0.056693	0.0659252	0.0579248	0.055805	0.0560545	0.0566204	0.345294	0.0558181	0.166343	0.0608103	0.0685081	0.125271	0.138814	0.0475573	0.064839	0.43238	0.101197	0.0583739	0.0594624	0.0516393
cg00850538	0.8394	0.407214	0.487339	0.749541	0.77259	0.773113	0.613298	0.745635	0.373544	0.648166	0.997745	0.301742	0.589458	0.426272	0.476896	0.743976	0.537486	0.394381	0.706063	0.392051	0.778604	0.560151	0.800255	0.814395	0.519297	0.351562	0.607899	0.992359	0.305123	0.254461	0.348433	0.505599	0.302968	0.650199	0.729023	0.691509	0.594569	0.625001	0.882632	0.638379	0.83368	0.555778	0.455112	0.900793	0.415933	0.763061	0.790207	0.59085	0.580432
cg00852964	0.4243	0.590896	0.575436	0.359767	0.272235	0.546252	0.65162	0.457189	0.139196	0.612842	0.665004	0.289562	0.406003	0.564986	0.412319	0.484659	0.68191	0.490239	0.542944	0.649288	0.891764	0.260964	0.525292	0.432517	0.677707	0.268484	0.350612	0.157988	0.249844	0.206831	0.369069	0.6256	0.322468	0.49162	0.415289	0.713204	0.604821	0.268143	0.631553	0.488366	0.822848	0.510414	0.432327	0.862437	0.181451	0.69999	0.233623	0.243352	0.162383
cg00853068	0.201118	0.343502	0.614642	0.235117	0.458099	0.232543	0.322807	0.459018	0.661234	0.245308	0.31923	0.187849	0.157846	0.475223	0.333328	0.521871	0.527472	0.338098	0.243647	0.268298	0.579583	0.390709	0.232239	0.228363	0.239303	0.18145	0.440496	0.433206	0.6168	0.48676	0.423073	0.236586	0.541812	0.262924	0.234407	0.207031	0.260173	0.379238	0.452978	0.378057	0.110916	0.515295	0.465743	0.551697	0.426585	0.287082	0.590183	0.612956	0.416919
cg00854637	0.0507726	0.0750526	0.0680038	0.0556033	0.0608808	0.0501822	0.0859979	0.087513	0.0926722	0.0914572	0.0644888	0.0972983	0.0327019	0.0591228	0.0588354	0.0829578	0.0783155	0.0918262	0.0621456	0.0742167	0.0582661	0.0609384	0.0621654	0.0503308	0.0589238	0.0666503	0.0586228	0.0729224	0.0818226	0.0665022	0.0741266	0.0649894	0.0612909	0.0498601	0.043148	0.0647358	0.0665636	0.0900665	0.078644	0.0855711	0.0520349	0.0488724	0.062774	0.0742334	0.0663588	0.0778736	0.0689459	0.0441	0.0538189
cg00854995	0.0577634	0.0445366	0.0350237	0.0324341	0.0345763	0.0392991	0.0429774	0.0850882	0.0556208	0.056248	0.0435346	0.0457614	0.0382935	0.0459379	0.0462231	0.0377868	0.0420987	0.0415567	0.0389705	0.0389844	0.0345324	0.0305893	0.0481812	0.0485529	0.0333866	0.0459116	0.0327166	0.0388041	0.0428285	0.0477507	0.0401413	0.0440143	0.0472686	0.0309085	0.0382216	0.03228	0.0388582	0.0630156	0.041118	0.0382458	0.0367636	0.0391879	0.0515119	0.0490924	0.043362	0.0413367	0.043042	0.0348296	0.0508035
cg00856375	0.0289591	0.0299845	0.0394418	0.0377044	0.0365519	0.0411333	0.0273214	0.0321775	0.0176627	0.0248894	0.270486	0.0218524	0.0490243	0.0570381	0.0389033	0.0257699	0.0260874	0.0308296	0.0249914	0.0233907	0.0238272	0.0273758	0.0244526	0.0321145	0.0268027	0.0421928	0.0391431	0.0408381	0.0245055	0.0220531	0.0450239	0.0407001	0.041397	0.030962	0.0341415	0.0476747	0.027695	0.0554829	0.220589	0.0418098	0.030929	0.0277934	0.0321131	0.0433838	0.0301791	0.0654936	0.0393984	0.0330054	0.0300584
cg00858899	0.0987829	0.0952854	0.10483	0.0975878	0.081431	0.0600827	0.08821	0.059455	0.0856971	0.116111	0.0923477	0.0437192	0.0859386	0.0876365	0.0805322	0.0683844	0.0837695	0.123334	0.0748672	0.0777253	0.0858044	0.105415	0.104585	0.110371	0.0710334	0.0567105	0.102539	0.0920337	0.0852992	0.0755814	0.0814722	0.101884	0.0839472	0.077006	0.0548746	0.0657091	0.102165	0.117557	0.104388	0.117968	0.0908817	0.153637	0.108374	0.0791067	0.0656452	0.139355	0.0561355	0.0904474	0.0585979
cg00859655	0.589664	0.697163	0.73098	0.817138	0.873992	0.673979	0.759377	0.557858	0.773334	0.703214	0.876923	0.494578	0.783131	0.614711	0.632809	0.697384	0.810763	0.693797	0.634979	0.634299	0.771095	0.789401	0.663036	0.685211	0.680536	0.492839	0.760319	0.675938	0.9072	0.680183	0.659999	0.807785	0.69105	0.765566	0.776404	0.733389	0.659189	0.604217	0.829048	0.626719	0.883294	0.705808	0.772927	0.60399	0.512398	0.85143	0.579672	0.755532	0.77778
cg00861635	0.0384858	0.037189	0.0556686	0.0416229	0.0434421	0.039503	0.0737916	0.0668423	0.063017	0.0437205	0.0467945	0.0435521	0.0392993	0.064201	0.0325897	0.050761	0.0523952	0.0498034	0.0417839	0.057322	0.0582222	0.0587628	0.0433112	0.0492484	0.0335436	0.0412322	0.0406352	0.0488148	0.0451265	0.0731985	0.0447554	0.0650378	0.037	0.0589794	0.0464417	0.0424279	0.0529316	0.0547272	0.0431251	0.0460446	0.0701184	0.0695016	0.0422982	0.0368435	0.0458756	0.0545063	0.0410256	0.0522033	0.042482
cg00862290	0.681121	0.810437	0.896559	0.788213	0.832637	0.814648	0.717849	0.874078	0.813704	0.585029	0.906258	0.127414	0.882996	0.75506	0.851474	0.849782	0.820954	0.815315	0.532758	0.959293	0.929191	0.652059	0.51719	0.672254	0.714098	0.702748	0.842788	0.947185	0.958349	0.359804	0.893482	0.809409	0.863897	0.723227	0.611557	0.729463	0.667817	0.740977	0.824235	0.783471	0.894465	0.721513	0.793142	0.841138	0.700807	0.862375	0.856427	0.884982	0.857903
cg00864867	0.0505995	0.0689143	0.0251344	0.0528659	0.0431651	0.0258058	0.0560375	0.0359533	0.0480315	0.0307604	0.0710718	0.0302133	0.0380466	0.0503768	0.0425297	0.0446741	0.0649329	0.050498	0.0558033	0.0283591	0.0324953	0.0317921	0.113135	0.0569973	0.0693425	0.0351949	0.0313048	0.0306207	0.0357877	0.0495195	0.0305179	0.0569351	0.0281329	0.037561	0.122016	0.0390538	0.0629568	0.0338336	0.0565817	0.0584845	0.0363506	0.0419634	0.0300789	0.0255285	0.0259154	0.0760931	0.0246774	0.0329906	0.0261754
cg00870662	0.299433	0.207337	0.0400052	0.0835879	0.576519	0.0245931	0.149771	0.0367937	0.0274072	0.104337	0.698818	0.0465644	0.0261994	0.0357546	0.0717432	0.0361306	0.0292975	0.0919929	0.175325	0.788595	0.0205911	0.0242382	0.500648	0.392801	0.24376	0.0745832	0.0454256	0.302899	0.511547	0.0334395	0.034191	0.195438	0.0262405	0.0386106	0.5379	0.344689	0.305748	0.070547	0.361533	0.053479	0.0266801	0.0496554	0.0484822	0.0859092	0.053847	0.331767	0.035545	0.0629172	0.0416359
cg00871453	0.0379867	0.04476	0.0418988	0.0493124	0.049878	0.0424373	0.072565	0.0391471	0.0383086	0.0591563	0.0579036	0.0275924	0.0453131	0.0482937	0.0433122	0.0331171	0.0441822	0.0684716	0.040659	0.050314	0.029286	0.0510182	0.0498005	0.0628058	0.0388631	0.0377481	0.0700307	0.0412117	0.0503927	0.0241572	0.0615531	0.0617282	0.0187592	0.0393211	0.0434674	0.0511217	0.0525842	0.063756	0.049616	0.0298498	0.0482244	0.0528116	0.0321773	0.0340094	0.0400532	0.111473	0.0262009	0.0389094	0.0423619
cg00873037	0.0446002	0.0320451	0.0409212	0.0350661	0.0370091	0.0373065	0.0487359	0.0335398	0.0273543	0.026789	0.0509971	0.0486583	0.0354397	0.0454835	0.0467198	0.0279707	0.0490081	0.037036	0.0450236	0.0343053	0.0286248	0.0398091	0.0515099	0.037864	0.0365303	0.0392064	0.0483306	0.0342732	0.0343493	0.0742533	0.0379014	0.042241	0.0591244	0.0531389	0.0470741	0.0348388	0.0378034	0.0401634	0.0508376	0.0576912	0.0328042	0.0335654	0.0380938	0.0488995	0.0436216	0.0604419	0.0645435	0.0257085	0.0422906
cg00873937	0.0355628	0.0426805	0.0399909	0.0422216	0.0391762	0.03072	0.0438925	0.0286659	0.0333504	0.0333143	0.35264	0.0334048	0.0503518	0.0625397	0.0371728	0.0427248	0.0485789	0.030715	0.0357167	0.159377	0.0313973	0.035733	0.0755886	0.0463881	0.0364979	0.0382599	0.0416655	0.0276	0.045028	0.0323449	0.0381878	0.0512437	0.0485722	0.041183	0.0458424	0.0480383	0.0394387	0.0460064	0.0860013	0.0325554	0.0378722	0.0438901	0.0271772	0.0310436	0.0931969	0.18399	0.0323051	0.016783	0.0424847
cg00875272	0.0884358	0.137694	0.14284	0.0962576	0.0649381	0.110097	0.162491	0.26302	0.23579	0.0776498	0.453823	0.059618	0.110215	0.0946123	0.0996509	0.0635555	0.362934	0.0833347	0.1076	0.0597808	0.122212	0.060103	0.181671	0.192379	0.111557	0.100082	0.0687999	0.0745262	0.0596048	0.0680903	0.0690647	0.103163	0.206644	0.346303	0.205333	0.119969	0.1232	0.0458693	0.327401	0.0537236	0.228987	0.0449907	0.0505544	0.233652	0.3197	0.303427	0.222091	0.240028	0.0689596
cg00876704	0.0020238	0.0222973	0.0203027	0.00556493	0.0239621	-0.00563837	0.0207729	0.0205963	0.0345713	0.0277105	0.10297	-0.00921736	0.0155477	0.0214689	0.0183987	0.0532572	0.0164182	0.0443745	0.01777	0.0206197	0.0370886	0.0140816	0.00175359	0.0262325	0.00425009	0.0188847	0.0246807	0.0214066	0.0183743	0.0317124	0.0129863	0.0197902	0.0511501	0.0282898	0.00767256	0.00539918	0.00370687	0.0193493	0.0146408	0.013084	0.0134874	0.0184122	0.0125132	0.0167219	0.0132937	0.391923	0.0178135	0.0213259	0.0145961
cg00877887	0.103851	0.0907873	0.190312	0.137645	0.291885	0.0984337	0.0770362	0.237394	0.0993719	0.0697656	0.517905	0.0621712	0.0820133	0.0806527	0.0831237	0.335511	0.0707842	0.0791957	0.0832448	0.115035	0.0720458	0.0649076	0.174205	0.169181	0.101997	0.224542	0.0760776	0.112001	0.301659	0.0716364	0.0812023	0.100824	0.380499	0.0798607	0.190724	0.118005	0.0911322	0.0514127	0.344461	0.0469564	0.033568	0.133976	0.24156	0.155661	0.0735614	0.237115	0.352353	0.277898	0.0756204
cg00877964	0.042198	0.0407146	0.0517802	0.045265	0.0452613	0.0394194	0.040835	0.0469963	0.0405112	0.0447954	0.468512	0.0436801	0.0432227	0.0411127	0.0409212	0.286139	0.0532581	0.0474725	0.0424254	0.0432659	0.0433347	0.0431919	0.0426537	0.0435839	0.0408873	0.0446554	0.0436492	0.04232	0.0426838	0.0505543	0.039101	0.0440658	0.0395476	0.0407456	0.0380373	0.0436861	0.0404115	0.0392777	0.218481	0.0228884	0.0335162	0.0368222	0.0287277	0.0462089	0.0338136	0.349754	0.030347	0.0278312	0.028223
cg00881086	0.0394584	0.0373772	0.0345155	0.0320184	0.0233423	0.029113	0.0321085	0.0341338	0.0503155	0.0508928	0.239545	0.0333339	0.0256607	0.0252206	0.0284711	0.0380114	0.0923829	0.0496665	0.0518226	0.099617	0.0486464	0.0471161	0.0360722	0.056228	0.0185262	0.0234559	0.0430276	0.0308649	0.0355665	0.0451942	0.0379098	0.0302486	0.034147	0.0350122	0.0316939	0.0253424	0.0363979	0.0590135	0.0342591	0.0247427	0.0322939	0.0262172	0.0316946	0.0528319	0.0492376	0.361719	0.0519043	0.0302348	0.0341592
cg00881370	0.859127	0.856711	0.905156	0.878998	0.902161	0.913488	0.874298	0.937106	0.913958	0.8428	0.902204	0.831311	0.840073	0.861221	0.849589	0.902808	0.886841	0.889606	0.898771	0.911081	0.93437	0.902617	0.857332	0.844598	0.917316	0.911842	0.921145	0.903342	0.854171	0.914636	0.84337	0.834797	0.914101	0.869717	0.80834	0.891792	0.842404	0.816054	0.878709	0.735792	0.854823	0.873235	0.858636	0.878727	0.844877	0.909211	0.887538	0.870527	0.934872
cg00882451	0.870499	0.871037	0.881809	0.831503	0.918123	0.887059	0.875089	0.937741	0.927827	0.896197	0.891983	0.696448	0.815975	0.861068	0.866412	0.911071	0.900137	0.908058	0.880058	0.951926	0.942051	0.861158	0.848937	0.819598	0.915364	0.729627	0.894122	0.948349	0.801151	0.86579	0.822541	0.84076	0.898099	0.92776	0.819208	0.879862	0.896322	0.877267	0.894727	0.879861	0.931615	0.909051	0.858456	0.93506	0.628761	0.892628	0.87007	0.886343	0.922157
cg00882832	0.0469325	0.0501219	0.0423753	0.02372	0.0429386	0.0363559	0.0807427	0.0509883	0.076722	0.0494695	0.0538941	0.0444457	0.039034	0.0292433	0.0473077	0.0383776	0.0439712	0.0252457	0.0469926	0.0521408	0.0381667	0.0467849	0.167024	0.0801376	0.0420303	0.0493657	0.0440392	0.0279213	0.0261803	0.0276439	0.0270353	0.0252392	0.034917	0.0288463	0.259537	0.0574235	0.0564126	0.0653825	0.0285343	0.0290712	0.0493119	0.0468414	0.0319068	0.04159	0.0477636	0.0630556	0.0258086	0.0275553	0.0364035
cg00884221	0.0888419	0.0832613	0.0841874	0.0790005	0.567718	0.0707795	0.0720313	0.0811657	0.0684547	0.0881794	0.602171	0.0765766	0.0962253	0.0798636	0.0903232	0.0609344	0.0627651	0.0686843	0.0687252	0.69269	0.062164	0.0681919	0.136128	0.146121	0.0728168	0.0700479	0.0845523	0.103464	0.0823539	0.069093	0.0810846	0.0885954	0.0982327	0.0751481	0.134977	0.109394	0.0912092	0.429127	0.439461	0.04431	0.0369937	0.0323654	0.0908418	0.0756878	0.569482	0.532996	0.0257035	0.102643	0.391645
cg00884529	0.0793522	0.0951511	0.0690006	0.0926512	0.0768567	0.0630287	0.0453808	0.0865647	0.0952551	0.0690053	0.0726344	0.100474	0.071571	0.0704047	0.0916472	0.0745333	0.0748341	0.0859548	0.0967209	0.0730076	0.105183	0.0891907	0.122388	0.0562807	0.0766215	0.0930177	0.0744837	0.0572239	0.0688274	0.095965	0.0559015	0.0843617	0.0819447	0.112731	0.0546196	0.0910993	0.0738744	0.117522	0.0943538	0.0807006	0.0712997	0.0656509	0.0793651	0.0975525	0.0740224	0.125771	0.100905	0.0517277	0.0817914
cg00885506	0.0223479	0.0236984	0.0353979	0.0336163	0.0335801	0.030899	0.0245809	0.0273662	0.0455432	0.0240478	0.0300844	0.0259566	0.0333953	0.0218533	0.043673	0.0220457	0.0202617	0.0268355	0.027018	0.0238554	0.0245835	0.021005	0.0282045	0.0403555	0.0398617	0.0242356	0.0310364	0.0365706	0.0264191	0.0257157	0.0314433	0.0331205	0.0336599	0.0238807	0.0269096	0.035301	0.0228855	0.0349227	0.0290343	0.0269265	0.0208508	0.0342777	0.0258354	0.0323364	0.0346347	0.0449556	0.0226732	0.0277295	0.0286961
cg00886554	0.080933	0.0809371	0.0929169	0.0646398	0.45578	0.052978	0.0752283	0.0794147	0.0735194	0.10295	0.696163	0.0772143	0.0543901	0.167066	0.0811345	0.0825127	0.0782825	0.0908138	0.154893	0.0881294	0.0714121	0.0654883	0.27453	0.217332	0.0913628	0.0834958	0.0827227	0.0680998	0.0673569	0.0685878	0.0631565	0.0863863	0.0834084	0.0610999	0.258681	0.0946292	0.130254	0.0376812	0.37714	0.0520763	0.091722	0.0692653	0.0923811	0.100743	0.096014	0.289538	0.064064	0.0707278	0.0735877
cg00887101	0.0480959	0.0471232	0.0724297	0.0400724	0.0411294	0.0395221	0.0243915	0.0501393	0.0510356	0.0535485	0.0706268	0.0856819	0.0446559	0.0654179	0.0611835	0.0489954	0.0647693	0.0370294	0.0557979	0.056971	0.0391401	0.0509853	0.0014126	0.044892	0.0540008	0.0182988	0.0260818	0.0482141	0.0447848	0.0651196	0.0482659	0.050417	0.0703507	0.04337	0.0441986	0.0362733	0.0272904	0.0522928	0.0570473	0.0428271	0.0437815	0.0441226	0.0446605	0.0532818	0.038817	0.054561	0.0476386	0.0375602	0.0529654
cg00887547	0.0472535	0.0489165	0.0502859	0.0345585	0.0424797	0.0348529	0.0823394	0.0456295	0.089797	0.0493065	0.0461858	0.0437118	0.0401228	0.0476734	0.0255025	0.0489859	0.0606374	0.0435489	0.0499065	0.0432108	0.061136	0.0665986	0.0644005	0.0502216	0.0300762	0.0418435	0.0339093	0.0520524	0.0474766	0.0494539	0.0387757	0.0506221	0.0484806	0.0408049	0.0369896	0.0377703	0.057289	0.0949249	0.0378604	0.0293028	0.0282051	0.0430475	0.0417503	0.0518406	0.0438184	0.0814227	0.0598172	0.0336346	0.0515504
cg00887700	0.0142066	0.0264939	0.0223456	0.0221737	0.0264002	0.0195013	0.0193176	0.0284401	0.0259511	0.034364	0.0236342	0.017809	0.0217816	0.0227	0.0244402	0.0215039	0.0273969	0.0354626	0.0183585	0.028901	0.0150254	0.019754	0.0301288	0.0286439	0.0264388	0.0314635	0.0260551	0.0320356	0.0195911	0.0203087	0.0246144	0.0199123	0.0393381	0.0267705	0.0152778	0.0243893	0.0239434	0.0396136	0.02808	0.0201824	0.029967	0.0169626	0.0222068	0.0274938	0.0195049	0.0397163	0.0230755	0.0219706	0.0357205
cg00888007	0.0824917	0.229829	0.0749186	0.0708333	0.0725011	0.0711624	0.12883	0.0733619	0.0783815	0.163981	0.654064	0.0710584	0.0918235	0.711661	0.0850439	0.39938	0.571287	0.0912916	0.107766	0.0897163	0.0833598	0.300475	0.0829724	0.093782	0.0940195	0.19195	0.147062	0.0713837	0.0718598	0.071335	0.685455	0.0847832	0.0756445	0.157082	0.0746171	0.0949748	0.118991	0.0443561	0.463413	0.368881	0.551979	0.0187619	0.372771	0.092545	0.192615	0.378955	0.0263276	0.0138788	0.362192
cg00888479	0.336795	0.444601	0.570447	0.171252	0.533437	0.26221	0.280043	0.587102	0.0941831	0.395343	0.536617	0.0583003	0.513231	0.494463	0.368956	0.575495	0.151038	0.282753	0.283759	0.553902	0.0726314	0.494151	0.410674	0.405638	0.336851	0.590247	0.162488	0.429834	0.657559	0.207693	0.523442	0.262284	0.0928677	0.443189	0.441631	0.370494	0.347536	0.161493	0.467465	0.0872814	0.421889	0.535689	0.211805	0.0783148	0.56731	0.448869	0.512755	0.417365	0.0960939
cg00888561	0.093466	0.0640897	0.17356	0.0526008	0.0386678	0.0264583	0.079757	0.0492303	0.0428436	0.043939	0.0693733	0.0328283	0.040812	0.0322051	0.0407734	0.048829	0.0719962	0.0648257	0.102537	0.0677449	0.0352172	0.0766559	0.110973	0.0805856	0.0600826	0.0423647	0.0385592	0.0450164	0.031474	0.0356824	0.0289259	0.0702408	0.0314584	0.0368323	0.0473721	0.0358223	0.0530114	0.0431414	0.184919	0.0277129	0.0356655	0.0649668	0.0319229	0.33212	0.0526216	0.054404	0.0359732	0.0524357	0.0392281
cg00890257	0.0786434	0.0689145	0.0310519	0.0330493	0.0348824	0.0329881	0.0327683	0.0337422	0.0249151	0.0276262	0.0355798	0.0321555	0.0307774	0.0369877	0.0294096	0.028974	0.0266788	0.0606138	0.0293402	0.0256854	0.0276828	0.0240709	0.151438	0.231477	0.142865	0.0298601	0.0279722	0.0279891	0.0232766	0.0264132	0.0246331	0.0713949	0.0260808	0.0341699	0.225293	0.0926465	0.100804	0.0521024	0.0591908	0.0329144	0.0312499	0.0698177	0.0444269	0.100401	0.0304749	0.0596493	0.0330372	0.0330087	0.0504535
cg00891278	0.324989	0.424575	0.624983	0.361021	0.553027	0.549789	0.251833	0.523309	0.68777	0.0806895	0.480284	-0.00490503	0.458649	0.402397	0.439845	0.601091	0.139221	0.3203	0.302904	0.503433	-0.00510454	0.442889	0.418772	0.426782	0.342946	0.60058	0.358828	0.684826	0.657968	-0.00306005	0.488093	0.265681	0.554721	0.556681	0.485161	0.404381	0.34945	0.410631	0.429722	0.464108	0.699727	0.457556	0.454814	0.710274	0.580847	0.392482	0.629931	0.541041	0.484678
cg00892798	0.108694	0.338813	0.621799	0.397888	0.614522	0.0773859	0.137144	0.222197	0.0869191	0.239061	0.623192	0.0783102	0.218938	0.111377	0.310802	0.572509	0.0941574	0.214921	0.0955092	0.674261	0.401114	0.394098	0.108997	0.0993053	0.104285	0.689366	0.407635	0.10074	0.608038	0.430985	0.258085	0.0846944	0.076805	0.11321	0.107025	0.106613	0.12223	0.346653	0.515988	0.410116	0.0238654	0.632199	0.428661	0.17774	0.595595	0.408787	0.133296	0.21253	0.040799
cg00893242	0.0758708	0.162547	0.174359	0.0687996	0.0923852	0.066847	0.106365	0.0641627	0.0580959	0.0660042	0.528116	0.0766047	0.0938443	0.0754047	0.129273	0.0651339	0.0578284	0.088074	0.0918686	0.0767884	0.0582922	0.0834514	0.0666303	0.116415	0.0647364	0.0652941	0.122569	0.186079	0.112174	0.0564217	0.0824121	0.0979629	0.0692337	0.0737223	0.0564515	0.100138	0.0761319	0.0461007	0.407485	0.0247046	0.0513321	0.227317	0.0878661	0.168988	0.0489434	0.228021	0.0481776	0.369111	0.0555062
cg00893636	0.0245508	0.0273164	0.504446	0.0318683	0.309622	0.33711	0.0244846	0.029909	0.0234264	0.0251237	0.032543	0.0280438	0.268422	0.0336408	0.0343575	0.337753	0.0269015	0.0245026	0.0237471	0.401629	0.0250486	0.0252134	0.0241078	0.036219	0.0243157	0.0275198	0.031487	0.63162	0.541998	0.0278808	0.0286621	0.0318899	0.0274372	0.0282412	0.0249051	0.0333634	0.028059	0.0635702	0.0373028	0.0265908	0.0346737	0.306128	0.0365585	0.0510907	0.494756	0.04384	0.0361957	0.0364593	0.0340553
cg00893987	0.0266201	0.0398822	0.019477	0.0218701	0.0355717	0.035615	0.0270512	0.0322994	0.0242725	0.0587499	0.0419763	0.0228282	0.0248798	0.0139937	0.0218256	0.0361174	0.0247803	0.0568597	0.0215017	0.0455323	0.0399198	0.0317494	0.0263876	0.037784	0.0290566	0.0130094	0.0430123	0.0196897	0.0300772	0.0199031	0.0163801	0.0224884	0.0319186	0.0168742	0.0371369	0.0262389	0.034478	0.027174	0.030735	0.024736	0.0265152	0.0229068	0.0265696	0.0369444	0.0298141	0.0420498	0.0336449	0.0214421	0.0251114
cg00895324	0.596887	0.746873	0.465532	0.748267	0.440864	0.829193	0.870217	0.489773	0.878111	0.785165	0.580065	0.647938	0.578747	0.480456	0.670154	0.467285	0.740425	0.787561	0.675512	0.523604	0.395238	0.841457	0.582718	0.593767	0.744753	0.443058	0.828852	0.359922	0.211134	0.375986	0.655568	0.755956	0.861022	0.649906	0.61711	0.71038	0.644224	0.811428	0.697281	0.515053	0.858513	0.755047	0.851459	0.90703	0.47588	0.754132	0.303892	0.406423	0.64213
cg00897329	0.0329895	0.0327066	0.0382171	0.0316125	0.0460777	0.0270406	0.0450224	0.0340477	0.0386101	0.070529	0.037798	0.0480075	0.0276265	0.0440895	0.0355944	0.0294015	0.0655398	0.0444778	0.0199637	0.0423493	0.0358121	0.0284616	0.0298799	0.0358595	0.0274285	0.0473455	0.0320567	0.0310079	0.0427587	0.0364804	0.0296913	0.0444388	0.039623	0.0296014	0.0292951	0.0297245	0.0398242	0.0688839	0.0326087	0.0326816	0.0334133	0.0313043	0.0307411	0.0386647	0.0376386	0.0587219	0.0332357	0.0279778	0.0406215
cg00899086	0.0380624	0.0411865	0.0470086	0.0426146	0.0511552	0.0461847	0.0395384	0.0703116	0.0410954	0.0492046	0.0419378	0.0512888	0.0436555	0.0450737	0.0424882	0.0428109	0.0540919	0.0432679	0.0405434	0.0420982	0.0436093	0.0480402	0.0400818	0.0430183	0.046158	0.305388	0.044327	0.0472195	0.0426595	0.0435204	0.0414497	0.0430842	0.0478937	0.0420711	0.0461938	0.0429284	0.04806	0.0593659	0.0425854	0.0567124	0.0343122	0.0379825	0.0445713	0.0436733	0.0506605	0.0608204	0.0496248	0.0316117	0.0431579
cg00899641	0.0245352	0.0196545	0.0199395	0.0188893	0.0268125	0.0283296	0.0269302	0.0283673	0.0238302	0.0271684	0.0186756	0.0182186	0.0234816	0.0207202	0.024069	0.0234986	0.0174641	0.0316723	0.016869	0.0152011	0.0200845	0.0245193	0.0167666	0.0285836	0.0195678	0.0211489	0.0302489	0.0218559	0.0212413	0.0199984	0.0204155	0.0191952	0.0273769	0.0203785	0.0191479	0.0212325	0.017512	0.021453	0.0228253	0.0216745	0.0221195	0.018747	0.0213787	0.0193464	0.0207521	0.0271871	0.0296987	0.0166211	0.0202808
cg00901493	0.165974	0.119351	0.049038	0.0639629	0.0592802	0.0385078	0.0853463	0.0485067	0.0398795	0.0630186	0.218746	0.034943	0.0457647	0.0655687	0.0675853	0.0484975	0.0584618	0.0779777	0.115203	0.0476576	0.0442057	0.0381761	0.216607	0.154481	0.105969	0.0489995	0.0422648	0.0398951	0.0471213	0.041316	0.0520276	0.100597	0.0446594	0.0416836	0.16051	0.175751	0.144961	0.0612503	0.256816	0.0592804	0.0414033	0.0735888	0.0973973	0.0639744	0.0664112	0.35201	0.0479477	0.0653294	0.0361948
cg00901652	0.0325376	0.0388011	0.0436003	0.0537029	0.0376708	0.044416	0.0525592	0.0311702	0.0413304	0.0346908	0.0455277	0.0428104	0.0570987	0.077482	0.0484151	0.0273954	0.0337454	0.0295676	0.0276947	0.0306141	0.0381754	0.0282497	0.0340195	0.0663416	0.0369208	0.0364424	0.0489755	0.0328425	0.0354219	0.0257773	0.0489548	0.0507961	0.0369971	0.0459678	0.062937	0.0768356	0.0346196	0.0925203	0.039447	0.036777	0.0352503	0.0632602	0.0352808	0.0428633	0.042844	0.0981927	0.0356944	0.0338323	0.0366911
cg00901683	0.0197267	0.0203918	0.0207138	0.0169558	0.018672	0.0180567	0.0179401	0.0215284	0.0191108	0.0224899	0.0186985	0.0308644	0.0205129	0.0202426	0.0168123	0.0174517	0.0176851	0.018724	0.0182852	0.0183544	0.024389	0.0280991	0.0204233	0.0240259	0.0262683	0.0195915	0.0220576	0.0193862	0.0199279	0.0169129	0.0186585	0.0578895	0.0216518	0.0178056	0.0189682	0.0273271	0.0197391	0.0313109	0.0205589	0.0164681	0.0166824	0.0187247	0.0179217	0.026935	0.0175955	0.0349296	0.0231638	0.0186337	0.0190215
cg00901704	0.0523026	0.0414779	0.0391478	0.0610885	0.134461	0.0594258	0.0496227	0.0466341	0.0672664	0.106243	0.0407402	0.0333853	0.0383898	0.0614157	0.0400162	0.048589	0.0620894	0.0687716	0.0600927	0.0575419	0.0468884	0.0532424	0.0806749	0.055942	0.0462752	0.046688	0.0480018	0.0377958	0.0430287	0.0426606	0.0502243	0.0522296	0.0647157	0.0517234	0.0448786	0.0707847	0.0486427	0.0536992	0.05441	0.0394821	0.0452437	0.100074	0.042059	0.0668175	0.0526587	0.0521532	0.0452288	0.0704247	0.0429359
cg00901766	0.0274912	0.0224192	0.0301886	0.030774	0.0246265	0.0236517	0.026264	0.0435983	0.0449172	0.0333043	0.0303847	0.0297887	0.0431492	0.0386295	0.0190314	0.0293422	0.0167295	0.0272357	0.0285446	0.0188684	0.0415657	0.0317268	0.0205828	0.0351432	0.0158962	0.0276084	0.0268683	0.0451051	0.0231433	0.0389083	0.0285927	0.0220257	0.0326636	0.0298013	0.0175675	0.028415	0.0222064	0.0536234	0.0283383	0.0251067	0.0234688	0.0219199	0.0262397	0.0324519	0.0242568	0.045528	0.0306599	0.0225935	0.0213087
cg00903242	0.297657	0.438091	0.618458	0.210896	0.603161	0.282376	0.206378	0.756354	0.133631	0.208736	0.672906	0.128741	0.436632	0.686195	0.541627	0.179541	0.18078	0.329945	0.212547	0.188236	0.492783	0.401545	0.379711	0.349939	0.226511	0.503556	0.581057	0.709925	0.281915	0.153963	0.570197	0.199706	0.145909	0.526936	0.359592	0.284561	0.210533	0.365688	0.49073	0.191233	0.823842	0.327681	0.507864	0.738931	0.488844	0.622864	0.698303	0.516893	0.369168
cg00903375	0.0615338	0.062218	0.0573311	0.0651083	0.0595914	0.0489079	0.0714297	0.0644611	0.074017	0.0942375	0.0676975	0.0743036	0.055006	0.074228	0.0754138	0.0676285	0.0710133	0.0633631	0.0715912	0.0619563	0.0653433	0.0590664	0.0719736	0.0716381	0.0502515	0.0590456	0.0676311	0.0585197	0.065291	0.0801808	0.0583911	0.0637377	0.0543317	0.0851571	0.0457662	0.0625027	0.0732954	0.0796045	0.0605827	0.0631997	0.0712588	0.049114	0.0709901	0.0899336	0.0600499	0.0794882	0.0785497	0.0543671	0.0735934
cg00904574	0.0247461	0.0383776	0.050445	0.0451919	0.0335439	0.020902	0.0398085	0.0326259	0.0351045	0.0279591	0.0533525	0.0242142	0.0476621	0.0391678	0.0359942	0.0281512	0.0507676	0.0395057	0.0215544	0.0341759	0.0304852	0.032545	0.0257745	0.0513396	0.0235739	0.0380351	0.0321425	0.0385082	0.0377078	0.0457125	0.0417643	0.0401577	0.0789215	0.0438252	0.0294123	0.0449816	0.0365829	0.0455511	0.0448581	0.033238	0.02968	0.0687855	0.0354709	0.0310002	0.0310201	0.04495	0.0299122	0.0483483	0.0308948
cg00905170	0.023769	0.0438599	0.0699074	0.0262928	0.0317243	0.0197469	0.0228986	0.0302805	0.0182244	0.0420488	0.0476273	0.0351621	0.0204371	0.0265413	0.0584125	0.0365548	0.0185996	0.0439395	0.0362502	0.0240074	0.0378061	0.0238399	0.0294626	0.0335658	0.0243776	0.0230166	0.0247316	0.0264128	0.0219894	0.0337178	0.0194786	0.039383	0.0153269	0.0373507	0.0198163	0.0251908	0.0245595	0.0460575	0.0286244	0.0249112	0.22637	0.0291232	0.0243314	0.0397817	0.030915	0.026983	0.0423808	0.0228903	0.0258002
cg00906183	0.0389775	0.082126	0.0815004	0.0411624	0.0553301	0.0354967	0.0396007	0.0359772	0.0372181	0.0395154	0.043835	0.0432304	0.0336401	0.0357182	0.0348084	0.0328297	0.0342541	0.0494525	0.0474483	0.0316894	0.0387096	0.0365676	0.0334748	0.0350657	0.0602727	0.0460388	0.0397283	0.031643	0.0548401	0.0380146	0.0356798	0.0391746	0.0368371	0.0355594	0.0481841	0.0384645	0.0427109	0.0607619	0.0311624	0.033791	0.0421649	0.027843	0.0478003	0.0507708	0.0325007	0.0612177	0.0512396	0.0373794	0.0406327
cg00908551	0.0589176	0.0519247	0.0645338	0.0513293	0.0554415	0.0425627	0.0501217	0.059237	0.0452587	0.0493743	0.0553263	0.0593051	0.398834	0.0624433	0.0619884	0.0596552	0.0660238	0.0653583	0.0667362	0.0548751	0.0375985	0.053274	0.0475149	0.0396729	0.0535505	0.0696972	0.0504812	0.142127	0.0622511	0.0535499	0.055574	0.0648709	0.0524269	0.0660161	0.0632252	0.0496008	0.0519583	0.077777	0.0638144	0.0541268	0.0509178	0.0503991	0.0587885	0.0591644	0.0410735	0.0702689	0.0632225	0.0278242	0.0490919
cg00910067	0.48061	0.473105	0.292493	0.123311	0.140387	0.134818	0.387027	0.144201	0.0744155	0.164667	0.681399	0.0603997	0.51365	0.155214	0.256085	0.160349	0.119109	0.303973	0.42292	0.609089	0.0931468	0.333252	0.540749	0.513486	0.396923	0.278687	0.140523	0.413073	0.422913	0.0750873	0.148764	0.338407	0.0722719	0.442178	0.577688	0.477521	0.419559	0.155403	0.478007	0.114276	0.461479	0.399924	0.324405	0.351924	0.579272	0.474628	0.107385	0.482508	0.533996
cg00910168	0.807893	0.745315	0.718014	0.696892	0.640926	0.575438	0.76134	0.602598	0.593848	0.658014	0.872135	0.359228	0.639568	0.713152	0.733079	0.650699	0.842478	0.793112	0.766882	0.798259	0.827479	0.605945	0.760143	0.804328	0.68919	0.689713	0.790251	0.892947	0.782859	0.513306	0.467477	0.712032	0.581545	0.767866	0.705907	0.697032	0.663831	0.529379	0.901563	0.526333	0.643636	0.68599	0.69955	0.776064	0.748865	0.86807	0.548696	0.757718	0.566215
cg00911351	0.432655	0.501148	0.665266	0.206205	0.519326	0.550678	0.394492	0.512596	0.827637	0.385681	0.573264	0.307833	0.514498	0.641707	0.501549	0.573529	0.509293	0.509274	0.393283	0.600064	0.643723	0.386041	0.510523	0.508093	0.457837	0.522785	0.433368	0.822366	0.731174	0.745252	0.459962	0.281205	0.345972	0.696738	0.538022	0.430494	0.405125	0.311606	0.498928	0.516944	0.605114	0.609277	0.449457	0.749757	0.607003	0.428546	0.585263	0.697683	0.435016
cg00911873	0.943353	0.929936	0.939683	0.927857	0.915805	0.911456	0.912094	0.950451	0.93033	0.779474	0.912678	0.557342	0.932034	0.946857	0.929397	0.95669	0.967712	0.918443	0.954248	0.973056	0.95595	0.948163	0.920841	0.911924	0.93695	0.944863	0.93355	0.936684	0.951502	0.751795	0.931237	0.921764	0.950574	0.945523	0.926777	0.935321	0.931448	0.934018	0.955542	0.942632	0.945631	0.70069	0.951778	0.95636	0.958696	0.935837	0.950426	0.950097	0.914137
cg00912942	0.88519	0.893935	0.916865	0.874437	0.912989	0.911471	0.891038	0.907409	0.905893	0.901008	0.869804	0.692386	0.862775	0.888467	0.882123	0.887885	0.897745	0.91361	0.884566	0.922124	0.917615	0.90252	0.881879	0.869451	0.918021	0.89585	0.862262	0.915788	0.528315	0.922898	0.884686	0.8847	0.894205	0.83769	0.910444	0.867431	0.907442	0.830656	0.924261	0.887129	0.88089	0.913313	0.859647	0.942566	0.914032	0.88359	0.920227	0.883608	0.829816
cg00915289	0.0470899	0.0412253	0.0407964	0.0376508	0.0374918	0.0378883	0.0492292	0.0398275	0.0359717	0.0310544	0.0485828	0.0392044	0.0318511	0.0316129	0.0438998	0.0473017	0.0410031	0.0454115	0.0478949	0.0437663	0.0317458	0.0451498	0.0387414	0.0434007	0.0367323	0.0314791	0.0482591	0.0419667	0.0491451	0.0344347	0.0364831	0.0481198	0.0430989	0.035915	0.0319993	0.0360466	0.0447824	0.0515312	0.0389658	0.0413027	0.0327989	0.034205	0.040091	0.0452904	0.0407664	0.0567217	0.0487554	0.0270951	0.0406452
cg00916199	0.0315254	0.0352937	0.0356422	0.0343472	0.0358321	0.0228992	0.0224291	0.0324841	0.0404232	0.0372768	0.0505621	0.0280036	0.037391	0.0429093	0.0368912	0.0253744	0.0264518	0.0460774	0.0254059	0.0343228	0.0285847	0.0218458	0.0239321	0.0366089	0.0271088	0.038709	0.0326488	0.0300829	0.0297436	0.0311755	0.0332416	0.0354713	0.0282022	0.0311182	0.0245018	0.0414691	0.0311773	0.0449541	0.0293332	0.0335451	0.03313	0.0338596	0.0332405	0.0288058	0.0400976	0.0394364	0.0310222	0.0297337	0.0226619
cg00916635	0.232138	0.664652	0.734177	0.596573	0.646264	0.500606	0.660598	0.832302	0.972591	0.767492	0.474255	0.494526	0.476328	0.656497	0.716856	0.577809	0.567864	0.839194	0.409519	0.438618	0.900354	0.540218	0.310286	0.21823	0.64742	0.722994	0.595902	0.972897	0.766215	0.708999	0.695994	0.591339	0.626145	0.661856	0.390873	0.64413	0.620909	0.606828	0.40358	0.678348	0.914018	0.449118	0.817556	0.894876	0.603472	0.583335	0.818644	0.694108	0.593745
cg00917893	0.048068	0.0415597	0.0329583	0.0328264	0.0333206	0.0364388	0.0418297	0.0399087	0.0508326	0.0451135	0.0396372	0.0329995	0.034186	0.0234733	0.0389465	0.0574923	0.0477418	0.0457835	0.0437487	0.0369793	0.0575001	0.0454377	0.0303319	0.0505927	0.0227139	0.0344734	0.0340034	0.0390596	0.0569929	0.0454615	0.0315647	0.0339558	0.0336972	0.0366083	0.0255265	0.0392911	0.039231	0.0461527	0.0347937	0.0276432	0.0297884	0.0581041	0.0435074	0.0457885	0.0341136	0.0492604	0.0320854	0.0330299	0.0376056
cg00918794	0.043649	0.0352183	0.0295931	0.0372092	0.0511219	0.0455887	0.0594829	0.072628	0.0582866	0.0470792	0.0412942	0.0386744	0.0365132	0.0425033	0.0464214	0.0427306	0.0577777	0.0274461	0.036399	0.0576008	0.0474801	0.046693	0.0312854	0.0453412	0.0437731	0.0406544	0.0712059	0.0282458	0.0552833	0.0524295	0.0500421	0.045496	0.0523829	0.0521126	0.041378	0.0480949	0.0376938	0.0653528	0.0556006	0.0455351	0.0401297	0.0373321	0.0381162	0.0481609	0.0392417	0.0701361	0.0501644	0.0405539	0.0404317
cg00922727	0.0606456	0.0351536	0.046798	0.0563762	0.0642402	0.0561685	0.0461603	0.0368116	0.0415384	0.0515022	0.0522934	0.0265714	0.0526227	0.0560605	0.0674566	0.166479	0.0348929	0.057569	0.0496953	0.0576248	0.0492477	0.0378751	0.0411421	0.0712831	0.0399899	0.0804584	0.0331731	0.328272	0.050139	0.0250029	0.0431359	0.0592252	0.0605642	0.0441446	0.0415241	0.0522437	0.0539017	0.101053	0.0699469	0.041753	0.0448915	0.0405507	0.0303925	0.0362392	0.0542453	0.204781	0.0343164	0.029119	0.0322941
cg00925717	0.288303	0.354161	0.435085	0.299996	0.281073	0.217509	0.284259	0.463169	0.237342	0.158376	0.434694	0.141682	0.448843	0.374494	0.348068	0.363483	0.308913	0.30685	0.236334	0.460098	0.161682	0.31235	0.354639	0.328844	0.264974	0.438922	0.174481	0.631737	0.400364	0.297985	0.395021	0.193553	0.301519	0.269322	0.324094	0.282566	0.263595	0.210392	0.332271	0.393457	0.172217	0.342522	0.350694	0.315293	0.474871	0.340926	0.380507	0.379465	0.274735
cg00929855	0.119604	0.397722	0.626267	0.0166393	0.476434	0.459587	0.0919145	0.378664	0.675452	0.018496	0.527267	0.0274607	0.496292	0.0501964	0.369073	0.535757	0.0411616	0.22253	0.0973601	0.492326	0.124156	0.0247395	0.2651	0.22074	0.185514	0.588805	0.401553	0.671335	0.639468	0.00451854	0.00782201	0.124099	0.0321536	0.0317599	0.304655	0.237584	0.178253	0.23274	0.378586	0.0380703	0.0326848	0.486516	0.244448	0.0274106	0.421478	0.349428	0.0279691	0.516908	0.0890168
cg00930078	0.0140512	0.0172832	0.0344144	0.020714	0.00459755	0.0209215	0.0151653	0.0313874	0.0129639	0.0286409	0.0342386	0.0133018	0.0190943	0.0177913	0.00763662	0.0319283	0.0514586	0.0231577	0.0170387	0.00994759	0.0145479	0.0127539	0.0156614	0.0247234	-9.99e-05	0.025785	0.0516222	0.0226408	0.00834925	-0.00202036	0.0302377	0.0207276	0.0362956	0.00942162	0.00502259	0.0228291	0.0182573	0.029713	0.018595	0.0161836	0.0126303	0.0161028	0.0138734	0.0305208	0.0191867	0.0338921	0.0195296	0.016441	0.0167329
cg00930194	0.243395	0.370666	0.209427	0.362943	0.572807	0.473228	0.490949	0.380047	1.00019	0.246915	0.342986	0.212943	0.200435	0.370458	0.389095	0.332392	0.59936	0.340168	0.28102	0.361995	0.876413	0.407949	0.287713	0.221496	0.409338	0.223231	0.27577	0.410534	0.135776	0.316202	0.557585	0.372254	0.386901	0.456209	0.29823	0.396613	0.294105	0.332546	0.559052	0.369445	0.750668	0.489621	0.499637	0.740608	0.439603	0.366797	0.546882	0.633835	0.184559
cg00930873	0.298075	0.438121	0.579279	0.126872	0.508595	0.447157	0.192968	0.555677	0.71433	0.332699	0.46812	0.0475771	0.437552	0.552399	0.430338	0.465845	0.0895174	0.299335	0.216815	0.479751	0.553842	0.369303	0.351881	0.355955	0.226754	0.501469	0.0947128	0.697418	0.577769	0.651535	0.473816	0.230634	0.0644834	0.0813908	0.384833	0.346063	0.260693	0.286966	0.370575	0.376195	0.575256	0.621072	0.400606	0.625351	0.506736	0.172404	0.389688	0.60578	0.355908
cg00931491	0.582749	0.405618	0.310825	0.362182	0.366215	0.262846	0.430378	0.216595	0.200274	0.336549	0.540209	0.261325	0.368851	0.324467	0.439382	0.360972	0.603597	0.387913	0.517685	0.341355	0.15763	0.424817	0.570033	0.535301	0.417213	0.338586	0.314877	0.275982	0.216304	0.179306	0.341017	0.443457	0.217311	0.291358	0.481113	0.391269	0.41618	0.385563	0.457728	0.279192	0.241539	0.456575	0.379722	0.359124	0.3528	0.451643	0.226411	0.395693	0.387292
cg00933411	0.218677	0.279377	0.156633	0.254199	0.169436	0.41317	0.451036	0.181103	0.14145	0.21511	0.220818	0.218731	0.257752	0.291245	0.280195	0.150477	0.200212	0.352173	0.276335	0.178883	0.735167	0.366313	0.328933	0.21708	0.375317	0.173461	0.222019	0.133152	0.126293	0.165085	0.318865	0.232117	0.287153	0.178348	0.285476	0.451213	0.302131	0.249275	0.395294	0.266248	0.211499	0.306783	0.267954	0.338824	0.201357	0.427558	0.22067	0.211816	0.2884
cg00935388	0.90183	0.897058	0.902538	0.891658	0.919559	0.90757	0.929417	0.918209	0.77418	0.893661	0.916159	0.793574	0.694079	0.901545	0.907948	0.885547	0.911001	0.90238	0.912569	0.884014	0.923143	0.912188	0.918867	0.903381	0.919347	0.87428	0.921154	0.915534	0.852801	0.908166	0.60499	0.927036	0.891305	0.914967	0.894636	0.910407	0.904934	0.802437	0.915385	0.912872	0.941281	0.85998	0.851051	0.928	0.886174	0.921359	0.927916	0.86651	0.917837
cg00935430	0.0310526	0.0423207	0.0362744	0.0412263	0.0468814	0.0481073	0.0331656	0.0525904	0.0286806	0.0269114	0.0476686	0.0324187	0.0474009	0.046396	0.0412784	0.0301774	0.0261626	0.0447876	0.0276541	0.0286279	0.0219237	0.0291616	0.0330796	0.0468069	0.0342997	0.0378744	0.0495353	0.0374763	0.041079	0.0235961	0.0520839	0.0539581	0.0398413	0.0406419	0.0365311	0.0485861	0.0421477	0.0366491	0.0373569	0.0500607	0.0308547	0.038571	0.040168	0.0536649	0.0446372	0.0440755	0.0417929	0.0359577	0.0351902
cg00940278	0.0929476	0.0726293	0.015175	0.0139686	0.018107	0.0134397	0.057484	0.0139866	0.018059	0.0136734	0.0156449	0.0134149	0.0130477	0.0224564	0.0273639	0.0160683	0.0139681	0.0351511	0.0509188	0.0165274	0.0137393	0.016979	0.213608	0.181641	0.0900405	0.0140278	0.0195554	0.0142391	0.0145938	0.0141931	0.0133684	0.0667121	0.0118781	0.0155581	0.21117	0.130762	0.119403	0.0580554	0.0341488	0.0208896	0.0309471	0.0192454	0.0287933	0.0328523	0.0236731	0.0493756	0.0268294	0.0412757	0.0243615
cg00940891	0.0202682	0.0213296	0.0208994	0.0168139	0.0167882	0.016234	0.0197773	0.0196438	0.0172467	0.0215299	0.444214	0.0181112	0.0173855	0.0192666	0.018855	0.0193187	0.0208202	0.02599	0.018791	0.0173295	0.0216168	0.0211251	0.0302386	0.0368317	0.0216156	0.0176592	0.0172375	0.0181075	0.0181961	0.0192875	0.0185371	0.0180323	0.0158562	0.0192862	0.0225584	0.0185048	0.0202426	0.0182934	0.0167958	0.0200442	0.0168426	0.0249287	0.0155713	0.0171163	0.0198495	0.0262661	0.0215892	0.0225533	0.0167149
cg00941229	0.0173111	0.0160528	0.0193721	0.0167813	0.0169168	0.0159921	0.0202418	0.0171721	0.0137905	0.0177932	0.0164891	0.0139244	0.0147714	0.0153876	0.0149299	0.0165479	0.0193584	0.0186693	0.0190451	0.0174073	0.0167185	0.0168909	0.0165424	0.0164957	0.0176584	0.0177993	0.0167731	0.0214188	0.0168826	0.0147889	0.0148832	0.0140586	0.0140002	0.0164508	0.0176341	0.0169351	0.0181842	0.0218376	0.0150326	0.0148445	0.0159636	0.0121219	0.0184096	0.0201456	0.0187305	0.0223447	0.0162231	0.0159649	0.0150791
cg00943245	0.737752	0.773167	0.640964	0.816032	0.617237	0.82927	0.81232	0.821503	0.798133	0.766823	0.550415	0.821482	0.619305	0.763401	0.777201	0.739267	0.78413	0.820618	0.794268	0.594668	0.868273	0.717599	0.739368	0.764234	0.806119	0.658456	0.839798	0.299466	0.437811	0.839425	0.831132	0.782855	0.81229	0.819462	0.695297	0.768427	0.775905	0.827044	0.706283	0.787088	0.855699	0.766648	0.726465	0.841442	0.468943	0.673753	0.87696	0.58757	0.494793
cg00943950	0.0414451	0.0430126	0.0430163	0.0437157	0.0503647	0.0406982	0.0509251	0.0422004	0.0437041	0.0436953	0.0456971	0.044669	0.043847	0.0453374	0.151246	0.0404598	0.0424226	0.0472683	0.0438205	0.0419005	0.0430145	0.0446469	0.0406876	0.0466705	0.0393341	0.0454708	0.0451131	0.0421187	0.0425058	0.0452302	0.0435813	0.0439798	0.041146	0.0435427	0.0434971	0.0445491	0.0458747	0.0775303	0.0459199	0.0314733	0.0415094	0.0371984	0.0411412	0.055195	0.0459745	0.0701573	0.0484697	0.0368519	0.0403576
cg00945507	0.315506	0.207008	0.179811	0.547522	0.0952275	0.395173	0.398127	0.0888286	0.0795889	0.0780936	0.872927	0.098131	0.481116	0.263971	0.261396	0.159755	0.183566	0.109244	0.222773	0.288977	0.0785927	0.102173	0.135606	0.281511	0.127801	0.306369	0.218028	0.114312	0.0754292	0.0773698	0.225349	0.420422	0.100655	0.0948217	0.173785	0.334804	0.107216	0.206039	0.628261	0.0746865	0.0931702	0.143065	0.152597	0.262644	0.124928	0.661314	0.0713943	0.131761	0.138152
cg00945862	0.80302	0.785127	0.867976	0.854641	0.736759	0.878941	0.902766	0.870728	0.908097	0.71588	0.783448	0.828547	0.653698	0.578115	0.802691	0.880997	0.875315	0.864735	0.840765	0.734033	0.761242	0.877506	0.795889	0.754542	0.856861	0.697373	0.847131	0.894208	0.302838	0.778746	0.87201	0.873822	0.856444	0.869377	0.750171	0.821465	0.837709	0.923059	0.847525	0.858655	0.853961	0.901367	0.788368	0.902736	0.566161	0.884194	0.914696	0.689148	0.654459
cg00947019	0.0347022	0.0460829	0.0459125	0.0377928	0.0382029	0.0265698	0.0579324	0.0444749	0.0809267	0.04471	0.0438668	0.0536488	0.0300362	0.0296287	0.0421337	0.031447	0.0417435	0.0426432	0.0485357	0.036414	0.0413976	0.044948	0.0433901	0.0444174	0.0264966	0.0287409	0.0410273	0.0502879	0.0324364	0.0461636	0.0335542	0.0334113	0.0328341	0.0304664	0.035761	0.0328274	0.0394662	0.038974	0.0362926	0.0612228	0.0479031	0.0270088	0.0332874	0.0282241	0.0240394	0.0640796	0.0282622	0.0257745	0.0333387
cg00948524	0.0687285	0.0654559	0.0985657	0.0563303	0.0655883	0.0477329	0.0819322	0.0433491	0.0448247	0.0496315	0.711136	0.0483272	0.0610101	0.063452	0.0746717	0.462879	0.061832	0.0542054	0.0625202	0.670134	0.0483063	0.0457441	0.0784878	0.0861905	0.0556679	0.0469424	0.0617958	0.0627233	0.065276	0.0425219	0.0674846	0.0935388	0.0542831	0.0552965	0.086847	0.0648435	0.0545156	0.0267325	0.36486	0.0242269	0.383541	0.0583931	0.0285497	0.145682	0.269188	0.413596	0.0247352	0.0361686	0.0258845
cg00949554	0.089021	0.182115	0.156745	0.112361	0.187895	0.076682	0.0718913	0.25425	0.210317	0.044605	0.248298	0.0276545	0.0509149	0.047981	0.162034	0.0908967	0.21613	0.0966453	0.0919908	0.465715	0.176816	0.156876	0.143855	0.12081	0.057989	0.108095	0.168372	0.327098	0.11587	0.17222	0.213337	0.0384398	0.200411	0.167254	0.076797	0.0593888	0.113994	0.0527226	0.139542	0.132088	0.170606	0.131029	0.113631	0.23724	0.217372	0.217699	0.238454	0.261423	0.216841
cg00950418	0.0381887	0.0270331	0.0577092	0.0604885	0.0452417	0.0389213	0.0606167	0.0940566	0.0367169	0.0754137	0.0915566	0.129464	0.0287271	0.0677499	0.0647916	0.0390371	0.0646697	0.0805574	0.0193798	0.0621654	0.0312619	0.0295886	0.0572073	0.0377338	0.025328	0.104664	0.0271541	0.0588428	0.0773578	0.0312696	0.0424659	0.0342791	0.0309703	0.0380049	0.19719	0.0343568	0.158369	0.0528576	0.0800056	0.0389762	0.0303378	0.0361507	0.0320218	0.0334848	0.0615164	0.276368	0.0709092	0.0349661	0.0468612
cg00950621	0.0494363	0.0385192	0.0265883	0.0408512	0.0464736	0.0442755	0.0495818	0.0513014	0.012816	0.0439681	0.0468273	0.0486188	0.0324099	0.0336348	0.0399813	0.0296623	0.147812	0.0352328	0.0418057	0.0409829	0.0312795	0.0408587	0.0445082	0.0558685	0.0391491	0.0259834	0.0409092	0.0281139	0.0638039	0.0337526	0.0374741	0.0436993	0.0433997	0.03	0.0245581	0.0239728	0.0405662	0.0348579	0.0324707	0.0361211	0.0268513	0.0293968	0.0295911	0.0318523	0.025232	0.28233	0.0266544	0.0229283	0.0282167
cg00951770	0.764402	0.667637	0.853903	0.902772	0.797701	0.879498	0.745044	0.894962	0.930495	0.749685	0.869186	0.784096	0.907197	0.632845	0.794121	0.880714	0.86854	0.852357	0.764087	0.7159	0.917625	0.810655	0.754131	0.700606	0.768818	0.70654	0.928041	0.895145	0.956484	0.956276	0.680592	0.864517	0.916585	0.895742	0.689288	0.61423	0.709242	0.813098	0.85039	0.766639	0.882795	0.828009	0.731436	0.894373	0.420449	0.861584	0.893191	0.829939	0.856738
cg00953277	0.0178031	0.0168558	0.0351694	0.0410844	0.0105696	0.0167318	0.0198898	0.024686	0.0296899	0.0411332	0.0164271	0.0273824	0.0215103	0.0212024	0.0125417	0.017266	0.0161743	0.0509299	0.0250798	0.0372864	0.0223974	0.0245932	0.0134988	0.0232315	0.0906172	0.0270543	0.0507488	0.0168998	0.0236849	0.0151845	0.0190805	0.0174551	0.0258356	0.0198032	0.0135327	0.0132415	0.017997	0.0273505	0.021425	0.0253894	0.0208241	0.0203989	0.0202612	0.026123	0.020727	0.0317009	0.031141	0.0225505	0.0247472
cg00954003	0.017095	0.0171768	0.0194656	0.0153851	0.0151547	0.0108425	0.0124601	0.015449	0.015827	0.0212333	0.0200508	0.0168114	0.0139455	0.0179335	0.0158159	0.018875	0.02076	0.0191741	0.0173496	0.0278519	0.0159731	0.0194562	0.0179475	0.0203697	0.00985592	0.0202927	0.0246288	0.0184341	0.0165629	0.0132601	0.0178491	0.0161589	0.0140277	0.0166837	0.0118253	0.0167669	0.0160201	0.0241145	0.016797	0.0170995	0.0128011	0.0145634	0.0154922	0.0150526	0.0167558	0.0293169	0.0160553	0.0165072	0.0152389
cg00954566	0.0278549	0.0280864	0.0249495	0.0277116	0.0305145	0.0255718	0.0348972	0.0368473	0.0273093	0.0305558	0.450361	0.0288827	0.0268432	0.0268298	0.0275584	0.0279243	0.0318429	0.0319772	0.0283907	0.0278016	0.0296779	0.0283565	0.0315558	0.0285802	0.058221	0.026966	0.0345131	0.0266331	0.0311531	0.0314954	0.0265402	0.0281308	0.0275611	0.026957	0.0244003	0.0305631	0.0271016	0.0293752	0.0397527	0.0209829	0.0188302	0.0312336	0.0221338	0.0235791	0.121454	0.30334	0.0215075	0.030662	0.0207339
cg00955230	0.0379294	0.0362539	0.0557999	0.0472006	0.0600911	0.0357149	0.0509317	0.0370026	0.0444216	0.0736183	0.0575217	0.0381113	0.0361398	0.0484206	0.0403743	0.0468054	0.0473728	0.0615245	0.0527301	0.0465474	0.0459654	0.0399985	0.0490216	0.0635212	0.033565	0.0521857	0.0673071	0.0415918	0.0432946	0.0495411	0.0363755	0.0448896	0.039606	0.0436077	0.0346246	0.0472975	0.0464172	0.0614818	0.0532964	0.0368568	0.0389447	0.0478535	0.0544355	0.0425631	0.0348719	0.0502987	0.0519773	0.0377354	0.0386535
cg00955451	0.802916	0.698263	0.73301	0.737984	0.517874	0.769906	0.727807	0.55786	0.481452	0.430243	0.754536	0.366355	0.584929	0.655012	0.705958	0.586645	0.861013	0.715962	0.756826	0.631457	0.75178	0.808137	0.69378	0.690691	0.819756	0.444733	0.628798	0.910097	0.492251	0.692892	0.845153	0.832459	0.895504	0.410972	0.648824	0.784829	0.712109	0.695934	0.752488	0.814019	0.879644	0.734751	0.812249	0.589721	0.537258	0.839982	0.873308	0.800329	0.551405
cg00958517	0.0254886	0.0289224	0.0243278	0.0288269	0.0366702	0.0271112	0.0225914	0.0330334	0.0561454	0.0338808	0.0293776	0.0284506	0.0254738	0.0381097	0.0247046	0.0328872	0.0244485	0.0203257	0.0248208	0.0204028	0.0203322	0.0259533	0.0235831	0.0370536	0.0264058	0.0392421	0.0356341	0.0256186	0.0224096	0.0210046	0.0274803	0.0297497	0.0360386	0.0246653	0.0278191	0.0333174	0.0285443	0.0360904	0.0308927	0.02489	0.0329202	0.0224441	0.0267588	0.0329494	0.030804	0.0382139	0.0313663	0.0206077	0.0286888
cg00960702	0.0276101	0.032302	0.0445266	0.0319395	0.0324454	0.0362467	0.0240671	0.0363597	0.0225919	0.0359206	0.0358776	0.0284308	0.0306789	0.0380488	0.0293833	0.0311481	0.0398952	0.0325372	0.0354443	0.0443899	0.0358028	0.0491952	0.0339921	0.0314347	0.0223112	0.0344779	0.0389084	0.0305968	0.0295651	0.0252184	0.0322747	0.0267585	0.0352034	0.0219511	0.0299926	0.0336096	0.0315934	0.043547	0.0352	0.0288048	0.0285945	0.0356093	0.0284998	0.0498361	0.0396188	0.0364174	0.0388438	0.0243286	0.0340176
cg00962459	0.639761	0.598157	0.418334	0.556939	0.451354	0.609008	0.721677	0.586626	0.720152	0.457506	0.685589	0.404332	0.497994	0.448188	0.624107	0.564228	0.677665	0.629655	0.646126	0.398876	0.733062	0.528696	0.66578	0.680228	0.682337	0.344518	0.659696	0.467605	0.29631	0.45232	0.48365	0.598199	0.688226	0.48849	0.623651	0.682145	0.638448	0.690239	0.567909	0.606458	0.646916	0.651463	0.479464	0.828334	0.420692	0.668005	0.52831	0.488096	0.44431
cg00964109	0.0225533	0.0276022	0.021927	0.0226855	0.0254422	0.0170578	0.0195132	0.0309477	0.030262	0.0477735	0.0248596	0.0271054	0.0203264	0.0251607	0.0233226	0.0242847	0.0299041	0.0310338	0.0268237	0.0199538	0.0253715	0.0275023	0.0297941	0.0246075	0.0231692	0.0224591	0.0281012	0.0245485	0.0310007	0.023533	0.0252059	0.0208131	0.0245118	0.0242255	0.0207346	0.0239169	0.0235145	0.0271115	0.0268779	0.0203755	0.0225155	0.034948	0.0257643	0.0264822	0.0234001	0.0322826	0.0233192	0.0191863	0.026641
cg00967316	0.799101	0.839969	0.744911	0.802913	0.718157	0.75507	0.785164	0.596808	0.397106	0.490113	0.781568	0.501618	0.649677	0.351741	0.820902	0.477316	0.810561	0.819948	0.837802	0.518282	0.861449	0.766185	0.641095	0.683935	0.81903	0.401	0.628224	0.742526	0.421564	0.374951	0.817163	0.79362	0.747464	0.598182	0.648181	0.800935	0.799788	0.68964	0.734654	0.382989	0.846024	0.908513	0.866745	0.925245	0.708966	0.839874	0.361641	0.576853	0.562339
cg00969446	0.539223	0.501639	0.315261	0.629481	0.409629	0.408198	0.610093	0.390613	0.427934	0.598185	0.825063	0.383699	0.376775	0.424475	0.531432	0.647078	0.594802	0.483246	0.63201	0.457712	0.656273	0.516068	0.66793	0.574689	0.593419	0.535297	0.58612	0.533425	0.775928	0.289242	0.435835	0.557317	0.492181	0.436083	0.539906	0.595102	0.557133	0.39233	0.69248	0.474282	0.44178	0.548789	0.505361	0.57805	0.379472	0.704239	0.708678	0.480828	0.47028
cg00970325	0.302543	0.439325	0.68423	0.310608	0.501974	0.456893	0.192763	0.618603	0.616747	0.509027	0.550019	0.163726	0.528581	0.551516	0.396835	0.612632	0.19993	0.308354	0.286924	0.658743	0.492968	0.339533	0.381609	0.377982	0.256576	0.595941	0.333369	0.84024	0.655122	0.185265	0.408667	0.200546	0.598744	0.172893	0.414388	0.272714	0.240678	0.465092	0.444134	0.222467	0.512438	0.484248	0.554126	0.855282	0.580901	0.589531	0.586894	0.544503	0.479111
cg00971396	0.0556509	0.0538589	0.0380641	0.0758134	0.0514064	0.0442901	0.0563312	0.0494252	0.0733901	0.0769599	0.0579965	0.077693	0.0660164	0.0512775	0.0685579	0.0708122	0.0479891	0.0851023	0.0574308	0.059102	0.0600528	0.110733	0.0691764	0.0455119	0.0402146	0.0487102	0.0701393	0.0462358	0.0718156	0.0646899	0.0523583	0.104265	0.0513449	0.0507005	0.0525681	0.0369771	0.0622109	0.0759	0.0579062	0.0581797	0.0610305	0.0639612	0.0781383	0.0554977	0.0532505	0.0598436	0.0620601	0.049588	0.0489338
cg00973286	0.102299	0.0750517	0.00719518	0.0384125	0.0138418	0.0174233	0.0383521	0.0242547	0.0208198	0.0415663	0.0254747	0.0130688	0.0245987	0.0523996	0.0739755	0.00985488	0.0177211	0.0207579	0.0635449	0.0123498	0.0130583	0.0159589	0.107192	0.10084	0.0818494	0.0224426	0.0062163	0.0219816	0.0141353	0.0239248	0.0277002	0.0288607	0.0199936	0.027125	0.0486135	0.116722	0.0467382	0.0554307	0.0439151	0.0256008	0.0269141	0.0263268	0.0296157	0.0214449	0.0224459	0.032448	0.0215106	0.0369704	0.0296408
cg00973334	0.0317518	0.0272841	0.0300283	0.0280548	0.0377373	0.0328418	0.0311518	0.0317025	0.037809	0.0358064	0.0290639	0.180584	0.0277906	0.0289617	0.028361	0.0298334	0.0281408	0.0405698	0.0304273	0.0279021	0.0293636	0.034498	0.030342	0.028872	0.028145	0.0260144	0.0374701	0.0305185	0.030159	0.0255254	0.0295518	0.0303929	0.0295062	0.0336584	0.0317771	0.0302425	0.0325656	0.0432078	0.0401249	0.0253826	0.017911	0.0526636	0.0295437	0.0342289	0.0295068	0.0339042	0.0346558	0.0348453	0.0204254
cg00973677	0.131298	0.314565	0.527449	0.172818	0.449765	0.297145	0.0662978	0.354705	0.0448291	0.0525828	0.403225	0.0399967	0.232546	0.230205	0.296243	0.379563	0.0698239	0.167438	0.0821271	0.258373	0.656472	0.227469	0.202264	0.191032	0.114219	0.130883	0.378512	0.600955	0.355021	0.485737	0.402563	0.0744616	0.0392803	0.533338	0.208674	0.17151	0.114588	0.0498411	0.374058	0.0559799	0.562295	0.215647	0.357993	0.250734	0.488161	0.429995	0.471101	0.385251	0.095802
cg00974864	0.765203	0.618027	0.337305	0.540057	0.51012	0.572267	0.76899	0.566224	0.675067	0.480671	0.601576	0.38856	0.464221	0.421602	0.658105	0.451783	0.631071	0.693366	0.809285	0.331752	0.715719	0.462237	0.452029	0.739889	0.728069	0.369708	0.655172	0.463961	0.184672	0.319945	0.560351	0.688868	0.658064	0.738094	0.679063	0.731481	0.759505	0.36062	0.746328	0.683421	0.391297	0.650717	0.526484	0.645872	0.341964	0.658204	0.322574	0.521608	0.420463
cg00979348	0.0582323	0.0903554	0.0493477	0.0354966	0.0596823	0.0311773	0.078932	0.0674307	0.0579913	0.0783424	0.767082	0.0554728	0.0389833	0.0473185	0.048229	0.0645773	0.0802607	0.0959616	0.0894926	0.0714525	0.0645872	0.0524176	0.352645	0.234935	0.066004	0.0807685	0.0505512	0.0484584	0.0442696	0.0732296	0.0357838	0.0806279	0.0679027	0.0495748	0.248905	0.0740955	0.133565	0.0617976	0.450036	0.0552657	0.044095	0.0317021	0.042882	0.113736	0.0453721	0.585351	0.0386278	0.0415689	0.0493226
cg00980978	0.208827	0.165965	0.227101	0.1138	0.164961	0.132672	0.121167	0.177718	0.04062	0.229105	0.839731	0.0602333	0.0959853	0.103645	0.117234	0.597689	0.0537276	0.0817783	0.0965115	0.0612662	0.0590899	0.051843	0.367967	0.381773	0.221541	0.765894	0.0862386	0.0538194	0.0546343	0.0424195	0.0695493	0.139935	0.0585341	0.0492388	0.489786	0.289957	0.208901	0.127141	0.351932	0.0846499	0.168532	0.0914696	0.051103	0.0491948	0.180483	0.485442	0.266057	0.480992	0.0419818
cg00983520	0.322974	0.287777	0.284065	0.147044	0.160612	0.162584	0.260034	0.27937	0.194915	0.212303	0.699152	0.281591	0.3528	0.277916	0.236473	0.165444	0.471936	0.267489	0.299845	0.251896	0.236972	0.1403	0.406562	0.440351	0.3488	0.218758	0.354656	0.298304	0.135836	0.0434625	0.121161	0.337475	0.158915	0.0723168	0.3171	0.30317	0.232426	0.222889	0.527568	0.178406	0.0806841	0.277333	0.248652	0.32185	0.141623	0.459031	0.240521	0.23538	0.302597
cg00983899	0.691874	0.619673	0.591782	0.675331	0.5744	0.754256	0.655078	0.775593	0.798021	0.560718	0.78816	0.426856	0.627936	0.621525	0.559145	0.553223	0.808561	0.625975	0.696526	0.433648	0.522743	0.585557	0.676434	0.705672	0.679424	0.430593	0.71883	0.406501	0.350371	0.559379	0.583899	0.654462	0.687265	0.841254	0.666084	0.697807	0.611086	0.539931	0.789432	0.691505	0.587967	0.706448	0.507989	0.731628	0.628785	0.734972	0.680918	0.606383	0.380139
cg00986320	0.928373	0.918388	0.965958	0.952052	0.946952	0.91887	0.961736	0.914606	0.939666	0.829622	0.795969	0.794226	0.961288	0.946676	0.899388	0.939573	0.947758	0.968308	0.949351	0.937754	0.949349	0.97306	0.966554	0.908664	0.945785	0.941043	0.918653	0.961362	0.980864	0.958142	0.963245	0.949871	0.982075	0.949663	0.925311	0.968992	0.976265	0.930833	0.947504	0.946819	0.941622	0.942652	0.954124	0.953507	0.962366	0.914017	0.948005	0.945349	0.944178
cg00987015	0.637838	0.43165	0.349689	0.60337	0.45566	0.573287	0.487611	0.407839	0.219936	0.440972	0.6382	0.362552	0.596177	0.481114	0.455096	0.558889	0.605963	0.405998	0.533945	0.363412	0.169596	0.636285	0.572195	0.494525	0.512561	0.385883	0.502422	0.225381	0.306743	0.235746	0.498179	0.570087	0.383782	0.830833	0.552793	0.42251	0.537559	0.474213	0.68808	0.501722	0.282439	0.598129	0.487923	0.310947	0.433837	0.610158	0.410047	0.477403	0.480955
cg00987379	0.0623685	0.103919	0.0584487	0.0471009	0.0575946	0.0256531	0.0610155	0.02291	0.0352701	0.055892	0.182257	0.0348668	0.0551973	0.0803364	0.0623318	0.0692889	0.0501712	0.0373435	0.0595145	0.0447133	0.0234828	0.028715	0.110761	0.135574	0.0758954	0.0384675	0.0368293	0.0315836	0.0228566	0.0618701	0.0292245	0.063461	0.0217099	0.0382196	0.108473	0.0635772	0.044768	0.0372436	0.0983538	0.051259	0.0448636	0.0758415	0.0355032	0.0420775	0.048335	0.166018	0.0250261	0.064326	0.0248311
cg00995065	0.483501	0.467207	0.273385	0.622631	0.316227	0.553757	0.799288	0.390116	0.832813	0.452938	0.346351	0.270482	0.553051	0.34754	0.514601	0.342606	0.546933	0.797762	0.614955	0.254794	0.676732	0.678814	0.498826	0.434013	0.655819	0.343975	0.553446	0.234896	0.540759	0.135858	0.57685	0.615597	0.836971	0.642812	0.442308	0.732173	0.629507	0.634701	0.74201	0.22862	0.279183	0.667421	0.636203	0.139876	0.406458	0.484965	0.415812	0.34184	0.457593
cg00995520	0.679953	0.788566	0.724598	0.491913	0.771597	0.644037	0.598557	0.690697	0.859724	0.496687	0.880398	0.410276	0.649765	0.752526	0.730196	0.698736	0.804637	0.653731	0.673413	0.666992	0.796559	0.560489	0.778742	0.818263	0.733418	0.806462	0.51548	0.924177	0.861061	0.418686	0.60402	0.464548	0.573556	0.796836	0.729884	0.635037	0.585872	0.594421	0.784942	0.64545	0.828967	0.689199	0.543309	0.838984	0.772592	0.854198	0.679175	0.832766	0.538739
cg00997424	0.07571	0.0293438	0.0398791	0.0393082	0.0372433	0.0472842	0.0383574	0.0293737	0.0367418	0.0491585	0.0396889	0.0286928	0.0446444	0.0668924	0.0618284	0.0365591	0.0345385	0.0653097	0.0413293	0.0384608	0.0411523	0.0462316	0.0336356	0.0512795	0.0426511	0.0383745	0.0456636	0.0342534	0.0233682	0.0279804	0.0391664	0.0511734	0.0558331	0.0524944	0.0352698	0.0542141	0.0286678	0.0543	0.0515398	0.0378266	0.0252388	0.0420017	0.0367342	0.0429668	0.0380397	0.0748549	0.0357602	0.0407247	0.0404857
cg01001286	0.453448	0.47748	0.632607	0.365317	0.479607	0.2226	0.544829	0.280023	0.233657	0.298777	0.540518	0.232597	0.440767	0.247422	0.490777	0.327467	0.460678	0.499866	0.426107	0.362671	0.698802	0.316411	0.479627	0.499339	0.46579	0.227133	0.523567	0.169552	0.152402	0.214594	0.40628	0.482199	0.610361	0.324564	0.509601	0.538707	0.499132	0.611324	0.441158	0.389205	0.791064	0.453606	0.523125	0.776505	0.650653	0.566954	0.675361	0.464454	0.582453
cg01007201	0.821175	0.771709	0.736896	0.821998	0.840253	0.852832	0.797342	0.796081	0.83087	0.446581	0.831849	0.4816	0.778631	0.640133	0.810736	0.843654	0.846594	0.803118	0.823944	0.810613	0.706238	0.596905	0.827275	0.812659	0.798058	0.392873	0.846984	0.508671	0.538694	0.652416	0.554503	0.831237	0.764382	0.727147	0.811702	0.770886	0.767195	0.822902	0.852292	0.665684	0.82766	0.800748	0.699228	0.880681	0.5362	0.849941	0.664378	0.797766	0.836213
cg01009664	0.456633	0.60528	0.721749	0.512046	0.651731	0.688366	0.390533	0.746178	0.800127	0.530729	0.616947	0.16022	0.602841	0.668133	0.613017	0.668812	0.672273	0.57968	0.409183	0.657882	0.758172	0.619659	0.54553	0.543727	0.477906	0.691737	0.615811	0.793701	0.672951	0.745437	0.597567	0.394513	0.632438	0.710051	0.593374	0.538142	0.512164	0.519046	0.535491	0.569661	0.773978	0.55345	0.593231	0.803569	0.719489	0.593301	0.703603	0.650729	0.576254
cg01015871	0.516574	0.49936	0.429516	0.526534	0.37609	0.640589	0.658565	0.32676	0.606244	0.478378	0.482684	0.425637	0.520772	0.419168	0.483822	0.431805	0.677693	0.602218	0.595012	0.283918	0.44984	0.470913	0.546834	0.532872	0.622841	0.282612	0.488924	0.225264	0.215487	0.274733	0.482977	0.616908	0.557415	0.534245	0.496078	0.632358	0.539488	0.558297	0.595356	0.420784	0.389216	0.550269	0.406401	0.426291	0.326796	0.657742	0.511853	0.416416	0.436694
cg01015879	0.0460133	0.0451545	0.0540816	0.120445	0.48792	0.0438333	0.0471241	0.044946	0.048226	0.0550744	0.600241	0.0404176	0.357502	0.056702	0.0493744	0.0397673	0.0412592	0.0437864	0.039475	0.280022	0.0428678	0.137844	0.0405978	0.0514293	0.0392068	0.60061	0.0423247	0.0580464	0.238173	0.045998	0.0486877	0.0427165	0.0504385	0.780491	0.0387839	0.0522506	0.045001	0.0396018	0.517867	0.0287828	0.029555	0.0245407	0.032838	0.0340325	0.614881	0.449414	0.0431982	0.0279033	0.473452
cg01017147	0.286638	0.388004	0.572954	0.336292	0.514879	0.320736	0.365923	0.475661	0.371675	0.18585	0.453781	0.110503	0.393944	0.421762	0.445563	0.342963	0.226177	0.384776	0.384412	0.521118	0.0994283	0.395828	0.402859	0.406299	0.301185	0.178688	0.292438	0.709186	0.492051	0.0802536	0.43774	0.250324	0.114081	0.160625	0.271984	0.298964	0.310101	0.192492	0.443344	0.281129	0.119132	0.404514	0.444263	0.465565	0.505893	0.410325	0.405374	0.464475	0.441255
cg01021485	0.0208979	0.0219897	0.0320525	0.0259945	0.0246552	0.0135076	0.0535318	0.0357794	0.0309846	0.0385971	0.0266785	0.032558	0.0166855	0.0224273	0.0241087	0.0409825	0.0285912	0.0338243	0.0319887	0.0361505	0.0379462	0.0270674	0.0315682	0.0278745	0.0163974	0.0248875	0.030769	0.0237237	0.0314818	0.0348384	0.0211653	0.0271278	0.0154569	0.0249279	0.0143794	0.0166036	0.0194552	0.0422802	0.0225533	0.0219975	0.0241692	0.0229771	0.0294435	0.0289379	0.0266736	0.0300671	0.0249542	0.028249	0.023082
cg01025762	0.0617729	0.0410325	0.0331555	0.038715	0.0352964	0.0377394	0.0474574	0.027651	0.0366886	0.0339822	0.067387	0.0492205	0.0609415	0.0561696	0.0507741	0.0381171	0.0416775	0.0361688	0.0332974	0.0345317	0.0395834	0.0271534	0.0338231	0.046023	0.0436201	0.068554	0.0289547	0.0340473	0.0403389	0.0411718	0.0396542	0.0354444	0.0602013	0.0431762	0.0293017	0.0434177	0.0444098	0.0581346	0.0417071	0.0388839	0.038841	0.0270819	0.0400297	0.0613365	0.0486072	0.0617338	0.071406	0.02658	0.0523729
cg01025842	0.0449284	0.0449906	0.0535957	0.0436817	0.0444288	0.0445463	0.0427023	0.0470398	0.0504558	0.0516743	0.0458353	0.0474413	0.0442633	0.0450714	0.0436845	0.046868	0.0453732	0.0486698	0.0460562	0.0490619	0.0426664	0.0451039	0.0494879	0.0473158	0.0433077	0.0475628	0.0475663	0.0436473	0.0474586	0.0434785	0.0445979	0.0449818	0.0445626	0.0426579	0.0448575	0.0454909	0.043143	0.076998	0.0589811	0.03816	0.0802299	0.0310985	0.0259824	0.0603063	0.0417063	0.0590995	0.0559918	0.0304784	0.0471107
cg01026744	0.655449	0.665478	0.637896	0.6498	0.629785	0.659596	0.659281	0.749347	0.440023	0.651048	0.704868	0.568603	0.644827	0.735305	0.62992	0.663074	0.619371	0.668866	0.653139	0.752717	0.888037	0.653903	0.887017	0.164316	0.676677	0.588486	0.653171	0.887837	0.652636	0.50403	0.654969	0.634631	0.664847	0.609152	0.662232	0.672884	0.659975	0.585656	0.679164	0.711097	0.596014	0.775296	0.560166	0.281494	0.992035	0.605818	0.590911	0.649817	0.428064
cg01027739	0.0877392	0.0906053	0.198435	0.103771	0.240685	0.0784362	0.0918512	0.376278	0.0685068	0.35269	0.273369	0.0683798	0.113281	0.101286	0.110973	0.0811318	0.0712794	0.139133	0.0762846	0.0753135	0.0740846	0.0864009	0.0751089	0.0827323	0.0806146	0.445268	0.087826	0.686377	0.567873	0.357653	0.0792995	0.0789606	0.0711491	0.0738278	0.0739734	0.0842184	0.0722008	0.067845	0.139332	0.0721204	0.267588	0.0721383	0.0543888	0.469931	0.0672763	0.267144	0.34142	0.394237	0.142877
cg01027805	0.0815863	0.078436	0.0657916	0.0649839	0.0666785	0.0663686	0.0715296	0.0582696	0.0653874	0.0657065	0.0696041	0.0708597	0.0695529	0.0630108	0.0721712	0.065453	0.0668509	0.0706551	0.0698768	0.0586761	0.0688983	0.0647493	0.132907	0.131628	0.106775	0.0603144	0.0632474	0.0631798	0.0597064	0.0659083	0.0678697	0.0841085	0.0584131	0.0630253	0.159652	0.0863701	0.095498	0.0977394	0.0815284	0.0832906	0.0409031	0.076403	0.0939121	0.0805665	0.0429206	0.102183	0.0715207	0.0615724	0.0716098
cg01029592	0.750049	0.6868	0.7558	0.688065	0.456078	0.739161	0.735804	0.801951	0.715358	0.662148	0.795911	0.759621	0.696512	0.815889	0.679332	0.787888	0.742788	0.702222	0.731947	0.547189	0.205819	0.457024	0.745955	0.769391	0.753376	0.67078	0.732755	0.819487	0.652539	0.853963	0.368854	0.659479	0.747302	0.785906	0.766251	0.819945	0.691942	0.556635	0.803699	0.668478	0.832557	0.782	0.643727	0.821879	0.37605	0.811644	0.764432	0.774958	0.803732
cg01031251	0.73201	0.537517	0.487592	0.703984	0.508341	0.688931	0.729395	0.498524	0.540247	0.544082	0.922399	0.537659	0.605473	0.631068	0.529579	0.669794	0.869703	0.492175	0.688479	0.532184	0.832383	0.550814	0.762882	0.744436	0.647041	0.365056	0.78239	0.474043	0.418687	0.682733	0.461294	0.740664	0.416598	0.737746	0.605097	0.590949	0.636646	0.518519	0.86467	0.527017	0.724048	0.643658	0.554914	0.690201	0.481044	0.841294	0.689752	0.565026	0.713986
cg01031400	0.0753554	0.0743761	0.0708273	0.0720414	0.075785	0.0736195	0.074336	0.0746212	0.0724323	0.0833912	0.448719	0.0722012	0.0733986	0.0756834	0.0783352	0.073887	0.0754413	0.0787544	0.0727634	0.0741042	0.0736674	0.074257	0.0760281	0.0904228	0.0740957	0.0747332	0.0747854	0.0750893	0.0711531	0.0773025	0.0724975	0.0760892	0.0752078	0.0754973	0.0951147	0.0757788	0.0747998	0.088801	0.397916	0.0468929	0.10656	0.0845864	0.0744345	0.129743	0.0574214	0.226235	0.060882	0.0532878	0.0594742
cg01033160	0.0410492	0.0406601	0.0409324	0.0400108	0.0423265	0.0366187	0.0375853	0.0388255	0.0406155	0.0397854	0.259328	0.0571108	0.0390009	0.0377688	0.0384191	0.0388402	0.0428311	0.039624	0.0363606	0.0404009	0.0412655	0.0383095	0.0379754	0.0407785	0.0359461	0.0426979	0.0368831	0.0359407	0.0391056	0.0374468	0.0369028	0.0378319	0.0394478	0.039851	0.0374068	0.0391458	0.0373893	0.052508	0.240384	0.0563015	0.0341395	0.0280439	0.0402044	0.044145	0.0228322	0.125552	0.0362521	0.0287886	0.0351729
cg01033938	0.350274	0.427194	0.663481	0.187827	0.471314	0.36081	0.256301	0.543438	0.355064	0.163762	0.504076	0.117272	0.312008	0.132857	0.350403	0.226742	0.416855	0.31481	0.253828	0.551861	0.124074	0.31271	0.440814	0.37073	0.31229	0.406986	0.344929	0.806636	0.551423	0.198295	0.396746	0.185281	0.207781	0.117204	0.40623	0.308244	0.280328	0.28637	0.481368	0.0972464	0.124557	0.444034	0.455758	0.427251	0.53579	0.468092	0.436827	0.353478	0.343682
cg01035238	0.921935	0.935965	0.785898	0.846143	0.876613	0.931694	0.933146	0.877733	0.902571	0.82843	0.919221	0.734689	0.937127	0.918066	0.929022	0.831949	0.918479	0.86723	0.906502	0.904655	0.928513	0.915603	0.896355	0.866405	0.933638	0.641363	0.94692	0.759962	0.711774	0.587696	0.930588	0.925324	0.93638	0.940535	0.885953	0.926493	0.934202	0.802939	0.916243	0.928278	0.933512	0.83735	0.930912	0.948616	0.948295	0.902277	0.946418	0.818296	0.927991
cg01035422	0.837678	0.840619	0.803825	0.81918	0.825221	0.78326	0.818254	0.800576	0.760676	0.84904	0.81105	0.643567	0.809203	0.819974	0.79424	0.832435	0.873896	0.845333	0.849849	0.868661	0.853702	0.832503	0.808667	0.810175	0.808473	0.818994	0.805702	0.834195	0.80783	0.81599	0.804374	0.802204	0.752114	0.80908	0.792932	0.821135	0.827733	0.84054	0.841766	0.84118	0.815476	0.811986	0.85408	0.821203	0.799463	0.882564	0.84073	0.794651	0.780715
cg01036148	0.0530874	0.0521886	0.0447636	0.0536992	0.046554	0.0502744	0.0383595	0.0481059	0.0380324	0.032709	0.0618082	0.0370864	0.0678467	0.0685297	0.0460976	0.0415262	0.0285654	0.0305402	0.0456488	0.0342412	0.0484502	0.0324971	0.0616245	0.0445872	0.0370929	0.0386996	0.0490949	0.0381377	0.0526117	0.0353416	0.0468626	0.0520246	0.0508129	0.0447929	0.0516027	0.0541201	0.034984	0.0505806	0.0445347	0.0430087	0.0474502	0.0343549	0.0422722	0.0434347	0.0442415	0.0507879	0.0434774	0.0286457	0.0504085
cg01036173	0.0373325	0.0368414	0.0435314	0.0349827	0.040439	0.0427245	0.0302427	0.0449948	0.0547347	0.0807031	0.0476496	0.056958	0.0384637	0.0439348	0.0411059	0.0450027	0.0441456	0.047812	0.0409203	0.0767957	0.0403728	0.0272476	0.0590463	0.0468693	0.0394793	0.0464228	0.0594812	0.0427933	0.043519	0.0683674	0.0345129	0.0376631	0.0338649	0.0482464	0.0433364	0.0308799	0.054036	0.0383373	0.0324693	0.0353825	0.0405262	0.164975	0.0277377	0.0649043	0.031054	0.0397406	0.0316907	0.0835898	0.0282472
cg01036779	0.136576	0.169075	0.197592	0.223912	0.143902	0.158551	0.217295	0.156862	0.160814	0.157037	0.385815	0.188406	0.169136	0.143609	0.171776	0.184642	0.218943	0.216749	0.162568	0.146746	0.235163	0.228359	0.138196	0.103942	0.151401	0.175112	0.207865	0.177266	0.142542	0.105323	0.204717	0.275156	0.189634	0.144094	0.113273	0.141341	0.158141	0.21352	0.215832	0.156625	0.0835798	0.203614	0.221358	0.186775	0.143799	0.319269	0.231675	0.13713	0.164482
cg01037108	0.086455	0.0657383	0.0652367	0.0761474	0.0559679	0.0552656	0.0751101	0.0792928	0.087397	0.0701703	0.0841428	0.0721666	0.0681294	0.0791189	0.0747444	0.0787954	0.0897523	0.0846382	0.0847517	0.0605614	0.077477	0.060878	0.0643119	0.0670182	0.0666538	0.0749443	0.076563	0.0584283	0.0655947	0.0597384	0.07429	0.0604573	0.0597243	0.0734343	0.0753529	0.0687778	0.0690629	0.0823901	0.0808306	0.0576828	0.0592409	0.0685644	0.0821181	0.0910033	0.0626349	0.0897106	0.0727847	0.063477	0.0823739
cg01040062	0.0488563	0.0528019	0.0489825	0.0514432	0.0518782	0.0387482	0.0410507	0.0409721	0.0392851	0.0435894	0.0563133	0.0404034	0.0598105	0.0571816	0.0657588	0.0318009	0.0485614	0.0501698	0.0505244	0.0378722	0.0336632	0.0413768	0.0380701	0.062383	0.0388554	0.0494861	0.0600308	0.0415715	0.0409266	0.0432829	0.0477989	0.0593899	0.0412364	0.0489066	0.0351896	0.0627643	0.0375011	0.0576754	0.0461328	0.0420981	0.0450314	0.0354338	0.0514171	0.0515684	0.0432338	0.0512412	0.0518126	0.0395456	0.056248
cg01040759	0.0552271	0.0333277	0.140278	0.0329749	0.0324354	0.00407215	-0.000942413	0.0103747	-0.00723425	0.0210545	0.0587229	0.0243596	0.0329843	0.107771	0.0471516	0.0223227	0.0585622	0.0304567	0.0391332	0.0211907	0.0610161	0.0235867	0.015504	0.0268378	-0.00450279	0.0136543	0.0140013	0.0354721	0.0399325	0.041391	0.0922396	0.0604669	0.0578955	0.084195	0.0443198	0.0576537	0.0581496	0.0355941	0.0293283	0.026341	0.0290546	0.0309087	0.0275557	0.031261	0.14098	0.162716	0.0268983	0.0227877	0.0304509
cg01040850	0.486715	0.461864	0.888106	0.719073	0.67181	0.689846	0.596946	0.733836	0.843969	0.665524	0.726074	0.529253	0.673454	0.740941	0.536212	0.762831	0.69322	0.557767	0.520835	0.719552	0.63881	0.781267	0.402737	0.397389	0.476736	0.574961	0.629992	0.929445	0.386571	0.836374	0.581005	0.665433	0.711585	0.822929	0.447036	0.530668	0.518855	0.615529	0.654753	0.496662	0.871763	0.729439	0.691587	0.82609	0.328684	0.673045	0.781645	0.746812	0.610777
cg01041367	0.0848072	0.104648	0.107504	0.0604201	0.0854029	0.0866359	0.0789048	0.0498126	0.0753536	0.104132	0.157971	0.0710017	0.0973772	0.0716649	0.0844987	0.0817098	0.083955	0.11481	0.0758104	0.0678989	0.0751331	0.0777372	0.0951295	0.152844	0.0943369	0.180168	0.0841125	0.0738769	0.0463484	0.0487737	0.0698415	0.099392	0.0694564	0.0472795	0.149318	0.0861594	0.0986875	0.0704144	0.394154	0.0625609	0.0513416	0.0652309	0.0532389	0.0347104	0.138459	0.388886	0.157053	0.0842274	0.0624191
cg01043831	0.86396	0.861878	0.906628	0.927311	0.88931	0.883284	0.932115	0.926372	0.904217	0.842031	0.858209	0.687823	0.752225	0.781376	0.903668	0.917972	0.84622	0.926383	0.909021	0.889981	0.744428	0.895896	0.859682	0.847068	0.911393	0.851374	0.872753	0.921798	0.942152	0.70952	0.830741	0.885716	0.905642	0.870296	0.857823	0.883611	0.88449	0.897601	0.922302	0.90782	0.762999	0.907599	0.870378	0.852049	0.927543	0.870914	0.834819	0.916252	0.879097
cg01044662	0.468633	0.286203	0.142941	0.18964	0.172845	0.359782	0.212853	0.146861	0.355809	0.262629	0.589381	0.111752	0.163735	0.182446	0.252715	0.26081	0.434004	0.163253	0.395343	0.137021	0.152176	0.241708	0.413726	0.258711	0.247561	0.201017	0.200079	0.289245	0.194838	0.28218	0.200753	0.243268	0.108797	0.307353	0.508565	0.175757	0.327745	0.157405	0.44308	0.219938	0.127561	0.217136	0.165037	0.501077	0.16486	0.568507	0.158259	0.219674	0.207085
cg01044722	0.0338012	0.0302848	0.488893	0.0308136	0.0397888	0.0313857	0.0325337	0.0387577	0.0443601	0.0511967	0.609519	0.0342463	0.0382846	0.0335188	0.0337996	0.0370894	0.0427698	0.0402631	0.0273608	0.0377803	0.0372354	0.0447187	0.0355457	0.0534284	0.0324305	0.583382	0.0435605	0.0366743	0.0303387	0.0324979	0.497082	0.0326958	0.0399577	0.610065	0.0353844	0.0325831	0.0386059	0.0307556	0.306266	0.0233818	0.023659	0.0277113	0.167799	0.0248173	0.624087	0.2198	0.031856	0.0754541	0.0825333
cg01045423	0.10098	0.0812557	0.112014	0.0497498	0.102636	0.0896074	0.0532066	0.102077	0.0452563	0.125751	0.102043	0.0700641	0.0724504	0.0482891	0.0375667	0.0712642	0.104915	0.075781	0.0333177	0.0763992	0.0775366	0.115783	0.0672512	0.109633	0.0918044	0.0835206	0.0624677	0.0999636	0.0896342	0.0822109	0.0801571	0.0276236	0.0778815	0.0679194	0.0751403	0.069099	0.104534	0.077035	0.0702478	0.0529539	0.078022	0.11562	0.0610306	0.0635401	0.0592603	0.0823072	0.0549234	0.100214	0.066142
cg01046174	0.0334433	0.035905	0.0368048	0.0347185	0.0338962	0.0346462	0.0374243	0.0353122	0.0385547	0.042384	0.247992	0.0344176	0.0342956	0.0348402	0.0354827	0.0376397	0.0355737	0.0398862	0.0361675	0.0364525	0.0377054	0.0354869	0.0347289	0.0384751	0.0360522	0.0354753	0.0353449	0.0347447	0.0368866	0.0339502	0.0349845	0.0351728	0.0344837	0.0345715	0.0352541	0.0341807	0.0349627	0.057871	0.035346	0.022148	0.025906	0.192391	0.0246163	0.0328118	0.0244495	0.104659	0.0312933	0.0387986	0.0294093
cg01047414	0.0459661	0.0453907	0.0495837	0.0444033	0.0401703	0.0554161	0.0463433	0.0589417	0.0485555	0.0432172	0.715514	0.0609368	0.0556617	0.0448568	0.0582615	0.0636332	0.0657889	0.058536	0.0554317	0.0719204	0.0632775	0.0492851	0.0547076	0.0487793	0.0483273	0.0527189	0.0397638	0.047067	0.0521501	0.0597266	0.0404068	0.0415138	0.0323801	0.0580211	0.0443801	0.0487717	0.0576888	0.0768142	0.177675	0.048515	0.0404817	0.0289461	0.041306	0.0671899	0.0356567	0.418768	0.0486934	0.0256001	0.0441567
cg01048931	0.0251479	0.0213082	0.0290418	0.0204651	0.0212499	0.0165915	0.0240462	0.0293084	0.0317556	0.028486	0.0216803	0.0224273	0.0178646	0.0195276	0.0186769	0.0213714	0.0302948	0.0321721	0.0265711	0.0285855	0.0214939	0.0282599	0.0218681	0.0223848	0.0163002	0.0186981	0.0241137	0.024156	0.0287077	0.0220728	0.0206171	0.0240039	0.0167791	0.017536	0.0171204	0.019721	0.0209608	0.0322974	0.0251763	0.0216547	0.0149763	0.0171006	0.0208258	0.0247612	0.0231351	0.028461	0.0253533	0.0206577	0.0198138
cg01049530	0.216574	0.548128	0.745945	0.118052	0.619859	0.680478	0.197503	0.111241	0.655439	0.506782	0.66156	0.115039	0.613471	0.634689	0.239538	0.671614	0.120496	0.200135	0.145943	0.706501	0.682896	0.603352	0.40517	0.370624	0.310394	0.676802	0.396006	0.106999	0.800833	0.778614	0.662792	0.148899	0.563993	0.726363	0.515542	0.305542	0.307751	0.473474	0.492578	0.511737	0.790729	0.562913	0.51568	0.778991	0.686676	0.436127	0.14154	0.598931	0.541013
cg01053621	0.690296	0.559195	0.560916	0.599961	0.395854	0.725672	0.672451	0.297208	0.126408	0.450447	0.610613	0.429812	0.569032	0.413092	0.500796	0.70052	0.812557	0.471823	0.69588	0.391369	0.453784	0.588893	0.680142	0.656558	0.680895	0.359567	0.682101	0.188896	0.493844	0.234118	0.492006	0.730252	0.780688	0.281912	0.597663	0.56805	0.616798	0.534363	0.551628	0.330432	0.517079	0.676104	0.441146	0.821285	0.389348	0.738712	0.556133	0.426551	0.508909
cg01055695	0.79665	0.76622	0.451958	0.671922	0.495958	0.643777	0.874519	0.375439	0.27184	0.480753	0.878188	0.566585	0.825082	0.522416	0.602325	0.632426	0.878751	0.638072	0.857776	0.856279	0.343395	0.62506	0.860964	0.822466	0.830462	0.55461	0.843406	0.490303	0.303015	0.32025	0.728518	0.863647	0.69522	0.526467	0.784463	0.863391	0.819459	0.571975	0.878563	0.841035	0.719307	0.73906	0.577603	0.25387	0.636071	0.869872	0.438021	0.445945	0.543341
cg01056155	0.0467343	0.056431	0.0312691	0.0371754	0.0438603	0.0381793	0.0380067	0.0719002	0.0383527	0.0659388	0.0450014	0.0491612	0.0238524	0.0353647	0.0443532	0.0530327	0.048887	0.0718697	0.0500443	0.0550913	0.0265992	0.0309273	0.0315841	0.0411535	0.0294449	0.0497598	0.0554033	0.0383639	0.0620327	0.0592222	0.0315186	0.0359778	0.0347305	0.0359081	0.0374375	0.0298619	0.0335806	0.0657686	0.0378374	0.0541817	0.0237205	0.0330688	0.0374446	0.0392141	0.0289067	0.0593862	0.0498836	0.0223005	0.0367173
cg01056568	0.506423	0.511986	0.547683	0.505852	0.440884	0.589762	0.50795	0.40223	0.755444	0.429064	0.595436	0.295828	0.444211	0.423453	0.558879	0.488409	0.50516	0.55547	0.48196	0.457738	0.262217	0.362195	0.546331	0.509638	0.523137	0.440793	0.537745	0.463594	0.602359	0.306721	0.569923	0.487529	0.558952	0.458995	0.518309	0.454388	0.499223	0.426319	0.548406	0.45303	0.255282	0.571166	0.473254	0.397789	0.41049	0.561129	0.524692	0.46225	0.302779
cg01057962	0.0372492	0.0402502	0.0427771	0.048498	0.0383435	0.0414778	0.034487	0.0337952	0.0461894	0.0347591	0.0434536	0.0394579	0.0497447	0.040099	0.0490565	0.0351713	0.0350554	0.0310431	0.0315835	0.0292538	0.0355869	0.0324505	0.0311201	0.0476438	0.0329835	0.0441442	0.0400888	0.0299116	0.0393157	0.034448	0.0402075	0.0419045	0.0383908	0.0468167	0.0386774	0.0485426	0.0346144	0.0359704	0.0460035	0.0372757	0.0295399	0.042846	0.0484409	0.0516107	0.0384012	0.0321636	0.0513246	0.0399895	0.046714
cg01058368	0.672504	0.654107	0.849992	0.710847	0.590621	0.659961	0.552388	0.645278	0.358712	0.453497	1.00536	0.330616	0.819933	0.675151	0.742139	0.667299	0.798939	0.606905	0.710977	0.932679	0.670457	0.782177	0.778784	0.717005	0.676999	0.767267	0.653888	0.614458	1.05029	0.262515	0.536346	0.625851	0.93042	0.42235	0.672474	0.506839	0.512315	0.581659	0.855815	0.847317	0.867939	0.781032	0.831655	0.695334	0.732939	0.714347	0.608692	0.790156	0.248574
cg01062029	0.0827886	0.0631992	0.344688	0.0800376	0.462257	0.331892	0.0649376	0.241894	0.0531161	0.0611061	0.430977	0.0516284	0.264382	0.112243	0.062013	0.478477	0.0618809	0.0681523	0.0675884	0.458392	0.106587	0.285655	0.211203	0.1974	0.0905331	0.46819	0.0580461	0.212402	0.119226	0.0573003	0.371526	0.0661619	0.0943775	0.0567376	0.259238	0.134708	0.107415	0.087736	0.333258	0.0350088	0.0596846	0.19632	0.273047	0.206289	0.326519	0.363588	0.394571	0.467321	0.377482
cg01063524	0.0497897	0.0322062	0.0455027	0.036512	0.0568286	0.0502997	0.0615919	0.0583046	0.0599863	0.0604375	0.032075	0.0414953	0.035822	0.0377311	0.0502974	0.0447734	0.0331107	0.0476781	0.0394328	0.0566832	0.0445443	0.0512691	0.0447477	0.0428301	0.038526	0.0450835	0.0505841	0.0541941	0.0467918	0.0542378	0.0372282	0.0370148	0.0400577	0.00804978	0.0407508	0.0389994	0.033151	0.0799907	0.0522603	0.0542482	0.0423607	0.0368111	0.0392381	0.0423816	0.0377612	0.0813533	0.0482469	0.03599	0.0401789
cg01063813	0.092316	0.0857155	0.0745977	0.0478365	0.0608197	0.0953297	0.0960115	0.108258	0.0963023	0.179216	0.109375	0.0558246	0.0607406	0.0482301	0.105242	0.100482	0.0583692	0.0947593	0.0746057	0.0711153	0.0329249	0.0979701	0.0886808	0.0817477	0.0517859	0.014176	0.0873593	0.0575322	0.0588337	0.0724436	0.0565774	0.109372	0.0762899	0.102942	0.0728553	0.0559145	0.0627065	0.155911	0.0668579	0.0701483	0.0454516	0.0670481	0.0750844	0.0395697	0.073833	0.153532	0.077486	0.0620448	0.07126
cg01064307	0.042379	0.0428254	0.0416619	0.0383335	0.0304504	0.0378228	0.0352267	0.0376738	0.0417579	0.055728	0.0396107	0.0790199	0.0425346	0.0459545	0.0482358	0.0383999	0.0489963	0.0576134	0.0391344	0.0464696	0.0521146	0.0527488	0.0353391	0.0359841	0.0572751	0.0435876	0.0353261	0.0325666	0.0502644	0.0310085	0.037196	0.0578983	0.0298706	0.0557911	0.0382111	0.0436216	0.0476753	0.0586795	0.0598255	0.0453548	0.0498631	0.0258274	0.0551964	0.0640253	0.0450249	0.0577286	0.0370256	0.0213152	0.0412737
cg01064957	0.0537062	0.0435689	0.0172745	0.0521908	0.0297332	0.0331796	0.0521895	0.0409179	0.0353576	0.0405398	0.0672847	0.0558631	0.0392201	0.0569499	0.117132	0.0333893	0.0477404	0.043463	0.038421	0.0451196	0.0495892	0.027701	0.0226575	0.063254	0.0115091	0.0408199	0.0450271	0.0395657	0.0591186	0.0234155	0.0422419	0.0428579	0.0234348	0.0634975	0.0201343	0.0444534	0.0585891	0.0621972	0.0538897	0.0336462	0.023297	0.0244668	0.0450538	0.0329853	0.045373	0.0574172	0.0281611	0.0259833	0.0353494
cg01065920	0.021142	0.0175685	0.019469	0.0139228	0.0195617	0.0150476	0.0348861	0.021403	0.0210092	0.018923	0.0209289	0.0172589	0.0140584	0.0214814	0.0183315	0.0223059	0.0277656	0.0284386	0.0199009	0.0262679	0.0225682	0.0209089	0.0243154	0.0342058	0.0174548	0.0158275	0.0218484	0.021471	0.0221118	0.0222827	0.0156715	0.0189344	0.0190879	0.0257793	0.0149574	0.0110005	0.0195391	0.0222382	0.0223655	0.0151851	0.0273725	0.0140457	0.0151672	0.0180037	0.019193	0.0276655	0.0188607	0.0177941	0.0215218
cg01069256	0.0792137	0.082888	0.0839623	0.0813316	0.302451	0.078944	0.0835137	0.0777444	0.0854263	0.0803707	0.109697	0.0755662	0.0820849	0.078439	0.0822262	0.0880463	0.0956896	0.0831332	0.0823883	0.0858591	0.0822854	0.0831467	0.0917169	0.0843563	0.0746758	0.0796163	0.0853549	0.0822657	0.0793163	0.0801878	0.0768547	0.0801841	0.0763617	0.0810321	0.076415	0.0788832	0.0824735	0.187208	0.364441	0.0847463	0.257105	0.328328	0.0548787	0.063279	0.0658466	0.395401	0.06109	0.237112	0.362637
cg01071811	0.603612	0.573201	0.520892	0.49978	0.538317	0.667994	0.638588	0.703378	0.824576	0.566022	0.65323	0.255869	0.62987	0.488689	0.627211	0.564874	0.655908	0.608188	0.583246	0.415257	0.182009	0.681979	0.622039	0.622836	0.652162	0.653205	0.68104	0.559833	0.591601	0.48852	0.620245	0.602836	0.715839	0.369646	0.646307	0.600042	0.674967	0.349959	0.661696	0.26167	0.32172	0.639366	0.705379	0.632454	0.553399	0.583463	0.773195	0.443332	0.380793
cg01072821	0.40186	0.450232	0.312677	0.65428	0.369266	0.388711	0.495589	0.264108	0.726891	0.442336	0.348508	0.372741	0.411526	0.367888	0.445491	0.305869	0.355445	0.48008	0.466018	0.185972	0.262671	0.515167	0.401364	0.336791	0.545695	0.338607	0.443586	0.157866	0.200916	0.33312	0.446047	0.56284	0.663549	0.463513	0.358182	0.444364	0.460787	0.586031	0.354732	0.303908	0.334224	0.487253	0.554479	0.236709	0.254048	0.366953	0.463154	0.293305	0.407652
cg01076838	0.899223	0.867368	0.924392	0.89926	0.672226	0.926015	0.901742	0.821199	0.830988	0.713501	0.898612	0.891017	0.925331	0.895124	0.807698	0.860917	0.930366	0.832804	0.872855	0.892836	0.755261	0.914985	0.874706	0.897704	0.890874	0.685952	0.909629	0.864971	0.92432	0.804677	0.838871	0.896754	0.865301	0.820861	0.901255	0.877242	0.873461	0.906042	0.899312	0.514754	0.877254	0.92421	0.86345	0.909842	0.52008	0.928161	0.852242	0.795404	0.893244
cg01078434	0.889491	0.877349	0.904893	0.891553	0.688783	0.918695	0.908859	0.906875	0.895602	0.580066	0.922398	0.699221	0.91028	0.870019	0.866401	0.903415	0.919857	0.858612	0.892188	0.916869	0.932618	0.910427	0.794054	0.859961	0.898571	0.588984	0.901922	0.924687	0.616883	0.900806	0.904874	0.892847	0.924177	0.896325	0.825802	0.887083	0.846289	0.844919	0.909676	0.912462	0.898676	0.94981	0.825607	0.953493	0.737911	0.93396	0.914211	0.931174	0.666149
cg01078871	0.0207426	0.0158831	0.0177267	0.0144761	0.015336	0.0216381	0.0226319	0.0226549	0.0214958	0.0259237	0.0168329	0.0146147	0.0173467	0.020153	0.0168492	0.0183719	0.0135963	0.0189846	0.0134874	0.0171047	0.0157424	0.0207563	0.0196796	0.0196863	0.0196137	0.0207473	0.0265735	0.0189448	0.0198768	0.0179036	0.0180395	0.0165064	0.0191645	0.0126658	0.0207941	0.0173904	0.0187526	0.0209218	0.0138639	0.0171912	0.0231651	0.0175069	0.0153657	0.0168712	0.0236934	0.0225529	0.0174666	0.0226056	0.0187939
cg01081263	0.4514	0.527786	0.618693	0.465446	0.637521	0.636843	0.56201	0.717095	0.737837	0.464012	0.656748	0.28336	0.545327	0.603321	0.577113	0.584915	0.606788	0.545778	0.466787	0.643027	0.729422	0.541137	0.527569	0.555173	0.638112	0.541904	0.51216	0.848376	0.658637	0.717996	0.626183	0.472223	0.631834	0.739872	0.56722	0.577452	0.493201	0.499343	0.543872	0.389948	0.765302	0.601085	0.538609	0.763879	0.659148	0.522163	0.699266	0.692852	0.537288
cg01086978	0.123012	0.122759	0.0697744	0.0808376	0.0834598	0.0763446	0.104695	0.0815235	0.0643577	0.0603121	0.0717453	0.0719905	0.0824654	0.0817128	0.104135	0.093326	0.0804791	0.0914137	0.111654	0.0598645	0.0695424	0.0682412	0.170923	0.157537	0.11825	0.075852	0.0797639	0.0687876	0.0590967	0.0868675	0.0693177	0.108037	0.06456	0.0735006	0.138323	0.128028	0.111593	0.0954629	0.103047	0.096297	0.0782105	0.0768353	0.0799215	0.0750462	0.0555853	0.108071	0.085974	0.0692021	0.0761298
cg01087382	0.0628567	0.0418217	0.0456888	0.0441075	0.0549475	0.0458486	0.0449546	0.0472262	0.100974	0.0650042	0.0435209	0.0587252	0.0434481	0.0489573	0.0446842	0.0494631	0.0819672	0.0956664	0.048119	0.499354	0.0496635	0.0489096	0.0540095	0.0488735	0.0445226	0.0493969	0.0534228	0.0601821	0.0594293	0.0495744	0.0463697	0.0450784	0.0460343	0.0436717	0.0485949	0.0488415	0.0528258	0.13555	0.0297709	0.186767	0.0536768	0.0294763	0.0256379	0.0282158	0.120245	0.147546	0.0282476	0.0235258	0.069665
cg01087710	0.0374827	0.0301016	0.0614587	0.0271427	0.0600243	0.046927	0.0629282	0.0509979	0.0476815	0.0564157	0.0389883	0.0450913	0.0288492	0.0197719	0.0259064	0.067231	0.0290364	0.0405403	0.0571295	0.0516681	0.0375677	0.0474076	0.0548982	0.0356014	0.0368738	0.0407954	0.060874	0.0428741	0.0457278	0.055054	0.0312767	0.0399712	0.0484705	0.0377343	0.0221304	0.040224	0.0314338	0.0456848	0.0483052	0.0550858	0.0519412	0.0171051	0.0353795	0.0358627	0.0324402	0.0693859	0.0321125	0.0173323	0.045153
cg01090445	0.0388034	0.045593	0.039507	0.0480951	0.073969	0.0371483	0.0491009	0.0616412	0.0622076	0.0536614	0.0532116	0.0411215	0.0462456	0.0450729	0.0457517	0.0410775	0.0557364	0.0970978	0.0486821	0.0412705	0.0500095	0.0428105	0.0527647	0.0579044	0.0342021	0.0614707	0.0558454	0.0360123	0.0339249	0.0612328	0.0429124	0.0444231	0.0508789	0.0463618	0.0315861	0.0511406	0.0389764	0.0822612	0.0415535	0.0425402	0.045442	0.063086	0.0511058	0.0593223	0.0423017	0.0563852	0.0490734	0.0424101	0.0495575
cg01091448	0.0222241	0.0181568	0.0228246	0.0190276	0.0239903	0.0190336	0.0213708	0.0233054	0.0204721	0.021784	0.0232454	0.0222464	0.0208901	0.0224579	0.018909	0.0252202	0.0272136	0.0293982	0.0210712	0.0251807	0.0171412	0.0251353	0.0221307	0.0210987	0.0177073	0.0250617	0.0332811	0.0220911	0.0254825	0.0139256	0.0209083	0.0234416	0.0175185	0.0167287	0.0231175	0.0205961	0.0216323	0.0351846	0.0201403	0.020446	0.0192983	0.0166663	0.0221366	0.0226599	0.0179281	0.0272885	0.0225583	0.0208186	0.0201457
cg01091565	0.69375	0.700882	0.934688	0.915953	0.850747	0.914752	0.807218	0.861296	0.706805	0.734066	0.949822	0.570365	0.860476	0.785585	0.744427	0.946959	0.875931	0.794122	0.690966	0.926641	0.84644	0.796468	0.738964	0.638004	0.77372	0.601417	0.915611	0.924811	0.656559	0.910522	0.771549	0.871345	0.654443	0.906475	0.660172	0.757158	0.76489	0.587163	0.877768	0.833599	0.927794	0.897538	0.824301	0.893421	0.628815	0.860987	0.902709	0.855796	0.887976
cg01092036	0.935233	0.934231	0.936516	0.930376	0.931795	0.919028	0.925712	0.949279	0.947232	0.926119	0.939288	0.942197	0.926912	0.916104	0.925885	0.944224	0.957211	0.940558	0.955602	0.956003	0.945743	0.942279	0.936219	0.926252	0.941547	0.931263	0.926707	0.943365	0.950834	0.960597	0.919199	0.923081	0.932084	0.945871	0.921727	0.921899	0.940754	0.907877	0.942392	0.936612	0.954838	0.959847	0.942605	0.94276	0.76073	0.904187	0.94702	0.953654	0.946615
cg01092561	0.0385568	0.0418945	0.046601	0.0424803	0.0409598	0.0455717	0.0417075	0.0388105	0.0384923	0.039692	0.56984	0.0393408	0.0413279	0.0459405	0.0455297	0.0470724	0.0473395	0.0404546	0.0389369	0.0444275	0.0415407	0.041274	0.0416201	0.0456608	0.039823	0.0409803	0.0445169	0.376921	0.0359895	0.0388699	0.0439776	0.043334	0.0402676	0.0431346	0.0405084	0.0429853	0.038745	0.0483812	0.252061	0.0341965	0.0416861	0.0255397	0.0440116	0.038238	0.0513416	0.227898	0.0267715	0.0265202	0.0279223
cg01095395	0.825933	0.914535	0.822096	0.86895	0.762727	0.694639	0.606189	0.723213	0.814262	0.245452	0.751966	0.623421	0.77257	0.836044	0.776677	0.9695	0.895181	0.770882	0.895561	0.818936	0.913486	0.80941	0.858237	0.845513	0.678807	0.469609	0.783083	0.814594	0.886617	0.758528	0.892517	0.788424	0.734847	0.785419	0.747533	0.759473	0.797213	0.554776	0.897783	0.858386	0.586721	0.574124	0.908421	0.919649	0.870728	0.632493	0.576616	0.837801	0.839636
cg01095590	0.0316705	0.0333306	0.0264154	0.0325149	0.0251683	0.0198897	0.0310597	0.0364594	0.0215857	0.0483037	0.0348448	0.0351122	0.0223582	0.0316886	0.0272378	0.0387867	0.0398794	0.0378971	0.0307324	0.0406302	0.0233829	0.0373362	0.0328579	0.0367496	0.023877	0.0292108	0.0361834	0.0351211	0.0363058	0.0333261	0.0264606	0.027139	0.0241605	0.0283202	0.0241135	0.0260735	0.0328407	0.042826	0.0241281	0.0280727	0.0266717	0.0272379	0.0286084	0.0449945	0.030115	0.0530947	0.0293752	0.0260325	0.0261656
[truncated: 20,287 more rows]
[truncated: 186 more columns]
