# Supplementary material for: Identification of the subtypes of gastric cancer based on DNA methylation and the prediction of prognosis
Source: Clin Epigenetics. 2020 Oct 28;12:161. doi: 10.1186/s13148-020-00940-3 (PMC7592597; doi:10.1186/s13148-020-00940-3)
Supplement: Supplementary file 3 — Additional file 3: Supplementary Table 3. Testing matrix after data filtering and batch correction.. [file 13148_2020_940_MOESM3_ESM.xlsx]

## Sheet: SHEET
Supplementary Table 3. Testing matrix after data filtering and batch correction.
ID	TCGA-BR-4255-01A	TCGA-CG-4443-01A	TCGA-BR-4257-01A	TCGA-BR-4279-11A	TCGA-BR-4362-01A	TCGA-BR-4368-01A	TCGA-CG-4440-01A	TCGA-BR-4357-11A	TCGA-BR-4363-01A	TCGA-BR-4294-01A	TCGA-BR-4292-11A	TCGA-BR-4183-01A	TCGA-CG-4472-01A	TCGA-BR-4256-11A	TCGA-BR-4280-11A	TCGA-BR-4370-01A	TCGA-BR-4183-11A	TCGA-BR-4267-01A	TCGA-BR-4361-11A	TCGA-BR-4292-01A	TCGA-BR-4357-01A	TCGA-CG-4436-01A	TCGA-BR-4367-11A	TCGA-BR-4255-11A	TCGA-BR-4371-01A	TCGA-CG-4304-01A	TCGA-BR-4361-01A	TCGA-BR-4188-11A	TCGA-BR-4257-11A	TCGA-CG-4465-01A	TCGA-CG-4301-01A	TCGA-BR-4187-11A	TCGA-CG-4466-01A	TCGA-CG-4469-01A	TCGA-CG-4455-01A	TCGA-CG-4444-01A	TCGA-CD-8529-01A	TCGA-VQ-A8PZ-01A	TCGA-D7-A74A-01A	TCGA-VQ-A923-01A	TCGA-BR-A4J8-01A	TCGA-IN-7808-01A	TCGA-HU-A4GH-01A	TCGA-RD-A8N6-01A	TCGA-BR-6456-01A	TCGA-BR-6452-11A	TCGA-VQ-A91D-01A	TCGA-D7-A4YT-01A	TCGA-BR-6801-01A
cg00000292	0.645753	0.49478	0.704042	0.484647	0.393542	0.731938	0.396376	0.625788	0.387811	0.512973	0.688522	0.54227	0.630144	0.69548	0.619564	0.547446	0.481092	0.851632	0.639382	0.720602	0.74367	0.632873	0.667833	0.699814	0.909968	0.839063	0.509177	0.649976	0.68495	0.862796	0.477762	0.591226	0.745863	0.319489	0.695438	0.561856	0.521643	0.780073	0.861414	0.859659	0.829692	0.659488	0.309629	0.374626	0.607348	0.716098	0.607394	0.301764	0.412239
cg00002426	0.515718	0.184377	0.925018	0.481303	0.473215	0.478205	0.425191	0.443957	0.376089	0.543958	0.565863	0.553731	0.439155	0.513906	0.356234	0.494126	0.412316	0.314408	0.543313	0.517925	0.418717	0.410121	0.502904	0.486391	0.236741	0.43587	0.503186	0.609557	0.609246	0.950667	0.407007	0.476276	0.189779	0.260666	0.492079	0.566527	0.60905	0.437596	0.208819	0.487716	0.604651	0.848519	0.317706	0.367314	0.429903	0.607186	0.831955	0.695685	0.338041
cg00005847	0.600035	0.218388	0.564999	0.380034	0.70927	0.62479	0.746613	0.386182	0.569845	0.176182	0.438156	0.600292	0.692439	0.295436	0.402094	0.459771	0.37648	0.616864	0.380822	0.794229	0.665408	0.596469	0.435666	0.476525	0.851848	0.797344	0.7689	0.350482	0.385722	0.823877	0.609266	0.344034	0.584666	0.916291	0.462651	0.769345	0.442957	0.454294	0.898193	0.663498	0.513595	0.531435	0.34239	0.760888	0.408629	0.386534	0.754279	0.832355	0.505007
cg00007981	0.0276478	0.0378715	0.0192276	0.0211415	0.0200944	0.0200997	0.0317518	0.0304487	0.0577197	0.0217696	0.0203545	0.0515859	0.022587	0.0186926	0.0197568	0.0253165	0.0388533	0.0272446	0.0253241	0.0342427	0.0340633	0.0293342	0.0226539	0.0220463	0.0374706	0.0241836	0.0200038	0.0231068	0.0186665	0.0301018	0.0231966	0.0193723	0.0213643	0.0301698	0.0390921	0.0365553	0.0249732	0.0246642	0.0368292	0.0284784	0.022538	0.0388252	0.0260098	0.0195032	0.0230257	0.0220323	0.033229	0.034486	0.0338582
cg00008493	0.940898	0.928151	0.938281	0.933015	0.915999	0.937455	0.925144	0.950312	0.922284	0.929862	0.942967	0.942959	0.947432	0.947252	0.941067	0.906792	0.946303	0.946181	0.939779	0.942838	0.933729	0.952917	0.941683	0.936448	0.946029	0.925998	0.937616	0.931923	0.940667	0.938518	0.937686	0.94338	0.93226	0.945777	0.944274	0.932367	0.942254	0.952436	0.924715	0.942556	0.921893	0.934147	0.778995	0.947828	0.943745	0.947967	0.948918	0.939429	0.948155
cg00008713	0.0489575	0.0409469	0.0312843	0.0542367	0.112566	0.0534039	0.0413068	0.0526627	0.0385222	0.0467389	0.0420082	0.0426615	0.0537474	0.0376142	0.0324132	0.0424564	0.0372615	0.0530321	0.0384522	0.0405149	0.0431962	0.0426673	0.0544888	0.0505959	0.0588568	0.0416507	0.0385562	0.0433753	0.03908	0.0832094	0.0464426	0.0412555	0.0618583	0.0382165	0.03565	0.0470521	0.0573408	0.0533722	0.0494823	0.045886	0.0320564	0.0554943	0.0294911	0.0457266	0.0483577	0.0524287	0.0490433	0.0389758	0.0544097
cg00009407	0.025233	0.022426	0.0280149	0.0242072	0.0286656	0.0281781	0.024363	0.0194863	0.0370114	0.030943	0.0265142	0.0302905	0.0255682	0.0249009	0.0249572	0.0338289	0.0231078	0.0189093	0.0265366	0.0211946	0.0245552	0.0261216	0.0280526	0.0229555	0.0212435	0.0178959	0.0292588	0.0258478	0.0258621	0.0268733	0.0367915	0.0198397	0.0311009	0.0250579	0.02941	0.0311364	0.0260714	0.0236543	0.0308357	0.0225615	0.0199726	0.0293247	0.0228946	0.0273474	0.0221585	0.0257534	0.0231749	0.0220519	0.0261536
cg00011459	0.922539	0.790271	0.852303	0.906911	0.926625	0.940766	0.933059	0.922412	0.913571	0.89188	0.923418	0.894695	0.928881	0.923319	0.91971	0.952823	0.922506	0.945138	0.928848	0.927152	0.944501	0.937455	0.9345	0.93257	0.941544	0.941433	0.4691	0.936919	0.920212	0.937417	0.952842	0.926065	0.931494	0.935176	0.929742	0.951023	0.908863	0.953102	0.921751	0.93478	0.914684	0.946377	0.80928	0.820775	0.963976	0.959861	0.947178	0.62954	0.709269
cg00012199	0.0389068	0.0413502	0.0390912	0.0371766	0.0373249	0.424925	0.0454267	0.0359926	0.0395018	0.0353182	0.039299	0.0422707	0.0347858	0.0337918	0.0371174	0.0378704	0.0365753	0.0365713	0.0356718	0.0368701	0.0363471	0.0331268	0.0364226	0.0375114	0.0450986	0.0360349	0.0371804	0.0362854	0.0365666	0.036335	0.0381989	0.0349028	0.0335912	0.0368054	0.0388905	0.0338991	0.0378506	0.0307076	0.0462375	0.0326418	0.0655232	0.0399056	0.0376073	0.0318182	0.0415474	0.035155	0.143489	0.0908301	0.0293025
cg00012386	0.0412566	0.0301072	0.0436468	0.0337324	0.0364951	0.0339208	0.0256858	0.0395434	0.0334689	0.0508711	0.0393035	0.0375879	0.0386259	0.0254464	0.0394241	0.0337221	0.0375334	0.04358	0.0395236	0.0344128	0.0334075	0.0238192	0.0327664	0.0357136	0.0578069	0.0279506	0.032605	0.0269528	0.0387664	0.0400405	0.026122	0.031303	0.0315087	0.0373211	0.0271607	0.0192521	0.0323078	0.0433069	0.0492986	0.0302219	0.0438692	0.0487185	0.0280442	0.0327512	0.0416179	0.0316752	0.0284437	0.0216068	0.0267237
cg00012792	0.0543355	0.135388	0.063134	0.0559053	0.067638	0.0585194	0.0687096	0.0537107	0.0498122	0.0764845	0.0573146	0.0601275	0.0598933	0.0505427	0.0566492	0.0605936	0.0506849	0.0591981	0.0584871	0.0511477	0.0511693	0.0515349	0.0569053	0.0499355	0.0586057	0.0558369	0.0597773	0.0489284	0.0627325	0.0563312	0.0609094	0.058461	0.0567714	0.0458744	0.0556169	0.048847	0.0658129	0.0463652	0.0685863	0.0524002	0.0490886	0.0765259	0.0555467	0.041473	0.0680296	0.059643	0.0464667	0.0452887	0.0702452
cg00013618	0.694661	0.77611	0.471199	0.731419	0.48898	0.615782	0.454549	0.837285	0.665041	0.947949	0.757269	0.582782	0.751352	0.849703	0.837431	0.755803	0.731829	0.889086	0.770767	0.52268	0.834303	0.397633	0.743705	0.748615	0.441819	0.62563	0.492928	0.900201	0.760685	0.383372	0.873387	0.685459	0.256549	0.28728	0.674964	0.699043	0.620436	0.618712	0.910067	0.378725	0.377943	0.612346	0.344774	0.907802	0.885313	0.837044	0.323967	0.758714	0.869015
cg00014085	0.0249617	0.015346	0.0259066	0.0262072	0.0241538	0.0234301	0.0249294	0.0357908	0.0452358	0.0440128	0.0337567	0.0295192	0.0278253	0.025106	0.0284542	0.0219495	0.0316177	0.0288131	0.0323796	0.0248177	0.032611	0.0218015	0.0327426	0.0305777	0.0314605	0.0367881	0.0263647	0.0272565	0.0289929	0.0314744	0.0282077	0.0247898	0.0243932	0.0219369	0.0356657	0.0257204	0.0272305	0.0246996	0.0312262	0.040235	0.0221109	0.0308301	0.0201553	0.0257502	0.0304388	0.0289759	0.0221417	0.0183386	0.0723251
cg00015770	0.547067	0.107946	0.709756	0.316462	0.668623	0.583134	0.688453	0.372413	0.542312	0.0558223	0.38649	0.548782	0.672781	0.17852	0.438946	0.639835	0.336853	0.766908	0.380686	0.740341	0.599613	0.53132	0.4913	0.490491	0.709927	0.670521	0.680169	0.128613	0.349623	0.763918	0.638644	0.279913	0.472303	0.811324	0.307852	0.684525	0.494851	0.428094	0.912922	0.552929	0.675445	0.491497	0.397248	0.766389	0.182328	0.45194	0.668098	0.794237	0.61053
cg00016968	0.554753	0.191046	0.440147	0.525298	0.512561	0.486511	0.353757	0.478886	0.373401	0.263086	0.613965	0.51262	0.434558	0.560474	0.576974	0.462989	0.403622	0.282453	0.60313	0.31482	0.434146	0.372434	0.427415	0.559622	0.481855	0.417198	0.318237	0.582283	0.609705	0.428762	0.447626	0.411003	0.174223	0.380826	0.508967	0.381466	0.526238	0.452308	0.420441	0.633168	0.316064	0.582805	0.298473	0.35327	0.494471	0.594156	0.368264	0.314315	0.444632
cg00019495	0.190642	0.0827911	0.319001	0.113377	0.269056	0.160755	0.154707	0.200146	0.0901909	0.0888489	0.229596	0.138183	0.0827585	0.110368	0.116067	0.143403	0.140659	0.12569	0.151096	0.0787074	0.223116	0.227923	0.130318	0.0760573	0.0399616	0.114728	0.111723	0.471987	0.288528	0.164211	0.168749	0.0795433	0.0446046	0.0681681	0.232925	0.0691823	0.217283	0.124101	0.0544956	0.0993558	0.312534	0.22139	0.0644364	0.19399	0.152788	0.146959	0.114659	0.0689844	0.620272
cg00020533	0.817533	0.917516	0.734387	0.874912	0.863475	0.882826	0.454136	0.949023	0.803961	0.898457	0.886337	0.92474	0.91454	0.929828	0.911601	0.784982	0.926153	0.938511	0.882177	0.949602	0.895384	0.879101	0.923165	0.892995	0.927486	0.872596	0.817898	0.954088	0.873737	0.700119	0.953338	0.92496	0.882273	0.945513	0.940771	0.791458	0.917617	0.84062	0.951751	0.911193	0.796582	0.922208	0.534529	0.936502	0.943496	0.849478	0.92876	0.911659	0.931371
cg00021527	0.0293225	0.0289541	0.0355035	0.0320477	0.0311565	0.0238141	0.0279443	0.0236169	0.0324791	0.040234	0.0338865	0.0282041	0.0277421	0.0248327	0.0275374	0.0261362	0.0218139	0.0296047	0.0383799	0.0244443	0.0197502	0.0280433	0.0324206	0.0259733	0.0331158	0.0256462	0.0248722	0.0252446	0.0328544	0.0309002	0.0182904	0.0251053	0.0234138	0.0341623	0.0307411	0.035192	0.0229138	0.0293656	0.0404594	0.0207806	0.0253958	0.0326394	0.0263647	0.0236114	0.0329777	0.02859	0.0299874	0.0282485	0.0417161
cg00022866	0.651531	0.808076	0.782455	0.602754	0.636153	0.670625	0.309698	0.685585	0.706624	0.819292	0.633295	0.622412	0.758597	0.687107	0.615123	0.599067	0.709053	0.796298	0.62253	0.606013	0.302985	0.725489	0.685577	0.630696	0.614327	0.703227	0.655394	0.611388	0.673422	0.625838	0.727767	0.661298	0.816897	0.326144	0.621832	0.75493	0.605191	0.679716	0.877609	0.665821	0.760924	0.560026	0.546046	0.51017	0.401538	0.58697	0.677685	0.673056	0.738684
cg00024396	0.384729	0.143387	0.673148	0.164767	0.693313	0.618066	0.0725404	0.187351	0.154773	0.0755451	0.210263	0.508837	0.230187	0.131161	0.173729	0.391356	0.17346	0.795343	0.131236	0.341182	0.0868912	0.427919	0.266351	0.14658	0.0687434	0.520256	0.574115	0.0756465	0.159885	0.745196	0.377172	0.177052	0.0715365	0.807968	0.205133	0.525867	0.0359573	0.25958	0.859804	0.482522	0.260591	0.230132	0.0537176	0.0566327	0.108804	0.118236	0.563226	0.405142	0.072543
cg00024812	0.0205538	0.0279795	0.0123832	0.0255329	0.0494355	0.0410782	0.0467275	0.0227087	0.0343336	0.0194448	0.0373234	0.0355984	0.0207245	0.0167892	0.018775	0.0330186	0.0142288	0.0212587	0.0330744	0.0222231	0.048438	0.0230388	0.0492733	0.0202997	0.0359053	0.0149323	0.0256846	0.0226674	0.0283302	0.0229286	0.0358431	0.0264375	0.023928	0.0289795	0.0345189	0.0387575	0.0259118	0.0228722	0.0442446	0.0289692	0.28597	0.0313383	0.0247763	0.0225864	0.0311188	0.0243339	0.0248654	0.0710844	0.026045
cg00025138	0.0128811	0.0175332	0.0114406	0.008622	0.016893	0.018919	0.0144284	0.0296801	0.0289956	0.0138402	0.019447	0.0131805	0.0130294	0.118536	0.0147951	0.0234125	0.00902132	0.0195652	0.0116695	0.0099863	0.0262812	0.0169316	0.0282411	0.0166017	0.01293	0.00727457	0.0103545	0.0132962	0.0129251	0.0190128	0.0206297	0.0101747	0.0229972	0.0169195	0.0173078	0.0156839	0.0143193	0.0149988	0.0145073	0.0187971	0.0137393	0.0190525	0.0175888	0.0165932	0.0176819	0.0184528	0.0151957	0.0143518	0.0192623
cg00025991	0.458498	0.687878	0.482776	0.567299	0.616895	0.598574	0.571195	0.665482	0.564809	0.869397	0.553718	0.478366	0.656741	0.622046	0.563209	0.583396	0.589774	0.657989	0.583221	0.68573	0.474906	0.48597	0.607066	0.591315	0.658031	0.562805	0.472061	0.500162	0.607814	0.629259	0.611104	0.662275	0.710157	0.458111	0.570069	0.684683	0.532245	0.603725	0.799354	0.643578	0.512209	0.641638	0.476827	0.524163	0.640092	0.642053	0.624358	0.600163	0.675633
cg00027083	0.487357	0.367695	0.579654	0.46204	0.5264	0.555645	0.547175	0.493789	0.582237	-0.112736	0.464954	0.511271	0.53201	0.445348	0.477178	0.565166	0.449296	0.615533	0.483624	0.627212	0.550544	0.611032	0.526793	0.457209	0.643391	0.553029	0.606925	0.191627	0.478081	0.595369	0.497168	0.457858	0.713248	0.618157	0.524355	0.570124	0.538554	0.527585	0.696231	0.548366	0.608682	0.468104	0.439828	0.0613967	0.493431	0.499253	0.557547	0.684915	0.57564
cg00029826	0.0405718	0.0581455	0.115085	0.058259	0.0681909	0.0151494	0.0306259	0.0762736	0.125226	0.0619887	0.0607096	0.0940883	0.0615864	0.134249	0.0605151	0.0597915	0.0418942	0.0361451	0.0614601	0.0499072	0.00982487	0.028105	0.0271928	0.0353737	0.0699145	0.0282133	0.0289857	0.0332546	0.06345	0.0565063	0.0333669	0.0351575	0.0320552	0.0397173	0.0385163	0.0330906	0.0564426	0.0597966	0.0771613	0.0485728	0.0389675	0.0701849	0.047373	0.0456655	0.0796125	0.0613505	0.0518073	0.0428599	0.0477423
cg00030047	0.57566	0.832658	0.684827	0.541526	0.683976	0.266593	0.767697	0.47633	0.306683	0.361152	0.52934	0.65217	0.67503	0.362371	0.558256	0.643341	0.353234	0.724385	0.508675	0.776855	0.768862	0.735604	0.605366	0.516129	0.836267	0.716608	0.613821	0.350085	0.437284	0.763372	0.619881	0.423928	0.841002	0.795392	0.704474	0.783022	0.52124	0.380535	0.813732	0.657458	0.263696	0.58218	0.810636	0.799441	0.593676	0.526452	0.716001	0.763955	0.690387
cg00031162	0.410124	0.217758	0.290316	0.401143	0.554521	0.440309	0.352988	0.397611	0.661106	0.856492	0.449438	0.340557	0.395929	0.374276	0.28405	0.530642	0.495642	0.606541	0.558003	0.269161	0.735764	0.455102	0.402251	0.427867	0.299309	0.452728	0.409358	0.417987	0.427528	0.474455	0.553482	0.453402	0.49919	0.267497	0.718068	0.628312	0.447193	0.405136	0.568334	0.690424	0.276877	0.429199	0.303331	0.291434	0.59023	0.549794	0.407044	0.216068	0.660794
cg00032227	0.0154106	0.0160084	0.0174029	0.0164809	0.0161037	0.0150229	0.01721	0.0180905	0.0129052	0.0145551	0.0146161	0.0245644	0.0148963	0.0108601	0.0127259	0.015379	0.0140032	0.0160179	0.0169829	0.0171265	0.0110563	0.0126378	0.018384	0.012807	0.0111194	0.0122164	0.0120645	0.0152774	0.017007	0.0150659	0.0129388	0.014918	0.0166326	0.0180534	0.00895774	0.0136657	0.0145354	0.0130142	0.0172984	0.0131844	0.0150914	0.0150494	0.0149504	0.0174761	0.0119048	0.0151093	0.013321	0.0140061	0.0145146
cg00033516	0.0505798	0.0393982	0.0541514	0.143814	0.0566611	0.0692934	0.0352893	0.0949738	0.0587014	0.0465825	0.0669038	0.0488295	0.040521	0.0619638	0.0633113	0.0514162	0.0809915	0.0352941	0.126084	0.0519407	0.0764694	0.0404217	0.11325	0.0561776	0.0479704	0.0560732	0.0504783	0.0385611	0.0970836	0.0454599	0.0376047	0.109376	0.0363343	0.0428103	0.0505517	0.0600189	0.107642	0.144079	0.0768641	0.105606	0.0312367	0.0864508	0.0422063	0.0259042	0.0606778	0.198202	0.030434	0.0465459	0.0650549
cg00033773	0.652068	0.494785	0.494583	0.705556	0.507137	0.52135	0.563435	0.705359	0.742667	0.754044	0.749408	0.742678	0.821732	0.772813	0.757936	0.727285	0.647602	0.853784	0.769192	0.281854	0.807748	0.873102	0.726644	0.775821	0.83382	0.780924	0.3935	0.769152	0.775323	0.850563	0.829287	0.734232	0.756363	0.783508	0.829312	0.858706	0.772882	0.821029	0.8687	0.864434	0.51969	0.853675	0.560257	0.587724	0.813442	0.784708	0.435913	0.393524	0.502748
cg00034039	0.0766158	0.0860311	0.0564481	0.0683842	0.0907698	0.090376	0.0671743	0.0682141	0.0725973	0.105612	0.0582181	0.056997	0.0683698	0.0689176	0.0936526	0.0775043	0.0425514	0.0807046	0.0745226	0.0789196	0.0627317	0.074635	0.0776905	0.0599762	0.0899524	0.0947718	0.0834289	0.0747446	0.0701003	0.0891417	0.0852707	0.0635341	0.0933979	0.0604131	0.0807862	0.0746595	0.0624081	0.070339	0.109221	0.071318	0.057138	0.0921309	0.0734693	0.0521839	0.0843144	0.110186	0.0588723	0.0495993	0.125881
cg00035623	0.0819919	0.0382159	0.175929	0.0620807	0.0421627	0.055553	0.0671593	0.0667955	0.0918027	0.0224002	0.037676	0.0651591	0.210196	0.0300306	0.0620365	0.0749919	0.0569457	0.0321102	0.0638716	0.0289738	0.0376283	0.16628	0.0847518	0.0378565	0.0392516	0.21571	0.0788371	0.0407563	0.0506316	0.039812	0.0624312	0.0399556	0.215155	0.0440987	0.229223	0.0507752	0.0404993	0.05803	0.0397578	0.0420417	0.0449459	0.0484808	0.145397	0.0746465	0.0333418	0.0805695	0.127264	0.0490662	0.0594503
cg00037940	0.853353	0.774964	0.928239	0.911574	0.817117	0.9241	0.733642	0.930118	0.901552	0.953274	0.920244	0.885639	0.937076	0.936682	0.897341	0.929924	0.916709	0.96008	0.921417	0.92438	0.875964	0.919651	0.903975	0.931904	0.94501	0.895189	0.795294	0.931874	0.922519	0.931617	0.936145	0.923693	0.909356	0.60509	0.85784	0.841116	0.929304	0.909227	0.91988	0.904695	0.718709	0.92395	0.851383	0.899231	0.913579	0.914421	0.661289	0.716378	0.926148
cg00040861	0.0300228	0.036582	0.0231389	0.0219122	0.0354037	0.0379986	0.0271702	0.0162837	0.0452316	0.0261272	0.0310093	0.0293763	0.0197266	0.0259461	0.0265172	0.0384071	0.0220036	0.0184458	0.0214019	0.0264376	0.0259551	0.0413668	0.0470996	0.0274249	0.0642155	0.0308591	0.0319816	0.0229179	0.0245444	0.0327507	0.0415096	0.0244843	0.0567729	0.0271844	0.0510507	0.0317963	0.0312017	0.027036	0.0371287	0.0274887	0.0293365	0.0367862	0.0292122	0.0222283	0.0320008	0.0307453	0.0278005	0.0812767	0.0331933
cg00040873	0.119893	0.0848743	0.137796	0.167439	0.332017	0.344039	0.150206	0.149443	0.113675	0.299875	0.179032	0.113882	0.0858882	0.0921304	0.113736	0.167133	0.116443	0.0469579	0.212052	0.0650942	0.109293	0.0678732	0.222164	0.179263	0.118292	0.101911	0.0921216	0.0850222	0.209211	0.170413	0.176862	0.153158	0.0308345	0.0762061	0.0838257	0.142477	0.134886	0.135716	0.178542	0.281885	0.192685	0.148732	0.0704715	0.108099	0.139771	0.210349	0.0918622	0.14045	0.172361
cg00041575	0.657035	0.735547	0.224269	0.622856	0.187698	0.304482	0.2185	0.726693	0.315561	0.93343	0.577074	0.536586	0.683552	0.771568	0.764832	0.412308	0.76699	0.808393	0.575415	0.41713	0.520232	0.424228	0.606543	0.589742	0.164107	0.274693	0.3649	0.860697	0.578091	0.2771	0.815694	0.706174	0.269211	0.330945	0.577077	0.505829	0.300517	0.524804	0.70134	0.567165	0.664905	0.442458	0.337777	0.759494	0.737631	0.448554	0.297288	0.737167	0.812993
cg00043004	0.0899616	0.0728132	0.618384	0.175588	0.0925992	0.15231	0.0859514	0.178246	0.078443	0.821785	0.108604	0.0864554	0.0824861	0.125641	0.0997904	0.0990713	0.10385	0.0724145	0.155541	0.0832534	0.103234	0.0727628	0.150427	0.138028	0.0701657	0.0928827	0.245164	0.0954657	0.176459	0.0860491	0.290214	0.133809	0.0673114	0.0803746	0.0975712	0.121145	0.241214	0.177428	0.0597946	0.527962	0.0729229	0.174176	0.0812331	0.0393717	0.0782249	0.318179	0.0759331	0.0607424	0.114059
cg00044245	0.34251	0.0724028	0.453526	0.229882	0.488109	0.455485	0.37559	0.248101	0.562689	0.0718884	0.306168	0.401782	0.395565	0.187668	0.184028	0.346643	0.20012	0.515336	0.275469	0.270844	0.404258	0.293399	0.380257	0.189822	0.767629	0.302347	0.476504	0.076556	0.281869	0.537707	0.10213	0.221868	0.829512	0.619827	0.363861	0.434554	0.236668	0.265845	0.64543	0.346659	0.425074	0.358836	0.32624	0.630235	0.211704	0.375832	0.408298	0.63165	0.107692
cg00047050	0.0430231	0.0598349	0.0320237	0.0466612	0.142987	0.0477902	0.0442558	0.0520396	0.0349607	0.0791515	0.0509323	0.0685278	0.0469213	0.046256	0.0432868	0.0679948	0.0504006	0.0704428	0.0562709	0.0423203	0.0825269	0.0473989	0.0608423	0.0487337	0.0639103	0.0615156	0.0539301	0.0477266	0.0528482	0.0406333	0.0955931	0.05283	0.063963	0.0718288	0.0923215	0.0745888	0.0582457	0.0793588	0.0903439	0.0455019	0.129893	0.0608333	0.0419149	0.105867	0.0553741	0.0434503	0.189398	0.118463	0.0388811
cg00047469	0.0638428	0.0779955	0.063521	0.0656125	0.0696522	0.0695724	0.0607501	0.097107	0.0963528	0.0754025	0.0561414	0.0463742	0.0605537	0.0791966	0.0527375	0.0522164	0.0694117	0.0471521	0.0696453	0.0587952	0.0943771	0.0591616	0.0691268	0.0626772	0.0590307	0.0515601	0.0606765	0.063902	0.0719917	0.0608621	0.060848	0.0577822	0.0789024	0.0591179	0.0546802	0.0629702	0.0682108	0.0714371	0.0482596	0.061446	0.0493233	0.0993358	0.0624841	0.0501369	0.0746392	0.05989	0.0596957	0.0593599	0.0814082
cg00050312	0.0369958	0.042088	0.0460714	0.0423873	0.0400785	0.0404889	0.0356837	0.0348408	0.0377216	0.0513375	0.039659	0.0458848	0.0425393	0.040963	0.034868	0.0381949	0.0382112	0.0398593	0.0373128	0.0357803	0.0565162	0.0375801	0.0487866	0.0394356	0.0388805	0.0363507	0.035003	0.0604256	0.053777	0.0359785	0.0463909	0.0396648	0.0404019	0.0424938	0.0530682	0.0422783	0.0248061	0.0426827	0.069551	0.0435528	0.0641473	0.04302	0.0496785	0.0298869	0.0490152	0.0542142	0.0379826	0.085248	0.0435278
cg00051979	0.0552696	0.059893	0.0577983	0.0489061	0.0837685	0.0735024	0.0647553	0.0661106	0.107057	0.085947	0.0693842	0.0799376	0.0688218	0.052069	0.0579703	0.118041	0.0641416	0.056941	0.0727116	0.0622119	0.0669401	0.0797347	0.0700442	0.052618	0.0655403	0.0586341	0.083424	0.0536809	0.0741284	0.0723613	0.075098	0.0522898	0.108046	0.0691138	0.0928565	0.079966	0.049145	0.102566	0.0786662	0.0565973	0.0542817	0.0607184	0.0579993	0.0904265	0.0640577	0.0729315	0.0749386	0.0853026	0.0618661
cg00053292	0.0760858	0.0633593	0.0783395	0.076463	0.0967587	0.106485	0.0650998	0.0960918	0.105337	0.0931437	0.0721186	0.0723906	0.0784004	0.0673956	0.073113	0.103246	0.0748099	0.0785829	0.0785306	0.0739503	0.0644772	0.0654393	0.0738049	0.0756464	0.0780952	0.0668182	0.0859584	0.0714465	0.0883057	0.0739724	0.111249	0.0723584	0.0767259	0.121433	0.0966649	0.105784	0.0876145	0.065851	0.182559	0.0553058	0.128199	0.0929388	0.0490481	0.0760089	0.0555003	0.0699931	0.0718054	0.172106	0.0584234
cg00053647	0.0913313	0.0757037	0.0309511	0.0214347	0.0312127	0.0234967	0.0327386	0.0327297	0.0917556	-0.0114786	0.0310842	0.0702913	0.0352202	0.0801309	0.0891011	0.123793	0.0587354	0.0608545	0.0673387	0.0376694	0.0410496	0.0329909	0.0423568	0.0772439	0.0665962	0.0277346	0.0431848	0.0888582	0.0412805	0.0290468	0.0380198	0.0433751	0.0288618	0.0547878	0.0795065	0.0253058	0.0438402	0.0958599	0.288633	0.0493697	0.0794861	0.0707502	0.0404565	0.0378964	0.0554621	0.0624346	0.0382963	0.0384525	0.0587921
cg00054706	0.0257192	0.0297199	0.0299875	0.0190369	0.0289977	0.033053	0.0296342	0.0291859	0.0305017	0.0289593	0.0331071	0.0355185	0.0260144	0.0242076	0.0309238	0.0388655	0.0313267	0.027628	0.0343605	0.0266767	0.0236391	0.0259726	0.0227004	0.0280301	0.0467865	0.0181336	0.0343294	0.0287905	0.0269939	0.0290948	0.0263046	0.0273862	0.0330288	0.0260616	0.0297718	0.0320396	0.0236321	0.028017	0.0450677	0.0312145	0.0242438	0.0334167	0.0251975	0.0260013	0.0247064	0.0295484	0.034486	0.0235768	0.03184
cg00055233	0.368291	0.14256	0.329659	0.309426	0.349943	0.527639	0.159424	0.390097	0.154606	0.08307	0.351643	0.283237	0.204348	0.40167	0.368938	0.585384	0.373423	0.326704	0.326331	0.297524	0.190689	0.0321452	0.312165	0.315713	0.453174	0.39811	0.38877	0.436862	0.306161	0.167677	0.331069	0.324129	0.0665638	0.097951	0.324609	0.29111	0.253619	0.319741	0.176488	0.423296	0.379014	0.304693	0.20501	0.259256	0.317037	0.304719	0.588555	0.164485	0.261968
cg00056767	0.061593	0.0817347	0.0633083	0.0614608	0.0599121	0.78442	0.0593917	0.0568773	0.0641908	0.0647212	0.0634598	0.0707133	0.0580919	0.0590503	0.0579595	0.345726	0.0607125	0.0637724	0.0603985	0.0618196	0.0584761	0.0573811	0.0571063	0.0813706	0.925449	0.0600941	0.0634328	0.0572652	0.066417	0.0587396	0.0592721	0.0649275	0.0634817	0.0615327	0.0606076	0.056448	0.0328842	0.0243222	0.0413298	0.36638	0.254398	0.0468705	0.0265494	0.0309063	0.0329129	0.0354511	0.0303919	0.025171	0.0520974
cg00059225	0.403229	0.0919955	0.491105	0.496392	0.567646	0.384279	0.232991	0.510008	0.345715	0.148705	0.604357	0.406202	0.607192	0.455353	0.452939	0.567205	0.484331	0.78585	0.569432	0.581632	0.396719	0.225465	0.58658	0.565496	0.764809	0.602164	0.380434	0.295297	0.575846	0.518413	0.502927	0.45569	0.156113	0.754207	0.43023	0.429241	0.480679	0.613411	0.451051	0.694096	0.681004	0.44621	0.343091	0.150127	0.410278	0.584741	0.624787	0.231712	0.642215
cg00059424	0.0280267	0.0345124	0.0364791	0.0291313	0.0217151	0.0195706	0.0219511	0.0272508	0.02529	0.0381533	0.0277287	0.0413727	0.0249657	0.0339679	0.0175862	0.0251027	0.0255856	0.0347165	0.0246931	0.0297829	0.0207987	0.0160089	0.0156766	0.0203949	0.0248336	0.0132899	0.0195106	0.0218932	0.0469588	0.0267787	0.0204684	0.022976	0.0226136	0.0176665	0.0244979	0.0327841	0.0239416	0.0263108	0.0263582	0.0230928	0.0167616	0.0272546	0.0189861	0.0221337	0.0278572	0.0241466	0.0273934	0.0222578	0.0250097
cg00059740	0.0262697	0.0471342	0.0293655	0.0300993	0.0395901	0.0324672	0.0314153	0.0347964	0.04651	0.0293375	0.0419223	0.029391	0.0300924	0.0261302	0.0282348	0.0969402	0.0273675	0.029481	0.0303381	0.0312658	0.0402862	0.03111	0.0379332	0.0281721	0.0342503	0.0292961	0.0379623	0.0329019	0.0343032	0.0367935	0.0392501	0.0268889	0.0284069	0.0277772	0.0507214	0.0372804	0.0413417	0.039911	0.0446129	0.0386997	0.0300924	0.0361852	0.0414967	0.0243701	0.0477642	0.0287606	0.0392793	0.0314158	0.0417915
cg00059930	0.70095	0.896546	0.717746	0.575855	0.752725	0.686226	0.705113	0.606903	0.76223	0.887641	0.575329	0.64442	0.759607	0.707728	0.728614	0.677774	0.558708	0.79383	0.62765	0.756618	0.737394	0.786303	0.589834	0.60818	0.848568	0.742069	0.751885	0.653296	0.619463	0.785412	0.643055	0.579726	0.861745	0.855404	0.623553	0.407706	0.601862	0.653743	0.831059	0.658412	0.697333	0.650573	0.513456	0.817409	0.682419	0.665068	0.730831	0.68086	0.725091
cg00060762	0.0368428	0.0375775	0.150182	0.0726854	0.0796416	0.0216335	0.0337376	0.0128585	0.0425156	0.180573	0.102457	0.0629852	0.0396254	0.0321162	0.0296535	0.0361706	0.0553909	0.054204	0.0271848	0.0574434	0.0160476	0.0642	0.0197884	0.054468	0.0434873	0.0300166	0.0398304	0.0354798	0.129049	0.0208833	0.0170421	0.0458194	0.0282907	0.0352389	0.0304945	0.0192047	0.0943808	0.0689181	0.0650306	0.0185889	0.260022	0.0280918	0.0215589	0.0197426	0.022538	0.0327557	0.0274548	0.103543	0.0270667
cg00061059	0.0476892	0.0661782	0.124663	0.0762191	0.072195	0.0650342	0.0611829	0.0529179	0.0465967	0.0858709	0.0689566	0.0784785	0.0598085	0.0636072	0.0538116	0.0833991	0.0534714	0.084712	0.0791208	0.0525432	0.0494094	0.0683127	0.042513	0.0515708	0.0456718	0.0592761	0.0428042	0.0452951	0.0932187	0.0438379	0.0416131	0.0568263	0.070825	0.0605258	0.0353803	0.0422651	0.0573314	0.0574506	0.0642266	0.0770802	0.0565941	0.0687694	0.0619467	0.0557673	0.0457459	0.0614135	0.0688985	0.0513582	0.0512328
cg00062776	0.925517	0.933905	0.933691	0.928872	0.698847	0.933314	0.623405	0.909321	0.925744	0.933964	0.931866	0.542558	0.904638	0.832294	0.919458	0.932661	0.839285	0.936447	0.873467	0.935017	0.598789	0.935292	0.891811	0.929384	0.935911	0.884127	0.716162	0.93367	0.921044	0.926396	0.867308	0.881555	0.424941	0.927381	0.924019	0.495005	0.960538	0.911508	0.680501	0.90924	0.941348	0.669069	0.497728	0.673112	0.963696	0.952814	0.74141	0.783219	0.970744
cg00063144	0.942691	0.90607	0.929957	0.864631	0.884887	0.963203	0.770526	0.914343	0.927011	0.932406	0.945879	0.894267	0.950648	0.939781	0.960647	0.941373	0.915148	0.953055	0.881275	0.939863	0.908251	0.829446	0.909326	0.936721	0.966475	0.935297	0.784929	0.944956	0.908019	0.960491	0.983929	0.901979	0.953614	0.919454	0.906428	0.931933	0.939918	0.927417	0.952844	0.939466	0.933949	0.936243	0.613844	0.925616	0.951443	0.933512	0.922457	0.864794	0.939131
cg00065385	0.956427	0.951655	0.930638	0.953382	0.9393	0.97664	0.897158	0.958754	0.952348	0.948239	0.950335	0.908339	0.957	0.970824	0.960701	0.950163	0.954904	0.948088	0.954932	0.961317	0.933995	0.968823	0.963653	0.957027	0.946184	0.95065	0.922181	0.959631	0.93846	0.945382	0.961184	0.956626	0.942657	0.963099	0.902287	0.966186	0.961078	0.932158	0.954838	0.942301	0.795316	0.932248	0.938492	0.960686	0.958387	0.959426	0.959612	0.948357	0.957407
cg00065408	0.0567332	0.0412155	0.0558185	0.0537714	0.0462706	0.0477926	0.0473459	0.0380362	0.050736	0.0558009	0.0604733	0.0434131	0.048572	0.0636593	0.0527239	0.0512109	0.050929	0.0415745	0.0401626	0.0543469	0.0469936	0.0490019	0.050012	0.0503943	0.0841602	0.0451924	0.0462515	0.0549112	0.0461621	0.0512725	0.0389249	0.0536578	0.0433139	0.0477375	0.0429652	0.0442592	0.0472377	0.038865	0.0801506	0.0513327	0.0324191	0.049727	0.0441546	0.0431286	0.05206	0.050655	0.0526542	0.0272196	0.0737133
cg00066153	0.951991	0.833447	0.962568	0.951744	0.916117	0.936207	0.851436	0.958569	0.942858	0.957663	0.958772	0.963962	0.970523	0.949345	0.952289	0.937024	0.972745	0.969052	0.948914	0.976544	0.946316	0.943707	0.936382	0.956799	0.936039	0.95083	0.949741	0.935736	0.945858	0.934841	0.96446	0.953089	0.940826	0.968344	0.946389	0.945219	0.967007	0.950277	0.95365	0.944054	0.961968	0.954953	0.948624	0.889567	0.951437	0.956344	0.956204	0.899449	0.95506
cg00066816	0.261486	0.16194	0.169305	0.198269	0.502857	0.276213	0.182277	0.22251	0.162781	0.478719	0.253482	0.273939	0.486058	0.195227	0.196952	0.393885	0.219144	0.136828	0.221981	0.273203	0.202632	0.134157	0.224887	0.196845	0.855493	0.185373	0.251352	0.258773	0.258807	0.18291	0.265938	0.235632	0.104368	0.452717	0.149064	0.415451	0.196678	0.178104	0.238112	0.450072	0.229694	0.205338	0.173022	0.163124	0.228951	0.233888	0.396301	0.106055	0.542658
cg00067471	0.122807	0.0379907	0.144263	0.0687466	0.066709	0.053475	0.0960107	0.109644	0.0850721	0.033784	0.123268	0.133245	0.0674204	0.103912	0.1677	0.0662091	0.112316	0.036335	0.0835776	0.0543049	0.0728648	0.0973871	0.0793128	0.121389	0.0409581	0.0888279	0.0846001	0.188593	0.141327	0.0501797	0.173861	0.107031	0.0370811	0.0412368	0.0888261	0.0489621	0.0943825	0.0656694	0.327622	0.223954	0.0591913	0.0766963	0.0493188	0.0830595	0.205374	0.100263	0.108816	0.0393433	0.113056
cg00069261	0.0431113	0.0404275	0.0395909	0.0373471	0.0336392	0.0504238	0.0650572	0.0324214	0.0620476	0.0460399	0.0469608	0.0448134	0.0336469	0.0381684	0.0386036	0.044843	0.0355189	0.0415743	0.0407946	0.0431594	0.0478519	0.0405154	0.0486562	0.0366869	0.0393983	0.035648	0.0459232	0.0344344	0.0391645	0.0402499	0.0402222	0.0390935	0.0371171	0.0323293	0.059653	0.0380561	0.0407281	0.0336978	0.0573089	0.274745	0.0266493	0.0454791	0.0292459	0.0307663	0.0553492	0.0460179	0.166524	0.0341187	0.0348332
cg00071250	0.582588	0.764141	0.790962	0.664568	0.304697	0.461889	0.493342	0.700033	0.654691	0.897994	0.625605	0.600988	0.743299	0.684771	0.718376	0.524247	0.750025	0.862746	0.666873	0.779002	0.683985	0.743976	0.663982	0.632351	0.851586	0.708026	0.607918	0.731826	0.584179	0.754619	0.786669	0.682479	0.84721	0.497058	0.726016	0.585366	0.627504	0.489092	0.819064	0.52836	0.676884	0.616153	0.73126	0.825637	0.720703	0.618745	0.512587	0.759954	0.79394
cg00071998	0.0564624	0.0535335	0.0496101	0.040008	0.0527624	0.0464277	0.0312008	0.0402305	0.0548481	0.064886	0.0507091	0.0439661	0.0349438	0.0334971	0.0409262	0.105223	0.0460728	0.0339862	0.0350632	0.0333452	0.0598341	0.0394296	0.0521803	0.0494508	0.0395517	0.0211397	0.0252478	0.0406905	0.0545169	0.0424155	0.0455639	0.0505767	0.051756	0.0396633	0.0336252	0.0267263	0.0350823	0.0445399	0.0539928	0.0458239	0.046158	0.0511306	0.0447856	0.0399058	0.0349408	0.0373795	0.0432687	0.0507777	0.0477472
cg00072216	0.0141597	0.0179123	0.0141331	0.0129898	0.0144567	0.018013	0.0183011	0.0190244	0.0179392	0.0159419	0.0141658	0.0141081	0.0152284	0.0131179	0.0134307	0.0171824	0.0134366	0.0145397	0.0133496	0.0138746	0.0152385	0.015032	0.0186402	0.0138636	0.0158661	0.0680203	0.0156388	0.0135479	0.0146412	0.0181951	0.0174355	0.0143441	0.0179681	0.0152561	0.0162832	0.0182754	0.0141875	0.0181097	0.0193395	0.0201379	0.374131	0.018863	0.0138781	0.0173528	0.0165129	0.0149098	0.0137677	0.0152305	0.0197304
cg00075967	0.603447	0.168813	0.381182	0.565957	0.437836	0.648794	0.425944	0.541782	0.465648	0.981017	0.659575	0.463414	0.472592	0.563007	0.756361	0.660893	0.495863	0.870343	0.595613	0.670355	0.482698	0.426506	0.565861	0.596138	0.172374	0.645723	0.383302	0.711059	0.587884	0.531064	0.565321	0.523912	0.154173	0.396494	0.53391	0.708315	0.6234	0.554556	0.194785	0.741942	0.792022	0.523593	0.426024	0.340488	0.853771	0.701208	0.382365	0.456416	0.494243
cg00076645	0.0415775	0.0418715	0.0440169	0.0397042	0.0445397	0.0442452	0.0402406	0.0360551	0.041566	0.0398324	0.0409277	0.0463085	0.0420213	0.0432319	0.0412663	0.0395629	0.0378163	0.0385363	0.0415599	0.0412095	0.0355822	0.0380248	0.0381498	0.037387	0.0402723	0.0435498	0.0409185	0.0390428	0.0395391	0.0394067	0.0400431	0.0377002	0.0540092	0.0869186	0.0420958	0.0415099	0.0358679	0.0416656	0.0430778	0.0385188	0.0299542	0.0496571	0.0520222	0.0262387	0.0416746	0.039447	0.109126	0.0370388	0.0370388
cg00077877	0.5856	0.58423	0.389285	0.72086	0.325626	0.32856	0.487229	0.774141	0.621618	0.887866	0.778572	0.590127	0.460133	0.811659	0.714083	0.507422	0.837847	0.894203	0.763038	0.489165	0.805029	0.546835	0.685092	0.612029	0.596734	0.243831	0.220448	0.804459	0.742172	0.329113	0.846914	0.837217	0.395281	0.265978	0.549467	0.570444	0.8102	0.669392	0.744624	0.563104	0.619162	0.559611	0.625335	0.594998	0.797845	0.792137	0.604233	0.378836	0.906224
cg00078194	0.0219513	0.0355938	0.0149963	0.0217105	0.0236822	0.0310106	0.022875	0.198512	0.0492534	0.0378349	0.0177691	0.0191199	0.0212607	0.018	0.0258967	0.0344467	0.0185521	0.0174963	0.021434	0.0190216	0.0234741	0.0221179	0.0493455	0.0207175	0.0347758	0.0293615	0.0350115	0.0155974	0.01764	0.0188341	0.0316831	0.0191703	0.0214058	0.0191945	0.0830792	0.0261366	0.0247071	0.0228159	0.0215058	0.0252842	0.0218631	0.0410929	0.0357754	0.0330931	0.0318165	0.0284751	0.0295424	0.0180231	0.0341383
cg00079563	0.0276595	-0.00578001	0.0128374	0.0302972	0.0232015	0.0188788	0.0417737	0.0236743	0.0330061	0.0102921	0.0468752	0.0304784	0.00419904	0.00481822	0.00849971	0.0374353	0.0147373	0.00440421	0.0438526	0.0149361	0.0161914	0.0269949	0.0966584	0.0284661	0.0187647	0.0186368	0.0174972	0.00125843	0.0218882	0.0147431	0.0122123	0.0175322	0.00730715	0.0184118	0.0516104	0.0193761	0.0157508	0.0252721	0.020191	0.0693491	0.235731	0.0200655	0.012081	0.0143049	0.0192177	0.0444625	0.0656073	0.0167314	0.0145459
cg00080012	0.0187456	0.0170548	0.0206191	0.0190557	0.0239559	0.0228866	0.0171863	0.0159494	0.0222963	0.0262416	0.0215353	0.0181001	0.0191816	0.0150811	0.0152717	0.0266612	0.0198758	0.0187557	0.0175938	0.0173384	0.0168386	0.0199276	0.0206085	0.0174923	0.0153697	0.0196032	0.0239174	0.0208456	0.0192563	0.0196217	0.0245764	0.0164629	0.014742	0.0169683	0.0291	0.0180891	0.0152508	0.0203723	0.0263046	0.0192972	0.0187116	0.0229787	0.018968	0.022632	0.0228151	0.0219452	0.0174893	0.0198071	0.0279289
cg00081935	0.0668786	0.0321563	0.0658222	0.141267	0.0491928	0.0661853	0.0334853	0.170448	0.0711244	0.0453054	0.0872355	0.0792523	0.0439002	0.0452771	0.0558615	0.0494378	0.0523383	0.0447411	0.166552	0.0411709	0.0497186	0.0299969	0.233349	0.079711	0.0599425	0.0516012	0.0343399	0.0330907	0.209749	0.0959558	0.0439298	0.0958084	0.0363146	0.0395603	0.049286	0.226956	0.0728429	0.152819	0.272559	0.309892	0.308486	0.0499278	0.0396021	0.022046	0.0429442	0.315595	0.299921	0.0401856	0.0341134
cg00081975	0.0645193	0.00337092	0.00512677	0.248752	0.045022	0.0210853	0.00765261	0.244033	0.0483617	0.00438232	0.0981174	0.0293988	0.0275679	0.0941535	0.103582	0.0309245	0.162082	0.053877	0.260936	0.0216048	0.107737	0.0111909	0.261313	0.104297	0.00679655	0.174033	0.015388	0.00939558	0.233104	0.0119076	0.0206932	0.187642	0.00348377	0.00147215	0.0384887	0.045531	0.157787	0.37251	0.0187791	0.142371	0.0228239	0.10783	0.122547	0.029659	0.12385	0.556612	0.0342592	0.0198619	0.0445947
cg00083937	0.588075	0.684321	0.692141	0.666134	0.478738	0.620169	0.388443	0.675874	0.555104	0.125223	0.663547	0.696729	0.621162	0.659731	0.528241	0.672183	0.71004	0.892005	0.625871	0.917624	0.497887	0.710707	0.735125	0.615389	0.860883	0.674579	0.558552	0.499182	0.615728	0.836567	0.652314	0.627831	0.702321	0.593384	0.58069	0.810938	0.639325	0.813349	0.887508	0.812454	0.528261	0.623194	0.418438	0.444901	0.453507	0.730077	0.759647	0.329694	0.667213
cg00084687	0.0148118	0.0220707	0.0120381	0.0131793	0.0155867	0.0211754	0.0118674	0.0161005	0.0176904	0.0174062	0.0143679	0.0151942	0.0130934	0.0122131	0.013507	0.0196328	0.0140507	0.0135738	0.0129666	0.0162211	0.0167301	0.0128372	0.01726	0.0134782	0.0149265	0.0159848	0.0131208	0.0141489	0.0133204	0.0176483	0.0227041	0.0143894	0.0167057	0.0125347	0.0154839	0.0184638	0.0126483	0.0129843	0.0149383	0.0144383	0.0128404	0.020934	0.0156252	0.0119348	0.0146075	0.0185178	0.0149186	0.0148782	0.0160035
cg00089071	0.00453318	0.00329209	0.00543899	0.0223499	0.00738141	0.00777085	0.00323652	0.104206	0.00737213	0.00721667	0.00862382	0.0121048	0.00365449	0.00922647	0.00607858	0.00565842	0.0175636	0.00573416	0.0657687	0.0047806	0.00542456	0.00304753	0.0271871	0.00455111	0.00364732	0.007497	0.00505713	0.00441845	0.0173272	0.00498523	0.00703815	0.051752	0.00630724	0.00415961	0.00476611	0.00250137	0.0154009	0.0271096	0.0160034	0.0174158	0.0207962	0.0242462	0.0170322	0.0171377	0.0150376	0.105958	0.339689	0.0179156	0.0184822
cg00091693	0.844871	0.49273	0.451743	0.667298	0.775094	0.417921	0.385801	0.644638	0.383297	0.277994	0.728361	0.73854	0.580645	0.704784	0.764871	0.616131	0.613687	0.610427	0.617502	0.934762	0.885938	0.337115	0.667946	0.701667	0.155089	0.459093	0.63071	0.907425	0.656102	0.329157	0.613892	0.577471	0.560033	0.286527	0.393896	0.533026	0.545647	0.450324	0.601759	0.738042	0.593632	0.72428	0.584376	0.852903	0.439312	0.592047	0.646199	0.545698	0.56705
cg00093177	0.885761	0.893664	0.93053	0.864049	0.882398	0.950928	0.909161	0.942877	0.903845	0.902799	0.932318	0.863557	0.945503	0.936316	0.934228	0.989224	0.94762	0.941393	0.951499	0.947704	0.9009	0.875826	0.930941	0.9125	0.940079	0.884453	0.791402	0.938856	0.893192	0.960782	0.927554	0.944443	0.956697	0.933248	0.895953	0.968511	0.934656	0.93154	0.930859	0.930017	0.946999	0.915836	0.913729	0.927471	0.932271	0.941199	0.916102	0.919664	0.930034
cg00094851	0.0727455	0.0794646	0.0792098	0.0842885	0.0771755	0.0748387	0.0748746	0.0838703	0.071604	0.0920562	0.0754599	0.0633894	0.0814858	0.0748063	0.0953403	0.067132	0.07828	0.0932884	0.0867412	0.0676137	0.0524529	0.0641872	0.102322	0.0655683	0.0532709	0.089852	0.0736645	0.0684316	0.0794945	0.0783859	0.0676801	0.0863327	0.0733908	0.0809397	0.0630345	0.0919152	0.084108	0.0746071	0.0781593	0.0748306	0.0964478	0.0994509	0.0801297	0.0614777	0.0790699	0.0900316	0.38851	0.0635715	0.0828076
cg00095526	0.527048	0.643514	0.525826	0.622428	0.750784	0.713301	0.346469	0.66599	0.703939	0.806554	0.638266	0.609949	0.731931	0.681109	0.705946	0.688963	0.667816	0.839646	0.651481	0.80063	0.699304	0.510486	0.668125	0.635431	0.649014	0.670194	0.53351	0.65784	0.633922	0.741334	0.730194	0.661957	0.629253	0.435175	0.598056	0.717116	0.598763	0.587333	0.730456	0.710294	0.633503	0.588251	0.553028	0.617271	0.724696	0.597818	0.768575	0.651092	0.765961
cg00095674	0.0631054	0.0763405	0.0331589	0.0167982	0.0140035	0.196622	0.0904956	0.0504865	0.112664	0.022602	0.0887217	0.127777	0.0623591	0.13152	0.0992821	0.0847094	0.0721997	0.569784	0.0800646	0.146222	0.0685089	0.0952054	0.0421744	0.0523837	0.167607	0.0351357	0.0598765	0.0622923	0.0527136	0.180475	0.0431472	0.070119	0.0454724	0.0605998	0.0908221	0.108021	0.0394915	0.0808447	0.0577085	0.360575	0.0927877	0.0442579	0.0296805	0.0385974	0.0495942	0.0385369	0.482797	0.0610367	0.0536629
cg00096922	0.150852	0.117714	0.373193	0.177669	0.695524	0.258781	0.108535	0.154652	0.130171	0.13519	0.171537	0.255237	0.752301	0.123927	0.120186	0.44679	0.136847	0.395678	0.166615	0.6738	0.126277	0.187951	0.197054	0.172128	1.04116	0.11818	0.140645	0.110738	0.169116	0.70394	0.120355	0.142696	0.117042	0.320497	0.11552	0.140784	0.17138	0.378999	0.193464	0.585223	0.467267	0.130222	0.0728566	0.033048	0.0795997	0.311792	0.303983	0.0522112	0.325452
cg00097536	0.0544693	0.0662244	0.0520247	0.0464277	0.0543603	0.0543292	0.0485839	0.0615686	0.0627823	0.0661824	0.0577701	0.0512862	0.0579213	0.0448087	0.0568748	0.0505943	0.0554402	0.0617639	0.0639467	0.0482488	0.079199	0.0575413	0.0672302	0.0561682	0.0589147	0.0525095	0.0574745	0.0626674	0.0534314	0.0479653	0.0582905	0.0505861	0.0690032	0.0538186	0.0549484	0.052983	0.0633747	0.0485507	0.0710798	0.0631438	0.0458671	0.0625124	0.0650633	0.0431808	0.0728509	0.0643513	0.061213	0.0301913	0.0555865
cg00098239	0.0114097	0.0357775	0.0553268	0.0211664	0.0345555	0.00653276	0.0227866	0.0125553	0.0142121	0.0511262	0.0447287	0.036522	0.0307146	0.0221771	0.0185256	0.0268948	0.0165935	0.0197427	0.017483	0.0182267	0.0171085	0.0231679	0.0131142	0.0255672	0.013903	0.0194041	0.00869686	0.0135679	0.0422254	0.038339	0.0112314	0.0206267	0.0145976	0.0211045	0.0179374	0.0180238	0.0163642	0.0282029	0.0301794	0.0205879	0.0663863	0.0319476	0.0260706	0.0187621	0.149196	0.0260974	0.0204773	0.0314768	0.0233908
cg00101227	0.825158	0.894097	0.800777	0.81639	0.772026	0.895384	0.714003	0.888773	0.884599	0.934265	0.8849	0.781231	0.923337	0.919484	0.878854	0.938388	0.88659	0.950453	0.845525	0.959563	0.916085	0.98179	0.915711	0.83924	0.97278	0.782833	0.620257	0.878815	0.866804	0.92309	0.90846	0.895743	0.580458	0.936826	0.79808	0.897814	0.885611	0.905689	0.895641	0.888583	0.843789	0.779768	0.693399	0.909105	0.908512	0.874786	0.909405	0.880257	0.921493
cg00103783	0.0172121	0.0279609	0.0218628	0.0174923	0.0190327	0.0215304	0.0173131	0.0177747	0.0352069	0.0219456	0.0193914	0.0211603	0.0211996	0.0136473	0.0159542	0.032226	0.0154601	0.0250156	0.0144191	0.0166136	0.012756	0.0193	0.0160008	0.0171416	0.0215832	0.0236466	0.0150461	0.0163559	0.0189321	0.0192558	0.0207364	0.0196403	0.0176941	0.0160037	0.016968	0.0215341	0.0143816	0.0207354	0.022811	0.0170527	0.0146705	0.0195227	0.0226972	0.0149549	0.0169495	0.0223923	0.0244002	0.0223189	0.0183891
cg00105253	0.0685679	0.0463073	0.084841	0.0755918	0.0795995	0.0703856	0.0424898	0.0468149	0.0640259	0.0690913	0.0706697	0.085496	0.0795157	0.0599207	0.0747931	0.0758794	0.0661202	0.0506252	0.0938919	0.0472842	0.049016	0.0387543	0.0534632	0.0579045	0.0315141	0.0588286	0.0799829	0.0948147	0.0805153	0.0433631	0.060542	0.071905	0.0519113	0.0365619	0.0466942	0.0553466	0.0629612	0.0510985	0.117104	0.0493071	0.0444401	0.0890438	0.0456355	0.0493895	0.0593833	0.0565427	0.0537696	0.0508151	0.0713923
cg00105470	1.35e-05	0.02517	0.0250253	0.0172135	0.0276627	-0.0119986	-0.00184664	0.0196466	0.0492208	0.0197841	0.0385412	0.0214923	0.00797379	0.0359719	0.00423555	0.0152904	0.00561665	0.0225522	0.00560271	0.00992111	0.00531286	0.0174356	0.00943046	0.0212981	0.00246558	0.00761043	0.00773215	-0.000146481	0.0405651	0.00933679	0.0236593	0.0132961	-0.00107774	0.0176971	0.00510408	0.0270674	0.0138039	0.0150899	0.0182101	0.0173919	0.0168049	0.0140149	0.0177922	0.0165896	0.0173869	0.0141002	0.0152273	0.0186011	0.0180045
cg00107187	0.253367	-0.0136219	0.521542	0.331646	0.518175	0.541709	0.109682	0.405347	0.259489	0.0512386	0.298394	0.451569	0.53602	0.29733	0.32172	0.512173	0.276945	0.607845	0.383437	0.553092	0.229813	0.41998	0.368026	0.387766	0.627805	0.517581	0.509829	0.164597	0.330437	0.530574	0.0963993	0.350565	0.368234	0.614605	0.510843	0.410242	0.262472	0.387201	0.723351	0.458127	0.421817	0.376921	0.270002	0.244832	0.171634	0.41357	0.500859	0.158517	0.154477
cg00107632	0.0357458	0.0428541	0.0392288	0.0400819	0.0489262	0.0411621	0.0500368	0.0376076	0.0524015	0.0492361	0.0507954	0.0311352	0.0376869	0.0267055	0.0360814	0.0479764	0.0339641	0.0336217	0.0578163	0.0356885	0.0469761	0.0567098	0.0467001	0.036099	0.0537579	0.0378554	0.0387081	0.0333965	0.0353349	0.0449979	0.0560596	0.0346507	0.0441443	0.0318183	0.0354412	0.0414122	0.0442097	0.039846	0.0362379	0.0287132	0.0368028	0.0412338	0.0462047	0.0350671	0.0509937	0.0415205	0.0397854	0.0384229	0.0409024
cg00108454	0.383688	0.156016	0.304532	0.329675	0.294398	0.391393	0.273406	0.316385	0.337345	0.102023	0.390465	0.373201	0.324561	0.400553	0.452652	0.411916	0.335288	0.280635	0.35776	0.282747	0.26051	0.274643	0.355593	0.335642	0.17478	0.29911	0.245183	0.430404	0.387551	0.235299	0.475169	0.31497	0.167148	0.234149	0.351977	0.268461	0.398591	0.326863	0.228053	0.264025	0.280492	0.35955	0.164478	0.260197	0.454018	0.382379	0.274385	0.228469	0.318974
cg00109274	0.0361431	0.0392721	0.0410776	0.0431748	0.0614282	0.040247	0.0398388	0.0400945	0.049304	0.0531244	0.0446915	0.0403013	0.06123	0.08342	0.0508402	0.0564691	0.0374836	0.0470275	0.0833713	0.0421196	0.0739599	0.0456642	0.0940733	0.039957	0.0634599	0.0415878	0.0477613	0.0367104	0.0568397	0.0691152	0.0739766	0.0404513	0.0431111	0.0384944	0.0488187	0.094798	0.0510391	0.0711234	0.0341738	0.0453788	0.0456715	0.0620833	0.0626412	0.0273388	0.0610524	0.0544015	0.063367	0.0332682	0.0821051
cg00112517	0.118346	0.023141	0.0649633	0.198019	0.144139	0.12073	0.0596505	0.157836	0.151676	0.0132685	0.180997	0.113713	0.101405	0.144585	0.112005	0.156941	0.144931	0.0318127	0.211912	0.0468287	0.02606	0.0314214	0.21218	0.127296	0.0513038	0.0841626	0.231018	0.0806418	0.190573	0.0579487	0.142156	0.170159	0.0144173	0.00363041	0.0963838	0.0584344	0.115491	0.128991	0.0641571	0.281415	0.0616496	0.127624	0.0546066	0.107752	0.0974194	0.253652	0.0603739	0.135303	0.0685378
cg00113951	0.095295	0.06275	0.0933425	0.107826	0.102136	0.0652289	-0.0176573	0.0882157	0.100684	0.156373	0.0703445	0.088838	0.089242	0.0874931	0.159396	0.0691345	0.0727584	0.095269	0.0692192	0.0961442	0.0884986	0.0716659	0.0815044	0.0649754	0.089018	0.1635	0.0994162	0.0910458	0.101791	0.13524	0.102223	0.123233	0.0853844	0.0303333	0.100308	0.0886917	0.0547903	0.0644389	0.136675	0.193466	0.0860077	0.0810409	0.068853	0.0499923	0.0664568	0.0835905	0.0657	0.0580042	0.0530773
cg00115714	0.0338677	0.0397529	0.0300601	0.0331407	0.0273947	0.0322951	0.0316193	0.0385272	0.0545766	0.0456097	0.040142	0.0397844	0.0354862	0.0367063	0.0337051	0.0380702	0.0309697	0.0418406	0.0438611	0.0378501	0.0433953	0.0291956	0.0355197	0.0282648	0.0484146	0.028924	0.0276059	0.0311587	0.0354681	0.0381709	0.0410239	0.0348598	0.0329447	0.025755	0.112889	0.029045	0.03282	0.056034	0.0343736	0.0337191	0.0388355	0.0384868	0.027792	0.0307217	0.0559745	0.0862703	0.0359938	0.034678	0.0595863
cg00116234	0.0628199	0.113422	0.69545	0.087047	0.464455	0.259065	0.065418	0.0654457	0.428674	0.0937669	0.075945	0.0775699	0.0789498	0.0705631	0.0596752	0.0757345	0.0628132	0.619571	0.0879331	0.58902	0.0651369	0.0543007	0.0877422	0.0789142	0.795702	0.209736	0.0701104	0.0567639	0.076031	0.462283	0.375676	0.0695052	0.48595	0.470107	0.0799588	0.0744305	0.127046	0.0552	0.805828	0.474383	0.238058	0.432471	0.312616	0.559345	0.0390711	0.175541	0.654886	0.0545977	0.672465
cg00116838	0.0831835	0.0891996	0.636151	0.0860749	0.381048	0.538265	0.0894881	0.12613	0.0864827	0.224564	0.082927	0.0870675	0.177748	0.0847939	0.0979236	0.392686	0.0849854	0.788168	0.100777	0.451426	0.0877099	0.0791243	0.126734	0.0815845	0.719529	0.110537	0.0935147	0.129451	0.106275	0.707449	0.178044	0.0993429	0.0696726	0.47133	0.091217	0.116482	0.0659298	0.331624	0.111415	0.615295	0.162688	0.0802203	0.0788222	0.0652898	0.463925	0.135658	0.560661	0.0581594	0.0637609
cg00117172	0.0556666	0.85977	0.168475	0.160975	0.53053	0.624296	0.0433586	0.179612	0.0444962	0.742293	0.360962	0.0798958	0.588439	0.217149	0.0748638	0.641044	0.198027	0.75715	0.177106	0.791831	0.0420348	0.0403775	0.278114	0.18409	0.0492525	0.524512	0.582406	0.12187	0.180945	0.451522	0.0830157	0.153659	0.0403023	0.791732	0.721388	0.108588	0.0257955	0.441083	0.537219	0.611842	0.5066	0.393693	0.372648	0.0325722	0.107859	0.121395	0.676418	0.0281485	0.0361769
cg00119079	0.0499023	0.0406947	0.0313715	0.0490446	0.0306521	0.0429243	0.028524	0.0627066	0.0945025	0.0458065	0.0581818	0.0410558	0.0384723	0.0368756	0.0618558	0.0578859	0.0368484	0.0278418	0.0453848	0.0276773	0.0783002	0.0414988	0.0479784	0.0499191	0.0676211	0.0521023	0.0547959	0.0649161	0.0648265	0.0656643	0.0499563	0.0388142	0.0851926	0.0277156	0.0262848	0.0308383	0.0509776	0.0532988	0.0375898	0.0433055	0.0306693	0.0498902	0.0467496	0.0396038	0.0614717	0.064484	0.0401682	0.0422652	0.0475217
cg00121158	0.0296716	0.0314825	0.0330562	0.0278571	0.0371461	0.0245284	0.05229	0.0313969	0.0343918	0.0332281	0.0262716	0.0293764	0.026925	0.0187413	0.0359056	0.0240042	0.0276035	0.0337794	0.0295423	0.0312837	0.0331353	0.0309134	0.0380548	0.0299649	0.0319748	0.0348612	0.0325666	0.0312933	0.0288756	0.0247224	0.0278784	0.0274333	0.0305231	0.0239932	0.0300753	0.0402811	0.0298018	0.0338106	0.0270943	0.0303132	0.0168606	0.0372115	0.0240143	0.0268821	0.0342784	0.0318222	0.035337	0.0209606	0.0331605
cg00123035	0.0516576	0.0513785	0.101487	0.0727688	0.0756691	0.0485727	0.0512286	0.0520592	0.054152	0.081937	0.0740839	0.0787406	0.0551165	0.0629795	0.0544963	0.0594882	0.0607867	0.0646526	0.0534305	0.0540857	0.0449531	0.0469862	0.0449415	0.0714525	0.0471759	0.0510359	0.0520559	0.055936	0.0836142	0.052779	0.0473397	0.0670569	0.0466928	0.047515	0.0512865	0.046229	0.0696599	0.068783	0.0677611	0.0315615	0.060488	0.0552112	0.0692508	0.0404316	0.0613908	0.0679407	0.0615651	0.0662291	0.095581
cg00126034	0.0958895	0.102714	0.212486	0.0807102	0.529749	0.46955	0.0792682	0.144603	0.0896904	0.0659981	0.0740377	0.204266	0.309481	0.0697344	0.083692	0.507991	0.0784282	0.119631	0.0935118	0.696452	0.0831063	0.0815917	0.117259	0.0778539	0.811568	0.0838803	0.0976726	0.0906033	0.0835499	0.0869632	0.0841918	0.0900713	0.0795742	0.500741	0.102656	0.111813	0.0341365	0.326786	0.116241	0.442817	0.170589	0.0354397	0.059976	0.0197984	0.0441321	0.133254	0.47564	0.0282641	0.0493282
cg00128654	0.0531362	0.0463086	0.0496987	0.03836	0.0437585	0.0564209	0.0522169	0.0461657	0.0693058	0.0513937	0.0556799	0.0532647	0.0507253	0.0458578	0.0469037	0.0693137	0.0459047	0.0421501	0.0563986	0.0490429	0.0512829	0.0513994	0.0511108	0.0459411	0.0441636	0.0411232	0.0531854	0.0468177	0.0436135	0.0553612	0.0632356	0.0466067	0.0516805	0.047885	0.0750491	0.0588507	0.050731	0.0585159	0.0788101	0.0573902	0.0690554	0.0592565	0.0634813	0.0473404	0.0513673	0.0420712	0.0569703	0.0707159	0.0625832
cg00128877	0.0852746	0.056235	0.0648832	0.0598908	0.077579	0.0880059	0.0735803	0.0595988	0.0845047	0.0238691	0.094965	0.0620904	0.0858716	0.0585428	0.0775503	0.0698904	0.0485442	0.0551327	0.0667884	0.0490384	0.0830374	0.0597328	0.0901537	0.0860575	0.0361948	0.0823464	0.0760179	0.0749832	0.0817265	0.066145	0.0275213	0.060587	0.066985	0.0609766	0.0626792	0.0619416	0.076222	0.0880397	0.0793039	0.0813683	0.0359789	0.0923929	0.0790739	0.0457639	0.085231	0.0997266	0.0818502	0.0353933	0.0650011
cg00129774	0.0333505	0.0354776	0.0452846	0.0366901	0.0335187	0.0223103	0.0346414	0.0310736	0.0440075	0.0387896	0.0361793	0.0412732	0.0351958	0.0278827	0.0311745	0.0371682	0.0305613	0.0351965	0.0410939	0.0315591	0.0390547	0.0410964	0.025501	0.0337725	0.034258	0.0279938	0.0350656	0.0244983	0.0255367	0.0286242	0.029833	0.0297331	0.0315415	0.0418321	0.0389603	0.0298855	0.0276686	0.0385257	0.0520425	0.0368175	0.0360148	0.0397184	0.0276395	0.0344123	0.0315597	0.029285	0.0400694	0.0515065	0.030956
cg00131121	0.0678015	0.058818	0.115869	0.0648832	0.0971373	0.0722026	0.147239	0.0775324	0.0907737	0.0721704	0.0705316	0.0754526	0.0711894	0.0590805	0.0699963	0.067661	0.0626579	0.0826063	0.0732068	0.0646544	0.0619453	0.06485	0.0716934	0.0683522	0.0774053	0.0828222	0.0672223	0.0651552	0.0769847	0.0695935	0.0797719	0.0615793	0.0587136	0.0668637	0.0727817	0.0858644	0.0612768	0.0517381	0.0760389	0.175015	0.0921362	0.0815042	0.0587356	0.0480524	0.0740733	0.0692591	0.108946	0.0605179	0.0680441
cg00131557	0.846111	0.848203	0.895545	0.92025	0.914968	0.747912	0.833614	0.933545	0.848719	0.901431	0.917662	0.906128	0.935786	0.916092	0.877826	0.915886	0.93095	0.935191	0.9196	0.915013	0.930884	0.923368	0.933764	0.934887	0.941164	0.912382	0.875384	0.917695	0.926624	0.924546	0.929813	0.92734	0.868065	0.868322	0.898829	0.920321	0.884651	0.797179	0.893248	0.916674	0.832129	0.9321	0.883029	0.940294	0.90576	0.920581	0.917883	0.929946	0.957978
cg00132141	0.334533	0.552347	0.328228	0.435938	0.32529	0.340195	0.347856	0.711148	0.31365	0.985589	0.589526	0.322736	0.47493	0.60353	0.296205	0.355461	0.808995	0.999979	0.674918	0.805776	0.359529	0.387849	0.515544	0.547805	0.425843	0.503071	0.258283	0.451984	0.591605	0.324023	0.994131	0.747201	0.21256	0.265719	0.354068	0.423984	0.521976	0.519628	0.517845	0.303159	0.237944	0.67141	0.268672	0.625356	0.379038	0.665212	0.259105	0.677488	0.465666
cg00133909	0.0568792	0.041993	0.0439528	0.22626	0.0496666	0.0233806	0.0279461	0.219497	0.052622	0.0393015	0.096646	0.0713534	0.0283318	0.086624	0.118406	0.0235164	0.136187	0.0695523	0.238266	0.0495297	0.0828899	0.0583853	0.241326	0.106829	0.0370521	0.0749729	0.0191421	0.0277424	0.19496	0.0327477	0.0273081	0.153978	0.0502913	0.0181863	0.0564496	0.0532279	0.108146	0.228102	0.0742494	0.428172	0.50897	0.0931127	0.0617627	0.0377777	0.0951973	0.379792	0.112766	0.0464091	0.0723602
cg00134539	0.622926	0.885414	0.595586	0.776983	0.776058	0.670978	0.382878	0.831317	0.738007	0.893512	0.650621	0.638567	0.764584	0.73949	0.824411	0.754434	0.828502	0.862039	0.719642	0.820708	0.782793	0.906007	0.788907	0.811813	0.892157	0.747973	0.763815	0.842472	0.608598	0.896479	0.846729	0.744669	0.895833	0.898131	0.839868	0.841072	0.619985	0.72617	0.879854	0.635493	0.819866	0.670633	0.829249	0.80073	0.790528	0.751495	0.874227	0.655866	0.809531
cg00135056	0.113643	0.0629927	0.107079	0.166366	0.11272	0.124374	0.0667921	0.145723	0.103792	0.0798581	0.155672	0.137215	0.0916649	0.117124	0.101906	0.0960756	0.133348	0.0754854	0.198703	0.0972188	0.11464	0.0638821	0.154977	0.141296	0.0747852	0.121859	0.0949993	0.0752508	0.18284	0.0741932	0.0831397	0.162008	0.0715016	0.0631881	0.109592	0.116499	0.177509	0.156513	0.0826889	0.154478	0.0652834	0.172842	0.0971651	0.0588465	0.102652	0.325595	0.0752318	0.0728262	0.0944678
cg00136105	0.0285306	0.0508536	0.0363076	0.033583	0.0350489	0.0253084	0.0276671	0.0474808	0.0373252	0.0354449	0.0276126	0.0465641	0.0301393	0.0250217	0.0265762	0.039138	0.0245875	0.0265796	0.0269094	0.0289652	0.0287859	0.0304503	0.0293665	0.0247082	0.0443007	0.0187479	0.0388486	0.0243169	0.0323393	0.0429023	0.0383525	0.0276119	0.0308154	0.0245724	0.0471435	0.0297734	0.0258414	0.0380644	0.0333385	0.0297615	0.0546571	0.040255	0.0299597	0.0238933	0.0305811	0.0248042	0.0361898	0.0602968	0.0344871
cg00136405	0.465859	0.216324	0.446599	0.418608	0.259817	0.341936	0.341255	0.407259	0.21417	0.418302	0.414331	0.402681	0.409997	0.580407	0.703931	0.338095	0.413324	1.11217	0.478412	0.228353	0.283091	0.297813	0.326501	0.479474	0.204735	0.242729	0.291671	0.753468	0.429117	0.259224	0.595779	0.339491	0.246781	0.231558	0.446517	0.237531	0.401327	0.408681	0.141224	0.181962	0.33007	0.622233	0.140778	0.461409	0.497038	0.43611	0.399002	0.207561	0.759346
cg00136477	0.459692	0.500745	0.32999	0.430259	0.349505	0.385903	0.353853	0.511099	0.464835	0.709303	0.495813	0.437358	0.384214	0.562836	0.53906	0.413635	0.505442	0.647296	0.47739	0.264279	0.328943	0.364353	0.451435	0.485768	0.169043	0.29304	0.334525	0.656942	0.468906	0.35148	0.613269	0.49099	0.226027	0.245427	0.399319	0.450823	0.45902	0.408735	0.306414	0.312862	0.357153	0.422865	0.217804	0.538649	0.660563	0.513607	0.306369	0.566769	0.675914
cg00138126	0.662654	0.146132	0.494182	0.64598	0.582366	0.543354	0.481722	0.6695	0.49418	0.646126	0.642146	0.690519	0.834433	0.701389	0.755412	0.633359	0.654416	0.787055	0.664701	0.582924	0.407649	0.524228	0.613356	0.581707	0.726448	0.732754	0.640757	0.821227	0.682775	0.436623	0.457662	0.641309	0.606227	0.581132	0.737758	0.58273	0.473408	0.542173	0.663083	0.745499	0.594881	0.726169	0.398814	0.547568	0.634608	0.650873	0.365021	0.431406	0.801886
cg00141162	0.451902	0.786707	0.569769	0.473953	0.515843	0.57689	0.507229	0.531767	0.620746	0.749489	0.415611	0.444562	0.632982	0.52587	0.589299	0.473978	0.575978	0.678612	0.465787	0.668713	0.538673	0.651128	0.519202	0.481221	0.7495	0.582389	0.64678	0.611388	0.392249	0.710184	0.488327	0.512624	0.743969	0.722658	0.525354	0.630337	0.448907	0.455378	0.801252	0.541311	0.700993	0.332054	0.62844	0.664584	0.591536	0.380548	0.592545	0.681351	0.681042
cg00143998	0.126396	0.468555	0.0320485	0.0491407	0.375253	0.0413745	0.0363788	0.0593817	0.45464	0.0346594	0.152268	0.0300138	0.0400108	0.0503833	0.0591511	0.0384716	0.0450462	0.837002	0.0519002	0.0406777	0.0333931	0.0343441	0.134983	0.0547463	0.0368253	0.034902	0.0399803	0.0375617	0.0556747	0.0406838	0.0487641	0.0557696	0.0343505	0.0384996	0.460622	0.0467203	0.0229366	0.0348664	0.79754	0.372274	0.0177402	0.0335483	0.0324724	0.0214705	0.0413166	0.0564062	0.352243	0.4573	0.0363224
cg00145118	0.275809	0.0567687	0.269547	0.42073	0.388649	0.353771	0.129484	0.398864	0.384443	0.762722	0.367916	0.376159	0.294173	0.395	0.270345	0.259429	0.339054	0.150795	0.406331	0.180785	0.282739	0.137642	0.365545	0.356113	0.0860466	0.263265	0.241612	0.350466	0.399248	0.185525	0.202598	0.376502	0.171469	0.0986897	0.523404	0.348666	0.343734	0.319655	0.58451	0.613353	0.174223	0.623233	0.168105	0.304581	0.245332	0.468316	0.149595	0.131698	0.217369
cg00146096	0.0147514	0.0264637	0.0159871	0.0118317	0.0179934	0.0158091	0.0160449	0.0140204	0.0258058	0.0220238	0.0152987	0.0175053	0.012367	0.00902279	0.0098283	0.0270239	0.011879	0.0153699	0.012329	0.0149731	0.0106874	0.0238685	0.0223607	0.0112008	0.00984634	0.0136421	0.0164838	0.0129931	0.0132502	0.0205233	0.0149257	0.00970262	0.0162971	0.0134059	0.0180232	0.0199618	0.0144419	0.0162767	0.0157073	0.018143	0.0174795	0.0175063	0.012957	0.0130979	0.0123884	0.0148198	0.0171417	0.0165237	0.018619
cg00149659	0.0408494	0.0506464	0.0262604	0.0380159	0.0488299	0.0554394	0.0530144	0.0490983	0.0337739	0.0333336	0.0471238	0.0270917	0.0385428	0.0376333	0.0421762	0.0392078	0.0290606	0.0345149	0.0505954	0.0467131	0.0312062	0.0436212	0.0441539	0.0356814	0.0531597	0.0445336	0.0401844	0.0363631	0.033736	0.0450588	0.0775035	0.0290147	0.107328	0.0401373	0.057818	0.0566791	0.0322	0.025789	0.0440182	0.0261326	0.120026	0.0459812	0.0285088	0.0239947	0.0253809	0.0345948	0.0280313	0.193117	0.0404478
cg00149976	0.0505479	0.0474699	0.0539585	0.0465348	0.0558281	0.0520562	0.0520758	0.0486647	0.054833	0.0722525	0.0480753	0.0722731	0.0520446	0.0474354	0.0531424	0.0591598	0.0490637	0.0509328	0.0480959	0.0487709	0.0499226	0.053878	0.0536832	0.0486435	0.0535743	0.0467425	0.0580351	0.0476602	0.0505449	0.0555322	0.0514421	0.0452449	0.0538746	0.0498631	0.0475282	0.0455158	0.0335487	0.032648	0.0367386	0.195117	0.0299712	0.0462727	0.038636	0.030131	0.0431131	0.0391058	0.035865	0.0261025	0.0439152
cg00151607	0.0144469	0.0221309	0.0145478	0.0140353	0.0169626	0.0118077	0.01121	0.0124873	0.0162786	0.0177621	0.0158824	0.0163562	0.0116499	0.00929312	0.0137993	0.0156718	0.0123582	0.0151603	0.014393	0.0153574	0.0147439	0.0120426	0.012253	0.0134581	0.0123107	0.0126264	0.0115226	0.0107781	0.0150671	0.0130432	0.0127271	0.0144801	0.0154685	0.0147033	0.00993651	0.0177177	0.0113078	0.0106751	0.0125822	0.0141939	0.0134258	0.0147518	0.0153301	0.017213	0.0124577	0.0124572	0.0140285	0.0215632	0.0136023
cg00152644	0.724769	0.852528	0.816666	0.833487	0.744673	0.80837	0.240372	0.872152	0.830752	0.897078	0.837675	0.66897	0.598075	0.853944	0.830244	0.620457	0.884419	0.865045	0.824289	0.883944	0.378202	0.543263	0.833693	0.817168	0.563102	0.408622	0.56192	0.854857	0.834131	0.560749	0.884373	0.847943	0.10125	0.873094	0.810037	0.534558	0.683867	0.847394	0.769643	0.60507	0.924213	0.683409	0.19231	0.862131	0.516525	0.771968	0.647551	0.931589	0.828877
cg00155167	0.0432084	0.033119	0.0325627	0.045531	0.0498336	0.0464725	0.0534671	0.0505353	0.038587	0.113537	0.0495806	0.0479497	0.0321306	0.0454983	0.0554071	0.0528108	0.0413513	0.0352304	0.0480339	0.0275067	0.0339329	0.034193	0.0557835	0.0423522	0.0483569	0.0486013	0.0336955	0.0447378	0.0379287	0.0632336	0.036632	0.0467403	0.0368648	0.0285459	0.0548725	0.0334795	0.0474133	0.0648876	0.0838685	0.03935	0.131969	0.0683886	0.0341737	0.0605315	0.033774	0.0670437	0.0431926	0.0596354	0.0829153
cg00155485	0.0199307	0.0423068	0.0248111	0.0195423	0.0157152	0.0242598	0.0176916	0.0202308	0.0347771	0.0227609	0.0167065	0.0172945	0.0211201	0.0194744	0.0163935	0.0228078	0.020047	0.013695	0.0220504	0.0241147	0.021219	0.0245603	0.0176956	0.020483	0.0374609	0.0175616	0.019712	0.0206625	0.017789	0.0189798	0.0225485	0.0153782	0.0152801	0.0199958	0.0205531	0.0286075	0.0183511	0.0228013	0.0164547	0.0245487	0.0172225	0.0247808	0.0202245	0.0242847	0.0220031	0.0223265	0.024146	0.0161797	0.0245484
cg00155609	0.0310486	0.0301201	0.0282977	0.0344613	0.0339465	0.0302105	0.0284762	0.0793486	0.0292801	0.0349441	0.0336984	0.0320694	0.0320365	0.0347551	0.0339071	0.0314755	0.0348172	0.0318075	0.0412545	0.059447	0.032592	0.0305196	0.0528132	0.0388059	0.0338818	0.0888174	0.0313793	0.0325128	0.0322793	0.0332549	0.0319987	0.0548569	0.0337064	0.0345478	0.0327488	0.0354479	0.0471675	0.0937601	0.0574599	0.0689371	0.0255616	0.0577201	0.0240946	0.0273299	0.0502131	0.130594	0.0386526	0.0202068	0.0480504
cg00156216	0.0194742	0.0388003	0.0168025	0.00811435	0.0583017	0.0186059	0.0135542	0.00862498	0.0281234	0.0220107	0.0166185	0.0217906	0.0242471	0.00754672	0.0169764	0.00613706	0.00700111	0.0348783	0.0071514	0.0152079	0.0233871	0.0169328	0.0285404	0.0103176	0.0395071	0.00914672	0.0187294	0.00765617	0.0264272	0.0175485	0.0336601	0.00694757	0.0109888	0.0147997	0.0267492	0.0176477	0.265461	0.145074	0.0215412	0.0194607	0.0206513	0.0234405	0.0186472	0.0178075	0.01654	0.0183495	0.0271376	0.0226147	0.0210405
cg00156744	0.0350763	0.034271	0.035358	0.0267582	0.0282411	0.0205394	0.0294471	0.0341949	0.0479667	0.0322408	0.0530418	0.0537289	0.0281205	0.030737	0.0334726	0.0542722	0.037872	0.0418681	0.024656	0.0498311	0.0366916	0.0359898	0.0294396	0.0198356	0.0478449	0.0273555	0.0820017	0.0363366	0.0401759	0.0325393	0.0256953	0.0298606	0.0393303	0.0489648	0.0508994	0.0496184	0.0306708	0.0316652	0.0422565	0.0280687	0.0542163	0.0290443	0.0331851	0.0335118	0.0513337	0.0373752	0.0327687	0.0617525	0.0426991
cg00158308	0.104127	0.787094	0.498228	0.223508	0.53397	0.397289	0.0363182	0.238165	0.0908006	0.549196	0.1879	0.431846	0.701519	0.129577	0.146476	0.0930985	0.231136	0.72403	0.24521	0.0756316	0.0711077	0.413955	0.214892	0.145159	0.481592	0.229535	0.22302	0.117897	0.176038	0.70952	0.0547919	0.123959	0.834056	0.787326	0.442866	0.0604604	0.347481	0.42381	0.766824	0.598176	0.506077	0.338646	0.0604234	0.0565079	0.30941	0.249107	0.63883	0.0638166	0.616652
cg00160914	0.110307	0.0919495	0.226105	0.0924654	0.183609	0.0916322	0.0883374	0.0982615	0.0836319	0.0994652	0.143447	0.125085	0.0982314	0.135387	0.0888971	0.171682	0.11082	0.567328	0.132686	0.0849293	0.150731	0.158496	0.0830975	0.121864	0.0414777	0.0516985	0.114162	0.0854913	0.191244	0.132903	0.111459	0.130161	0.0730758	0.0728973	0.0769744	0.131129	0.134136	0.126	0.23633	0.121612	0.0875704	0.281408	0.0619059	0.0641504	0.106919	0.12898	0.0811312	0.0454834	0.0990636
cg00162401	0.0351713	0.0361342	0.0495407	0.0323609	0.0430196	0.34247	0.0330764	0.0308029	0.0422211	0.0444488	0.0436444	0.0406779	0.0413634	0.0316508	0.0356793	0.0330351	0.0369148	0.0368432	0.0425337	0.034625	0.031992	0.0350404	0.0321188	0.0382931	0.0287834	0.0341133	0.0344126	0.0299598	0.0368169	0.0380847	0.0310842	0.0317817	0.0303108	0.0318634	0.0303157	0.0360181	0.332197	0.0483748	0.0345935	0.0391177	0.02677	0.0294844	0.0345147	0.0185847	0.0508019	0.0456974	0.138535	0.0181662	0.0315715
cg00162643	0.0260071	0.0225592	0.0584345	0.0362882	0.0254098	0.0138181	0.0209823	0.0250254	0.0175773	0.0670181	0.0342361	0.0480487	0.0300077	0.045697	0.0287916	0.0134505	0.0302242	0.0490695	0.0397029	0.0178669	0.0214519	0.0290415	0.0145035	0.0264946	0.0228165	0.0274291	0.0191412	0.0257415	0.0488086	0.0367762	0.0314498	0.0187159	0.0217834	0.0288642	0.0280194	-0.00223108	0.0229148	0.0246791	0.0465177	0.0232285	0.0738103	0.0319136	0.0222258	0.0261641	0.0235147	0.0258507	0.0277604	0.0637384	0.0252821
cg00164898	0.0423528	0.0343164	0.0471178	0.036452	0.0437369	0.0392553	0.0434077	0.0336564	0.0456837	0.0400593	0.0392975	0.0454704	0.0355293	0.0361235	0.0412001	0.0403659	0.0362655	0.0413521	0.0440137	0.037196	0.0365925	0.121787	0.0376786	0.0413557	0.035776	0.0411122	0.046798	0.0393277	0.0412654	0.0509962	0.0462901	0.0328999	0.0438159	0.0376437	0.0337456	0.044186	0.0379597	0.0178757	0.0237014	0.0723129	0.131945	0.0251558	0.0176284	0.0209062	0.0215079	0.0180138	0.143542	0.0219954	0.0560236
cg00165981	0.128388	0.162337	0.136105	0.110577	0.19282	0.114794	0.129944	0.101906	0.0977672	0.119997	0.13151	0.164948	0.111213	0.1028	0.108759	0.148568	0.109388	0.0901695	0.14214	0.132199	0.119706	0.138746	0.0939048	0.106258	0.136027	0.138236	0.0914246	0.0798829	0.109781	0.133119	0.156626	0.0982703	0.190364	0.117588	0.151977	0.156829	0.0887779	0.117086	0.196627	0.134727	0.118348	0.168374	0.0930914	0.159125	0.140918	0.07338	0.0997431	0.114108	0.101688
cg00167504	0.05606	0.0425439	0.0475151	0.0588001	0.0437932	0.0269491	0.0506038	0.0555056	0.0583152	0.063023	0.0828627	0.0598341	0.0405797	0.0576499	0.046989	0.0483104	0.0392707	0.0488523	0.0477791	0.0703752	0.0331174	0.061788	0.0430398	0.0422572	0.0789351	0.117803	0.0460167	0.0320015	0.0573674	0.0255944	0.0398991	0.0440792	0.0493181	0.0462899	0.0291459	0.0430531	0.0377969	0.0425227	0.0441583	0.0376893	0.180268	0.0433422	0.0345441	0.0336906	0.0274796	0.0329731	0.0300462	0.0307345	0.0385005
cg00168082	0.0449096	0.0368118	0.0962196	0.0608916	0.0434208	0.0405945	0.0354803	0.0762992	0.0745601	0.0653662	0.0737811	0.0607204	0.0527152	0.0579506	0.0544449	0.0477502	0.0513366	0.0722951	0.0611988	0.0347212	0.0440197	0.0331391	0.0618523	0.0469304	0.0482947	0.0666584	0.043219	0.0366695	0.0709846	0.0409633	0.0241736	0.0553473	0.0304853	0.0537259	0.0652451	0.0342762	0.0402956	0.0560866	0.054048	0.231119	0.0532593	0.0631419	0.0447841	0.0499209	0.0385163	0.107693	0.0462428	0.0311782	0.0438696
cg00168785	0.199558	0.044875	0.103709	0.0611071	0.0902432	0.194152	0.0601676	0.160202	0.062644	0.0565707	0.20222	0.165248	0.0826623	0.0951393	0.0746203	0.105344	0.116032	0.0730184	0.207471	0.1196	0.194382	0.0663592	0.125754	0.183208	0.0746888	0.0673603	0.129223	0.059503	0.151783	0.0709556	0.0737721	0.177427	0.0565334	0.057291	0.105764	0.085318	0.131979	0.123498	0.0826096	0.189963	0.0736891	0.191887	0.0509896	0.0443317	0.164449	0.195694	0.0419168	0.176423	0.0880157
cg00168942	0.55204	0.629138	0.311359	0.473658	0.762513	0.408406	0.190478	0.485366	0.699713	0.710424	0.536264	0.334212	0.470754	0.630838	0.711712	0.444196	0.470702	0.563807	0.391563	0.512513	0.559235	0.433195	0.443563	0.636199	0.197209	0.380391	0.284993	0.789082	0.533382	0.371611	0.741758	0.425979	0.109086	0.504952	0.486927	0.412136	0.50247	0.463238	0.642136	0.660977	0.486133	0.622317	0.313008	0.643645	0.396847	0.429885	0.624771	0.627651	0.877971
cg00171126	0.0375596	0.0488673	0.0738327	0.0523869	0.0549759	0.0287087	0.0371337	0.0251854	0.0471986	0.0755759	0.0562884	0.0587901	0.0451868	0.0557343	0.0346793	0.0478938	0.0379154	0.052966	0.0355708	0.0394284	0.0303754	0.0307943	0.0343425	0.0317174	0.0317677	0.0305225	0.0298252	0.0320393	0.0600278	0.0367335	0.0302077	0.0393798	0.046158	0.0752322	0.0573211	0.0541563	0.0358264	0.0453298	0.0609205	0.0282995	0.094729	0.050245	0.0417094	0.0427575	0.0308505	0.0390994	0.0473241	0.170415	0.0479422
cg00171161	0.0533056	0.0348945	0.0682116	0.0616016	0.0581953	0.047831	0.0523244	0.0422799	0.0580634	0.0793594	0.0613604	0.0814849	0.0581163	0.0755604	0.0558187	0.0420763	0.0479651	0.0673068	0.0854792	0.056216	0.0656622	0.0692322	0.0459534	0.0431174	0.0433861	0.0444094	0.0502272	0.0524755	0.0563728	0.0457396	0.0555163	0.0484152	0.0457001	0.0824868	0.032187	0.0424505	0.0520185	0.0648565	0.0562976	0.0565053	0.0410689	0.0599948	0.0546759	0.0293716	0.0529113	0.0664413	0.0534718	0.0415072	0.0774713
cg00174500	0.411373	0.623027	0.374618	0.571489	0.411317	0.398015	0.401153	0.655273	0.714855	0.88721	0.611279	0.466433	0.463793	0.564641	0.442597	0.535699	0.641906	0.820751	0.638692	0.720461	0.70057	0.41517	0.632793	0.593988	0.263464	0.495179	0.342555	0.444943	0.637102	0.358553	0.712767	0.621417	0.242976	0.341259	0.431592	0.489737	0.637099	0.504145	0.75646	0.577314	0.451211	0.573434	0.370537	0.532174	0.557089	0.673495	0.520002	0.629909	0.695156
cg00176210	0.435503	0.800953	0.265827	0.399768	0.439941	0.359798	0.263627	0.368014	0.647761	0.276414	0.490221	0.36378	0.308046	0.486053	0.44188	0.471725	0.384293	0.559938	0.451871	0.166657	0.423084	0.150185	0.435653	0.376807	0.564337	0.399913	0.320488	0.458826	0.499026	0.229185	0.477753	0.385865	0.157927	0.0882589	0.516355	0.473985	0.372053	0.366904	0.766071	0.601703	0.550817	0.3976	0.257467	0.326834	0.568966	0.400386	0.258869	0.730037	0.342006
cg00176879	0.866434	0.871777	0.871727	0.873494	0.846756	0.869344	0.774611	0.878179	0.872682	0.8632	0.862002	0.862555	0.877357	0.873171	0.873047	0.866462	0.873804	0.869915	0.874068	0.869559	0.86545	0.872874	0.865086	0.868306	0.850043	0.844621	0.870264	0.868573	0.878246	0.873848	0.869286	0.873392	0.857401	0.866956	0.869941	0.872762	0.834136	0.865731	0.903834	0.87672	0.821456	0.876007	0.807717	0.877653	0.869798	0.885416	0.901106	0.84588	0.709684
cg00177013	0.0692476	0.0945027	0.0778585	0.0682751	0.0637435	0.0671451	0.0640026	0.0859527	0.0819367	0.108832	0.0660553	0.055209	0.153735	0.0423135	0.050077	0.0837995	0.0709489	0.095783	0.0685362	0.0606654	0.0734414	0.0753661	0.0530223	0.115792	0.0598262	0.0886071	0.0557591	0.0600491	0.0691913	0.0476184	0.0936964	0.0586567	0.0909034	0.0533153	0.0571762	0.0488222	0.0698365	0.081912	0.0725348	0.0929152	0.0600946	0.0711791	0.0788814	0.0479555	0.0753719	0.0681485	0.0878634	0.0376602	0.096172
cg00177698	0.0314162	0.0265991	0.0476155	0.0466667	0.0443165	0.0341266	0.0366786	0.033674	0.0276457	0.0567535	0.0379041	0.0422161	0.0356936	0.0323795	0.0281269	0.0320703	0.0431763	0.0309372	0.0342867	0.0336958	0.0302569	0.0323983	0.096855	0.0382208	0.0264087	0.0318153	0.0337266	0.0380664	0.0482401	0.0276177	0.0246002	0.0306065	0.0305851	0.0319611	0.0270391	0.0321664	0.0288548	0.0308954	0.0681876	0.0552451	0.0364631	0.0544545	0.023307	0.0264556	0.0369522	0.051171	0.0425303	0.0308278	0.0400431
cg00177923	0.0286828	0.0367522	0.0279269	0.0297169	0.0313612	0.0375428	0.0303364	0.0356015	0.0332476	0.0403974	0.0334739	0.0277444	0.0351931	0.0218304	0.027794	0.0342469	0.0302035	0.0339407	0.0329692	0.0285788	0.0364611	0.0312675	0.0306859	0.0291503	0.0283086	0.0396544	0.0388246	0.0305338	0.0335567	0.0398887	0.0425979	0.0303925	0.0315062	0.0332984	0.0382727	0.030521	0.0264538	0.0341594	0.0412676	0.0273587	0.0370202	0.0257336	0.0394593	0.0309606	0.0405836	0.033665	0.0301371	0.0249093	0.0412825
cg00180012	0.0320904	0.0405721	0.0777028	0.0456416	0.0438112	0.0302551	0.0443103	0.026967	0.0427804	0.0643485	0.0574915	0.0371686	0.0326228	0.0389721	0.0372725	0.0431378	0.0370655	0.046444	0.0355812	0.0327026	0.0251786	0.0400222	0.0400953	0.0372668	0.0334433	0.035789	0.031901	0.0412983	0.0402292	0.0277465	0.0277059	0.0379352	0.0356993	0.0346061	0.0254854	0.0364755	0.0291283	0.0337006	0.0354069	0.0287854	0.0341855	0.0457866	0.0445211	0.0412579	0.0532754	0.0515297	0.0323039	0.0410911	0.0554926
cg00184884	0.0232328	0.0268324	0.0264652	0.0198538	0.0271163	0.0205125	0.0199302	0.0227572	0.020059	0.02496	0.0228802	0.0245585	0.0258127	0.0160347	0.0185566	0.0226749	0.0202349	0.0278842	0.0366974	0.0224275	0.0163754	0.020087	0.0151047	0.0197077	0.0246592	0.0208425	0.0206094	0.0208546	0.0237192	0.021572	0.0210652	0.0188106	0.0247009	0.0212235	0.021409	0.0222837	0.0222123	0.024211	0.0296127	0.0173731	0.0242646	0.0229066	0.0206428	0.0163697	0.0202001	0.0219162	0.0214028	0.0308382	0.0252912
cg00184893	0.029226	0.0420616	0.0392066	0.0308312	0.0302541	0.058992	0.0384567	0.057526	0.0420445	0.0384567	0.0427311	0.0373429	0.0304947	0.039576	0.0318561	0.104779	0.0391675	0.0366599	0.0493221	0.0301427	0.0509174	0.0383519	0.0585305	0.041409	0.0310824	0.0345423	0.0275497	0.0288666	0.035975	0.0355013	0.0308296	0.0398637	0.0347751	0.0351941	0.0316956	0.0458267	0.0732188	0.0421965	0.0255323	0.0830757	0.0401758	0.046453	0.0206727	0.0230966	0.0317815	0.0728494	0.0328193	0.0310091	0.0384087
cg00185839	0.0240705	0.0226702	0.031637	0.0242049	0.0267687	0.0259068	0.0218892	0.0224729	0.0290343	0.0311205	0.0240432	0.0269015	0.0244502	0.0228988	0.0254639	0.0243783	0.0244653	0.0271799	0.0252832	0.0271026	0.024851	0.0234291	0.0220319	0.0246835	0.0249281	0.0287631	0.0243982	0.0258147	0.0253822	0.0301358	0.0262136	0.0246514	0.0244685	0.0236295	0.0218287	0.0238167	0.026064	0.0251504	0.0365528	0.0236186	0.0181206	0.0292295	0.026064	0.0204109	0.0483788	0.0299548	0.0236462	0.028363	0.0275761
cg00186141	0.0539088	0.0525132	0.0454728	0.0502308	0.0538542	0.0553753	0.0474604	0.0565341	0.053851	0.0505663	0.0519321	0.0500973	0.0506067	0.0409536	0.0499048	0.0571665	0.0459379	0.0510848	0.0464409	0.04926	0.0537657	0.0502347	0.0497496	0.0469213	0.789217	0.0503065	0.0504315	0.0481086	0.0490266	0.0512621	0.0617885	0.0457892	0.0454841	0.0433399	0.0497754	0.0509006	0.0316364	0.0367006	0.0386006	0.490117	0.28487	0.0371475	0.0368161	0.0274024	0.0472476	0.0360503	0.0227519	0.0374894	0.0459237
cg00186701	0.668017	0.94056	0.685496	0.320184	0.365802	0.245048	0.219826	0.410816	0.140243	0.195773	0.514693	0.528802	0.57117	0.393061	0.391607	0.833292	0.41025	0.865009	0.356544	0.453176	0.560249	0.343945	0.534626	0.549943	0.613869	0.363489	0.360621	0.389866	0.505402	0.192475	0.441699	0.430549	0.378026	0.826544	0.793077	0.65996	0.441344	0.478362	0.509756	0.353899	0.469457	0.556858	0.317465	0.178524	0.360407	0.483141	0.7688	0.635324	0.20505
cg00186954	0.788262	0.855078	0.777715	0.849382	0.519752	0.416724	0.619308	0.884262	0.411092	0.895249	0.894612	0.790838	0.839936	0.828951	0.670341	0.801989	0.878827	0.934469	0.81551	0.785012	0.632559	0.680688	0.750494	0.900838	0.931678	0.917059	0.452306	0.657314	0.821564	0.713435	0.824606	0.856277	0.86825	0.368055	0.739017	0.882938	0.788691	0.857084	0.873425	0.908756	0.804514	0.76113	0.564047	0.689452	0.807404	0.912907	0.924562	0.377575	0.508988
cg00187380	0.0806475	0.041156	0.0940352	0.218862	0.0612481	0.0776031	0.0377301	0.195728	0.0671402	0.0493366	0.112625	0.0692632	0.0541241	0.0791288	0.0790296	0.0599998	0.0675139	0.0367609	0.190844	0.0439248	0.134419	0.0411845	0.243282	0.106067	0.0395056	0.0638863	0.0452336	0.0483667	0.167807	0.046752	0.0427939	0.165621	0.0287454	0.036574	0.102833	0.0653146	0.135056	0.130499	0.0391157	0.303652	0.0695773	0.128541	0.0998741	0.0293694	0.064314	0.193541	0.0454441	0.0346094	0.058556
cg00187686	0.635274	0.331396	0.599508	0.437499	0.243731	0.777155	0.239464	0.464812	0.319262	0.286994	0.593359	0.43646	0.292457	0.714717	0.903366	0.26527	0.477923	0.114546	0.2903	0.376254	0.330416	0.10674	0.471547	0.699829	0.179231	0.410101	0.366834	0.907465	0.532778	0.388853	0.283233	0.518608	0.114744	0.422133	0.382027	0.482809	0.488026	0.375135	0.167024	0.32605	0.580627	0.46508	0.127049	0.542845	0.584549	0.440789	0.25608	0.242165	0.430389
cg00197381	0.0372933	0.0158408	0.0274312	0.0279745	0.0283162	0.0334231	0.0381112	0.0357911	0.0637917	0.0323356	0.0274001	0.0222223	0.037227	0.0212797	0.0368937	0.0277409	0.0245688	0.030798	0.0359169	0.0265002	0.0372032	0.0212138	0.0328822	0.0240928	0.0318539	0.0270338	0.0234049	0.031583	0.0242402	0.0341725	0.0407709	0.0297268	0.025355	0.0255989	0.0342897	0.0281562	0.0278977	0.02515	0.0391061	0.0191792	0.0209986	0.0271847	0.0295505	0.0264619	0.0345785	0.0357722	0.0268739	0.0230869	0.0301314
cg00197641	0.0475781	0.0594087	0.0524496	0.0420523	0.0568277	0.0687824	0.0533387	0.0605547	0.037627	0.064705	0.0743672	0.040549	0.0356305	0.0421759	0.0694191	0.036837	0.0497868	0.0561063	0.0560785	0.0436481	0.0463181	0.0791839	0.0598822	0.0565491	0.0392095	0.0367632	0.0525329	0.04758	0.0495719	0.0640481	0.063553	0.0469689	0.0804254	0.0415798	0.0339861	0.039563	0.0498113	0.0481333	0.066767	0.042824	0.0392006	0.114681	0.0470502	0.0493869	0.0516468	0.0573601	0.0438197	0.0553406	0.0662658
cg00199549	0.73642	0.327737	0.493618	0.749806	0.648301	0.545815	0.953903	0.852263	0.875987	0.930692	0.806927	0.908986	0.551331	0.911861	0.89835	0.941895	0.872345	0.919251	0.804002	0.356828	0.454039	0.66385	0.789728	0.831098	0.89737	0.893512	0.411368	0.939339	0.759101	0.948507	0.951373	0.839641	0.251721	0.94439	0.905027	0.759459	0.654269	0.788664	0.928379	0.870066	0.926575	0.851374	0.30667	0.356179	0.939854	0.627639	0.935143	0.946595	0.95626
cg00200063	0.0244857	0.0182937	0.0263295	0.0188572	0.0323337	0.0499175	0.038053	0.0247951	0.0284321	0.0347192	0.0273472	0.0273631	0.024675	0.0144691	0.0286457	0.0353151	0.0259545	0.0118076	0.0250478	0.0342284	0.0174687	0.0229882	0.0246294	0.0205442	0.0225197	0.0282499	0.0271905	0.0220532	0.0311421	0.0182432	0.0332928	0.0221555	0.0358378	0.0352329	0.0423673	0.0285341	0.0236308	0.0219158	0.0419516	0.0217265	0.0363355	0.0286275	0.0273098	0.0224453	0.0314342	0.0307947	0.029224	0.0370919	0.0288063
cg00201234	0.364361	0.634977	0.428929	0.281255	0.371979	0.410504	0.431944	0.299952	0.515112	0.554126	0.374851	0.377452	0.394704	0.281939	0.37721	0.403839	0.283777	0.482182	0.278849	0.423993	0.0844208	0.026962	0.392312	0.349239	0.50654	0.522945	0.392074	0.129261	0.294712	0.444833	0.394543	0.249981	0.403921	0.48476	0.433192	0.428242	0.243294	0.348356	0.500017	0.388344	0.419961	0.369732	0.255641	0.346258	0.316226	0.237388	0.466232	0.557462	0.256967
cg00202702	0.0449394	0.0468464	0.0443537	0.0844568	0.0513989	0.0436053	0.0565786	0.0830045	0.0586919	0.0521863	0.0604574	0.0533507	0.0435514	0.0453321	0.0469839	0.0483497	0.0622582	0.0448429	0.0982749	0.0453558	0.0449245	0.0444883	0.0824232	0.04317	0.468651	0.0479776	0.0473565	0.0398144	0.0784567	0.0466023	0.0471697	0.0565259	0.0442192	0.0406956	0.043968	0.0427776	0.0546941	0.0917654	0.0246009	0.281511	0.0617156	0.0515182	0.0556591	0.0312956	0.039195	0.149229	0.413443	0.0399911	0.0421318
cg00206052	0.0211519	0.031074	0.024146	0.0214498	0.0304032	0.0258365	0.0218824	0.0244761	0.0340812	0.0286978	0.02638	0.0373651	0.0311426	0.0247598	0.0244902	0.0211825	0.0225514	0.0214999	0.0279894	0.0231905	0.0318775	0.0260381	0.0315299	0.0190251	0.0249957	0.0214507	0.0322146	0.0253441	0.0235099	0.0254431	0.0468858	0.0172952	0.0360212	0.02266	0.0367461	0.039187	0.0218662	0.0317809	0.0369699	0.0250367	0.0908097	0.0258219	0.0257608	0.0266422	0.0302929	0.0287822	0.0231056	0.028806	0.0324142
cg00207534	0.0183193	0.0157787	0.0289891	0.0212565	0.0225163	0.0135375	0.0157979	0.0169418	0.0173158	0.0354752	0.0249196	0.0246731	0.0195608	0.0196316	0.0192314	0.0202499	0.0185886	0.0229542	0.0211751	0.0191971	0.017937	0.0155674	0.0165511	0.0192214	0.0224485	0.0175227	0.0172782	0.0173188	0.0236595	0.018081	0.0160286	0.0170744	0.0182872	0.0168191	0.0165783	0.0183092	0.0179455	0.0174948	0.0148175	0.0205436	0.0208137	0.021913	0.0259091	0.0220988	0.0191128	0.0146965	0.0185252	0.0274425	0.0171578
cg00208830	0.519113	0.313265	0.219968	0.498099	0.315801	0.466638	0.365344	0.642516	0.54153	0.849165	0.533758	0.520968	0.312943	0.707181	0.644166	0.475701	0.630955	0.15401	0.565548	0.331714	0.3845	0.318475	0.53012	0.54636	0.134577	0.33417	0.347747	0.736891	0.529369	0.504024	0.443318	0.615981	0.0876597	0.147701	0.413225	0.440896	0.576305	0.45511	0.345941	0.379523	0.320024	0.536583	0.137904	0.355106	0.475024	0.573355	0.364129	0.207752	0.637794
cg00208967	0.291615	0.14678	0.529128	0.239964	0.25879	0.195189	0.158302	0.27127	0.170703	1.04021	0.366719	0.201763	0.197724	0.289088	0.23674	0.631843	0.361329	0.918436	0.324527	0.727012	0.179845	0.158273	0.359942	0.378667	1.04724	0.279791	0.170973	0.237278	0.305874	0.821482	0.621785	0.33881	0.161366	0.132363	0.446961	0.382354	0.240381	0.472773	0.472984	0.604253	0.649611	0.601946	0.115907	0.167334	0.283077	0.315936	0.781515	0.076102	0.657519
cg00209066	0.754253	0.871709	0.873661	0.824829	0.788374	0.93007	0.917808	0.924637	0.717714	0.942236	0.921243	0.941302	0.883694	0.7969	0.548128	0.890881	0.9144	0.938381	0.903839	0.913159	0.912283	0.934608	0.906576	0.914438	0.939219	0.918873	0.792256	0.634913	0.891333	0.907339	0.902304	0.91138	0.916581	0.895547	0.895325	0.938134	0.897678	0.921801	0.932214	0.887723	0.774419	0.922217	0.810098	0.827526	0.871277	0.92769	0.87537	0.66317	0.860886
cg00209951	0.0386654	0.0311893	0.040447	0.0456352	0.0651005	0.000511723	0.0667376	0.0353685	0.0649369	0.0831838	0.0409068	0.137634	0.0535282	0.0712469	0.0633775	0.515964	0.0744215	0.0371074	0.0586256	0.0462666	0.0275643	0.0306812	0.0501768	0.0407782	0.109139	0.0448435	0.0439749	0.049488	0.0493214	0.0407859	0.0424875	0.0611905	0.0424677	0.0311362	0.0596193	0.0390873	0.0307155	0.033628	0.0357587	0.396864	0.175847	0.0360058	0.0259143	0.0241082	0.0309067	0.0334986	0.5149	0.0337458	0.0271991
cg00210842	0.026237	0.0349823	0.0201487	0.0295321	0.0210777	0.0171398	0.0429128	0.0209635	0.0280967	0.0181385	0.0237102	0.0152774	0.0142971	0.0415445	0.0199143	0.03539	0.0154706	0.0244511	0.0308405	0.0429598	0.0397652	0.0304554	0.0231576	0.0277771	0.0181126	0.017551	0.0240805	0.0203194	0.0214781	0.0308212	0.0227531	0.0248524	0.0258712	0.0395489	0.0394808	0.0299219	0.0229005	0.0271516	0.0313132	0.02201	0.0205623	0.027288	0.0248875	0.0247323	0.030656	0.0277339	0.0253112	0.0253717	0.030259
cg00211661	0.0673904	0.052872	0.715081	0.0496742	0.604234	0.0558496	0.112618	0.0485746	0.0608513	0.053833	0.0524221	0.054713	0.0620894	0.0522182	0.0530781	0.215844	0.0479225	0.0554407	0.0476104	0.0497254	0.0798805	0.0541482	0.0552665	0.0472097	0.0525956	0.0542563	0.216715	0.0514086	0.0512371	0.0513138	0.0559436	0.0483409	0.0544147	0.389362	0.0684511	0.0505882	0.0272525	0.0278972	0.0557999	0.029403	0.0282759	0.0420885	0.0238954	0.121967	0.0450349	0.0315002	0.0247383	0.0248184	0.0233946
cg00213044	0.589689	0.393316	0.669623	0.618982	0.392947	0.509605	0.283859	0.68373	0.537673	0.570565	0.65581	0.601363	0.581381	0.751928	0.728664	0.658663	0.701961	0.697552	0.587567	0.757762	0.607289	0.459806	0.655262	0.673536	0.703582	0.659778	0.519449	0.777003	0.652683	0.468825	0.783209	0.645916	0.38587	0.576724	0.516916	0.46918	0.623029	0.619489	0.838679	0.480652	0.74268	0.640278	0.414178	0.633189	0.56213	0.629136	0.653712	0.701833	0.794899
cg00215066	0.907844	0.910598	0.925125	0.892959	0.858032	0.931566	0.896472	0.913578	0.923237	0.928842	0.904819	0.926402	0.931255	0.931926	0.915644	0.936628	0.93607	0.932597	0.930686	0.921065	0.925845	0.934418	0.899021	0.897413	0.938986	0.930555	0.843092	0.923515	0.905707	0.92729	0.930506	0.920831	0.925769	0.937073	0.92388	0.929455	0.906851	0.936601	0.900078	0.909773	0.905479	0.924066	0.913303	0.891582	0.942646	0.878242	0.924581	0.762149	0.932344
cg00216361	0.0582646	0.061853	0.0649019	0.0653251	0.0647841	0.271323	0.0663955	0.0691887	0.0597191	0.0623251	0.0702125	0.0812516	0.077624	0.0548937	0.0612266	0.052744	0.0549359	0.409654	0.0603843	0.386569	0.0549669	0.0512075	0.0933891	0.106665	0.237055	0.0611544	0.231489	0.0484258	0.0710003	0.0504153	0.0516453	0.0675474	0.0465952	0.445561	0.0704465	0.188753	0.0526013	0.0890382	0.378068	0.11621	0.030619	0.0525716	0.0445997	0.057174	0.0406213	0.0812726	0.392051	0.0215399	0.0913089
cg00216758	0.0616806	0.0646801	0.0619244	0.0565387	0.0691621	0.0651136	0.0558973	0.0698781	0.103234	0.0633671	0.068121	0.0588909	0.0675164	0.078525	0.0531539	0.0537764	0.0570622	0.0545245	0.0524287	0.04915	0.0636785	0.0612599	0.0550434	0.0540241	0.0481071	0.0667418	0.0500356	0.0605403	0.0566453	0.0633595	0.0583975	0.057776	0.0582131	0.0524067	0.0802249	0.0678406	0.0659557	0.0505122	0.0780222	0.0499819	0.0704069	0.059728	0.0643537	0.0509522	0.0563621	0.075645	0.0671095	0.0882205	0.0646553
cg00217795	0.544499	0.619271	0.484753	0.60571	0.448677	0.701234	0.313209	0.654464	0.668562	0.101382	0.601094	0.523238	0.467921	0.515771	0.730489	0.854994	0.644388	0.908454	0.646979	0.866797	0.308702	0.371063	0.698745	0.604618	0.857766	0.70673	0.260589	0.605099	0.714948	0.561196	0.556082	0.577241	0.671055	0.843276	0.805934	0.643343	0.48882	0.652524	0.926415	0.692096	0.854099	0.661891	0.350811	0.732734	0.368226	0.634978	0.813083	0.814586	0.367381
cg00221494	0.252982	0.311509	0.072137	0.218934	0.125785	0.750471	0.102144	0.310359	0.225132	0.402439	0.220027	0.189815	0.129387	0.221179	0.277449	0.158015	0.214558	0.0987346	0.285512	0.0635193	0.121446	0.0516861	0.248327	0.175977	0.055909	0.172385	0.157892	0.33584	0.256013	0.634753	0.171773	0.223583	0.0688457	0.0719818	0.25542	0.644882	0.155516	0.277171	0.620552	0.512136	0.416619	0.107335	0.0939382	0.0941047	0.487419	0.31167	0.179437	0.298576	0.182135
cg00223186	0.0195493	0.00436022	0.044573	0.0314477	0.0460131	0.0186992	0.0150318	0.0285845	0.0281349	0.0435242	0.037816	0.0652725	0.0147929	0.0628993	0.0436317	0.0218751	0.0313398	0.0333001	0.0472386	0.0399059	0.0103691	0.00610029	0.0204925	0.0261126	0.0443964	0.0183643	0.028381	0.0218443	0.0465843	0.0199541	0.015517	0.0323064	0.0197124	0.0231092	0.0248772	0.0259901	0.0225507	0.0257405	0.0381913	0.0237803	0.0473047	0.0345071	0.0302211	0.025145	0.0288696	0.0264562	0.030993	0.0587456	0.0314201
cg00223950	0.0472699	0.0497757	0.056966	0.0448672	0.0515259	0.0384672	0.0408083	0.0449631	0.0498944	0.0544822	0.0551995	0.0423253	0.0367965	0.0449335	0.0484322	0.0390923	0.0382912	0.0514298	0.0406979	0.0461521	0.0638489	0.0547593	0.0532161	0.0497672	0.0669426	0.0443481	0.0577928	0.049704	0.0553393	0.032288	0.0611128	0.0523943	0.0535883	0.0435061	0.0301124	0.0566242	0.0418993	0.0712561	0.0515509	0.046612	0.0510321	0.0418922	0.0510759	0.0432378	0.0490656	0.0502095	0.0463918	0.043692	0.0517486
cg00224234	0.039053	0.0629202	0.0438142	0.0340395	0.0402023	0.0382387	0.0383298	0.04513	0.0490964	0.0560527	0.0484581	0.0470476	0.0445209	0.0378646	0.043608	0.0430697	0.0377957	0.0408472	0.04321	0.0392228	0.039581	0.0487874	0.0328265	0.0427031	0.0366279	0.0396967	0.0408234	0.0408257	0.0412292	0.0397712	0.045249	0.0447798	0.0382562	0.0449139	0.0463716	0.0373651	0.0522477	0.0338732	0.0389746	0.0374061	0.0464026	0.0558145	0.0402388	0.0339484	0.0314165	0.0525957	0.0629509	0.0432728	0.0573046
cg00226923	0.741673	0.872535	0.650049	0.654216	0.731744	0.706152	0.696079	0.751398	0.838325	0.905557	0.67461	0.786514	0.812388	0.742775	0.655472	0.758167	0.813447	0.902456	0.68702	0.859005	0.763316	0.804238	0.679969	0.722558	0.904103	0.767641	0.811996	0.68423	0.651021	0.820954	0.878438	0.702161	0.731374	0.8397	0.757098	0.779504	0.684085	0.692903	0.857129	0.750617	0.802929	0.541642	0.622597	0.701013	0.803362	0.575157	0.817712	0.795912	0.829873
cg00228799	0.0483402	0.0697677	0.0357175	0.0397015	0.0348027	0.0589693	0.034362	0.0688053	0.0602576	0.0505102	0.0538587	0.0436193	0.0495997	0.0696017	0.0483771	0.0475949	0.0432107	0.0615496	0.0479305	0.039333	0.0566182	0.036647	0.0437514	0.0376471	0.0442317	0.0635127	0.0397249	0.0536317	0.0397223	0.0422808	0.0268253	0.0319712	0.0425903	0.0401587	0.118177	0.0528999	0.0247687	0.0369868	0.0220077	0.0260643	0.0298744	0.036337	0.0347064	0.0286607	0.0328285	0.0318843	0.031392	0.0258604	0.0363661
cg00230271	0.0322298	0.0215234	0.0340853	0.043799	0.0338736	0.0359345	0.0476641	0.0302351	0.068731	0.0404867	0.0265845	0.0389797	0.0244752	0.0392236	0.0307975	0.0303971	0.0418575	0.0431386	0.0914348	0.0422126	0.0330352	0.0233904	0.0280308	0.0248691	0.0357913	0.0201642	0.0287464	0.0333451	0.0271385	0.0278421	0.0186811	0.022717	0.0302769	0.0317831	0.0563326	0.0801159	0.0263518	0.0445534	0.0573573	0.0309403	0.0392941	0.0406028	0.034532	0.0395332	0.0299748	0.0334997	0.0385215	0.0551774	0.0332281
cg00230368	0.0379973	0.0427526	0.0354936	0.0307769	0.0398096	0.0445414	0.0303816	0.0338293	0.0721221	0.0332408	0.0504723	0.0244148	0.0291594	0.0235038	0.0301484	0.0404507	0.032694	0.0274288	0.0338766	0.0341412	0.0557203	0.0412124	0.0405787	0.0303444	0.053562	0.0377868	0.0352303	0.0301232	0.0453243	0.0499359	0.0477192	0.0369299	0.0422704	0.031983	0.0358749	0.0438286	0.0325921	0.032697	0.0408153	0.0361922	0.0325103	0.0437817	0.0453627	0.0298594	0.0373076	0.0679452	0.0412181	0.0213585	0.0484292
cg00230502	0.164339	0.451175	0.330651	0.139424	0.271119	0.243011	0.118344	0.1497	0.15656	1.10901	0.166332	0.148891	0.377839	0.165784	0.162551	0.398421	0.154998	0.802985	0.150515	0.655153	0.132759	0.136715	0.159355	0.247119	0.537974	0.137157	0.137087	0.198141	0.159355	0.130702	0.14123	0.157126	0.123629	0.128962	0.137866	0.14479	0.1377	0.320995	0.495879	0.464807	0.287729	0.196673	0.0780472	0.103727	0.134159	0.216905	0.345914	0.0757931	0.16626
cg00231140	0.0422807	0.047346	0.0478635	0.0610585	0.0462813	0.0386128	0.0420558	0.0770764	0.0420189	0.0515159	0.0782597	0.0458581	0.0438695	0.0406492	0.0422259	0.0465849	0.0506065	0.0608087	0.0661971	0.0424089	0.0419219	0.0481281	0.0556207	0.0462499	0.0456447	0.0445176	0.402117	0.0445433	0.0558541	0.0474166	0.0438429	0.0619498	0.0438444	0.0463224	0.0451481	0.0437445	0.0430545	0.0534278	0.0478544	0.0265527	0.0353128	0.03822	0.0368393	0.0243055	0.0395056	0.0674907	0.0443649	0.0289929	0.0509767
cg00231644	0.0682238	0.413235	0.394473	0.0858017	0.0698193	0.144737	0.0558037	0.17589	0.186557	0.166914	0.1031	0.186812	0.0794827	0.184989	0.104829	0.107658	0.177132	0.0725772	0.234196	0.0747886	0.0522187	0.0401624	0.0504757	0.151078	0.0367385	0.58225	0.137234	0.0579961	0.116381	0.430291	0.268247	0.181932	0.152962	0.102865	0.183065	0.422056	0.0793095	0.0869517	0.100686	0.283479	0.122086	0.13225	0.0643772	0.0520792	0.111316	0.0852597	0.131309	0.164564	0.256706
cg00231920	0.0634068	0.0685256	0.0488119	0.0559329	0.0616148	0.0533282	0.0686829	0.0672868	0.0569062	0.0696711	0.0566553	0.0499127	0.0515528	0.0635249	0.0598674	0.0592109	0.0501338	0.0446743	0.0610553	0.0685793	0.0914042	0.0532288	0.110748	0.0552501	0.0764814	0.0737834	0.0592072	0.047124	0.0493285	0.0499102	0.0671235	0.0493216	0.0753372	0.0655947	0.095923	0.0564925	0.0591041	0.069239	0.0742384	0.0729471	0.056221	0.0860591	0.0590684	0.0569212	0.0670044	0.0601165	0.0702026	0.0472547	0.0668441
cg00233307	0.331017	0.0732081	0.352415	0.129665	0.15114	0.0885479	0.302016	0.167461	0.304798	0.736139	0.241734	0.416638	0.350916	0.131121	0.215888	0.374128	0.130164	0.209582	0.145869	0.100867	0.136247	0.457593	0.253842	0.302416	0.740186	0.500571	0.0762782	0.16813	0.124429	0.443927	0.380922	0.189529	0.606426	0.337786	0.447295	0.0743699	0.154491	0.383129	0.724846	0.398636	0.33521	0.28856	0.0890532	0.0586792	0.431292	0.111228	0.276125	0.217593	0.439103
cg00234616	0.25217	0.0290086	0.173459	0.35762	0.475027	0.356503	0.108971	0.360291	0.308254	0.0288783	0.293379	0.227459	0.117952	0.246383	0.210194	0.517782	0.307989	0.501835	0.406769	0.465802	0.230846	0.0434389	0.370834	0.328919	0.0470457	0.210038	0.233835	0.111174	0.377099	0.16441	0.121341	0.310929	0.0932157	0.475059	0.350914	0.334701	0.274167	0.403152	0.685452	0.517326	0.321104	0.385872	0.194772	0.0992887	0.283491	0.436458	0.594506	0.124944	0.138061
cg00236832	0.0850722	0.0408127	0.0790784	0.0527982	0.575351	0.049324	0.0464108	0.0863258	0.0440374	0.0473791	0.0695748	0.0889256	0.0748551	0.0754264	0.0525904	0.0920269	0.073576	0.0549576	0.0635564	0.0557826	0.0953871	0.0333123	0.0773424	0.0693142	0.0573961	0.0719496	0.0875659	0.0597124	0.0944248	0.0837604	0.0453636	0.0704571	0.0449368	0.043818	0.139167	0.0448445	0.0603214	0.0629285	0.0357874	0.224369	0.0588251	0.0755692	0.125358	0.0341468	0.0624831	0.136431	0.0361057	0.0276094	0.050122
cg00237010	0.523877	0.786544	0.775261	0.771709	0.851568	0.862453	0.554647	0.879144	0.711596	0.977116	0.687703	0.501612	0.74677	0.760879	0.741547	0.869566	0.800106	0.980314	0.803979	0.726041	0.530369	0.572892	0.787941	0.703054	0.779028	0.795333	0.44814	0.925473	0.75118	0.84032	0.804747	0.83229	0.484654	0.409045	0.48703	0.801137	0.621206	0.765959	0.794391	0.79047	0.90702	0.632392	0.755939	0.711123	0.883334	0.78137	0.890767	0.814742	0.461664
cg00239071	0.87245	0.874195	0.897355	0.861173	0.824992	0.885149	0.657693	0.912206	0.847144	0.92183	0.883102	0.898644	0.904386	0.922486	0.877058	0.907929	0.894354	0.893931	0.867613	0.896096	0.838158	0.873938	0.893601	0.897892	0.915903	0.84205	0.897127	0.920556	0.894944	0.902591	0.946251	0.888012	0.849133	0.914161	0.879946	0.879963	0.89127	0.875735	0.901937	0.75941	0.898108	0.878168	0.84341	0.908327	0.887699	0.855449	0.679369	0.899491	0.932392
cg00239685	0.0593924	0.0275687	0.0265404	0.0677714	0.0410437	0.0426916	0.0379722	0.108172	0.0845429	0.0182166	0.0465288	0.0816342	0.033693	0.059631	0.0302624	0.0355477	0.0572995	0.0348614	0.138145	0.019628	0.0674398	0.0209236	0.104238	0.0443012	0.0363686	0.0239723	0.0323649	0.0200248	0.0803454	0.0322313	0.024416	0.102573	0.0289128	0.0153123	0.0390076	0.0459093	0.0432619	0.072538	0.0462542	0.105006	0.0445455	0.0775222	0.0380511	0.0395865	0.064255	0.143193	0.0467595	0.0418237	0.033966
cg00240432	0.182698	0.163799	0.747615	0.173507	0.703945	0.663808	0.528651	0.183528	0.166423	0.172458	0.260468	0.561061	0.717831	0.172054	0.314238	0.643384	0.183303	0.856838	0.193384	0.774853	0.164456	0.469807	0.347803	0.395343	0.953066	0.42545	0.71665	0.164875	0.201644	0.784356	0.612255	0.18155	0.819244	0.883975	0.487561	0.597698	0.454921	0.298358	0.798771	0.571202	0.64308	0.427973	0.294904	0.545741	0.0975406	0.172325	0.706406	0.791955	0.632546
cg00241355	0.0496809	0.0375928	0.0296032	0.0317101	0.0421614	0.04688	0.0328563	0.0309453	0.074278	0.0471062	0.0292469	0.0412267	0.032238	0.0260212	0.0361777	0.0764053	0.0324584	0.0371939	0.0505796	0.0330602	0.035973	0.0302415	0.0477103	0.0503789	0.0481699	0.0516798	0.0404114	0.0433014	0.0401621	0.0429857	0.0439862	0.0318731	0.0617659	0.0408399	0.0389775	0.0586625	0.0433844	0.0231459	0.0636626	0.0317128	0.0375804	0.0672924	0.0299927	0.033833	0.050992	0.0541824	0.0348129	0.0303111	0.0732331
cg00243313	0.0078778	-0.00475672	0.46864	0.258718	0.536234	0.433487	0.386075	0.221008	0.0220255	0.00423058	0.251254	0.539044	0.626337	0.0616597	0.376915	0.622252	0.15798	0.736471	0.260432	0.678808	0.0636329	0.300047	0.279381	0.311332	0.762207	0.471527	0.523875	0.0193729	0.193737	0.639818	0.443167	0.178761	0.127522	0.517749	0.25901	0.374208	0.471885	0.372022	0.788735	0.47754	0.363828	0.440307	0.0616522	0.0186963	0.0498351	0.248889	0.563782	0.0632858	0.0989351
cg00247489	0.0670311	0.0690847	0.753339	0.0661573	0.0655996	0.0654803	0.0636693	0.0647654	0.0663333	0.0670054	0.0709536	0.217682	0.0656921	0.0647602	0.0671114	0.0655514	0.0635583	0.592321	0.064088	0.0648945	0.0642855	0.0660755	0.0641632	0.067101	0.907417	0.0654207	0.503645	0.0717945	0.0658646	0.751556	0.0663278	0.0639066	0.0648977	0.0628243	0.125442	0.0681272	0.0137653	0.314376	0.0538054	0.479688	0.223678	0.147219	0.0216541	0.0111749	0.0129982	0.0154795	0.521385	0.0169554	0.0178801
cg00250430	0.621233	0.0567236	0.744632	0.345937	0.784621	0.717248	0.543703	0.369701	0.429125	0.466826	0.429334	0.661354	0.758658	0.245984	0.545183	0.498549	0.267846	0.870886	0.306552	0.86308	0.599644	0.61741	0.47211	0.503875	0.914094	0.716098	0.514364	0.151065	0.274373	0.807909	0.65813	0.302629	0.509353	0.895061	0.788592	0.521752	0.549683	0.496898	0.919642	0.508214	0.699579	0.475744	0.285814	0.775822	0.533775	0.415379	0.729164	0.696778	0.670559
cg00253200	0.0306862	0.0322797	0.030303	0.0365484	0.0387564	0.0353454	0.0376158	0.0380871	0.0331241	0.0341312	0.0403323	0.0327062	0.0262503	0.0389368	0.0367189	0.0432455	0.0335094	0.031211	0.0330457	0.0315512	0.0270391	0.0338601	0.0378347	0.0327787	0.0341222	0.0306601	0.0322012	0.0283292	0.0332756	0.0274855	0.0350698	0.0323315	0.0322519	0.0309416	0.0263427	0.032653	0.0314347	0.0349787	0.0425131	0.044635	0.0282831	0.0335043	0.0279846	0.0210607	0.033185	0.0624791	0.0275214	0.0251299	0.0329484
cg00256074	0.838635	0.899919	0.751653	0.873043	0.832082	0.934863	0.521364	0.9031	0.917583	0.858022	0.850891	0.853586	0.840466	0.878191	0.910457	0.897229	0.900951	0.952261	0.889927	0.908569	0.917603	0.932472	0.934488	0.864585	0.943011	0.745209	0.584949	0.900508	0.884254	0.93919	0.920167	0.884374	0.754053	0.5867	0.859039	0.950179	0.866765	0.733527	0.921381	0.933556	0.890312	0.929857	0.74769	0.915945	0.923419	0.925725	0.92366	0.844523	0.948887
cg00256166	0.0235102	0.0432773	0.0451269	0.0338878	0.0263054	0.0266955	0.0342232	0.0403509	0.0566224	0.0335534	0.0323763	0.0325491	0.0298311	0.0305004	0.0292853	0.0274173	0.0341083	0.035333	0.0298673	0.0225058	0.0228394	0.0341874	0.0317603	0.0338677	0.0281426	0.0281592	0.031787	0.0244452	0.0316076	0.0336166	0.033064	0.0309097	0.0204886	0.0297976	0.0317988	0.0276167	0.0295257	0.0332793	0.0291197	0.0320507	0.0165709	0.0452486	0.0350654	0.0280909	0.0511302	0.0329375	0.037007	0.0267566	0.0430278
cg00256281	0.0518343	0.0482615	0.100523	0.0550616	0.0581185	0.0480507	0.0926706	0.0509754	0.067709	0.0734787	0.061308	0.069101	0.0522962	0.0470028	0.0504048	0.0525166	0.0552195	0.0587404	0.0573854	0.0508266	0.0686924	0.0557217	0.0490026	0.0603483	0.0541241	0.0569012	0.0523858	0.0513895	0.0688366	0.0544	0.0529882	0.0629826	0.0508004	0.0525128	0.0530722	0.0514599	0.026887	0.0383682	0.0387585	0.0314504	0.0326612	0.0374087	0.0373589	0.0345549	0.0416132	0.0338058	0.0925066	0.0382169	0.0696082
cg00259755	0.0582706	0.0071131	0.0318107	0.123173	0.294095	0.304761	0.0729166	0.2088	0.0698585	-0.0312292	0.0556724	0.0187242	0.0427665	0.0305617	0.131973	0.331668	0.0808502	0.138195	0.257057	3.93e-05	0.106967	-0.00233824	0.293201	0.0754701	0.222095	0.0786805	0.0591514	0.226838	0.214784	-0.0048113	0.00317946	0.143519	0.0292318	0.104043	0.113434	0.176915	0.0994124	0.143735	0.035275	0.501937	0.0370686	0.048217	0.0382381	0.129744	0.161787	0.305723	0.375152	0.0214251	0.0764623
cg00261552	0.0308973	0.0379137	0.0273647	0.0220971	0.0313838	0.0423797	0.0337327	0.0272104	0.040515	0.0262789	0.030443	0.0277837	0.0360434	0.0189046	0.0270283	0.044532	0.0218401	0.0251525	0.0322043	0.0212023	0.0349517	0.0252299	0.0325377	0.0250841	0.0235068	0.0317424	0.0323139	0.0262326	0.0224645	0.0321884	0.0457043	0.0290472	0.0499471	0.0282265	0.0271648	0.0217045	0.0257513	0.0343361	0.0258511	0.0275738	0.0184849	0.0346742	0.0325274	0.0345241	0.0366807	0.04261	0.0320998	0.0318531	0.034616
cg00261781	-0.0158052	-0.018051	-0.020453	0.240899	-0.00267146	0.0119762	-0.0211037	0.234717	0.0116092	-0.0187737	0.0396183	-0.0204381	-0.0199697	0.0174104	0.0628528	-0.0177478	0.133135	-0.00151154	0.283022	-0.0189462	0.0153774	-0.0216811	0.234779	0.0738412	-0.0203633	0.0936989	-0.0183503	-0.0202779	0.18703	-0.0186401	-0.0175581	0.170196	-0.0172551	-0.0226291	0.0342663	-0.0202493	0.108686	0.249976	0.0227193	0.510747	0.0377739	0.0399905	0.0712188	0.022922	0.0250985	0.361444	0.0225192	0.0241915	0.0268072
cg00262415	0.0311253	0.0282344	0.0332717	0.0298356	0.0355717	0.0370425	0.0359137	0.0331737	0.0320357	0.0465233	0.0326939	0.0334881	0.0394548	0.0308649	0.0335386	0.042201	0.0327111	0.0379897	0.0339511	0.0304561	0.035345	0.0341546	0.039952	0.028149	0.0496375	0.0323352	0.0311258	0.0305319	0.0342962	0.0346281	0.0342363	0.0318515	0.0404614	0.0360748	0.0378602	0.0316103	0.0299406	0.0303453	0.0466237	0.168904	0.031828	0.0343837	0.0242131	0.0215829	0.0268084	0.0325626	0.0270322	0.0371088	0.0331365
cg00263760	0.599791	0.633237	0.58615	0.452905	0.721868	0.667673	0.686518	0.416719	0.159908	0.0815919	0.444675	0.554504	0.728104	0.264544	0.430542	0.638933	0.331851	0.787666	0.443387	0.7376	0.571241	0.332044	0.502499	0.444263	0.906981	0.65221	0.788003	0.14822	0.399958	0.778211	0.118312	0.352655	0.756748	0.829164	0.555002	0.189829	0.579606	0.54137	0.834964	0.635377	0.49818	0.515667	0.648662	0.0502197	0.396749	0.463094	0.701862	0.841855	0.629279
cg00265415	0.0304405	0.0328265	0.0286598	0.0329343	0.0454669	0.0402156	0.0373106	0.0361812	0.0341546	0.0376119	0.0421694	0.0291017	0.0350484	0.0239009	0.0282299	0.0501648	0.0298709	0.0266585	0.036368	0.0295148	0.0289221	0.0324697	0.0356303	0.037229	0.0267005	0.0380474	0.0360805	0.0308346	0.037618	0.0360461	0.0499624	0.0257664	0.039644	0.02999	0.0493297	0.0361149	0.0279969	0.0243156	0.0523646	0.0239055	0.0907914	0.0314342	0.0328453	0.0271084	0.0297558	0.0382284	0.0239797	0.127713	0.0295322
cg00265490	0.0170456	0.0123637	0.0635404	0.0519019	0.0600786	0.0146409	0.0703923	0.0275295	0.0223642	0.148666	0.0623153	0.0863972	0.0356879	0.0808029	0.0636253	0.0340733	0.0260744	0.0403111	0.0671963	0.013371	0.00859881	0.0323686	0.0404451	0.0345438	0.00718533	0.0409707	0.0180025	0.015288	0.0621184	0.0258698	0.00969041	0.0284501	0.00183102	0.0195721	0.0378612	0.0273782	0.0354909	0.0518812	0.0401104	0.0746213	0.0279031	0.0466347	0.0364498	0.032487	0.0390215	0.04481	0.0421235	0.0247784	0.0514957
cg00268009	0.0214393	0.0189245	0.0161064	0.0157202	0.0161048	0.0212481	0.0288891	0.022407	0.0359492	0.0362456	0.0261551	0.0295578	0.0111247	0.0110208	0.0153008	0.0324721	0.0291603	0.0117176	0.0197592	0.0153129	0.0196024	0.0120803	0.0269458	0.0198248	0.0157258	0.0171723	0.0145234	0.0256173	0.0248649	0.0387154	0.0182389	0.0190058	0.0235262	0.0268211	0.0253688	0.0259169	0.0250397	0.0239745	0.0239056	0.0191523	0.0253204	0.0271792	0.0179836	0.0162567	0.0180926	0.0200868	0.0194006	0.022854	0.0239177
cg00268338	0.0455642	0.0486037	0.0496028	0.0441817	0.0553119	0.780073	0.0513103	0.0441313	0.0589084	0.047456	0.04659	0.0459965	0.0484893	0.0475999	0.0429689	0.0484412	0.0446782	0.0449454	0.0455314	0.0452451	0.0527125	0.0454269	0.0473974	0.0463815	0.0553145	0.0454364	0.0592433	0.0451625	0.0784405	0.0479014	0.0520063	0.0443919	0.0493987	0.0445496	0.0439911	0.0461142	0.0361525	0.0318701	0.0328456	0.529044	0.109233	0.0360031	0.0317444	0.0246363	0.0314919	0.0599984	0.585718	0.0301675	0.0381421
cg00269115	0.0170115	0.0168607	0.0310966	0.0191459	0.0200533	0.0228008	0.0168132	0.0177322	0.0266631	0.0315224	0.0228719	0.0261796	0.0208756	0.0192188	0.0215531	0.0183298	0.0184706	0.0275838	0.0193441	0.0182641	0.0149739	0.021294	0.016667	0.0174561	0.0147691	0.0177087	0.0180646	0.0199068	0.0204933	0.0272844	0.0157295	0.0213471	0.0163975	0.0151762	0.017796	0.0201641	0.0222062	0.0221489	0.0255556	0.0178432	0.022543	0.0244426	0.0198122	0.0231237	0.0167839	0.0231524	0.01857	0.0251028	0.0236075
cg00273068	0.416606	0.635776	0.421873	0.284033	0.307115	0.380296	0.059772	0.240829	0.114595	0.350897	0.223645	0.408546	0.582226	0.141265	0.344547	0.513305	0.174128	0.480564	0.324784	0.52931	0.10811	0.0343278	0.310087	0.333211	0.635552	0.412926	0.372522	0.153767	0.208737	0.305841	0.537404	0.197788	0.0391443	0.350349	0.248613	0.399147	0.42755	0.404387	0.726919	0.266524	0.382732	0.377854	0.126297	0.0890693	0.209648	0.359614	0.418667	0.556409	0.351649
cg00273124	0.550501	0.118069	0.442029	0.597534	0.468841	0.579646	0.521185	0.599981	0.3958	0.746183	0.604598	0.599172	0.447865	0.630367	0.616884	0.542109	0.59834	0.813001	0.636207	0.284749	0.474864	0.347146	0.576729	0.563283	0.167492	0.382403	0.382141	0.773684	0.730163	0.284527	0.489959	0.622569	0.18917	0.181387	0.482408	0.388631	0.594089	0.540543	0.833664	0.830279	0.424851	0.560244	0.294171	0.344605	0.599454	0.803506	0.560253	0.343005	0.435159
cg00274399	0.0615681	0.0433049	0.0456086	0.0473791	0.0459687	0.0537477	0.0433884	0.0568681	0.0824116	0.0417395	0.0414296	0.0469051	0.0302397	0.0529094	0.0436466	0.063607	0.0401163	0.0461501	0.0473615	0.0477544	0.0498684	0.0299638	0.0588617	0.0311783	0.0569795	0.0685457	0.0495891	0.0453286	0.0440259	0.0535463	0.0454307	0.0339396	0.0409389	0.0412578	0.0462088	0.0607729	0.0407017	0.0487634	0.0495896	0.052968	0.0390984	0.055607	0.0442842	0.0478053	0.0536381	0.0538509	0.0543556	0.0557119	0.0471708
cg00275232	0.0153768	0.0208172	0.0253148	0.0201779	0.0246865	0.0166873	0.0146878	0.0157105	0.0197395	0.273244	0.0206256	0.0195271	0.0163478	0.0225144	0.0157106	0.0167814	0.0174953	0.0229475	0.0174593	0.0165742	0.0157998	0.0184917	0.0146329	0.0173973	0.0142183	0.0168299	0.0162417	0.0162625	0.0236797	0.0162905	0.0155708	0.0172528	0.0182786	0.0182273	0.0192521	0.0156048	0.0180857	0.0140979	0.0284036	0.0170691	0.0593596	0.0213848	0.0235866	0.0248098	0.0159678	0.0222831	0.0211133	0.0386763	0.0181703
cg00276797	0.0239072	-0.00276229	0.0574463	0.0161024	0.0316681	-0.00144852	0.0302066	0.0182396	0.0171809	0.0472411	0.0456867	0.0745739	0.0187775	0.0360532	0.0133582	0.0015622	0.0285831	0.0494276	0.0901711	0.024282	0.016682	0.0377034	0.0311543	0.0174327	0.0230037	0.0177526	0.0225885	0.0207661	0.0334902	0.0353715	0.0127133	0.0289013	0.0244483	0.0647895	0.0614088	0.0203761	0.0216582	0.024816	0.031433	0.0257777	0.0319783	0.0349842	0.0250813	0.0225469	0.0225213	0.0224658	0.407385	0.0256681	0.0267639
cg00278366	0.413696	0.0256794	0.329062	0.412304	0.155254	0.54481	0.487827	0.45432	0.352145	0.498238	0.503788	0.538462	0.391017	0.445069	0.4565	0.448586	0.539941	0.0447276	0.476007	0.239911	0.187672	0.615206	0.448432	0.456557	0.362949	0.315156	0.489485	0.50748	0.396664	0.616915	0.414011	0.488661	0.425654	0.393057	0.452438	0.42264	0.404365	0.485154	0.601393	0.552837	0.398978	0.382638	0.19733	0.314315	0.480983	0.42796	0.654966	0.226711	0.300862
cg00280814	0.604553	0.653488	0.498071	0.589474	0.432883	0.644751	0.320559	0.641259	0.466305	0.620599	0.52745	0.594318	0.649136	0.630699	0.604527	0.611615	0.645428	0.690779	0.582573	0.444259	0.392705	0.284022	0.567966	0.605067	0.704394	0.625762	0.554269	0.652487	0.570838	0.700904	0.703772	0.632571	0.631112	0.651275	0.618983	0.597867	0.622098	0.535195	0.678953	0.328018	0.435399	0.564934	0.517533	0.549205	0.60248	0.580192	0.288687	0.640387	0.603625
cg00282347	0.0912021	0.0630508	0.694862	0.102195	0.611565	0.349402	0.135268	0.159557	0.07683	1.05272	0.128846	0.108197	0.0831404	0.100447	0.151978	0.539066	0.101115	0.148553	0.114675	0.814295	0.087765	0.0681928	0.171408	0.142078	0.550949	0.395223	0.239064	0.125711	0.136051	0.142459	0.0734573	0.12124	0.0612328	0.593974	0.0919014	0.562862	0.0613026	0.494256	0.127029	0.628248	0.621235	0.0586463	0.0368772	0.0409687	0.0842678	0.162183	0.719355	0.0715281	0.132443
cg00282683	0.0340383	0.0301054	0.0266012	0.0296847	0.0328906	0.0501031	0.0266175	0.0293135	0.0378404	0.0399544	0.0504113	0.0310568	0.0305219	0.0283368	0.0282349	0.0381905	0.0378905	0.0360918	0.029341	0.0436571	0.0327814	0.0349884	0.0310509	0.0347864	0.042766	0.113841	0.029889	0.0267623	0.0422641	0.0278401	0.0402357	0.0283801	0.0294517	0.0290872	0.0389138	0.0424388	0.0330772	0.0413589	0.0306504	0.0308915	0.0255812	0.0382935	0.0304523	0.0318114	0.0453409	0.0291242	0.030493	0.0331275	0.0315999
cg00283535	0.415715	0.126105	0.289472	0.613368	0.823889	0.551846	0.45033	0.834912	0.893084	0.721638	0.628653	0.410303	0.283712	0.796533	0.659329	0.386176	0.712883	0.791319	0.690911	0.346612	0.662987	0.249307	0.710759	0.651182	0.17117	0.303798	0.213588	0.465165	0.666713	0.349502	0.435055	0.79384	0.146452	0.228069	0.383057	0.162518	0.680678	0.518119	0.234967	0.611985	0.371416	0.589659	0.268389	0.511009	0.496983	0.787782	0.444249	0.146668	0.30645
cg00288562	0.0143224	0.00653106	0.00590675	0.0147683	0.0107466	0.00923233	0.0196319	0.00501475	0.0200392	0.00700118	0.0190514	0.0308295	0.00734322	0.0126304	0.0116738	0.0276353	0.0184712	0.0236929	0.00754752	0.0132696	0.0138488	0.0181435	0.00634602	0.0110258	0.00259772	0.00514724	0.0062596	0.0163119	0.0112449	0.013404	0.0518015	0.00720868	0.01619	0.0095393	0.00341381	0.0345422	0.013189	0.0134769	0.0120899	0.0146439	0.0111664	0.017597	0.0160269	0.0160691	0.0142641	0.0146106	0.0140421	0.0114211	0.024595
cg00290028	0.0216646	0.0215174	0.0201071	0.0212566	0.0247686	0.130256	0.0243577	0.0245906	0.0264226	0.0253619	0.0245876	0.028788	0.0296795	0.0166325	0.0187635	0.0302046	0.029705	0.0230741	0.0209733	0.0245056	0.0201864	0.0210716	0.0309783	0.0193966	0.0465981	0.0171514	0.0255122	0.0231087	0.0177981	0.028848	0.020447	0.0251852	0.0186815	0.0286625	0.0426795	0.0215582	0.0180584	0.0213626	0.0225807	0.0339113	0.153318	0.0287757	0.022609	0.0202052	0.0267878	0.0305881	0.316815	0.0189618	0.0334718
cg00290506	0.423492	0.0247642	0.618452	0.304402	0.551981	0.487804	0.130076	0.359434	0.0698797	0.0229669	0.296401	0.554441	0.573311	0.0793798	0.316543	0.550167	0.187762	0.715041	0.345955	0.657331	0.618857	0.657523	0.403169	0.383854	0.763365	0.577056	0.409395	0.0754935	0.274138	0.622309	0.0527439	0.23996	0.803827	0.722282	0.171968	0.46232	0.37712	0.447989	0.688459	0.508248	0.612371	0.47066	0.322985	0.0159996	0.315481	0.345002	0.540456	0.0159319	0.537125
cg00291877	0.034302	0.0286166	0.0388092	0.0493753	0.0361878	0.0294243	0.0293605	0.0502311	0.0606577	0.0493208	0.0338465	0.0523279	0.0333744	0.0285981	0.0336951	0.0401717	0.0423382	0.0303046	0.0474992	0.0283577	0.0338431	0.0189626	0.0603991	0.0476212	0.0256277	0.0305338	0.0244479	0.0284091	0.06023	0.0361003	0.0321468	0.0360753	0.028845	0.0458647	0.0401474	0.0323526	0.0626793	0.0620735	0.0347872	0.0457809	0.0266958	0.0610127	0.0301094	0.0407931	0.0373094	0.118532	0.0355608	0.0409769	0.046681
cg00292662	0.0588358	0.0616828	0.0609795	0.0636826	0.0655465	0.0591289	0.0657937	0.0611168	0.0617946	0.30561	0.060835	0.0632375	0.0642695	0.0619432	0.0596651	0.0650783	0.0588157	0.0578735	0.0588721	0.0585429	0.0593831	0.0594609	0.0594728	0.0601819	0.0565272	0.0594083	0.0607714	0.0605488	0.0593424	0.0604445	0.0607689	0.0596677	0.0589345	0.0596563	0.0620864	0.0581697	0.0761981	0.0603961	0.0685879	0.0561119	0.0472358	0.082186	0.0686949	0.0607301	0.0535336	0.0639937	0.0662122	0.0335533	0.061679
cg00292971	0.710718	0.974356	0.859307	0.472123	0.760384	0.915585	0.77417	0.532089	0.602337	0.969937	0.805795	0.842954	0.870898	0.602606	0.91665	0.862016	0.562423	0.930079	0.720662	0.956368	0.780402	0.962826	0.767585	0.788919	0.963487	0.712018	0.930336	0.58076	0.730358	0.944312	0.637605	0.473113	0.787058	0.554304	0.748379	0.893911	0.727738	0.818645	0.940525	0.873098	0.610756	0.899287	0.706851	0.582858	0.840207	0.835561	0.700463	0.696319	0.884377
cg00293409	0.0844836	0.113544	0.224336	0.0761957	0.0767589	0.406067	0.0938696	0.0868886	0.0841231	0.0933322	0.0881323	0.0856853	0.0866035	0.0805207	0.0834225	0.698628	0.0819606	0.706516	0.0838563	0.766199	0.102081	0.0881436	0.0864079	0.0892073	0.599056	0.110422	0.702764	0.0783047	0.0827172	0.0898627	0.101803	0.0833346	0.0995301	0.0868524	0.109845	0.160885	0.0284367	0.404232	0.733782	0.588549	0.302724	0.0545965	0.0242587	0.018955	0.0709228	0.0303537	0.691002	0.0545922	0.751179
cg00294382	0.150495	0.253671	0.53282	0.152637	0.258271	0.509987	0.193883	0.284405	0.208551	0.902853	0.246372	0.12106	0.16545	0.169618	0.251947	0.188836	0.234939	0.427642	0.128373	0.62099	0.158982	0.254916	0.229715	0.31441	0.524621	0.150545	0.22827	0.270188	0.156002	0.553371	0.443674	0.223823	0.209108	0.206535	0.109104	0.255027	0.192574	0.127865	0.0356375	0.11214	0.116706	0.0816987	0.116204	0.201286	0.348208	0.193617	0.102279	0.0521742	0.29973
cg00295206	0.0393866	0.0529615	0.0349186	0.0371489	0.0434085	0.0442997	0.0379388	0.0515249	0.0498556	0.0423417	0.0439964	0.0682718	0.0600975	0.0500156	0.0453077	0.0371909	0.0419778	0.0383665	0.0423812	0.0376917	0.0399718	0.0415528	0.0471265	0.0413515	0.0584638	0.04289	0.0378869	0.0417311	0.0366384	0.0388742	0.0424384	0.0303297	0.0567773	0.0370681	0.0405694	0.043873	0.0323478	0.0347983	0.0486232	0.0429298	0.0639238	0.0592335	0.0428846	0.0466768	0.0346982	0.0392636	0.0389042	0.0748781	0.0597328
cg00295325	0.745441	0.786634	0.789085	0.679946	0.446958	0.674597	0.54361	0.709463	0.734688	0.901265	0.689607	0.676637	0.849608	0.713459	0.748753	0.706878	0.811947	0.87331	0.607207	0.764959	0.626335	0.220362	0.646874	0.688706	0.874761	0.779253	0.684058	0.667425	0.71884	0.759817	0.876305	0.760858	0.842365	0.529716	0.734229	0.712825	0.73756	0.602222	0.824095	0.788078	0.34173	0.780905	0.629397	0.623477	0.763324	0.721766	0.471956	0.681657	0.761474
cg00297584	0.150793	0.0670531	0.723587	0.12556	0.500777	0.109055	0.0305392	0.171373	0.0511889	0.0295343	0.177239	0.0652547	0.0883595	0.170344	0.202403	0.385316	0.146665	0.0245124	0.137373	0.0481907	0.0439223	0.0252456	0.162861	0.13572	0.0358444	0.0724819	0.0913938	0.296789	0.163941	0.0360522	0.249088	0.144937	0.0161013	0.702199	0.0992953	0.0322231	0.0543429	0.237636	0.0503834	0.545212	0.0699962	0.0658014	0.0994769	0.0924982	0.0705404	0.0707939	0.612832	0.0360634	0.100301
cg00298357	0.676592	0.80999	0.756524	0.745603	0.617217	0.785532	0.488153	0.787316	0.764616	0.799654	0.774013	0.721481	0.821264	0.775982	0.703756	0.788894	0.792569	0.830333	0.748988	0.802425	0.777867	0.514495	0.75053	0.726563	0.501731	0.731756	0.649869	0.748393	0.773183	0.566374	0.806952	0.777198	0.611819	0.769685	0.73115	0.767767	0.765756	0.728779	0.783982	0.771097	0.809341	0.600766	0.705053	0.788829	0.799361	0.773133	0.793455	0.774923	0.77508
cg00302793	0.0721689	0.0623341	0.0727503	0.0630059	0.0902944	0.0616704	0.0552801	0.076541	0.0721593	0.0663875	0.0785733	0.0765424	0.0652757	0.0491943	0.0597688	0.0630125	0.0631607	0.0808725	0.0771684	0.0538011	0.0862878	0.0639591	0.0906252	0.0638748	0.0537503	0.0662137	0.0822172	0.0611804	0.0695772	0.081442	0.0694161	0.0786993	0.0573526	0.0609662	0.0741746	0.062364	0.080982	0.0661307	0.0644945	0.0660334	0.0526783	0.0834845	0.0842281	0.0572062	0.0885555	0.0834509	0.068545	0.052367	0.0719039
cg00303548	-0.0105525	-0.0282734	0.00712577	0.17792	0.709904	0.610871	-0.0211272	0.213397	-0.0157697	0.00125745	0.0196651	-0.0120219	0.00781784	0.0642962	-0.000638068	0.445173	0.00332904	0.00200227	0.143995	0.013068	-0.016554	-0.0173413	0.296795	0.0375542	0.217029	0.117532	-0.0158681	0.0894644	0.211455	-0.0211855	-0.0240459	0.0872276	-0.0247619	0.659964	-0.0181778	0.237067	0.0367291	0.041324	0.0473616	0.537995	0.761657	0.03046	0.0268913	0.0216495	0.026301	0.0960181	0.603912	0.23014	0.0197191
cg00308133	0.0394354	0.0422143	0.533657	0.038034	0.617343	0.627627	0.0389257	0.0368493	0.0365493	0.0381997	0.0407263	0.116331	0.0741075	0.0334543	0.0381235	0.241821	0.0344315	0.0567884	0.0357103	0.0431998	0.0334263	0.038655	0.0410976	0.0414691	0.345954	0.0422344	0.0980692	0.0350166	0.0370472	0.401606	0.0451097	0.0366475	0.0362274	0.541637	0.118039	0.484404	0.0136507	0.0123772	0.127154	0.0132637	0.130441	0.0150535	0.0169393	0.0124653	0.0133312	0.012822	0.463121	0.0141941	0.0162218
cg00308665	0.36616	0.137542	0.573337	0.26296	0.369268	0.391326	0.198843	0.341218	0.416198	0.212959	0.380701	0.369457	0.645689	0.277474	0.434739	0.302504	0.504316	0.966283	0.429017	0.550171	0.292018	0.192822	0.329517	0.34772	0.147265	0.28275	0.261643	0.247017	0.470553	0.202119	0.614741	0.441808	0.152092	0.157933	0.280616	0.304925	0.384727	0.354133	0.466324	0.501366	0.369798	0.506488	0.328788	0.385314	0.295849	0.474383	0.207594	0.362177	0.158086
cg00309056	0.0630719	0.0649132	0.0599007	0.0578993	0.0647856	0.582191	0.0612049	0.066345	0.060191	0.0602325	0.0605854	0.0576428	0.0612022	0.0547436	0.0576219	0.065925	0.0586892	0.0582238	0.0624891	0.0597387	0.0639528	0.0603344	0.0699664	0.0565442	0.0613678	0.0597357	0.0583929	0.0555729	0.0568354	0.0617286	0.0644277	0.061079	0.0608475	0.0586472	0.0659698	0.0689238	0.041364	0.0471571	0.0475702	0.04501	0.112468	0.0603006	0.0699249	0.0602266	0.0722389	0.0672721	0.302769	0.0315143	0.0674804
cg00309204	0.0270054	0.0430825	0.070467	0.0322428	0.0307026	0.0173501	0.0288628	0.0289372	0.0328795	0.054816	0.0453564	0.0450471	0.0336614	0.0484198	0.034368	0.0198326	0.0231842	0.0479639	0.0274691	0.0263122	0.0267607	0.0313737	0.0165587	0.0258977	0.0270408	0.0276084	0.0218561	0.0219234	0.0451309	0.0246353	0.025934	0.0265533	0.0173994	0.0428419	0.020016	0.0248105	0.0318497	0.0253977	0.0372821	0.0249054	0.0496407	0.0313155	0.0288428	0.0273791	0.0271957	0.0281804	0.0219331	0.0513436	0.0299899
cg00311768	0.405194	0.115688	0.256739	0.400089	0.30089	0.392399	0.339548	0.370263	0.215469	0.14019	0.460503	0.452863	0.307058	0.450581	0.533258	0.406782	0.352653	0.193697	0.431912	0.172495	0.288399	0.275408	0.360231	0.431556	0.110208	0.318951	0.240982	0.561538	0.481497	0.272587	0.3385	0.399313	0.0892149	0.186811	0.355308	0.292005	0.497373	0.371108	0.371212	0.372176	0.343332	0.479474	0.188504	0.246815	0.400183	0.418856	0.317603	0.185549	0.261516
cg00312919	0.03891	0.0392	0.0436391	0.0396452	0.0386216	0.57601	0.0380074	0.0417996	0.0408818	0.0402861	0.0412125	0.0396828	0.0388197	0.0372857	0.0397434	0.0402446	0.0383426	0.0413122	0.0396797	0.0392817	0.0415911	0.0398496	0.0395584	0.0398958	0.0392462	0.0415837	0.0402788	0.0397361	0.0386937	0.0415913	0.0406665	0.039534	0.0390897	0.0359687	0.043429	0.0408352	0.034666	0.0289699	0.0270494	0.0554097	0.100685	0.0527492	0.0313239	0.0240631	0.0455566	0.0347974	0.44974	0.0284675	0.0526513
cg00314943	0.878508	0.8896	0.879277	0.851653	0.847588	0.927015	0.845184	0.877913	0.894222	0.913806	0.864644	0.855134	0.912738	0.897588	0.867135	0.942435	0.919979	0.927672	0.857033	0.902144	0.861085	0.927324	0.856755	0.874054	0.892186	0.86049	0.861963	0.905702	0.886728	0.892342	0.922312	0.900864	0.912072	0.90169	0.927969	0.908647	0.88271	0.912119	0.891277	0.869562	0.902974	0.880389	0.891792	0.890105	0.910798	0.874275	0.879342	0.88023	0.915266
cg00315936	0.0605519	0.0541225	0.0477215	0.0528137	0.0428913	0.0502628	0.0412045	0.0531144	0.0689555	0.0521834	0.0486298	0.0684423	0.0550609	0.0765329	0.0688506	0.0672446	0.059846	0.0512441	0.0668693	0.0563069	0.043795	0.0411043	0.0490214	0.0496625	0.0539913	0.0480626	0.0467413	0.0494644	0.047805	0.0531275	0.0827303	0.0534563	0.045032	0.0471202	0.0601281	0.0451779	0.0495966	0.0503678	0.0617782	0.0377417	0.079056	0.0646177	0.0529672	0.0429913	0.0414793	0.0566345	0.0607351	0.0755113	0.0380992
cg00317680	0.027	0.0119906	0.0699865	0.0684869	0.0575422	0.0708466	0.025618	0.0465459	0.0321402	0.0934827	0.055219	0.0487024	0.05218	0.0597964	0.0317529	0.0741003	0.0659045	0.0634176	0.0484931	0.0765386	0.0249353	0.0566767	0.0573006	0.02913	0.029801	0.0227266	0.0226192	0.0473932	0.0577455	0.0833693	0.0243401	0.0578549	0.0508356	0.0469641	0.0310764	0.0331256	0.0323363	0.0473144	0.0321794	0.0818749	0.0383484	0.0592132	0.0698119	0.0600797	0.0574565	0.0593705	0.0434548	0.0372379	0.052025
cg00318573	0.205627	0.019161	0.555011	0.297883	0.586988	0.555821	0.415597	0.319534	0.172907	0.815949	0.355351	0.48007	0.201641	0.243799	0.39161	0.566046	0.216869	0.539242	0.349635	0.525068	0.196919	0.301158	0.399898	0.390293	0.758182	0.563574	0.133571	0.197114	0.311048	0.624237	0.246296	0.292463	0.155531	0.355648	0.19945	0.381379	0.243957	0.487529	0.753062	0.559031	0.475793	0.197067	0.200277	0.106546	0.242426	0.339224	0.566917	0.0961066	0.252126
cg00318865	0.0396295	0.0410024	0.0389418	0.0547834	0.0409599	0.0445696	0.037044	0.0719539	0.0396256	0.0377886	0.0424222	0.0410445	0.0377584	0.0386519	0.0421879	0.0400717	0.0401528	0.0377496	0.0820202	0.0385843	0.0435178	0.0378888	0.0832489	0.0409292	0.0384346	0.0466409	0.0392443	0.0385457	0.0551698	0.0377264	0.0411672	0.063682	0.0399641	0.0383844	0.0384554	0.0403794	0.0659833	0.126842	0.0557154	0.0446148	0.0252765	0.0551319	0.0389732	0.030766	0.052278	0.295572	0.0353489	0.0362708	0.0449474
cg00319761	0.0128579	0.0136908	0.0118904	0.0104208	0.0161528	0.0119178	0.0115255	0.0156513	0.0157232	0.0152252	0.0142274	0.0122383	0.00976431	0.00716142	0.0107934	0.0162107	0.0111831	0.0142298	0.0126544	0.0113355	0.0138173	0.0125302	0.0189334	0.0154561	0.014763	0.00974183	0.0174223	0.0126305	0.0116792	0.0139235	0.0143449	0.0110774	0.012606	0.0113377	0.0135984	0.00815695	0.012256	0.0120074	0.0118556	0.0142897	0.00953232	0.0150192	0.0135218	0.0126672	0.0145972	0.0132102	0.0124883	0.00892005	0.0135908
cg00320243	0.0471968	0.0601781	0.0422541	0.0410792	0.050143	0.0882599	0.0649854	0.0460909	0.046665	0.052088	0.0502172	0.04347	0.044894	0.0477861	0.0451763	0.0490316	0.0403634	0.0465995	0.0489135	0.0448844	0.0593321	0.0538187	0.0509278	0.0454516	0.0545479	0.0500374	0.0535007	0.0449288	0.047664	0.047151	0.0532253	0.0448043	0.048258	0.0499378	0.0608157	0.0805345	0.0336526	0.0602143	0.0507135	0.0406639	0.0779792	0.061432	0.04711	0.0511358	0.0440971	0.0515977	0.0505478	0.065671	0.0459857
cg00321065	0.0232782	0.0243868	0.0408099	0.0291122	0.0317682	0.021564	0.0259399	0.0266282	0.0263072	0.049674	0.0331568	0.03309	0.0269574	0.0354577	0.0243662	0.023208	0.0294931	0.030529	0.0248712	0.0269341	0.0236467	0.0273993	0.0243498	0.026482	0.0252899	0.0255066	0.025091	0.0246523	0.0356245	0.0258184	0.0264443	0.027209	0.0266442	0.0288584	0.0262325	0.0256271	0.0237112	0.0281076	0.0300414	0.0270125	0.0354257	0.0332363	0.0316762	0.0275557	0.0265604	0.0235333	0.0275261	0.0275848	0.0276001
cg00323915	0.56024	0.911999	0.402323	0.64953	0.875234	0.649906	0.29419	0.617184	0.657016	0.854418	0.647931	0.548747	0.491743	0.637555	0.630017	0.516488	0.586935	0.926188	0.5446	0.853332	0.693605	0.357496	0.750626	0.708876	0.978759	0.48414	0.64783	0.688117	0.602158	0.34853	0.721458	0.515211	0.183641	0.709569	0.585436	0.4272	0.507556	0.666079	0.754876	0.766764	0.603713	0.659685	0.716139	0.75639	0.333762	0.640167	0.270402	0.513157	0.638575
cg00324733	0.0359391	0.0847198	0.0350734	0.0327863	0.0441472	0.0439858	0.0359527	0.0399836	0.0782322	0.0555869	0.0415943	0.0340113	0.0623753	0.0383185	0.0375185	0.0657152	0.0391559	0.0522387	0.0364493	0.0367917	0.062554	0.0414618	0.0431856	0.0491234	0.0705062	0.0275852	0.0248219	0.0477541	0.0502753	0.045562	0.0804326	0.0375226	0.0542414	0.0330293	0.0471959	0.0598642	0.0477413	0.0683917	0.0468792	0.0571663	0.0364638	0.0409465	0.0520316	0.0321744	0.0539598	0.0443679	0.0658867	0.0300174	0.0471684
cg00327185	0.0426269	0.0283002	0.0464063	0.0372083	0.0436443	0.0472926	0.0370222	0.0509261	0.0334183	0.0354458	0.0334708	0.0395566	0.0466673	0.0297781	0.0398386	0.0380199	0.0484604	0.0251253	0.051025	0.0356928	0.0403216	0.0541843	0.0486934	0.0433014	0.034507	0.0366297	0.0378169	0.0494336	0.0447008	0.0366076	0.0461053	0.0470634	0.051736	0.0451549	0.0408476	0.0330984	0.0355461	0.0378921	0.0466785	0.0370537	0.0311797	0.0483863	0.0326371	0.0395089	0.0388153	0.0381336	0.0395263	0.038034	0.0433999
cg00327483	0.800964	0.824276	0.825476	0.814009	0.77909	0.830008	0.50551	0.823518	0.822573	0.821813	0.802579	0.783809	0.829857	0.828779	0.817448	0.821818	0.831597	0.82997	0.809548	0.826461	0.794118	0.822281	0.786094	0.819195	0.609336	0.790441	0.820741	0.823426	0.82142	0.820091	0.83563	0.815963	0.701004	0.832348	0.812462	0.830119	0.800884	0.794036	0.825487	0.793618	0.836199	0.791376	0.603942	0.823779	0.82227	0.837024	0.830498	0.844807	0.836725
cg00328227	0.285868	0.140696	0.243249	0.41285	0.628605	0.39181	0.248013	0.470321	0.468428	0.882149	0.46112	0.297432	0.240546	0.456287	0.427235	0.495806	0.570326	0.195853	0.460405	0.676443	0.221698	0.314529	0.549777	0.460984	0.472289	0.479293	0.324604	0.494037	0.438653	0.392699	0.629444	0.479248	0.183985	0.207461	0.537716	0.286123	0.349405	0.546098	0.360991	0.190743	0.530492	0.208279	0.243072	0.270385	0.524887	0.481518	0.654204	0.390384	0.521922
cg00331237	0.0613926	0.0616669	0.0489187	0.0623134	0.517528	0.600119	0.0418559	0.098879	0.0879606	0.0516383	0.0753224	0.0945282	0.0636934	0.0630827	0.0526614	0.612814	0.0492323	0.0503695	0.0820477	0.0520417	0.070676	0.0430869	0.062008	0.0666856	0.0451439	0.0816012	0.552177	0.0446316	0.0539637	0.0838577	0.0696433	0.0656824	0.0364806	0.0424102	0.0654177	0.611327	0.0558125	0.048959	0.0874317	0.52825	0.10623	0.0667849	0.025487	0.0222186	0.224576	0.0600041	0.468281	0.0452085	0.15834
cg00332153	0.112013	0.0973428	0.11644	0.145454	0.105524	0.633384	0.0894315	0.222001	0.681325	0.0953409	0.321564	0.149333	0.0896142	0.170586	0.386693	0.100476	0.178903	0.0946137	0.207913	0.109984	0.134862	0.0850551	0.312248	0.358713	0.796743	0.0968345	0.806478	0.19621	0.230718	0.656311	0.248484	0.119415	0.0871997	0.728632	0.116499	0.576802	0.162542	0.125513	0.842924	0.460582	0.555216	0.219364	0.535376	0.119639	0.283423	0.131081	0.56359	0.15785	0.110092
cg00332745	0.0290038	0.0231873	0.0330664	0.0269488	0.0351415	0.0464022	0.0351581	0.0221481	0.0469148	0.0455097	0.0293331	0.0351654	0.0242844	0.0286528	0.0411397	0.039772	0.0265555	0.0306516	0.0315185	0.0232038	0.0341879	0.0269938	0.0371546	0.0334027	0.0408505	0.0253473	0.0285125	0.0295732	0.0301771	0.0335775	0.0279956	0.063592	0.0299123	0.0256941	0.0292938	0.0239202	0.0278904	0.0391735	0.0355594	0.0363436	0.0302104	0.0424879	0.0323353	0.0207942	0.0326717	0.0320312	0.0297697	0.0566065	0.0314297
cg00333528	0.368256	0.448972	0.359022	0.368546	0.51721	0.380344	0.16783	0.45363	0.45636	0.875892	0.353506	0.305531	0.67057	0.373792	0.467375	0.298995	0.370293	0.707693	0.376014	0.511255	0.544742	0.507928	0.467501	0.42844	0.20992	0.414031	0.236084	0.426287	0.405085	0.177275	0.506873	0.423903	0.179858	0.103545	0.253747	0.395152	0.398322	0.274711	0.238337	0.571409	0.399627	0.329291	0.184167	0.342092	0.361094	0.518738	0.259553	0.159521	0.614658
cg00334507	0.474769	0.514674	0.536255	0.572268	0.512513	0.617428	0.350865	0.716699	0.697035	0.937914	0.57901	0.685968	0.632433	0.674424	0.585749	0.639271	0.791216	0.352414	0.732793	0.739769	0.665395	0.558693	0.616266	0.626625	0.826239	0.802664	0.696262	0.575319	0.60815	0.81969	0.821111	0.724221	0.767956	0.609383	0.50139	0.828161	0.567669	0.48204	0.900506	0.844621	0.407571	0.746526	0.573785	0.523651	0.723942	0.666614	0.342538	0.671508	0.727672
cg00335286	0.236	0.190087	0.46099	0.392471	0.472563	0.421844	0.463677	0.480879	0.212917	0.48899	0.452675	0.447869	0.463011	0.372747	0.203439	0.390733	0.448366	0.250448	0.452715	0.744344	0.303677	0.521404	0.432478	0.482452	0.136553	0.574781	0.317776	0.325792	0.389262	0.237536	0.572692	0.426859	0.134187	0.56833	0.557788	0.477262	0.397128	0.389017	0.395586	0.294371	0.350021	0.48744	0.45748	0.649355	0.338896	0.429784	0.50145	0.613198	0.266504
cg00336605	0.0398098	0.0210396	0.0575857	0.0439046	0.0469257	0.0188043	0.0127302	0.0551437	0.0358063	0.0448241	0.0410263	0.0313371	0.0160822	0.0469461	0.0390556	0.0206836	0.0390867	0.0453352	0.038954	0.0394643	0.0259424	0.0343486	0.0220442	0.0385897	0.206972	0.0287329	0.0348024	0.0156351	0.0469893	0.0353149	0.0308738	0.03804	0.0327224	0.0344303	0.0278146	0.0295426	0.029545	0.0385762	0.0310006	0.0274588	0.147588	0.0416614	0.0286021	0.0265463	0.0290786	0.0315638	0.0424788	0.0356395	0.334545
cg00338702	0.525339	0.0685568	0.71171	0.185447	0.70068	0.672151	0.0812905	0.210173	0.306131	0.0703565	0.20591	0.10346	0.157219	0.108955	0.352426	0.648491	0.0789107	0.327825	0.179094	0.754177	0.0811715	0.447212	0.189199	0.425106	0.611288	0.343936	0.760851	0.0995347	0.166398	0.748522	0.0695441	0.196387	0.181846	0.823708	0.168807	0.135846	0.119144	0.404395	0.215074	0.447425	0.117044	0.51921	0.154558	0.0291095	0.323469	0.251445	0.620523	0.0201856	0.501035
cg00338893	0.0621363	0.0768171	0.0427992	0.0514481	0.0488859	0.057195	0.0612711	0.0466423	0.0908236	0.0472577	0.0558841	0.0632441	0.0729922	0.0497954	0.0556355	0.0919906	0.054389	0.0591384	0.0603681	0.0552813	0.0619167	0.0390881	0.0630451	0.0565395	0.0552951	0.0580779	0.0651113	0.0488568	0.060595	0.0613924	0.0932228	0.0502341	0.0779852	0.0490533	0.0580276	0.0496414	0.0449285	0.0271855	0.103146	0.022471	0.298479	0.0297037	0.0233437	0.0175769	0.0212357	0.030309	0.0208621	0.445076	0.0229013
cg00342530	0.43898	0.326047	0.582331	0.552878	0.498928	0.694596	0.320129	0.609839	0.575465	0.623557	0.559945	0.282208	0.57815	0.474717	0.348164	0.721053	0.48233	0.830081	0.58265	0.640261	0.599985	0.733237	0.561472	0.47968	0.394702	0.495036	0.480566	0.326274	0.60146	0.590013	0.504256	0.562414	0.678409	0.458801	0.550143	0.521366	0.622665	0.542399	0.61468	0.453536	0.217219	0.611264	0.437704	0.357873	0.538433	0.600137	0.343818	0.354773	0.690385
cg00343092	0.0617687	0.0287781	0.030092	0.0352015	0.0327474	0.0452605	0.033518	0.0878649	0.0338145	0.422649	0.0855177	0.0322933	0.0371792	0.0682163	0.0520782	0.0388379	0.0538227	0.0313571	0.10888	0.0304273	0.042182	0.0292787	0.0912585	0.07897	0.0317865	0.0540876	0.0293366	0.0726519	0.0665484	0.0321229	0.0342834	0.0569445	0.0320667	0.0293722	0.053326	0.0354614	0.103443	0.108512	0.0171852	0.0683749	0.034853	0.0497503	0.0234671	0.0825417	0.0694501	0.162189	0.0140384	0.0329819	0.0661195
cg00344358	0.887963	0.840524	0.867348	0.889053	0.859695	0.875123	0.694065	0.899527	0.871761	0.897626	0.892377	0.869329	0.890608	0.900461	0.880741	0.879645	0.890331	0.888958	0.887022	0.533733	0.887794	0.878791	0.876665	0.876446	0.910085	0.862925	0.756682	0.887031	0.88768	0.89063	0.879728	0.881466	0.694538	0.864924	0.854848	0.868421	0.85129	0.895484	0.896096	0.875138	0.913605	0.816917	0.806471	0.89641	0.894975	0.865538	0.887435	0.915946	0.879533
cg00344372	0.61351	0.503129	0.609232	0.620396	0.522622	0.618196	0.421663	0.686009	0.597689	0.660592	0.628735	0.619509	0.783536	0.705923	0.723673	0.636564	0.727798	0.479533	0.687794	0.58002	0.661713	0.393003	0.533103	0.579713	0.398535	0.629105	0.550026	0.814613	0.596207	0.504801	0.485414	0.681891	0.398656	0.551002	0.697677	0.644402	0.525611	0.547142	0.791406	0.662936	0.630906	0.53831	0.462542	0.635132	0.720438	0.628397	0.390374	0.623103	0.664827
cg00344709	0.795396	0.854805	0.698386	0.80815	0.710326	0.812174	0.412247	0.84297	0.904688	0.61401	0.95029	0.78005	0.785844	0.902109	0.884737	0.801525	0.941247	0.99882	0.885249	1.00496	0.552611	0.638774	0.925931	0.873568	0.840142	0.945933	0.767529	0.872684	0.96711	0.688578	0.884271	0.77534	0.445084	0.85697	0.910073	0.836522	0.782779	0.882704	0.875721	0.891368	0.918959	0.8186	0.454459	0.811521	0.650082	0.861175	0.908754	0.892536	0.843344
cg00346145	0.0762476	0.0576155	0.102728	0.0784357	0.0907412	0.059884	0.105872	0.0712525	0.0720014	0.128924	0.0810082	0.0991348	0.0923739	0.0843662	0.0736358	0.0720458	0.0553422	0.0581928	0.0855374	0.0630149	0.0810973	0.104466	0.0692476	0.0656661	0.0834168	0.0991918	0.0681385	0.0737982	0.0754043	0.0873714	0.102787	0.0605096	0.0834088	0.069489	0.121824	0.130376	0.0744895	0.0736246	0.248696	0.0661803	0.151397	0.0809979	0.0523456	0.0671857	0.079415	0.0806862	0.0725455	0.210685	0.0761694
cg00347729	0.347865	0.210617	0.264207	0.322811	0.325595	0.396148	0.477513	0.268602	0.344999	0.258601	0.381261	0.398104	0.289341	0.524594	0.500919	0.472549	0.257146	0.287829	0.340647	0.257519	0.379535	0.350083	0.326563	0.314181	0.125158	0.195116	0.191323	0.623378	0.374994	0.175163	0.330772	0.262629	0.0757197	0.268801	0.399416	0.205141	0.462832	0.32197	0.278062	0.219656	0.353413	0.580433	0.232409	0.237138	0.249256	0.373186	0.30961	0.202666	0.377505
cg00347904	0.0795949	0.985483	0.838575	0.260287	0.856457	0.75763	0.231149	0.249256	0.180313	0.038614	0.15828	0.50838	0.583358	0.0754252	0.130238	0.684646	0.112793	0.97553	0.296993	0.913894	0.12558	0.0145243	0.329197	0.280946	1.00465	0.435088	0.559842	0.0553087	0.174845	0.879048	0.354069	0.109356	0.167859	0.959724	0.649175	0.886319	0.155132	0.599837	0.707102	0.672841	0.540538	0.412703	0.0913833	0.0483092	0.379175	0.356632	0.811388	0.83978	0.113587
cg00350296	0.428284	0.62558	0.600117	0.504065	0.461965	0.657131	0.538151	0.562545	0.701982	0.85785	0.50946	0.558032	0.643553	0.461292	0.355751	0.53094	0.59574	0.743636	0.5613	0.766676	0.426451	0.489928	0.628012	0.504169	0.843628	0.649276	0.688306	0.27625	0.477725	0.611862	0.68707	0.571643	0.813821	0.780484	0.537451	0.73199	0.469519	0.530187	0.819003	0.609885	0.679603	0.523355	0.567155	0.558543	0.563008	0.538979	0.524502	0.780069	0.642052
cg00350478	0.480217	0.22034	0.366305	0.39529	0.392448	0.395596	0.39303	0.386102	0.433202	0.715256	0.508636	0.433643	0.54171	0.498574	0.571205	0.505191	0.433817	0.374016	0.40625	0.303724	0.452959	0.335284	0.365038	0.418537	0.176246	0.323368	0.354834	0.696949	0.454746	0.347329	0.405325	0.414789	0.133823	0.335044	0.476363	0.364883	0.500895	0.406235	0.266084	0.446365	0.424084	0.424795	0.215335	0.37372	0.427136	0.43208	0.327202	0.294078	0.409162
cg00350702	0.0322271	0.0362835	0.0297837	0.032525	0.0412058	0.0379456	0.0312384	0.0224802	0.043441	0.0263148	0.036615	0.0317687	0.0338988	0.0266537	0.0313941	0.0499408	0.0317192	0.0311019	0.0300639	0.0322769	0.0359004	0.0245911	0.0393594	0.0335788	0.0256888	0.0236123	0.0352017	0.028866	0.0309338	0.0403969	0.028552	0.0299987	0.0288178	0.0299539	0.0326315	0.0371721	0.0238457	0.0391798	0.0446921	0.027586	0.0333587	0.0342497	0.028788	0.0496197	0.0339538	0.0439475	0.0319205	0.0343685	0.0439708
cg00351011	0.0756409	0.0935109	0.544249	0.0750887	0.435365	0.74935	0.0875748	0.0795514	0.0888727	0.0766331	0.0825813	0.0768881	0.0753386	0.0719755	0.0767638	0.601661	0.077487	0.173105	0.0791995	0.0742152	0.0783453	0.0778808	0.0771467	0.0823644	0.523331	0.0801031	0.51431	0.0893969	0.077935	0.172661	0.0815756	0.0745511	0.0786637	0.911415	0.115843	0.103311	0.0201735	0.464445	0.133526	0.517659	0.632239	0.0343153	0.0201596	0.0294709	0.152817	0.0289161	0.580658	0.0212367	0.0330085
cg00354572	0.128268	0.575701	0.399167	0.161669	0.117954	0.296576	0.160844	0.204999	0.118647	0.511093	0.19475	0.203307	0.163501	0.137924	0.168059	0.0643973	0.164072	0.613969	0.14934	0.644259	0.0854415	0.159842	0.251341	0.211706	0.647944	0.0822391	0.0606001	0.121629	0.150244	0.0698522	0.444405	0.174135	0.698805	0.470416	0.0944745	0.32351	0.0782223	0.157254	0.768171	0.0989341	0.243616	0.385066	0.107244	0.412867	0.086812	0.254952	0.306699	0.0955015	0.385599
cg00355802	0.0311638	0.0452337	0.0461747	0.0490958	0.0297918	0.0184892	0.0307519	0.0210279	0.0433822	0.0803198	0.059423	0.0520007	0.0293529	0.0316	0.0267901	0.0255031	0.0316866	0.0525815	0.0439008	0.0159815	0.0109062	0.0449844	0.0199404	0.0313039	0.0195445	0.0248911	0.0210538	0.0337151	0.0478308	0.0266605	0.0303386	0.0353628	0.0302291	0.0188403	0.0245969	0.0283202	0.0291594	0.0332078	0.0384987	0.0293341	0.0241785	0.0397589	0.0281337	0.0342591	0.0375888	0.0381897	0.0402692	0.0368217	0.0378914
cg00359325	0.0636852	0.0791196	0.0554123	0.0543767	0.0907229	0.0615585	0.0649557	0.0527792	0.0618499	0.0886399	0.0766894	0.0583605	0.0606691	0.0659373	0.0488957	0.0575656	0.065978	0.052686	0.0667613	0.0464144	0.0653988	0.0472105	0.0661234	0.0516219	0.0431483	0.0569378	0.0759393	0.0655277	0.0773413	0.0826906	0.0655228	0.0707683	0.0740376	0.0568491	0.0621771	0.0662282	0.076621	0.0675013	0.0732508	0.0543589	0.0466138	0.0564762	0.0523023	0.051289	0.0560818	0.0666428	0.0599197	0.0484421	0.0642097
cg00363813	0.48312	0.745648	0.595421	0.525177	0.536013	0.572914	0.629055	0.558193	0.637732	0.0682622	0.475672	0.603268	0.572873	0.537613	0.459177	0.54149	0.558311	0.688719	0.518905	0.630409	0.551778	0.656875	0.585705	0.539655	0.755286	0.614381	0.62939	0.443684	0.499755	0.652348	0.619614	0.556058	0.752044	0.687693	0.529722	0.66154	0.585333	0.482937	0.744248	0.483072	0.616468	0.556169	0.698942	0.667854	0.474487	0.483787	0.563182	0.755818	0.648912
cg00364814	0.839035	0.70922	0.896297	0.862249	0.898744	0.955225	0.630475	0.92526	0.784736	0.929791	0.931653	0.860556	0.916074	0.857563	0.820499	0.907915	0.838726	0.947634	0.877938	0.932429	0.922079	0.934936	0.914643	0.888448	0.942931	0.939016	0.868056	0.899357	0.909713	0.950083	0.867813	0.918181	0.91884	0.914072	0.872256	0.891208	0.930868	0.863952	0.899586	0.920275	0.929182	0.903595	0.802525	0.900217	0.896813	0.925454	0.919178	0.820866	0.928765
cg00367281	0.498237	0.530662	0.606143	0.590885	0.363117	0.422325	0.345609	0.720731	0.664292	0.59746	0.601387	0.501692	0.530524	0.661159	0.638323	0.530954	0.668846	0.86092	0.646992	0.504627	0.669151	0.287441	0.59065	0.5719	0.296496	0.439101	0.320555	0.612157	0.67904	0.442045	0.7589	0.645461	0.0596168	0.131317	0.494442	0.423835	0.62272	0.555625	0.368563	0.600289	0.716862	0.69397	0.270821	0.534419	0.675095	0.65277	0.844601	0.503435	0.808603
cg00367438	0.0816517	0.0885995	0.0712898	0.0694411	0.0772133	0.0862618	0.0648552	0.0750355	0.107145	0.0777758	0.0711253	0.0900033	0.104857	0.0460068	0.0587151	0.0801061	0.0665157	0.0796103	0.088586	0.0655245	0.0727278	0.0586155	0.0613153	0.0845245	0.0897316	0.0647106	0.0983622	0.0781517	0.0723258	0.0885699	0.0708566	0.0909996	0.104347	0.0645787	0.103106	0.0760678	0.0680806	0.0667944	0.091467	0.0673874	0.0788213	0.0757654	0.0658001	0.0811177	0.0656403	0.0933788	0.0800903	0.127265	0.0792958
cg00368022	0.0250392	0.0342232	0.0320467	0.0265031	0.0318919	0.0339071	0.0306769	0.026482	0.0388626	0.0282144	0.023741	0.0277989	0.0239938	0.0180874	0.0237456	0.0318314	0.0220797	0.033771	0.027273	0.0251216	0.0354621	0.0221594	0.0294077	0.0268891	0.0336376	0.0347318	0.0299837	0.0236701	0.0216756	0.0345408	0.0399312	0.0243873	0.0238336	0.0284215	0.0286043	0.0239958	0.018696	0.0348415	0.0243169	0.0339496	0.0311795	0.0231114	0.0300039	0.0216599	0.0303418	0.0330865	0.0253406	0.0269237	0.0253347
cg00368415	0.0346017	0.0283604	0.0489775	0.0338845	0.0469314	0.032938	0.0280493	0.0381673	0.0482208	0.0446387	0.0544577	0.0499334	0.0339338	0.0222286	0.0296843	0.0363585	0.0311847	0.0452724	0.0400282	0.032961	0.0343413	0.0465158	0.02981	0.0379971	0.0558146	0.0400272	0.0359244	0.033596	0.0424135	0.0276462	0.0332221	0.0343937	0.0353113	0.02957	0.0418105	0.0271363	0.0387854	0.0360556	0.0425743	0.0386356	0.019797	0.0442038	0.0469758	0.0332778	0.0431516	0.0255366	0.0354102	0.0361596	0.0534388
cg00371195	0.91685	0.955841	0.918564	0.886579	0.886021	0.711113	0.936124	0.947967	0.88251	0.852448	0.918773	0.905182	0.947647	0.89399	0.931038	0.935033	0.943106	0.933413	0.899105	0.937707	0.912398	0.939759	0.907453	0.926064	0.969189	0.886539	0.956154	0.966718	0.907871	0.900439	0.955962	0.927441	0.890786	0.95247	0.902388	0.858785	0.929333	0.927522	0.903091	0.913862	0.932518	0.941416	0.900269	0.856758	0.947905	0.940349	0.93986	0.852579	0.963207
cg00375964	0.0336385	0.0420354	0.0344503	0.0287504	0.0298556	0.0365613	0.0471412	0.0361012	0.0554029	0.042595	0.0323853	0.0312139	0.0403755	0.0336004	0.0398043	0.0680763	0.0298658	0.0304554	0.0307915	0.0323037	0.0410661	0.0398271	0.0361667	0.030645	0.0405641	0.0321176	0.0328938	0.0285195	0.0349583	0.0444778	0.0473985	0.0233868	0.0438008	0.0346018	0.104575	0.0486454	0.0281517	0.0460513	0.0517241	0.0544936	0.039032	0.0411126	0.0283763	0.0408306	0.0582996	0.0411495	0.0413891	0.0446298	0.0505171
cg00376639	0.0478796	0.0411329	0.0332504	0.0594853	0.0657153	0.0344442	0.0326296	0.0469123	0.0306381	0.0413638	0.0442881	0.0541924	0.0384903	0.0527154	0.0540158	0.038667	0.0440054	0.0456566	0.0470767	0.0569696	0.0382382	0.0432518	0.0493758	0.0513686	0.035223	0.0487831	0.0410965	0.044753	0.0442476	0.0441358	0.0301282	0.0419908	0.0384806	0.0335777	0.0270684	0.0378914	0.0311044	0.0330428	0.0348547	0.0377198	0.0371654	0.0532288	0.0480527	0.0379449	0.0542786	0.0430344	0.0393597	0.0404651	0.0478323
cg00380464	0.0521863	0.066307	0.0401282	0.0361231	0.0525606	0.050174	0.0669651	0.0488995	0.0848088	0.059756	0.0640505	0.0464242	0.0470464	0.0663673	0.0463086	0.0713501	0.0479472	0.0537499	0.0473854	0.0375456	0.0757283	0.0472065	0.0570789	0.0473029	0.0487507	0.0539857	0.0592822	0.0482361	0.0553427	0.0521801	0.0593392	0.0503339	0.0552936	0.0559454	0.0708251	0.0516671	0.0695782	0.064712	0.0635633	0.0539207	0.0332015	0.0493295	0.0472745	0.0462892	0.0613953	0.0511829	0.0600811	0.0449857	0.0769324
cg00381076	0.0405043	0.0432477	0.0505728	0.0422735	0.0486523	0.0475191	0.04936	0.0512685	0.0421346	0.0428195	0.0457819	0.0456647	0.0404624	0.0420379	0.0469308	0.0466603	0.0471862	0.0421736	0.0543646	0.516997	0.0485569	0.0430074	0.0511126	0.0464643	0.0423293	0.041877	0.0468943	0.0411546	0.0421045	0.0405717	0.0481193	0.0486487	0.0484744	0.0445058	0.0527691	0.0552359	0.0321677	0.0549067	0.0257526	0.228204	0.305153	0.0411422	0.0307732	0.0195523	0.033481	0.0352626	0.152402	0.0254691	0.0734947
cg00382515	0.0294087	0.0254735	0.0362871	0.0255393	0.0327914	0.0374194	0.0367679	0.0361068	0.0517838	0.0305392	0.0338397	0.0325321	0.0286266	0.024774	0.0257925	0.0359736	0.0320086	0.0255591	0.0329508	0.0258659	0.0294065	0.0363644	0.0392705	0.0299084	0.0471153	0.0246628	0.0290308	0.0289605	0.0280139	0.0279687	0.0310584	0.027721	0.0327367	0.0254649	0.0356859	0.0295765	0.0297442	0.0251463	0.041981	0.0304628	0.0445917	0.0347821	0.0245101	0.0316847	0.040769	0.0277209	0.0304668	0.0601858	0.0297355
cg00386408	0.464249	0.0819832	0.693285	0.37766	0.699417	0.60193	0.0933076	0.442596	0.500404	0.0439044	0.429722	0.515189	0.579533	0.248296	0.360064	0.632792	0.276783	0.691148	0.401705	0.705415	0.195103	0.0694347	0.476164	0.46478	0.0543496	0.318846	0.56897	0.139961	0.368965	0.716537	0.500238	0.347097	0.0846656	0.829809	0.2238	0.189251	0.43214	0.481488	0.845366	0.604629	0.401175	0.286159	0.231729	0.0287382	0.139785	0.439222	0.634279	0.144081	0.0808035
cg00387170	0.187699	0.157543	0.165344	0.156293	0.176264	0.181917	0.235244	0.172033	0.222842	0.208326	0.205277	0.154311	0.175775	0.152986	0.15003	0.206501	0.169232	0.177849	0.159096	0.161506	0.22215	0.17724	0.183913	0.162515	0.188177	0.168524	0.21089	0.186101	0.159576	0.188156	0.214563	0.156014	0.163544	0.164521	0.163172	0.201254	0.156737	0.23468	0.353378	0.200587	0.372885	0.139969	0.144244	0.307914	0.0955235	0.134113	0.249748	0.337183	0.171656
cg00392257	0.405646	0.119599	0.2579	0.346972	0.304313	0.402198	0.293049	0.360374	0.244615	0.1394	0.416699	0.40423	0.318269	0.423029	0.562135	0.464659	0.378253	0.193346	0.368559	0.174302	0.262223	0.344768	0.310997	0.424612	0.0699397	0.277131	0.267063	0.650163	0.386381	0.342406	0.353527	0.378303	0.131305	0.212533	0.402697	0.336919	0.381334	0.364823	0.170487	0.233087	0.357958	0.375227	0.165057	0.302337	0.365133	0.346257	0.394371	0.178775	0.369422
cg00393585	0.472795	0.485055	0.56031	0.214787	0.579394	0.553191	0.631015	0.101341	0.0567353	0.0533549	0.18128	0.062902	0.580173	0.104066	0.29861	0.548766	0.10853	0.727635	0.200108	0.669344	0.516458	0.569914	0.321436	0.365857	0.802052	0.570809	0.610603	0.0823126	0.19891	0.638162	0.175355	0.167814	0.785655	0.742083	0.328449	0.669215	0.186605	0.244234	0.886824	0.535461	0.316846	0.316434	0.131114	0.428946	0.0748628	0.184895	0.607205	0.716774	0.0648557
cg00394658	0.322575	0.531124	0.629732	0.307956	0.569735	0.523441	0.31687	0.282106	0.376995	0.568145	0.311401	0.362152	0.553431	0.208833	0.237282	0.343621	0.255862	0.292509	0.382184	0.280144	0.277784	0.248436	0.324467	0.293354	0.702547	0.562427	0.261823	0.153757	0.341509	0.61778	0.359545	0.271596	0.648722	0.122173	0.258419	0.612886	0.301792	0.402894	0.583218	0.63748	0.165564	0.323149	0.249266	0.177718	0.504744	0.446825	0.538178	0.248369	0.287423
cg00396163	0.023066	0.0185051	0.0393495	0.0494313	0.0215115	0.0174559	0.0213311	0.0414075	0.0119392	0.0333328	0.0432848	0.0197252	0.0278989	0.0372891	0.0370755	0.0259463	0.0368991	0.0183724	0.0460627	0.0164505	0.0244826	0.0227982	0.0815601	0.0241802	0.0184138	0.0182764	0.017135	0.0145659	0.0658937	0.388139	0.011253	0.0250092	0.0167258	0.0193159	0.0266012	0.0313225	0.0228853	0.04041	0.0371336	0.023962	0.0297465	0.0197793	0.0186017	0.0299487	0.0172391	0.0525608	0.0245613	0.0490898	0.0227525
cg00396894	0.559167	0.570151	0.553777	0.637575	0.524862	0.669859	0.280377	0.646232	0.697179	0.868219	0.719267	0.645518	0.777054	0.711405	0.657587	0.513393	0.62998	0.854859	0.605166	0.821758	0.714293	0.609709	0.64542	0.676383	0.369986	0.690348	0.468688	0.692653	0.657946	0.259129	0.707533	0.636711	0.17764	0.185673	0.490196	0.599706	0.635127	0.523194	0.360935	0.33928	0.473846	0.774513	0.348571	0.593316	0.742436	0.661809	0.411491	0.457527	0.819845
cg00397740	0.022393	0.0208601	0.0256888	0.031556	0.0261847	0.0195511	0.0237665	0.0226219	0.04579	0.0285095	0.0327852	0.0338835	0.0245249	0.0213792	0.0224834	0.0238406	0.0245029	0.0242636	0.0295281	0.0224803	0.0203792	0.0453747	0.0246547	0.0233187	0.0243795	0.026334	0.0223619	0.0204928	0.0291434	0.0262335	0.0234062	0.0263553	0.0227134	0.0333042	0.0225958	0.0397764	0.0280865	0.0270753	0.020051	0.023505	0.0218953	0.033918	0.0332073	0.0260214	0.0287305	0.02491	0.0261981	0.0235868	0.028081
cg00398048	0.201547	0.777152	0.219181	0.178695	0.376506	0.22657	0.500363	0.212165	0.596402	0.203228	0.262755	0.201686	0.374052	0.176039	0.225633	0.204095	0.173927	0.174671	0.222823	0.203317	0.441835	0.236314	0.191175	0.186725	0.279388	0.3292	0.476566	0.181982	0.19013	0.593848	0.5606	0.194208	0.413854	0.174048	0.477999	0.520155	0.255463	0.0962623	0.493794	0.3639	0.123439	0.283397	0.113112	0.259507	0.468642	0.213311	0.174627	0.357695	0.321128
cg00400263	0.944722	0.925291	0.91621	0.943789	0.94059	0.94233	0.911315	0.944814	0.941425	0.944082	0.94338	0.939847	0.942292	0.945988	0.943543	0.938753	0.945068	0.708875	0.943893	0.882929	0.929475	0.931482	0.94382	0.944868	0.945497	0.934846	0.941201	0.94461	0.942937	0.943958	0.943397	0.944852	0.94422	0.941886	0.945103	0.939506	0.610796	0.954771	0.965361	0.941709	0.955146	0.954459	0.526725	0.942539	0.951755	0.951952	0.947965	0.935049	0.918486
cg00402366	0.0263625	0.0465382	0.0241669	0.0218539	0.0401463	0.0550037	0.0555945	0.03017	0.0240034	0.0586407	0.0258814	0.0245593	0.0216863	0.0204734	0.0212703	0.0410216	0.0200856	0.0849562	0.034956	0.0295469	0.0365626	0.0299071	0.0280769	0.0187864	0.0314635	0.0359915	0.0426902	0.0252393	0.0258161	0.0445923	0.0524528	0.0257494	0.0288596	0.0191782	0.0396798	0.042515	0.0226659	0.0510376	0.0565476	0.0341819	0.0158025	0.035142	0.0294756	0.0220732	0.0382408	0.0523466	0.0384858	0.0232622	0.0407509
cg00405070	0.0331599	0.0475258	0.0345552	0.0318396	0.0412658	0.0426586	0.0390374	0.0352712	0.0504413	0.0355245	0.0340099	0.0344519	0.0371257	0.0317384	0.0324273	0.0409761	0.0306323	0.0251261	0.035617	0.0344904	0.0324167	0.0370565	0.0495212	0.036126	0.0539755	0.0296061	0.0397073	0.0326105	0.0384316	0.0337783	0.0404655	0.0334391	0.0330533	0.0309096	0.0487429	0.0361542	0.0338964	0.0429021	0.0647404	0.0292414	0.0442473	0.0434766	0.0350841	0.0328591	0.0383609	0.030872	0.0300254	0.0386869	0.0401319
cg00405568	0.0394189	0.0306336	0.0284647	0.043951	0.0318334	0.03602	0.0332362	0.0324561	0.0633249	0.0447227	0.0319103	0.0351122	0.0371235	0.0337514	0.0423849	0.0391492	0.0424972	0.0389449	0.0455859	0.0378816	0.0374112	0.0389287	0.0309214	0.034848	0.0624323	0.0277135	0.0320969	0.0406489	0.0357306	0.0355422	0.0656691	0.0312717	0.0274181	0.0256548	0.0335275	0.0411806	0.0292527	0.0357273	0.0439822	0.028848	0.0294789	0.0474911	0.0298777	0.0319695	0.0984143	0.040457	0.039225	0.0262987	0.0542621
cg00406844	0.537341	0.833864	0.483421	0.558022	0.649299	0.529503	0.250176	0.654117	0.564273	0.87723	0.622095	0.493464	0.591525	0.693665	0.695347	0.499944	0.676009	0.819634	0.54052	0.760341	0.54746	0.373365	0.585407	0.651282	0.620274	0.558606	0.463344	0.758795	0.585023	0.514822	0.800722	0.582794	0.109861	0.498376	0.494262	0.624943	0.450761	0.4733	0.694878	0.328018	0.52665	0.579195	0.277888	0.642477	0.788581	0.542819	0.353374	0.78621	0.842437
cg00407150	0.571002	0.680819	0.362002	0.660584	0.422557	0.60212	0.426072	0.691973	0.591776	0.8591	0.652513	0.594808	0.648871	0.775143	0.732655	0.660263	0.77481	0.818906	0.6404	0.570751	0.456861	0.482837	0.665372	0.663209	0.321279	0.51592	0.370396	0.761846	0.654275	0.385409	0.765125	0.677439	0.254585	0.462699	0.532038	0.483372	0.611028	0.540368	0.81544	0.448389	0.849748	0.601355	0.343773	0.62455	0.780968	0.615068	0.369303	0.733451	0.796877
cg00410419	0.0563314	0.0896905	0.0498176	0.0488179	0.0599737	0.0662498	0.0726508	0.0574904	0.0720604	0.0667178	0.0461752	0.0524566	0.040486	0.0431557	0.0446054	0.0511497	0.0523761	0.0571581	0.0457444	0.0478608	0.069965	0.0542688	0.0607752	0.0533159	0.0608577	0.0433434	0.0736154	0.0463985	0.047612	0.0651156	0.067536	0.0471731	0.0569426	0.0412066	0.0595296	0.0555214	0.0558432	0.0503379	0.0300089	0.0403444	0.0915129	0.0497857	0.0980895	0.0326748	0.0595055	0.0564386	0.0473201	0.0612255	0.072631
cg00410898	0.0566225	0.214199	0.0804716	0.147485	0.12954	0.0250382	0.0426226	0.0437513	0.17657	0.380323	0.126335	0.125737	0.0115386	0.0936927	0.0820012	0.117809	0.0856244	0.0840562	0.121323	0.0124858	0.0234258	0.137667	0.0300952	0.067032	0.0273299	0.0686716	-0.0152382	0.0554063	0.0807222	0.0290772	0.0966836	0.0822642	0.0504581	0.0938675	0.0919767	0.080033	0.0776747	0.0839682	0.101316	0.0821272	0.0584133	0.112626	0.0462692	0.0941279	0.0737016	0.0900536	0.109951	0.064434	0.0862923
cg00411097	0.354284	0.215635	0.217684	0.309295	0.19611	0.257858	0.161395	0.348721	0.145436	0.0821246	0.343276	0.247578	0.275226	0.34668	0.404754	0.269024	0.345932	0.161886	0.269787	0.144184	0.290042	0.120184	0.261598	0.336163	0.0747506	0.194752	0.168738	0.53187	0.282356	0.211253	0.287076	0.291795	0.13498	0.100227	0.347212	0.216672	0.276419	0.305262	0.119654	0.205461	0.22709	0.241214	0.169702	0.191722	0.319314	0.305247	0.169106	0.159613	0.268555
cg00412772	0.495088	0.26955	0.418853	0.508076	0.383784	0.447568	0.255378	0.463756	0.323316	0.0915189	0.523211	0.403628	0.384824	0.551609	0.566407	0.403898	0.412975	0.299586	0.50063	0.289537	0.478069	0.237466	0.474978	0.478049	0.165895	0.321845	0.33705	0.572843	0.566462	0.29788	0.329125	0.440585	0.190893	0.146144	0.412338	0.29922	0.49738	0.414137	0.193614	0.331964	0.380403	0.41852	0.270828	0.318449	0.389757	0.660943	0.299046	0.309258	0.335045
cg00412805	0.920282	0.932865	0.9287	0.891146	0.8492	0.927156	0.529956	0.895985	0.919268	0.938885	0.925977	0.909673	0.927676	0.926937	0.929015	0.926901	0.92164	0.937393	0.908145	0.932279	0.898663	0.91229	0.905597	0.922483	0.935506	0.893653	0.930769	0.920727	0.924434	0.926143	0.929415	0.90257	0.889935	0.935816	0.910451	0.926444	0.926193	0.941006	0.93668	0.919803	0.870683	0.915718	0.765187	0.928021	0.936361	0.913617	0.935222	0.920802	0.922777
cg00415978	0.0240332	0.12933	0.0842555	0.0826669	0.191266	0.0319549	0.0630382	0.0754261	0.103275	0.103578	0.102406	0.13427	0.112057	0.0585881	0.100697	0.150921	0.0747595	0.141671	0.104505	0.0707791	0.0900273	0.0218429	0.0848546	0.0884857	0.0373724	0.0727725	0.0888405	0.0257552	0.106583	0.0523672	0.00727436	0.102764	0.0603093	0.150813	-0.0594513	0.181908	0.046708	0.0688564	0.0625774	0.428813	0.217681	0.0704849	0.0583764	0.0547929	0.0448619	0.0961105	0.508374	0.0505631	0.134454
cg00415993	0.492048	0.739383	0.721106	0.666561	0.735138	0.551226	0.370904	0.71237	0.443115	0.89921	0.628429	0.615049	0.707152	0.5733	0.390629	0.586285	0.662124	0.783035	0.738911	0.814968	0.724651	0.523775	0.757537	0.652216	0.917946	0.43558	0.78824	0.403172	0.623711	0.784405	0.694805	0.67753	0.809648	0.632648	0.558678	0.717373	0.606501	0.671942	0.886429	0.826425	0.5495	0.661921	0.623919	0.493683	0.412315	0.736906	0.380472	0.386927	0.767254
cg00417297	0.0244392	0.0186564	0.0170272	0.0171997	0.029776	0.0190115	0.0203078	0.0231449	0.0441138	0.0206496	0.0232497	0.031035	0.0208494	0.0177658	0.0229846	0.0281279	0.020246	0.0163961	0.0345052	0.0252916	0.0238697	0.0229392	0.0357254	0.0236018	0.0302388	0.0215408	0.0186005	0.023268	0.0229139	0.0259519	0.0309106	0.0202968	0.0302874	0.0361332	0.117326	0.0444221	0.0227821	0.0282495	0.0259124	0.025094	0.0172637	0.0373576	0.0324584	0.0238176	0.0306665	0.0354997	0.0224664	0.03427	0.0288669
cg00419564	0.0240749	0.0458089	0.0233016	0.0203865	0.0260574	0.0463792	0.0335575	0.0372065	0.052463	0.0966774	0.0386933	0.0282319	0.02483	0.0191831	0.0287203	0.0388357	0.0261299	0.0328085	0.0310634	0.0143743	0.0201202	0.0277016	0.0340484	0.0324456	0.0353134	0.0252051	0.0356138	0.0264444	0.025117	0.047004	0.0444828	0.0211899	0.0406092	0.0200784	0.0380951	0.0212352	0.0241675	0.0362909	0.0352866	0.0248838	0.0357957	0.0275013	0.032947	0.0247444	0.0473416	0.0362158	0.0275513	0.0383487	0.0263425
cg00420568	0.0503833	0.0473471	0.0447093	0.0654581	0.0379096	0.0311748	0.0340068	0.0692519	0.0774743	0.0405283	0.0579167	0.0348841	0.0313819	0.0418255	0.0394807	0.0317918	0.0292685	0.251515	0.0615311	0.0234246	0.0261253	0.0384482	0.0538535	0.0297083	0.0494848	0.0257913	0.0444506	0.0592623	0.0491987	0.0599248	0.034152	0.0369933	0.0516181	0.0555913	0.0977348	0.043375	0.0315759	0.044133	0.0426109	0.251566	0.0301497	0.0459074	0.0299429	0.0423613	0.182726	0.0476644	0.0581984	0.0475136	0.0563627
cg00420715	0.0247599	0.0284058	0.025734	0.0232699	0.0298382	0.0308172	0.0276392	0.0321802	0.0256087	0.0354629	0.032021	0.0296498	0.031826	0.0181738	0.024336	0.0334747	0.0264883	0.0276169	0.0256466	0.0174081	0.0223762	0.0190908	0.0272455	0.0211782	0.0464543	0.0313172	0.0208191	0.0235743	0.024528	0.0305997	0.037029	0.024851	0.0382317	0.0240359	0.0270143	0.0218933	0.0229599	0.0222302	0.0314763	0.0231726	0.0175755	0.0478899	0.0184126	0.0228845	0.0333971	0.0298883	0.0332585	0.0177534	0.039014
cg00420929	0.317113	0.232875	0.336439	0.269327	0.326614	0.453655	0.497075	0.256977	0.232179	0.816017	0.3416	0.333876	0.515926	0.322155	0.359407	0.275217	0.313613	0.449345	0.282567	0.289558	0.179862	0.357977	0.293987	0.345441	0.183359	0.313534	0.393198	0.495959	0.323223	0.363957	0.372887	0.330365	0.273683	0.140021	0.385632	0.536593	0.309653	0.321466	0.591266	0.407419	0.2056	0.310843	0.193148	0.244729	0.456674	0.319071	0.739798	0.256477	0.357567
cg00422913	0.0576114	0.043811	0.0457986	0.0752624	0.0538662	0.0552301	0.0450086	0.0642704	0.0483903	0.0436611	0.0529652	0.0534482	0.0451278	0.0530769	0.0441069	0.0465106	0.0510932	0.0470147	0.0657435	0.049361	0.0662663	0.0475686	0.0768497	0.056624	0.0409026	0.0492759	0.0454043	0.0412951	0.061337	0.0443611	0.0428798	0.0608196	0.0465011	0.046973	0.0576963	0.0561796	0.0610711	0.0601955	0.0447726	0.0718529	0.0584048	0.0691486	0.0466113	0.0327056	0.050406	0.103202	0.048743	0.0576013	0.0424119
cg00424946	0.0241142	0.0168918	0.0182387	0.0201737	0.038444	0.0260163	0.0279183	0.0175276	0.0204462	0.0362293	0.022596	0.0258614	0.0187294	0.0173324	0.0205594	0.0250026	0.019088	0.0198677	0.0253848	0.0227435	0.0315822	0.0242367	0.0303176	0.0206698	0.025203	0.018177	0.0199046	0.0239194	0.0205775	0.0278952	0.0213921	0.0224392	0.0230301	0.021244	0.0231082	0.0193757	0.0207897	0.0206389	0.0277679	0.0199001	0.0219995	0.0283575	0.0263406	0.0233259	0.0268189	0.0226303	0.019753	0.0263456	0.022198
cg00425710	0.653225	0.904168	0.911348	0.699339	0.874222	0.673664	0.783846	0.671455	0.80149	0.937018	0.670553	0.692765	0.746719	0.721179	0.697557	0.806098	0.650672	0.947538	0.6962	0.512459	0.693412	0.585097	0.669285	0.744218	0.624708	0.811452	0.566625	0.720647	0.769283	0.608297	0.802852	0.587793	0.86033	0.543914	0.8126	0.8641	0.653942	0.56489	0.827133	0.879905	0.448585	0.783814	0.619986	0.604055	0.777475	0.769109	0.87176	0.706569	0.579215
cg00425792	0.0626875	0.0643114	0.0681966	0.0581455	0.0654726	0.0662352	0.067931	0.0683362	0.069377	0.0762263	0.065251	0.0644659	0.0598643	0.0676322	0.0632725	0.0828442	0.0684514	0.0752766	0.0637197	0.0592538	0.0651049	0.0617627	0.0680201	0.0619109	0.0745258	0.0627411	0.0703641	0.0718909	0.0718494	0.0705204	0.0636619	0.073401	0.0657016	0.0601652	0.0570256	0.0571937	0.0649777	0.0758158	0.082035	0.0769839	0.0797473	0.0850666	0.0714377	0.0659336	0.0750624	0.0600321	0.0605066	0.080755	0.101791
cg00426056	0.0462049	0.0479297	0.0360215	0.0408856	0.0513825	0.0769806	0.0558926	0.0443598	0.0589435	0.0492499	0.0536683	0.0425307	0.0459335	0.0333544	0.0421432	0.0408697	0.0464252	0.0472672	0.0471542	0.0495342	0.0654308	0.0406275	0.0707061	0.0401647	0.0720103	0.0459986	0.0656481	0.0381814	0.042407	0.0602536	0.070274	0.0438922	0.0484473	0.0496466	0.0670157	0.0681531	0.0470954	0.0746422	0.0530653	0.0702277	0.0212651	0.0607019	0.0617389	0.0240112	0.0691585	0.0717221	0.0815819	0.018353	0.0669849
cg00426498	0.141365	0.0873825	0.13875	0.153503	0.453582	0.143863	0.106961	0.165039	0.140081	0.105771	0.167281	0.158655	0.163133	0.12327	0.151996	0.131486	0.128381	0.119933	0.145459	0.113069	0.154101	0.0949779	0.125532	0.142037	0.074022	0.134733	0.118237	0.130094	0.15921	0.116393	0.151686	0.154861	0.0750986	0.384904	0.140815	0.120422	0.170693	0.153331	0.5013	0.149346	0.119155	0.184199	0.0709323	0.113686	0.174458	0.200364	0.101058	0.0962877	0.136447
cg00427635	0.314279	0.38232	0.235355	0.256721	0.155018	0.207372	0.193375	0.235217	0.166193	0.852451	0.260299	0.208751	0.206426	0.299477	0.314483	0.238087	0.253301	0.214156	0.194034	0.154332	0.15065	0.157313	0.21326	0.197698	0.178541	0.218997	0.175008	0.47198	0.268475	0.165585	0.25216	0.207159	0.140484	0.139319	0.252284	0.666471	0.205707	0.335725	0.103453	0.326853	0.175616	0.379799	0.0447489	0.333102	0.297334	0.214419	0.203205	0.116061	0.348708
cg00429618	0.380326	0.19946	0.364788	0.340765	0.487553	0.553798	0.0496951	0.421955	0.653573	0.533251	0.564509	0.322635	0.421531	0.427688	0.337465	0.402128	0.479635	0.249899	0.389496	0.649468	0.499859	0.428096	0.597961	0.535584	0.547739	0.258447	0.466325	0.462491	0.432639	0.327537	0.389217	0.410387	0.246966	0.391117	0.41078	0.547294	0.632236	0.419921	0.766124	0.409608	0.829437	0.277204	0.141284	0.309421	0.179535	0.244819	0.448462	0.842978	0.270665
cg00430287	0.522969	0.20721	0.822687	0.605131	0.726737	0.6095	0.470402	0.622453	0.856971	0.831771	0.58768	0.524643	0.497587	0.58622	0.571202	0.752837	0.55272	0.876915	0.65756	0.520387	0.770949	0.420811	0.585858	0.513391	0.162993	0.43664	0.777407	0.637321	0.694586	0.506396	0.670703	0.676992	0.131156	0.231571	0.632914	0.471938	0.708497	0.573325	0.577524	0.732247	0.46496	0.79082	0.409805	0.753059	0.574683	0.704642	0.438981	0.382328	0.47381
cg00431050	0.35309	0.329063	0.295269	0.44649	0.297095	0.384743	0.277127	0.492636	0.420945	0.439275	0.442049	0.454408	0.309956	0.426669	0.413425	0.419001	0.419828	0.178443	0.542453	0.217175	0.38579	0.289896	0.458854	0.502598	0.181977	0.414427	0.360181	0.383612	0.466181	0.293272	0.44217	0.457803	0.288043	0.133138	0.428142	0.357818	0.487669	0.406655	0.38616	0.415103	0.221167	0.474273	0.286771	0.246011	0.407602	0.570873	0.219557	0.207606	0.360808
cg00431549	0.212702	0.67911	0.346029	0.262303	0.20539	0.678686	0.139043	0.110188	0.583202	1.08378	0.427221	0.395948	0.273132	0.338895	0.209891	0.207211	0.217056	0.884437	0.295076	0.993442	0.592586	0.535441	0.282653	0.372502	0.382941	0.719252	0.252621	0.251732	0.315717	0.819546	0.218099	0.178605	0.718602	0.186895	0.279476	0.445986	0.327934	0.419254	0.698284	0.73	0.143404	0.732318	0.0783003	0.587956	0.56153	0.147024	0.768752	0.589709	0.751315
cg00432979	0.0193435	0.00890079	0.0101302	0.00245588	0.00104054	0.0428905	0.0203923	0.0184381	0.0421043	0.0213079	0.0143421	0.0210194	0.00913848	0.00990446	0.00790276	0.0734883	0.00528136	0.0109914	0.0183963	0.0178592	0.0129874	-0.000999429	0.0321603	0.0138706	0.0255902	0.0317171	0.00628527	0.00455378	0.0107637	0.0319172	0.0212493	0.00601643	0.0369331	0.00640265	0.00875034	0.0508142	0.0160957	0.0185542	0.015958	0.0185741	0.0218516	0.0259409	0.0199081	0.01657	0.0197936	0.0195689	0.0176416	0.0306213	0.0227171
cg00433406	0.673324	0.841944	0.542865	0.667637	0.787056	0.608474	0.620432	0.660478	0.47094	0.955864	0.704355	0.706301	0.854308	0.726733	0.698454	0.860641	0.665332	0.941401	0.639499	0.844734	0.906601	0.857967	0.693354	0.743549	0.683287	0.73819	0.394862	0.648247	0.70881	0.85819	0.831797	0.646557	0.31951	0.925451	0.795384	0.901862	0.765087	0.565597	0.917963	0.482823	0.737276	0.82761	0.570556	0.566808	0.814412	0.704109	0.658283	0.705477	0.841005
cg00435408	0.0387692	0.0195382	0.0184188	0.0451946	0.0207307	0.0253963	0.0280192	0.0173089	0.136569	0.0740077	0.0199833	0.0601042	0.0137965	0.0512739	0.0415494	0.0399453	0.03916	0.0318314	0.0298014	0.0417062	0.024878	0.0498419	0.0554393	0.0258086	0.0224423	0.0224044	0.0248897	0.0209093	0.023917	0.030804	0.044063	0.0267005	0.0154927	-0.0077487	0.035686	0.0642296	0.0272907	0.0327159	0.0300152	0.0283864	0.0223965	0.0428777	0.0375788	0.0294981	0.0395633	0.0361746	0.0276534	0.0279904	0.0358693
cg00436282	0.747831	0.807527	0.865524	0.777452	0.377121	0.915948	0.590557	0.885949	0.884803	0.886325	0.846662	0.837122	0.660188	0.861837	0.884304	0.852862	0.884492	0.907315	0.834105	0.896766	0.504977	0.599023	0.811088	0.883069	0.884413	0.792147	0.671075	0.906122	0.870187	0.330946	0.865003	0.858958	0.468173	0.191296	0.694708	0.499744	0.876793	0.722417	0.652099	0.902746	0.509091	0.877355	0.343197	0.86262	0.684466	0.895141	0.428649	0.909273	0.937176
cg00436301	0.0235035	0.0383655	0.0368626	0.0323221	0.0357309	0.0214905	0.0368148	0.0247509	0.0256154	0.0443828	0.0377456	0.0402809	0.0399108	0.0357915	0.029568	0.0276471	0.0271986	0.0377115	0.038043	0.0310337	0.0316475	0.0294726	0.0242133	0.030179	0.0404791	0.02601	0.0316265	0.0286716	0.0371518	0.0412675	0.0378078	0.0302074	0.0338126	0.0369331	0.0368771	0.0398772	0.0365797	0.034442	0.0288247	0.0399377	0.0196305	0.0455918	0.0376912	0.026365	0.0351679	0.0342733	0.0323561	0.0302383	0.033102
cg00436603	0.65824	0.171242	0.536421	0.561297	0.480474	0.575579	0.373158	0.446232	0.572595	0.78976	0.59713	0.598838	0.435017	0.577507	0.599901	0.580679	0.452208	0.612715	0.47063	0.310538	0.39303	0.387505	0.554035	0.576801	0.485925	0.484193	0.431184	0.739512	0.641483	0.364963	0.794154	0.527295	0.261086	0.417732	0.69216	0.594792	0.610163	0.449931	0.714867	0.77204	0.530666	0.632189	0.325283	0.443539	0.536599	0.450183	0.466565	0.43041	0.400213
cg00441382	0.0247902	0.0528582	0.0218414	0.020615	0.0348628	0.0351691	0.0267007	0.0402967	0.0265039	0.0391918	0.0238963	0.0206308	0.0237606	0.0606993	0.0283936	0.0313414	0.0249451	0.0360488	0.0246402	0.0207576	0.0219533	0.0258887	0.025554	0.0213512	0.0566088	0.0306544	0.0266547	0.0249634	0.0282022	0.024784	0.029644	0.0248663	0.025428	0.0341779	0.0258038	0.0385278	0.0325348	0.0278629	0.042001	0.0251499	0.0811969	0.0424263	0.0337972	0.0219005	0.0265843	0.0260897	0.0250505	0.039413	0.0318417
cg00443307	0.711756	0.813767	0.34304	0.733393	0.335051	0.56394	0.260681	0.839103	0.771114	0.827277	0.685385	0.472801	0.481172	0.740881	0.721798	0.485478	0.76232	0.421538	0.644028	0.603139	0.462547	0.304983	0.74632	0.7402	0.229187	0.593448	0.407143	0.82043	0.705201	0.431286	0.835794	0.752196	0.19279	0.223217	0.577709	0.486349	0.743904	0.590132	0.577652	0.448468	0.333702	0.767834	0.23523	0.894082	0.664252	0.852932	0.634632	0.703891	0.272057
cg00445824	0.0288733	0.0836337	0.259919	0.240264	0.0804377	0.0366349	0.0118897	0.404095	-0.00597167	0.0390265	0.0669557	0.0179291	0.0181858	0.0967383	0.102776	0.049631	0.147537	0.0797833	0.311195	0.0467819	0.0622269	0.0518154	0.332905	0.0659475	0.0462169	0.23873	0.0120142	0.0655049	0.159135	0.841297	0.0077016	0.268647	0.083622	0.00783565	0.134499	0.8215	0.0429378	0.543886	0.0309896	0.597572	0.651754	0.0593387	0.0957983	0.0467365	0.0585911	0.364192	0.616549	0.0320913	0.0500281
cg00446235	0.0879865	0.0892664	0.0974127	0.0954889	0.0735048	0.113789	0.0624584	0.132754	0.060433	0.0417939	0.167685	0.0777564	0.060348	0.0952378	0.0902782	0.0604369	0.136806	0.0429031	0.120091	0.0435937	0.0777	0.0459996	0.103977	0.128867	0.525442	0.0901255	0.0581017	0.0973907	0.186277	0.0809199	0.114265	0.10998	0.0588288	0.0629894	0.0606045	0.0764736	0.155983	0.114778	0.35213	0.0781437	0.111171	0.138821	0.0539672	0.0489871	0.0864641	0.132411	0.0966949	0.0695631	0.108724
cg00447208	0.526913	0.402627	0.550017	0.500906	0.395364	0.404691	0.339591	0.551298	0.634796	0.827457	0.445207	0.497732	0.619045	0.617075	0.642834	0.486891	0.614179	0.718475	0.433324	0.512063	0.497943	0.304132	0.497292	0.495853	0.732758	0.589108	0.624947	0.677408	0.441471	0.69003	0.634998	0.498874	0.705027	0.412812	0.643063	0.591818	0.373356	0.321397	0.70761	0.553962	0.428707	0.392936	0.548524	0.661348	0.649278	0.41582	0.153858	0.543412	0.41553
cg00448720	0.516815	0.124922	0.590748	0.512243	0.469538	0.571695	0.404749	0.547888	0.413428	0.0551786	0.567794	0.461919	0.427634	0.462051	0.560835	0.502681	0.51896	0.784151	0.615442	0.386856	0.554808	0.442806	0.524465	0.589059	0.662672	0.364838	0.410307	0.670813	0.589482	0.565417	0.549554	0.549289	0.145785	0.159347	0.429915	0.472027	0.520481	0.539832	0.654999	0.800857	0.655386	0.726722	0.493997	0.353861	0.5127	0.576415	0.454717	0.313662	0.343058
cg00449941	0.0303089	0.0348806	0.0443163	0.0331209	0.0446765	0.0300503	0.0370261	0.0327122	0.0374638	0.0487991	0.0443427	0.0479946	0.0340671	0.029152	0.0264313	0.028337	0.0377338	0.0360911	0.0307746	0.0355919	0.0287366	0.0372265	0.0284549	0.0306031	0.0238463	0.0276593	0.030295	0.0270774	0.0463768	0.0275817	0.0282369	0.0306975	0.041084	0.0264107	0.0248668	0.0354817	0.028873	0.0393479	0.035932	0.0341618	0.0359777	0.03193	0.0424966	0.02652	0.0323656	0.0357317	0.0380004	0.0319544	0.0345344
cg00451635	0.343649	0.075057	0.338573	0.301528	0.361454	0.324742	0.331617	0.289802	0.315244	0.288185	0.374445	0.330732	0.283496	0.207767	0.23302	0.307782	0.258373	0.213573	0.367786	0.193327	0.294838	0.341007	0.32241	0.30542	0.302056	0.335618	0.334423	0.210496	0.420341	0.291224	0.298235	0.289853	0.161437	0.202265	0.409313	0.319221	0.34891	0.314723	0.333312	0.314127	0.336689	0.38244	0.215952	0.173574	0.317867	0.344793	0.252098	0.322285	0.266896
cg00453193	0.0256046	0.0215733	0.024842	0.0250898	0.0264387	0.0266924	0.0244151	0.0256718	0.0298164	0.0290855	0.0259819	0.0274875	0.0251101	0.027327	0.0285654	0.023358	0.0260709	0.0239987	0.0232831	0.0265219	0.0239813	0.0243109	0.0253069	0.0269118	0.0286934	0.0272096	0.0277358	0.0274537	0.0249872	0.0261575	0.029513	0.0263509	0.0237738	0.0259003	0.0336274	0.0256984	0.0243186	0.0350875	0.0394251	0.0295542	0.0277271	0.0309641	0.0204433	0.0186778	0.0298007	0.0278844	0.0265882	0.0239577	0.0306327
cg00453258	0.579753	0.528682	0.537541	0.625435	0.409089	0.70449	0.516444	0.624434	0.589655	0.744775	0.650569	0.593653	0.735149	0.679951	0.697589	0.402599	0.666996	0.705227	0.619929	0.730959	0.700777	0.588749	0.609924	0.662481	0.327336	0.616465	0.50825	0.704075	0.609139	0.563771	0.712436	0.597207	0.728936	0.388862	0.707813	0.712106	0.65465	0.568607	0.735261	0.371005	0.481602	0.689574	0.682752	0.760225	0.69787	0.55812	0.539107	0.713654	0.732434
cg00459975	0.0923904	0.0621619	0.0614493	0.114284	0.0825177	0.0842193	0.0619454	0.120578	0.0840907	0.0594896	0.122045	0.098872	0.0599455	0.110943	0.0940299	0.073396	0.110979	0.0602603	0.122826	0.0624138	0.07539	0.05988	0.110351	0.107001	0.0599316	0.0838355	0.066171	0.0650471	0.131872	0.11532	0.0716042	0.107179	0.0599649	0.0530163	0.0728926	0.0655271	0.116782	0.103951	0.0453002	0.390437	0.3619	0.0909063	0.0597971	0.035473	0.0985864	0.128963	0.0680692	0.0735855	0.0618876
cg00461841	0.640419	0.818634	0.710032	0.697206	0.789097	0.716563	0.794856	0.761094	0.805308	0.946479	1.02292	0.662392	0.821109	0.814991	0.707682	0.76201	0.766153	0.789149	0.776902	1.02412	0.724451	0.901989	0.57164	0.754998	0.831629	0.702877	0.658362	1.08841	0.736465	0.802541	0.769609	0.724018	0.740871	0.772096	0.524466	0.700162	0.819469	0.763862	0.793862	0.822395	0.616558	0.662068	0.845197	0.827138	0.881092	0.877081	0.745545	0.750542	0.846287
cg00462311	0.0333186	0.0275551	0.110981	0.058387	0.0601447	0.0129351	0.0193794	0.0452149	0.0284424	0.0497984	0.0354756	0.120256	0.0463106	0.134322	0.0273546	0.0257324	0.0298766	0.0683521	0.0438283	0.0620996	0.0222058	0.00372786	0.0163659	0.0398017	0.0393923	0.0644077	0.0183044	0.0126892	0.0662652	0.0487183	-0.00354783	0.0414062	0.0384514	0.0158586	0.0108265	0.00423044	0.0412683	0.05244	0.0633638	0.156674	0.0415486	0.0496134	0.0371457	0.025824	0.0613987	0.0409353	0.0524459	0.0381236	0.0502468
cg00462994	0.134059	0.0175421	0.0636898	0.234398	0.224625	0.444242	0.0684491	0.16296	0.0552137	0.535045	0.142101	0.0596592	0.0476455	0.118052	0.100085	0.120383	0.128417	0.0657789	0.217666	0.0545889	0.0687468	0.0289229	0.199826	0.117256	0.127338	0.0824906	0.0514982	0.0569094	0.14987	0.030153	0.0601652	0.174267	0.0154124	0.0274645	0.0756478	0.064147	0.126046	0.148023	0.0458366	0.43645	0.0854831	0.120652	0.063602	0.0537512	0.120708	0.239588	0.315768	0.0541217	0.0681817
cg00463202	0.684591	0.818199	0.889074	0.805499	0.857207	0.876259	0.873626	0.868556	0.786163	0.908046	0.81909	0.849028	0.807638	0.758726	0.616408	0.794746	0.875351	0.927258	0.880507	0.910777	0.830895	0.869043	0.881104	0.807519	0.830822	0.880207	0.768912	0.64655	0.849128	0.906485	0.826823	0.882566	0.879136	0.60474	0.758703	0.897025	0.592759	0.92392	0.910148	0.886782	0.87638	0.855321	0.629348	0.720626	0.781428	0.9044	0.877835	0.759068	0.587017
cg00463577	0.0904425	0.0516293	0.0483623	0.070808	0.032287	0.0886812	0.0298711	0.043487	0.0794754	0.852923	0.043926	0.0386812	0.0667939	0.0674767	0.0981169	0.0757054	0.0301041	0.0539682	0.0467886	0.0414708	0.04749	0.0360632	0.0560461	0.0658289	0.0425011	0.0322031	0.0607381	0.228437	0.079082	0.0397569	0.168968	0.0942793	0.0522894	0.0300011	0.0327589	0.0380528	0.0303977	0.0377799	0.0284797	0.0428652	0.0356138	0.0353614	0.0340149	0.07348	0.0928455	0.0408024	0.394038	0.02982	0.0501284
cg00463848	0.703465	0.818912	0.479275	0.771772	0.413692	0.595011	0.369486	0.86957	0.619937	0.934169	0.830736	0.591608	0.835296	0.880474	0.891077	0.599713	0.903006	0.870609	0.811609	0.791706	0.858633	0.412895	0.779401	0.771028	0.609979	0.79309	0.406091	0.917994	0.805233	0.499217	0.93909	0.802815	0.219246	0.274391	0.795269	0.690914	0.826565	0.713076	0.714392	0.851922	0.769228	0.864689	0.327605	0.857997	0.910899	0.753825	0.591778	0.786617	0.937783
cg00464269	0.0294492	0.0276844	0.0260273	0.0233786	0.030658	0.0357393	0.0296314	0.0282186	0.0228179	0.033914	0.0386252	0.0261106	0.0333007	0.026373	0.023699	0.0555702	0.0297953	0.0249517	0.0294673	0.0251635	0.0359128	0.0218411	0.0524697	0.024486	0.056613	0.0209724	0.0343775	0.0260731	0.0290064	0.0338192	0.0311184	0.0230011	0.0306772	0.0211035	0.0468103	0.0394518	0.0261568	0.0308857	0.027972	0.0279514	0.0282227	0.0397779	0.0288447	0.03175	0.0284171	0.041427	0.0341942	0.0315781	0.0372397
cg00465284	0.34058	0.0985285	0.555586	0.226069	0.520853	0.307578	0.0505646	0.197964	0.228879	0.056097	0.146761	0.0718416	0.556883	0.0937117	0.208395	0.466339	0.126673	0.0595694	0.223136	0.582984	0.0740515	0.0687327	0.270668	0.21815	0.741022	0.11187	0.496683	0.0526447	0.204179	0.59555	0.0560431	0.151007	0.0488734	0.684193	0.467922	0.37208	0.117078	0.28056	0.7588	0.405612	0.483784	0.300779	0.078426	0.0277219	0.109697	0.272212	0.455051	0.0507379	0.0532115
cg00466249	0.481653	0.158327	0.331344	0.399502	0.71575	0.395633	0.318795	0.388062	0.286437	0.872657	0.466373	0.371087	0.373869	0.457986	0.522301	0.408446	0.348567	0.159937	0.376701	0.203441	0.288877	0.216357	0.336771	0.37384	0.180559	0.219663	0.307572	0.662284	0.426052	0.302527	0.323955	0.372464	0.141804	0.19542	0.386151	0.255857	0.483026	0.282346	0.214786	0.238254	0.327322	0.519072	0.200276	0.305418	0.473134	0.434534	0.309822	0.263828	0.380263
cg00466544	0.0314539	0.0371739	0.0341614	0.0303942	0.0410023	0.0365796	0.0352699	0.036461	0.0399359	0.0397922	0.0360671	0.0387527	0.0323811	0.0249132	0.0304537	0.0356773	0.0270539	0.0363298	0.0289666	0.0328625	0.0459071	0.0330498	0.0300284	0.0287797	0.0413185	0.040301	0.0287433	0.0288337	0.025513	0.0267366	0.0349109	0.0279572	0.0421733	0.0291403	0.0387933	0.0329385	0.028	0.0405367	0.0273164	0.0326921	0.0291192	0.0448127	0.039702	0.031344	0.0362561	0.0348037	0.0384512	0.0293246	0.0414658
cg00469635	0.0130875	0.0106313	0.00948648	0.0120995	0.010742	0.011799	0.0113278	0.0138026	0.0171318	0.0119566	0.0109656	0.0114438	0.0107519	0.0113612	0.0115603	0.0110907	0.0121366	0.0129982	0.0176072	0.0143946	0.0102304	0.011087	0.0100924	0.0116439	0.0146267	0.0102982	0.00953454	0.0124153	0.0100066	0.0150865	0.0105624	0.0124324	0.012925	0.0124235	0.00955247	0.0103787	0.0103508	0.0104517	0.0146749	0.0125377	0.0156541	0.0142004	0.0108181	0.0122864	0.00978568	0.00799509	0.0116757	0.0197531	0.0115595
cg00471562	0.0428381	0.0646748	0.0497279	0.0419989	0.0616507	0.0494564	0.0437159	0.0444605	0.0353679	0.0443061	0.0622647	0.037866	0.0372501	0.0339249	0.039896	0.0544809	0.0413173	0.0480766	0.0406579	0.0368404	0.0567077	0.0407061	0.0456269	0.0379388	0.0479649	0.0701489	0.0563864	0.0375535	0.0434447	0.0466955	0.0513062	0.0432301	0.0547231	0.0418477	0.0569241	0.0485978	0.0459926	0.0550764	0.0228105	0.0589956	0.0369022	0.0476596	0.0746729	0.0458425	0.0574408	0.0447708	0.0576068	0.0360461	0.0557541
cg00472814	0.0846684	0.0443699	0.682622	0.342995	0.629781	0.598854	0.536965	0.29817	0.0779666	0.0413315	0.274363	0.553485	0.642359	0.147454	0.428213	0.598532	0.195614	0.0778887	0.375782	0.714728	0.570139	0.706581	0.435814	0.461488	0.845116	0.274453	0.70877	0.0886944	0.318277	0.64857	0.0486211	0.262362	0.135628	0.748146	0.180248	0.30697	0.116365	0.440701	0.757953	0.509945	0.561175	0.318959	0.28032	0.0254243	0.0732181	0.389104	0.583275	0.0445223	0.29798
cg00474004	0.738861	0.781342	0.803002	0.846567	0.613469	0.891654	0.749308	0.874037	0.792067	0.714964	0.849995	0.709061	0.753267	0.913207	0.834513	0.603608	0.888254	0.907817	0.841964	0.90837	0.51169	0.306822	0.836897	0.879917	0.733769	0.775645	0.724127	0.902467	0.892388	0.562546	0.872589	0.807811	0.317039	0.230343	0.768128	0.524424	0.875597	0.704635	0.844417	0.700857	0.560738	0.838256	0.622266	0.869435	0.700618	0.818447	0.767811	0.878073	0.931498
cg00474209	0.0591272	0.0737162	0.382362	0.0785391	0.0887485	0.0716867	0.0752641	0.0694621	0.0677146	0.0860118	0.0814603	0.0916348	0.500225	0.0802084	0.0814489	0.0958297	0.0716636	0.0939981	0.0932101	0.0766296	0.0653689	0.0756137	0.0723919	0.0758488	0.541836	0.0765547	0.687068	0.0774264	0.0696734	0.0790229	0.0807881	0.070277	0.062996	0.0820352	0.0709926	0.102104	0.0422323	0.0517117	0.0656433	0.496202	0.123823	0.0532813	0.0591951	0.0347529	0.0440908	0.0707922	0.420671	0.0560612	0.0737833
cg00475955	0.0185535	0.0218093	0.0175942	0.0139277	0.0164376	0.0229359	0.0283641	0.0167095	0.0212516	0.0192017	0.0168171	0.0152994	0.0164719	0.0127564	0.0135964	0.0208995	0.014917	0.0186148	0.0165918	0.0134745	0.0208964	0.0182446	0.0209003	0.0149522	0.0239779	0.0226272	0.0158136	0.0156635	0.0159212	0.018208	0.0208462	0.0148776	0.0140666	0.0159016	0.0223977	0.0157187	0.0144451	0.0174847	0.0147251	0.022149	0.0200457	0.0212333	0.0202334	0.0166412	0.0193802	0.0173512	0.0170024	0.0155745	0.0169408
cg00476580	0.0408483	0.0571888	0.0372433	0.0397517	0.0524302	0.0442482	0.0372247	0.0543869	0.0486563	0.078487	0.0328623	0.045295	0.0360367	0.0408812	0.0374936	0.0620757	0.0480314	0.0470375	0.0625438	0.0402957	0.0474008	0.0354187	0.0480501	0.036592	0.0461557	0.042743	0.043257	0.0395564	0.040647	0.0391943	0.0423548	0.0369955	0.0411784	0.0372344	0.0286062	0.0404458	0.0437981	0.0634784	0.0301096	0.0735152	0.0304317	0.0536496	0.0448241	0.0221985	0.0313257	0.0383446	0.070429	0.0648938	0.0765679
cg00479269	0.0388457	0.0584695	0.0260415	0.036718	0.0352342	0.0375069	0.0266566	0.0317481	0.0492974	0.0417712	0.0320715	0.0366894	0.0314533	0.0219387	0.0455061	0.0881478	0.0414167	0.0281991	0.0392718	0.0329972	0.0116366	0.0199655	0.0443779	0.0237753	0.0548359	0.0295254	0.0156682	0.0172178	0.0393841	0.0368193	0.0341778	0.0233517	0.0226348	0.0179411	0.0652746	0.0176855	0.0356725	0.0370783	0.0478137	0.0319882	0.0368899	0.0506378	0.0272649	0.0269602	0.0342914	0.0395841	0.0354585	0.0396013	0.0359684
cg00480115	0.598272	0.140293	0.49597	0.517059	0.487042	0.542672	0.5254	0.4949	0.459953	0.127273	0.66917	0.655797	0.495925	0.612205	0.723465	0.522441	0.487116	0.274999	0.660259	0.300878	0.546407	0.362715	0.508791	0.522523	0.113542	0.396334	0.380338	0.695332	0.658271	0.370949	0.421144	0.452402	0.152124	0.259695	0.569603	0.337706	0.770298	0.551375	0.127256	0.354211	0.374478	0.562934	0.533924	0.269558	0.387994	0.648595	0.353722	0.33128	0.453274
cg00480209	0.0418959	0.042187	0.0363939	0.0431825	0.0424956	0.0449539	0.0524591	0.037035	0.0301443	0.0472838	0.0327553	0.028461	0.0329368	0.0287006	0.034561	0.0432512	0.0334008	0.0416761	0.0379916	0.032356	0.0384638	0.0421555	0.0355579	0.035376	0.0541038	0.0413239	0.0351077	0.0346546	0.0363733	0.0315634	0.0449697	0.035202	0.0338294	0.0443637	0.0493868	0.0384297	0.0373538	0.038898	0.0335974	0.0330197	0.0479175	0.051951	0.0415939	0.0321451	0.0480402	0.0406947	0.0466372	0.0358447	0.0359244
cg00480356	0.073243	0.0445116	0.0699264	0.0431108	0.0388135	0.0580904	0.0203311	0.102301	0.050042	0.0802106	0.0503693	0.121253	0.0402227	0.103686	0.084885	0.0810715	0.0496458	0.130123	0.126674	0.382998	0.0483919	0.0935994	0.0580722	0.0858786	0.0503598	0.0792762	0.029767	0.056842	0.0468822	0.0353825	0.0456063	0.0830516	0.0383946	0.111469	0.0521691	0.0975682	0.0792713	0.0526861	0.0685843	0.0569789	0.0755791	0.0536186	0.045038	0.0613776	0.0590771	0.0511564	0.0548994	0.125338	0.0737318
cg00483154	0.0248476	0.0192229	0.0457835	0.0275415	0.0243463	0.02311	0.0185476	0.0201975	0.0230467	0.0401444	0.0354021	0.0279768	0.0197155	0.0167993	0.0237395	0.0188252	0.0221374	0.036004	0.0218237	0.0231688	0.016843	0.0194134	0.0176431	0.0285776	0.024176	0.0219635	0.021675	0.0216371	0.0317241	0.0205903	0.0185266	0.0209681	0.022906	0.0336499	0.0107764	0.0197362	0.0218443	0.0291153	0.0257749	0.0337903	0.0301348	0.0248363	0.0236965	0.0274423	0.0244457	0.0254808	0.0253733	0.0183133	0.030142
cg00485296	0.0292008	0.0311467	0.0279523	0.0275472	0.0279486	0.035671	0.0327746	0.0300971	0.0336248	0.0725337	0.0295942	0.0280231	0.0292462	0.0248161	0.0285422	0.0419202	0.0293103	0.0289414	0.0926128	0.0278326	0.0343966	0.0505743	0.0510355	0.0297483	0.043039	0.0294664	0.0332964	0.0457655	0.0271849	0.0338465	0.0295052	0.029898	0.0302755	0.0344067	0.0277292	0.03569	0.024952	0.0215131	0.0337451	0.0206558	0.0300931	0.0378679	0.0257442	0.0258706	0.0198887	0.0227994	0.0212641	0.0266965	0.0213154
cg00485380	0.0279669	0.0166674	0.0237043	0.0225447	0.0199054	0.0305044	0.0319459	0.0202661	0.0301765	0.030773	0.0240978	0.0250805	0.0243744	0.0296732	0.0213223	0.0207133	0.0217772	0.0236767	0.0244762	0.0233672	0.0305266	0.0223073	0.026309	0.0216704	0.0299425	0.0208062	0.0277871	0.0215827	0.0255031	0.0227094	0.0241408	0.017569	0.0187698	0.0199989	0.0277803	0.0290389	0.0184228	0.0230378	0.029463	0.0253811	0.0300433	0.0260085	0.0241609	0.0219791	0.028492	0.0275675	0.03265	0.0224418	0.0286587
cg00487159	0.0417677	0.0416014	0.0493884	0.0320313	0.0415689	0.0480141	0.0395393	0.0506198	0.0370525	0.0674813	0.0429237	0.0370513	0.0538521	0.0521835	0.0430787	0.0399567	0.0380977	0.0459056	0.0470073	0.0373523	0.0569073	0.0591226	0.0371042	0.0436304	0.0380674	0.0634695	0.0368096	0.0575828	0.0380779	0.0772906	0.0597149	0.0412979	0.0476433	0.0367185	0.0700774	0.0384197	0.0539887	0.044809	0.0450551	0.0457263	0.0654848	0.0543188	0.0414869	0.0414111	0.04524	0.0426269	0.0437776	0.0424998	0.0532284
cg00488718	0.0245889	0.0277651	0.0276482	0.0283751	0.0319107	0.0374739	0.0318962	0.0276963	0.0447313	0.0425472	0.0301783	0.0293694	0.0247295	0.0202434	0.0240907	0.0258648	0.0249602	0.0236299	0.0282053	0.024587	0.0206501	0.0275106	0.0284848	0.0279645	0.0345714	0.0283648	0.0294973	0.0239101	0.0314764	0.0294464	0.0412903	0.0229151	0.0299273	0.0232824	0.0275354	0.0295033	0.0308345	0.0242146	0.0341959	0.0271133	0.0329965	0.03375	0.0254987	0.0266488	0.0383629	0.0360991	0.0319954	0.0257754	0.0307046
cg00491404	0.528189	0.280347	0.413479	0.467544	0.331854	0.443945	0.346643	0.435853	0.338719	0.291667	0.489752	0.547776	0.46582	0.555291	0.649371	0.494763	0.433011	0.242734	0.439867	0.213099	0.428138	0.386489	0.366559	0.460791	0.0712122	0.319727	0.314688	0.703068	0.50848	0.33795	0.427763	0.409404	0.107342	0.204841	0.444812	0.321709	0.452909	0.418947	0.197237	0.337061	0.327567	0.517205	0.265935	0.332834	0.453089	0.509802	0.326535	0.294441	0.413099
cg00491839	0.0530783	0.04144	0.0683261	0.0763327	0.0466633	0.105441	0.104755	0.0572186	0.0688094	0.104527	0.0728395	0.0735338	0.0503732	0.0524246	0.0573935	0.067926	0.0683858	0.0609084	0.0520115	0.0527472	0.154004	0.0623881	0.0755844	0.0721638	0.0786434	0.0585259	0.0696173	0.0679515	0.0773127	0.0876374	0.0727543	0.0777619	0.0761529	0.0562953	0.0538825	0.0686592	0.0626208	0.0565141	0.062328	0.0683304	0.0475291	0.147798	0.0774483	0.059605	0.0886105	0.0718478	0.0517978	0.064682	0.0934269
cg00493400	0.0335506	0.0220626	0.0262482	0.0277881	0.0315538	0.0472099	0.0297569	0.0281316	0.0382222	0.0463808	0.050949	0.031151	0.0279336	0.0296779	0.0243581	0.0408307	0.0299727	0.0283606	0.0236359	0.0278171	0.0449225	0.0257883	0.0308244	0.0290717	0.0361816	0.0233379	0.0256309	0.0266319	0.0297291	0.0218089	0.0343955	0.0264724	0.0334277	0.0270997	0.0242224	0.0335477	0.0305552	0.0359993	0.0484073	0.0256052	0.050703	0.0452184	0.0262394	0.0319626	0.024583	0.0313014	0.0359596	0.0588615	0.0322009
cg00495415	0.0214214	0.0364298	0.0364993	0.0274165	0.030443	0.0167411	0.0227929	0.0192518	0.0253358	0.0319476	0.0294922	0.027715	0.0207688	0.022966	0.0232507	0.0500911	0.0223554	0.0227257	0.0218076	0.022726	0.0224446	0.0203046	0.0258272	0.0239292	0.0348734	0.0211571	0.0196569	0.0215712	0.0269448	0.0231102	0.0166997	0.0236087	0.0164332	0.0266814	0.0183042	0.0211882	0.0243158	0.0266918	0.0200395	0.0221667	0.0222003	0.0331832	0.0270233	0.0212762	0.0228688	0.0314884	0.0244545	0.0220976	0.0257567
cg00495442	0.0462552	0.0386485	0.0677794	0.0466828	0.0623934	0.0538763	0.0440497	0.0711435	0.0399612	0.0509676	0.0596546	0.0737358	0.0569834	0.0514624	0.0484435	0.0574973	0.0486298	0.0681968	0.0584204	0.0542834	0.0577757	0.0303413	0.0405806	0.0467511	0.0652779	0.0433332	0.046578	0.0454179	0.0563196	0.0525116	0.0337553	0.0506635	0.0285319	0.038559	0.0601647	0.043876	0.0479879	0.0563581	0.0488945	0.0547402	0.0553948	0.0570232	0.0506212	0.0445517	0.0682323	0.0672649	0.0397881	0.0439581	0.0697006
cg00496170	0.0382304	0.0286758	0.0331119	0.0269779	0.0264864	0.0494071	0.0367349	0.143337	0.0426338	0.0334443	0.0326336	0.0370618	0.0366067	0.0222301	0.0284318	0.033365	0.0290053	0.0317321	0.0279302	0.0276402	0.0481024	0.0337075	0.0345804	0.0224667	0.0235678	0.035589	0.0368797	0.0223473	0.0268901	0.0356345	0.0294958	0.0279996	0.0220796	0.0464625	0.030667	0.0335761	0.0591354	0.0257418	0.0302522	0.0323521	0.0256831	0.0383829	0.0270888	0.0266356	0.0303579	0.0309128	0.0331804	0.0379549	0.0310123
cg00497251	0.0954689	0.0797414	0.0870308	0.0913489	0.0883533	0.0947315	0.0877219	0.0847773	0.0823607	0.0864339	0.0999059	0.0839857	0.0907699	0.0878357	0.0903306	0.0947737	0.0841909	0.0972367	0.0968362	0.0845363	0.0856112	0.0834481	0.0839365	0.101546	0.0784824	0.103252	0.105265	0.112709	0.0894057	0.0917501	0.096848	0.0914415	0.0875043	0.0796898	0.0892936	0.0968299	0.0719823	0.0785054	0.0899425	0.0816649	0.0810366	0.0920696	0.083188	0.0857156	0.0879272	0.0787179	0.0816961	0.0965756	0.094105
cg00498305	0.327045	0.680188	0.20188	0.293627	0.28602	0.443821	0.237467	0.266856	0.416265	0.60899	0.315045	0.40956	0.565569	0.257961	0.253273	0.21155	0.242215	0.551886	0.341719	0.224333	0.449475	0.318479	0.355418	0.324991	0.522584	0.176827	0.252489	0.120578	0.357545	0.216996	0.591145	0.262793	0.14172	0.356102	0.551306	0.672648	0.39449	0.299634	0.88293	0.297734	0.174402	0.365111	0.207293	0.148741	0.529538	0.441527	0.432821	0.212583	0.363971
cg00498604	0.222412	0.189496	0.181204	0.239042	0.851198	0.809068	0.183388	0.22794	0.216431	0.203229	0.234141	0.182991	0.351443	0.203207	0.523462	0.791297	0.197295	1.06691	0.247045	0.955475	0.194037	0.173649	0.292107	0.254347	0.926544	0.20931	0.595566	0.311082	0.234493	0.983463	0.230672	0.208983	0.192897	1.04592	0.662007	0.843447	0.381992	0.501916	0.624672	0.679487	0.379854	0.312547	0.0462932	0.268001	0.145226	0.34198	0.574976	0.812914	0.718672
cg00499599	0.0470125	0.0485283	0.0481488	0.0368895	0.0610811	0.0427902	0.0355987	0.0317197	0.0652267	0.0430064	0.0383034	0.0400405	0.0424932	0.0442816	0.040514	0.0448443	0.0381055	0.045344	0.0416738	0.0423162	0.0461529	0.0447274	0.0440317	0.0427288	0.0433026	0.0601932	0.0428447	0.0385221	0.040231	0.0496882	0.0428341	0.0397928	0.0466378	0.0601748	0.0398811	0.0420374	0.0364044	0.0427054	0.0531365	0.0284342	0.0464464	0.0478006	0.0517901	0.0401696	0.0571165	0.0441263	0.0415237	0.0589646	0.0585205
cg00499822	0.623849	0.168884	0.628921	0.470101	0.587165	0.558197	0.543748	0.407742	0.533752	0.858925	0.493986	0.586215	0.701253	0.540337	0.71267	0.544698	0.488496	0.593756	0.405265	0.739031	0.604689	0.457888	0.505117	0.476503	0.69716	0.663137	0.740006	0.449989	0.478975	0.731475	0.560454	0.442741	0.169961	0.793981	0.649829	0.610894	0.302245	0.566389	0.809562	0.612816	0.81792	0.359097	0.427855	0.395289	0.413004	0.518015	0.661937	0.340215	0.727167
cg00500400	0.0577629	0.0612884	0.0554052	0.0602936	0.0537341	0.0636075	0.0489113	0.0646844	0.0729064	0.0798699	0.0586555	0.0533086	0.0537971	0.0519778	0.0582739	0.0965187	0.0642276	0.0830282	0.0812619	0.0602217	0.0749793	0.0519994	0.0413553	0.0687904	0.0665581	0.0381115	0.0468935	0.0704832	0.0678295	0.0544126	0.054758	0.0540489	0.0504136	0.0329058	0.0499154	0.0442429	0.0636002	0.0440876	0.077654	0.0587874	0.0463028	0.0670743	0.0444365	0.0443742	0.0592742	0.0570163	0.0786025	0.0663644	0.0693394
cg00502442	0.0159005	0.0147644	0.0198671	0.0200595	0.0222658	0.0160121	0.0154	0.0160157	0.016628	0.0264705	0.0225475	0.01775	0.0170656	0.0127489	0.0206653	0.0192837	0.0154294	0.0216863	0.0138681	0.0172522	0.0145506	0.0162331	0.0152002	0.0173521	0.017068	0.0156705	0.0180749	0.0145355	0.0191533	0.0168197	0.0143036	0.0165958	0.0175001	0.0172518	0.0169642	0.0150761	0.0175768	0.0147334	0.0184544	0.0152764	0.0217875	0.0175848	0.0175082	0.0185993	0.0164438	0.0186465	0.0153362	0.0174862	0.0201068
cg00503458	0.0743951	0.054264	0.0643013	0.0942952	0.0769697	0.067454	0.0560831	0.0513732	0.100387	0.0582423	0.077908	0.121906	0.0471335	0.138716	0.0959117	0.0473008	0.082612	0.0566817	0.128103	0.0364511	0.0135239	0.074534	0.0776097	0.066135	0.0411193	0.0731528	0.0673107	0.0424802	0.0967137	0.0804653	0.0660695	0.0609088	0.0359691	0.0768805	0.127947	0.0944479	0.0494039	0.0693436	0.101985	0.0777231	0.116044	0.0758299	0.0407868	0.0514667	0.0718074	0.0852033	0.0839252	0.164128	0.0847574
cg00504595	0.357933	0.125925	0.299602	0.300608	0.313811	0.316326	0.23644	0.328114	0.235994	0.432125	0.420956	0.404476	0.290341	0.262006	0.226283	0.342579	0.283843	0.90211	0.326084	0.184673	0.261849	0.171006	0.302392	0.35394	0.138566	0.208456	0.342627	0.294352	0.386923	0.279164	0.317138	0.299412	0.124862	0.140349	0.30453	0.281473	0.305224	0.246709	0.107012	0.561382	0.163593	0.486608	0.247748	0.253049	0.28692	0.403159	0.184266	0.121963	0.267933
cg00509616	0.205085	0.0646403	0.131973	0.306494	0.180217	0.149549	0.12482	0.303963	0.15528	0.0723219	0.234293	0.186842	0.1275	0.174357	0.169189	0.202122	0.213861	0.137394	0.359471	0.127874	0.219637	0.114475	0.334032	0.24421	0.0793432	0.224394	0.147021	0.172705	0.289411	0.104889	0.105542	0.260896	0.0710558	0.0744074	0.153945	0.178038	0.263309	0.277717	0.0942992	0.173576	0.124361	0.201648	0.171811	0.070512	0.184317	0.459983	0.138543	0.131573	0.142092
cg00510787	0.0601775	0.0765923	0.0534042	0.0547926	0.0523295	0.0640292	0.0742067	0.064269	0.0923746	0.397346	0.0537985	0.0538125	0.0611551	0.0580924	0.0623877	0.0661645	0.0575808	0.105862	0.120996	0.0583048	0.0633523	0.0583907	0.0593442	0.0550647	0.0681735	0.056987	0.0647764	0.155774	0.0583104	0.264878	0.0466539	0.0505882	0.127736	0.0594131	0.50046	0.087884	0.0218383	0.0725822	0.0734428	0.0635504	0.0319099	0.0916627	0.0547701	0.0283761	0.209405	0.14766	0.0589169	0.0407968	0.231142
cg00510956	0.927636	0.930492	0.934502	0.948326	0.951267	0.968965	0.925842	0.973249	0.955823	0.956211	0.940385	0.877171	0.919633	0.976515	0.922152	0.96159	0.946671	0.959757	0.966493	0.899893	0.798709	0.816306	0.930387	0.943486	0.971324	0.95304	0.932055	0.934771	0.950944	0.951345	0.952375	0.94672	0.936049	0.927036	0.959046	0.85138	0.93852	0.953018	0.945705	0.94752	0.905597	0.945709	0.935893	0.870621	0.961051	0.944943	0.956095	0.949596	0.952231
cg00511475	0.474567	0.261023	0.487354	0.420347	0.369001	0.599381	0.283177	0.412782	0.439735	0.826117	0.440706	0.345207	0.237487	0.419952	0.420122	0.356933	0.368886	0.525472	0.459726	0.159469	0.386679	0.208382	0.48244	0.411811	0.460046	0.302386	0.242572	0.366938	0.412137	0.519045	0.281127	0.407494	0.0673009	0.315996	0.350979	0.292329	0.393563	0.4682	0.47805	0.652187	0.472777	0.352268	0.282243	0.231475	0.385977	0.526687	0.671138	0.285152	0.264476
cg00512279	0.378032	0.103289	0.555513	0.285342	0.592211	0.582426	0.481057	0.278392	0.225366	0.306841	0.259899	0.458898	0.608129	0.16806	0.359789	0.507531	0.250406	0.699443	0.315874	0.644982	0.271459	0.500906	0.339021	0.335495	0.834426	0.645228	0.609023	0.10903	0.292269	0.651044	0.103191	0.220266	0.764996	0.722648	0.377697	0.523085	0.371983	0.387602	0.760424	0.454498	0.296707	0.346425	0.273049	0.0166131	0.40191	0.377561	0.520397	0.0349387	0.612934
cg00512374	0.0226566	0.0269409	0.0229913	0.244994	0.0320127	0.0459715	0.0325226	0.379083	0.0230245	0.0294829	0.0274152	0.0106316	0.0197106	0.0643854	0.0590805	0.0450964	0.0887286	0.0405262	0.226949	0.0269939	0.0502856	0.0173759	0.270483	0.0348344	0.0400554	0.0314181	0.0253461	0.0199425	0.119196	0.0241995	0.0202601	0.154897	0.0535074	0.0286862	0.0203975	0.0685294	0.043756	0.0897783	0.0976564	0.594459	0.147603	0.0457137	0.0383933	0.103732	0.0442135	0.11421	0.102933	0.155951	0.0504004
cg00513220	0.172981	0.460567	0.0677619	0.361778	0.176023	0.110215	0.0670149	0.357225	0.0793537	0.060243	0.256278	0.0926201	0.0790948	0.148185	0.195419	0.154215	0.139734	0.0962596	0.375051	0.110843	0.147196	0.0632022	0.361244	0.205658	0.0583553	0.14654	0.0855781	0.0840884	0.354513	0.0691382	0.0744894	0.328121	0.0592581	0.0599649	0.111836	0.0774335	0.269945	0.247896	0.0552319	0.336363	0.134225	0.225129	0.120216	0.0820071	0.25624	0.413517	0.08563	0.108533	0.384621
cg00513467	0.0834047	0.1093	0.0796789	0.0692247	0.074658	0.0825112	0.181364	0.0892468	0.113809	0.0689605	0.112646	0.0913016	0.0894334	0.0717426	0.0649127	0.0846185	0.0792645	0.0806926	0.0788842	0.0605763	0.104774	0.0765064	0.115757	0.0834614	0.0818139	0.118248	0.077087	0.0624283	0.0820544	0.0919921	0.0892614	0.0619357	0.121741	0.0687925	0.188671	0.105713	0.0638218	0.198281	0.329608	0.0720496	0.12668	0.0743278	0.069749	0.142802	0.038785	0.0437023	0.0863347	0.126881	0.0657655
cg00514407	0.331286	0.187704	0.38921	0.204962	0.452195	0.65129	0.115971	0.19339	0.155325	0.140477	0.212521	0.2492	0.275569	0.210876	0.280147	0.621442	0.164746	0.355401	0.15191	0.29437	0.186666	0.104595	0.15205	0.198222	0.161178	0.259499	0.714782	0.542023	0.205595	0.167944	0.193265	0.158474	0.358217	0.587404	0.316719	0.193935	0.13116	0.30923	0.520965	0.47772	0.54362	0.268092	0.0808735	0.133486	0.409398	0.249458	0.581237	0.182457	0.280436
cg00514895	0.0336827	-0.0308865	-0.00985065	0.340664	0.581093	0.216434	-0.0238785	0.325627	0.00936088	0.00167816	0.118797	-0.00227907	-0.012517	0.0468568	0.0993818	0.219108	0.173978	0.00900431	0.324389	0.552968	0.0545906	-0.0302472	0.319856	0.179711	0.703662	0.121459	-0.0144473	-0.00264514	0.324007	0.557004	-0.0315313	0.15636	-0.0271212	0.109726	0.0487437	0.153169	0.079581	0.453884	0.0261903	0.595861	0.341695	0.0359669	0.0640237	0.0234722	0.0962099	0.373075	0.508888	0.0207822	0.0356241
cg00515905	0.663398	0.312139	0.498374	0.610692	0.434159	0.592203	0.446854	0.555032	0.399046	0.467901	0.709726	0.623424	0.533127	0.676298	0.76232	0.606937	0.5133	0.310952	0.587567	0.345542	0.57266	0.427677	0.526366	0.577225	0.164383	0.435279	0.372932	0.814985	0.65117	0.40631	0.527708	0.526448	0.186375	0.273586	0.559561	0.392323	0.555806	0.536002	0.296771	0.459451	0.427077	0.721675	0.345145	0.421167	0.54521	0.677658	0.415687	0.397565	0.498338
cg00516481	0.276273	0.508015	0.684317	0.33809	0.384561	0.686565	0.268993	0.541023	0.460406	0.960701	0.462277	0.514121	0.56873	0.372882	0.283448	0.614099	0.402209	0.789437	0.447825	0.671231	0.22417	0.286207	0.546654	0.339172	0.720709	0.673243	0.407302	0.213344	0.432739	0.738987	0.65864	0.507682	0.12372	0.551659	0.225182	0.658266	0.401148	0.503233	0.833907	0.62229	0.187954	0.345352	0.309744	0.28594	0.590949	0.451826	0.511092	0.692742	0.561472
cg00518989	0.0394323	0.0379923	0.0409995	0.0368106	0.0376634	0.0260759	0.0301563	0.0353568	0.0254481	0.0399567	0.0403936	0.0348372	0.0297475	0.0230717	0.0246416	0.0581088	0.0306	0.0372401	0.0504677	0.0343458	0.026311	0.0251898	0.0271673	0.0260493	0.0331011	0.0291301	0.0303143	0.0295393	0.0425155	0.0276944	0.0224999	0.0327331	0.0327594	0.0245562	0.0248423	0.0281476	0.0303674	0.0357588	0.0316085	0.0410787	0.0231069	0.0419452	0.0338181	0.0241525	0.0251656	0.0411928	0.0343328	0.0368679	0.0399383
cg00519208	0.673964	0.382802	0.398776	0.636593	0.60408	0.604942	0.337027	0.640594	0.570749	0.908615	0.798086	0.503215	0.46852	0.683742	0.83871	0.724289	0.695223	0.270823	0.747849	0.414694	0.585411	0.74031	0.635028	0.817942	0.255533	0.494047	0.40329	0.868134	0.72494	0.463948	0.441543	0.658365	0.254194	0.2516	0.577971	0.680601	0.7091	0.496299	0.15455	0.471613	0.29958	0.779487	0.373375	0.795617	0.622034	0.764794	0.309839	0.45574	0.905345
cg00519627	0.017166	0.0475515	0.00717801	0.00997868	0.0294622	0.0205174	0.0481145	0.0188712	0.00988156	0.0247491	0.0204882	0.0145879	0.00506534	0.00646608	0.006325	0.0446837	0.00590592	0.0164312	0.0102832	0.0187153	0.0319143	0.0232016	0.0254825	0.0124233	0.0396598	0.0173439	0.0141463	0.0104502	0.0215183	0.0144485	0.0310782	0.00753608	0.0354459	0.0233866	0.0215667	0.0341583	0.0101997	0.0144081	0.0122647	0.0162987	0.0119749	0.0180209	0.0150768	0.0124171	0.0121859	0.0147621	0.013342	0.0108501	0.0118546
cg00520135	0.465912	0.856561	0.685956	0.698636	0.819615	0.741523	0.793105	0.732617	0.797256	0.898292	0.705151	0.51712	0.638953	0.625107	0.430249	0.622622	0.625152	0.846221	0.734877	0.768184	0.820539	0.780923	0.690192	0.689357	0.851641	0.734989	0.705261	0.424028	0.696404	0.863711	0.729703	0.63908	0.644782	0.687412	0.808128	0.465904	0.653449	0.647968	0.671886	0.777074	0.585185	0.58521	0.650287	0.63965	0.737263	0.690289	0.441488	0.709394	0.76097
cg00520708	0.165337	0.167683	0.182783	0.205674	0.179152	0.14722	0.124497	0.187596	0.185162	0.121993	0.163966	0.258044	0.170474	0.186919	0.241184	0.137465	0.134753	0.122493	0.236396	0.132356	0.161607	0.159292	0.148066	0.158045	0.12711	0.232606	0.129646	0.155378	0.209964	0.137519	0.119597	0.162048	0.193049	0.1238	0.159506	0.202461	0.209771	0.150531	0.287404	0.17363	0.393563	0.265696	0.0856348	0.115764	0.0989163	0.169453	0.152654	0.299558	0.0697236
cg00521434	0.841708	0.878582	0.91257	0.895404	0.885818	0.90062	0.478316	0.900763	0.910396	0.889674	0.910463	0.904359	0.914653	0.910907	0.919023	0.901116	0.918488	0.925273	0.906276	0.918425	0.893238	0.867011	0.903571	0.906654	0.901926	0.887866	0.892562	0.9138	0.902075	0.828439	0.920698	0.914925	0.883954	0.810032	0.901834	0.898326	0.895518	0.894114	0.950583	0.868341	0.916022	0.895721	0.671301	0.925304	0.950632	0.888751	0.921128	0.860574	0.917625
cg00521598	0.0276294	0.047889	0.0583752	0.0471776	0.0445205	0.0415235	0.0515964	0.0491375	0.053646	0.111896	0.0501491	0.0535908	0.0585346	0.0622345	0.0402653	0.0462475	0.0296148	0.0787311	0.0473185	0.0554289	0.0260143	0.0397526	0.044025	0.0280701	0.0566774	0.0404989	0.0373402	0.031614	0.0471663	0.0587217	0.0503938	0.0342472	0.0468278	0.0603596	0.0586681	0.0657331	0.044436	0.0594802	0.0595899	0.0496575	0.0373259	0.0666939	0.0365774	0.0329363	0.0493945	0.0510745	0.0664071	0.0476765	0.0448932
cg00522034	0.0140956	0.0142831	0.0133445	0.0118581	0.0169084	0.018973	0.0172092	0.0136501	0.0123141	0.0198155	0.0158883	0.0149142	0.0142923	0.0120049	0.012013	0.0158262	0.0145766	0.015248	0.0142887	0.0115202	0.013968	0.0139818	0.0180527	0.0124681	0.0170116	0.0147303	0.0166844	0.0139582	0.0141675	0.0154776	0.0190382	0.0126614	0.0123379	0.0147242	0.0186445	0.0143747	0.0122751	0.0146694	0.017764	0.0151007	0.0175895	0.0197918	0.0126458	0.0104195	0.017091	0.0158494	0.0136181	0.0172831	0.0159361
cg00522316	0.0512853	0.0746817	0.0669628	0.0432316	0.0472796	0.03929	0.0455192	0.0348558	0.0477996	0.05851	0.0459622	0.0626162	0.0506332	0.0393779	0.0484191	0.037831	0.0512992	0.0527164	0.0377569	0.0487577	0.0439394	0.0578093	0.0424619	0.0438343	0.0894935	0.0377666	0.0378408	0.0379721	0.0439701	0.0423599	0.053105	0.0433924	0.0454113	0.0454554	0.0536776	0.0427832	0.0472032	0.034266	0.052421	0.0498518	0.0403817	0.0541521	0.0495929	0.0541301	0.0483834	0.0584613	0.0451613	0.0352021	0.0639315
cg00524288	0.0343031	0.0566499	0.0188726	0.0250626	0.0648741	0.0592892	0.051613	0.0241587	0.0838299	0.0479286	0.0267636	0.0400855	0.044261	0.0108197	0.0355641	0.0505782	0.0229825	0.0248438	0.0213034	0.0288609	0.0431842	0.0384946	0.0599374	0.0399261	0.0267429	0.0439217	0.0519815	0.0332768	0.0339567	0.0338133	0.059856	0.0552155	0.0528502	0.036834	0.0825236	0.0527344	0.0310126	0.0445357	0.036045	0.0384303	0.0256006	0.0475625	0.0279806	0.0352865	0.0433128	0.0428047	0.0399846	0.0484227	0.0585484
cg00528052	0.031078	0.0313292	0.043743	0.0883087	0.0544965	0.033043	0.0330856	0.0789918	0.0372584	0.0440406	0.0365984	0.0392812	0.0359824	0.0301863	0.0363836	0.031979	0.0330954	0.0399287	0.0379573	0.0330943	0.0324549	0.033552	0.129834	0.0338413	0.0365882	0.0358581	0.0315443	0.0325043	0.0418748	0.0315962	0.0327352	0.0584736	0.0343033	0.0321914	0.0351607	0.0317123	0.0284446	0.0455595	0.0585434	0.027136	0.487345	0.0398598	0.0345168	0.0337991	0.0231486	0.0846417	0.0355367	0.203039	0.0359495
cg00528967	0.0185204	0.0165158	0.0166245	0.0177711	0.0189386	0.017345	0.0165592	0.0193045	0.0183081	0.0185533	0.0175157	0.0182808	0.0180151	0.0154118	0.0169802	0.0197988	0.0168433	0.0168448	0.0170976	0.0177468	0.0178237	0.0169141	0.0178018	0.0168268	0.018287	0.018306	0.0183937	0.0177598	0.0174828	0.0182925	0.0178754	0.0177357	0.0167901	0.0181063	0.0186463	0.0215883	0.0165419	0.0183183	0.0125103	0.0209849	0.0160212	0.0186454	0.0224983	0.0130565	0.0162455	0.0180393	0.0183532	0.0153858	0.0214986
cg00532335	0.459675	0.428357	0.309773	0.519541	0.342901	0.373814	0.355475	0.557609	0.323655	0.79342	0.591887	0.454935	0.678895	0.587397	0.57834	0.375872	0.578069	0.752858	0.528603	0.270554	0.514316	0.345896	0.556998	0.575911	0.371067	0.521774	0.341742	0.551114	0.547873	0.446545	0.643015	0.506753	0.492474	0.484104	0.471867	0.429691	0.567503	0.410303	0.635593	0.331761	0.310262	0.509983	0.267368	0.70706	0.564965	0.585998	0.308142	0.419736	0.566742
cg00532890	0.0478658	0.0673461	0.0402792	0.0631331	0.0616982	0.0618501	0.0581629	0.0485787	0.0630548	0.0352308	0.0568465	0.0634544	0.0209561	0.0345319	0.0446754	0.0785212	0.0543865	0.0279348	0.0575581	0.0344504	0.031284	0.0248057	0.076381	0.0447165	0.0476966	0.0371473	0.0483349	0.0335123	0.0596111	0.0522788	0.0507662	0.0526249	0.0394587	0.0515494	0.0499942	0.0565335	0.0442958	0.0709533	0.0633555	0.0425714	0.0300331	0.0684888	0.0300198	0.0472888	0.0524528	0.137163	0.0459586	0.0240058	0.0504123
cg00534274	0.31522	0.0332205	0.223505	0.129728	0.193928	0.300438	0.0783485	0.270869	0.111565	-0.00166319	0.227149	0.180461	0.203632	0.266427	0.402464	0.224282	0.192146	0.0455768	0.204683	0.0594252	0.289046	0.0520036	0.185995	0.210072	0.00657635	0.174688	0.136146	0.430535	0.277907	0.0362007	0.271154	0.178062	-0.0099697	0.0160972	0.154062	0.148153	0.193358	0.159464	0.0668957	0.198636	0.195304	0.171428	0.0722485	0.762816	0.225781	0.21815	0.123149	0.228672	0.172217
cg00537910	0.892114	0.822551	0.883058	0.875914	0.890135	0.88188	0.817303	0.929088	0.85869	0.836261	0.904171	0.877008	0.885122	0.865706	0.848142	0.888963	0.916346	0.93008	0.927237	0.929978	0.918894	0.921515	0.926098	0.886386	0.904635	0.918456	0.865908	0.850357	0.90486	0.902665	0.933026	0.897624	0.938737	0.94305	0.88631	0.906057	0.91718	0.903714	0.94635	0.924664	0.901028	0.855304	0.881635	0.842203	0.921639	0.919043	0.892837	0.92623	0.908319
cg00539322	0.738759	0.735647	0.765582	0.818643	0.878567	0.902383	0.600896	0.878037	0.87198	0.901837	0.849202	0.730189	0.874587	0.863894	0.855769	0.892048	0.891073	0.911929	0.862808	0.886996	0.901529	0.9017	0.892299	0.831935	0.85519	0.886953	0.798523	0.797383	0.851164	0.882682	0.868286	0.858642	0.872617	0.898972	0.77647	0.853133	0.817839	0.828893	0.828228	0.821318	0.822314	0.893356	0.829038	0.855566	0.875471	0.869196	0.882061	0.836081	0.886669
cg00539716	0.0687432	0.0551996	0.0682961	0.0604328	0.0727684	0.057376	0.0573774	0.07411	0.0538186	0.0932972	0.066034	0.0591788	0.0790587	0.0814442	0.0671155	0.0742274	0.0641333	0.0692687	0.0566923	0.066563	0.0616627	0.0734853	0.0711031	0.0673068	0.058459	0.0807432	0.0701589	0.0621891	0.075537	0.077722	0.0678941	0.0802169	0.0568941	0.0759028	0.0624775	0.0551029	0.0461537	0.068565	0.10113	0.0626054	0.0691458	0.0753992	0.0676894	0.0615569	0.0775874	0.0632909	0.0559512	0.0842898	0.0734029
cg00540544	0.0306007	0.043715	0.035773	0.0311262	0.0358453	0.0480794	0.0286065	0.0319003	0.038645	0.0407703	0.0348178	0.0363165	0.0287602	0.0275175	0.0390167	0.0319034	0.0331134	0.0345354	0.02858	0.0324794	0.0270061	0.0343538	0.0303734	0.0319828	0.0321101	0.0417999	0.0333599	0.157975	0.0332698	0.0416533	0.0630544	0.033389	0.0529899	0.0743455	0.0655472	0.0330022	0.0294424	0.0361756	0.0483554	0.0304392	0.229104	0.0529217	0.0357365	0.0290212	0.0425805	0.0311528	0.0336299	0.0491733	0.0516935
cg00544557	0.733338	0.853598	0.599509	0.76972	0.447583	0.726767	0.429323	0.823307	0.842087	0.736171	0.786915	0.749075	0.534095	0.845032	0.807548	0.615135	0.838514	0.862965	0.780387	0.844005	0.531289	0.374944	0.797205	0.770673	0.426099	0.791993	0.593614	0.849751	0.7543	0.37432	0.86295	0.791573	0.221396	0.367284	0.814886	0.583983	0.571681	0.63778	0.877261	0.534417	0.60225	0.777179	0.725429	0.889063	0.476519	0.70314	0.391794	0.890705	0.87562
cg00545573	0.0614575	0.0568526	0.060021	0.0541459	0.0387998	0.0609563	0.0762843	0.0567149	0.0971499	0.0432834	0.0536311	0.0529546	0.0516249	0.0658637	0.0667199	0.0597101	0.0556653	0.0701264	0.0551498	0.0619798	0.0419266	0.0658561	0.0526179	0.04658	0.0516737	0.0523075	0.0688035	0.0467595	0.0485021	0.0688707	0.0716891	0.0427763	0.0645913	0.0629432	0.0749751	0.0650012	0.0452959	0.048548	0.0493335	0.0583611	0.0557821	0.0823251	0.0792607	0.0407764	0.075257	0.083352	0.0626878	0.0774956	0.0891721
cg00546491	0.435738	0.448006	0.549502	0.395521	0.569485	0.534541	0.550615	0.390412	0.467241	0.432788	0.41685	0.486943	0.564724	0.314407	0.316519	0.521021	0.382264	0.640727	0.348831	0.621794	0.344264	0.622056	0.443508	0.427818	0.790038	0.390834	0.602986	0.153876	0.401405	0.621484	0.478564	0.342309	0.628171	0.735892	0.473423	0.536692	0.436842	0.428229	0.766736	0.553145	0.374728	0.454089	0.448343	0.202399	0.497295	0.40786	0.547874	0.572344	0.420394
cg00546897	0.584304	0.0609058	0.356107	0.376324	0.361744	0.47661	0.227367	0.38645	0.408869	0.375893	0.511523	0.475517	0.382986	0.507325	0.630741	0.429529	0.359446	0.171304	0.444866	0.27741	0.397757	0.2088	0.41307	0.530429	0.212601	0.346029	0.353815	0.655754	0.540723	0.271183	0.329284	0.395966	0.137735	0.126304	0.417325	0.549739	0.470384	0.401554	0.230943	0.419484	0.388352	0.478909	0.231944	0.394805	0.390545	0.466988	0.234237	0.386151	0.360812
cg00547018	0.206914	0.132064	0.149084	0.106592	0.082352	0.106423	0.101564	0.156457	0.178281	0.150405	0.210359	0.241854	0.121529	0.331229	0.119364	0.108463	0.213458	0.175778	0.176752	0.110442	0.105217	0.165832	0.119894	0.0700104	0.181267	0.0567299	0.0910548	0.197606	0.170259	0.0467521	0.114625	0.123228	0.139376	0.181844	0.204176	0.118317	0.196908	0.160937	0.306339	0.099751	0.3391	0.0915462	0.077246	0.142347	0.0630624	0.101326	0.11648	0.355699	0.0750393
cg00547829	0.0286806	0.0278324	0.0345407	0.0284243	0.0309229	0.0461154	0.0281236	0.0409796	0.0395541	0.0494915	0.0474894	0.0521901	0.0247633	0.0428346	0.0392313	0.0469132	0.0395709	0.015296	0.0303377	0.0309864	0.0258261	0.0409933	0.0327701	0.0301857	0.0380817	0.0316805	0.038709	0.0304552	0.0316149	0.0300334	0.0473886	0.0247638	0.0193734	0.0498764	0.0331009	0.0292842	0.0260651	0.0361365	0.0404363	0.0266594	0.0334819	0.0634003	0.03398	0.0284774	0.036995	0.039252	0.0372874	0.0296239	0.0383176
cg00548268	0.619071	0.137674	0.68947	0.489384	0.703044	0.624592	0.550513	0.508948	0.571713	0.788641	0.552302	0.589142	0.713445	0.495854	0.495385	0.637701	0.435151	0.71076	0.54426	0.715076	0.641098	0.650189	0.634388	0.56263	0.803063	0.665531	0.683373	0.184468	0.541301	0.687695	0.586027	0.457277	0.786941	0.772796	0.713972	0.632056	0.554452	0.592393	0.805005	0.656868	0.729469	0.590622	0.647061	0.534093	0.287794	0.552208	0.652327	0.761304	0.672142
cg00550617	0.441573	0.208547	0.524439	0.413539	0.321633	0.341242	0.236653	0.287293	0.473024	0.257059	0.532963	0.579775	0.366757	0.400229	0.525655	0.482917	0.268377	0.332434	0.338349	0.336868	0.241276	0.341427	0.262203	0.448942	0.186851	0.367691	0.393945	0.474557	0.639791	0.222181	0.433657	0.297521	0.156614	0.223722	0.375683	0.296762	0.477551	0.329169	0.129586	0.452465	0.430299	0.594815	0.200685	0.396448	0.441597	0.455764	0.382505	0.162464	0.601964
cg00554250	0.622117	0.33043	0.64468	0.516639	0.713822	0.515352	0.388645	0.51683	0.659685	0.630941	0.523554	0.654311	0.589172	0.602249	0.637229	0.589283	0.549059	0.539512	0.489097	0.820717	0.524463	0.716246	0.583499	0.592632	0.909199	0.662924	0.789355	0.672099	0.524556	0.816496	0.612724	0.418958	0.880401	0.783352	0.687755	0.749912	0.505903	0.544314	0.816005	0.678784	0.534022	0.561785	0.55993	0.746006	0.689314	0.47597	0.517657	0.743757	0.68346
cg00554682	0.361219	0.0586132	0.148846	0.133018	0.603679	0.526325	0.0934097	0.137961	0.0620692	0.0633918	0.204312	0.486817	0.556326	0.108792	0.161318	0.548904	0.115214	0.0705952	0.095511	0.665755	0.352865	0.0617806	0.181099	0.21471	0.555343	0.094705	0.62399	0.0736922	0.100131	0.540517	0.0596452	0.117745	0.550202	0.718415	0.471485	0.590854	0.0752163	0.255329	0.520433	0.374382	0.642548	0.317249	0.243922	0.0383471	0.137998	0.140867	0.512039	0.0791047	0.0655198
cg00554702	0.0609227	0.0621349	0.113892	0.0659819	0.0694731	0.0454709	0.0705898	0.0839781	0.0716525	0.120622	0.0662084	0.0947542	0.0506119	0.071723	0.0709698	0.0929578	0.0410093	0.142789	0.0875705	0.060784	0.0503997	0.074039	0.0363117	0.0513172	0.0546172	0.0870422	0.0462548	0.0634236	0.0968693	0.0683127	0.0260572	0.0562937	0.033314	0.0794585	0.041597	0.0667035	0.0701373	0.0602247	0.0997897	0.077999	0.0922409	0.0947369	0.0569539	0.059591	0.0704265	0.0875379	0.0660367	0.0456909	0.0816915
cg00556408	0.680144	0.647443	0.418117	0.736896	0.426941	0.525988	0.567395	0.820701	0.662728	0.897706	0.776287	0.699112	0.791927	0.781966	0.757123	0.714196	0.80936	0.810487	0.756888	0.605196	0.699755	0.507112	0.768308	0.797958	0.844337	0.788415	0.72309	0.758974	0.809989	0.846513	0.856518	0.767235	0.274003	0.308614	0.437594	0.555283	0.714045	0.714765	0.837023	0.84607	0.618845	0.597557	0.560987	0.760233	0.831644	0.782524	0.624907	0.685595	0.843342
cg00557354	0.32213	0.041973	0.533289	0.216815	0.699372	0.634577	0.0402144	0.298182	0.153578	0.0344549	0.150165	0.205686	0.288883	0.144268	0.168055	0.620885	0.0715063	0.560369	0.312928	0.745307	0.129743	0.070753	0.239362	0.290446	0.802517	0.528381	0.711566	0.294499	0.212041	0.74218	0.0523263	0.180232	0.03538	0.681944	0.593578	0.14041	0.23052	0.618076	0.6525	0.563628	0.699132	0.428363	0.250703	0.0367917	0.467614	0.248322	0.616573	0.0453331	0.65812
cg00559473	0.0660709	0.121724	0.059068	0.0549982	0.0466447	0.0439059	0.0718715	0.0542924	0.0302159	0.0706593	0.0636329	0.0669476	0.0443226	0.0399753	0.0262734	0.0222214	0.0396145	0.0849535	0.0435767	0.0408233	0.0273179	0.0404245	0.0221308	0.0390933	0.0524928	0.0651142	0.0336352	0.0341106	0.0559518	0.057474	0.0413535	0.0542607	0.0354514	0.0427327	0.0338732	0.0656797	0.0397913	0.0493625	0.0363957	0.0495798	0.025888	0.0490351	0.039494	0.0365841	0.0425479	0.094539	0.0514491	0.0395779	0.0749307
cg00560119	0.0398414	0.0401761	0.0507481	0.0401587	0.0365877	0.04578	0.0444325	0.0490095	0.0572452	0.0398735	0.0369085	0.0325276	0.0405773	0.0408966	0.0412134	0.0531067	0.0359771	0.0531041	0.0530209	0.0317164	0.0370792	0.0397737	0.0405733	0.0393805	0.0380205	0.0442789	0.0466018	0.0381724	0.0353796	0.0558146	0.0399599	0.042429	0.0375873	0.0427761	0.0380456	0.0574341	0.0216968	0.0303053	0.0424116	0.42542	0.0572612	0.0395606	0.0314719	0.0238017	0.0240122	0.031703	0.257349	0.0219304	0.0268416
cg00563229	0.0259911	0.0225907	0.0394738	0.0277918	0.0295243	0.0212214	0.0236953	0.0251637	0.0267716	0.0461295	0.032712	0.0360493	0.0249457	0.0277259	0.0235423	0.0258605	0.0333283	0.0341729	0.0281568	0.0261114	0.021766	0.0275096	0.022172	0.0255114	0.569224	0.025759	0.0251677	0.0240347	0.0333477	0.0258821	0.0266945	0.0255563	0.024174	0.02665	0.0231053	0.0240316	0.0223303	0.0228856	0.0391227	0.0222603	0.0339995	0.0285572	0.0186573	0.0195669	0.0200491	0.0232748	0.0265635	0.0446466	0.0291755
cg00563845	0.195264	0.0880782	0.353296	0.169624	0.230517	0.290531	0.171684	0.111857	0.141452	0.0494452	0.250642	0.192925	0.24109	0.0831807	0.104869	0.27628	0.100447	0.119791	0.197194	0.13226	0.198336	0.0999821	0.162163	0.144166	0.0874618	0.400664	0.23921	0.105624	0.262283	0.2719	0.205197	0.123109	0.162727	0.16648	0.14641	0.350454	0.166029	0.168009	0.195858	0.369647	0.0911085	0.215508	0.0890328	0.13081	0.233166	0.182206	0.374683	0.178875	0.180448
cg00563926	0.313138	0.10865	0.318758	0.213896	0.446631	0.363009	0.262058	0.296557	0.296897	0.119146	0.466257	0.259773	0.326939	0.372424	0.277013	0.235234	0.255725	0.0905533	0.291555	0.522592	0.351899	0.0078475	0.209264	0.275567	0.305205	0.499286	0.352758	0.399561	0.430694	0.229915	0.276343	0.407932	0.0866506	0.0226757	0.371553	0.128356	0.259667	0.239766	0.090384	0.580568	0.176054	0.252396	0.103443	0.173724	0.617436	0.317269	0.336738	0.271257	0.316718
cg00563932	0.600647	0.559221	0.548503	0.628439	0.516038	0.55525	0.31668	0.703472	0.546288	0.724447	0.653028	0.690759	0.722726	0.726691	0.653139	0.585704	0.724776	0.735241	0.61896	0.757586	0.608302	0.287331	0.643263	0.609412	0.735224	0.611809	0.452172	0.713918	0.643244	0.409538	0.763222	0.647636	0.383553	0.657219	0.593569	0.590886	0.539653	0.547918	0.838432	0.483315	0.589437	0.696696	0.421058	0.678877	0.77282	0.662937	0.415951	0.717789	0.669872
cg00564163	0.158539	0.0806158	0.0712313	0.329171	0.32684	0.379847	0.0868828	0.293699	0.126238	0.673904	0.27773	0.173373	0.0667505	0.173825	0.167254	0.143372	0.226798	0.0869611	0.405107	0.085163	0.145035	0.0644558	0.341163	0.220484	0.0574649	0.109712	0.119646	0.125035	0.330413	0.126297	0.0702112	0.293088	0.076593	0.0605964	0.157899	0.108117	0.193583	0.26253	0.717924	0.721882	0.115142	0.190386	0.0864132	0.354684	0.173409	0.492115	0.602032	0.120124	0.125893
cg00565075	0.127811	0.0510757	0.0843812	0.0901874	0.157774	0.100819	0.0795396	0.109132	0.0966243	0.644497	0.192634	0.135247	0.0966631	0.0664026	0.172257	0.28787	0.0941525	0.13154	0.13719	0.0711527	0.0615015	0.102986	0.171698	0.178973	0.266989	0.0851445	0.0854941	0.148017	0.135501	0.374223	0.13631	0.0954429	0.0491502	0.484119	0.28587	0.0605516	0.12156	0.164923	0.524414	0.0752694	0.235472	0.281748	0.0710591	0.0719389	0.17872	0.195771	0.274664	0.068423	0.149435
cg00565688	0.294433	-0.0230566	0.474708	0.352607	0.21381	0.578566	0.0782758	0.410025	0.092657	-0.0209293	0.383391	0.437144	0.111894	0.22997	0.434271	0.516232	0.207277	0.687637	0.403965	0.100024	0.238562	0.0622379	0.407306	0.493382	0.794868	0.634458	0.55926	0.221361	0.346698	0.058885	0.0274333	0.416149	0.0213056	-0.0734097	0.280248	0.461483	0.201104	0.529372	0.767793	0.624753	0.729433	0.41655	0.271508	0.0317155	0.381139	0.434259	0.651049	0.0507054	0.584427
cg00566759	0.118848	0.00515446	0.0112513	0.259374	0.0552799	0.017432	0.00941045	0.185693	0.0601921	0.0133981	0.116175	0.0303371	0.019185	0.097922	0.0973676	0.0397101	0.10248	0.0150861	0.193727	0.0111089	0.097351	0.0091946	0.217484	0.148398	0.0147989	0.0523354	0.00951721	0.0104886	0.197865	0.0112883	0.0273873	0.155083	0.00872745	0.011511	0.0500198	0.029217	0.0871798	0.163397	0.0378601	0.514265	0.0440227	0.0918105	0.075982	0.0268673	0.0745336	0.342088	0.0319432	0.0314472	0.0432814
cg00567479	0.0215436	0.0213111	0.04007	0.0316158	0.032519	0.0289804	0.0225226	0.0183071	0.0343763	0.0343883	0.0294985	0.0498183	0.0378936	0.0311855	0.0233449	0.0366628	0.0265339	0.0297839	0.0277832	0.0305587	0.0283327	0.0295657	0.0200174	0.0254106	0.0364959	0.0236156	0.0261456	0.0258833	0.0351216	0.0238324	0.0232676	0.0257903	0.0238758	0.0281336	0.0344237	0.0281336	0.0294676	0.024344	0.0233729	0.0290786	0.0366908	0.0305003	0.0288597	0.0281794	0.0260373	0.0367458	0.0235251	0.0290889	0.0248243
cg00567749	0.524043	0.192809	0.822138	0.145709	0.54669	0.769216	0.13436	0.149044	0.126176	0.116812	0.159766	0.437181	0.736782	0.136936	0.294714	0.659589	0.13828	0.56	0.143459	0.866414	0.262499	0.500901	0.194834	0.212326	0.84124	0.138388	0.481825	0.118021	0.14985	0.460076	0.12624	0.134539	0.596437	1.07628	0.607319	0.587102	0.343968	0.381622	0.769318	0.725097	0.237582	0.643363	0.0576157	0.0531205	0.0856678	0.255952	0.55602	0.0428653	0.102732
cg00568128	0.064752	0.0756456	0.0544599	0.0678496	0.0652403	0.0488123	0.0634749	0.0670577	0.0506355	0.0576829	0.0676038	0.0385299	0.060844	0.0531879	0.0692865	0.0595819	0.0559674	0.0522548	0.0550765	0.0906067	0.0660879	0.0575214	0.0719711	0.0629107	0.0807839	0.0868305	0.0804077	0.0590239	0.0415482	0.0646365	0.0570636	0.0558124	0.0528156	0.0472212	0.0466579	0.0484384	0.0534108	0.0673227	0.0673212	0.0622448	0.0439289	0.0533557	0.0598779	0.0497265	0.0583667	0.0615856	0.0726767	0.0438584	0.0888337
cg00568792	0.0375972	0.0365034	0.0456567	0.0462263	0.0702273	0.0677898	0.0607652	0.0543446	0.0646569	0.0397536	0.0548488	0.0335808	0.0450355	0.0342315	0.0451723	0.0413649	0.0425243	0.033163	0.0390302	0.0421422	0.0635037	0.0388692	0.0506311	0.0409132	0.0679023	0.0342467	0.0536277	0.0415018	0.0452968	0.0277397	0.0268728	0.0494007	0.0491636	0.0534592	0.053626	0.0325964	0.0466208	0.0451843	0.0450594	0.0455358	0.0246737	0.0436502	0.0347002	0.0389595	0.0654641	0.0526909	0.0492444	0.0309188	0.0853526
cg00569620	0.0326859	0.0262756	0.0293399	0.0302155	0.029178	0.043492	0.0289021	0.0333346	0.0339744	0.0331279	0.0479739	0.0453242	0.0405254	0.0239335	0.0337589	0.036517	0.0341984	0.0222379	0.0353243	0.0351008	0.0266177	0.034014	0.0419918	0.0354835	0.0415744	0.0435166	0.0390453	0.0287481	0.044724	0.0353898	0.0364789	0.0440762	0.0415138	0.0309007	0.0848694	0.0349674	0.0316437	0.0407064	0.0354535	0.0398823	0.0246959	0.0416306	0.0427386	0.0398769	0.0426478	0.0565154	0.0633812	0.0344256	0.0380693
cg00571634	0.0888746	0.0605416	0.0522722	0.0574462	0.0378291	0.0466702	0.0494202	0.0600462	0.0750528	0.0315031	0.0534026	0.0880118	0.0456371	0.0933209	0.0759366	0.0589839	0.0642654	0.06091	0.0658719	0.0669793	0.0606358	0.0640832	0.0489226	0.0553045	0.0686317	0.0421936	0.0321605	0.0574576	0.0579739	0.0553793	0.04952	0.0495345	0.0737805	0.0710069	0.0691579	0.0583388	0.0477307	0.0529656	0.0914333	0.0446177	0.0423695	0.0721752	0.05023	0.055995	0.0537778	0.0648989	0.0558651	0.0445492	0.0586108
cg00573606	0.476769	0.79015	0.820541	0.536995	0.746016	0.575635	0.434975	0.602926	0.561777	0.930582	0.616944	0.690723	0.622281	0.495479	0.375954	0.681204	0.624456	0.897918	0.65778	0.91895	0.466303	0.655836	0.682097	0.616128	0.721316	0.528916	0.505807	0.341601	0.621658	0.705629	0.714654	0.602774	0.119878	0.526402	0.463444	0.692971	0.50914	0.674975	0.917737	0.657392	0.71328	0.644662	0.350596	0.567629	0.40414	0.657155	0.789573	0.666893	0.646356
cg00575744	0.215371	0.0568893	0.105473	0.0923236	0.0785793	0.114849	0.0800494	0.126601	0.127139	0.0827901	0.181301	0.1025	0.125768	0.205143	0.216498	0.203319	0.144145	0.0715064	0.0915867	0.0767809	0.0561985	0.0583191	0.0880533	0.141016	0.0800969	0.0967381	0.0848089	0.34182	0.211414	0.103385	0.117856	0.0941333	0.0668978	0.0515306	0.230626	0.216798	0.0996443	0.100074	0.0707296	0.101066	0.169841	0.110256	0.0751241	0.156613	0.179001	0.110677	0.0823851	0.116253	0.304329
cg00576250	0.251261	0.553158	0.0748953	0.182814	0.676649	0.408805	0.049493	0.202761	0.121557	0.047239	0.162631	0.111944	0.0804145	0.0758005	0.111059	0.0559506	0.108534	0.0487618	0.200181	0.835242	0.0675921	0.0355686	0.18657	0.258549	0.149317	0.341893	0.0625407	0.0658261	0.178476	0.346767	0.0739361	0.149486	0.238841	0.259797	0.273399	0.457229	0.113899	0.114901	0.614035	0.284621	0.134989	0.423133	0.0567353	0.0319047	0.0906774	0.255742	0.400367	0.0803088	0.0567184
cg00577167	0.654605	0.207804	0.398438	0.380934	0.338639	0.540711	0.507708	0.382018	0.364952	0.229052	0.643487	0.627354	0.44071	0.58598	0.43767	0.609371	0.321544	0.311856	0.449061	0.209004	0.78496	0.377555	0.421056	0.375567	0.20338	0.412283	0.410914	0.712212	0.49687	0.348926	0.355813	0.403556	0.235225	0.246376	0.549702	0.403989	0.480341	0.437018	0.604331	0.345624	0.294957	0.668006	0.354076	0.511802	0.332078	0.503033	0.392386	0.231257	0.62585
cg00577464	0.0396017	0.0203757	0.0773411	0.135163	0.0400944	0.0714948	0.0188446	0.17984	0.039654	0.113517	0.054277	0.0227272	0.0228274	0.0603936	0.0376784	0.3282	0.0980428	0.0237612	0.1834	0.0778636	0.0386958	0.015353	0.205433	0.0867823	0.584616	0.0380486	0.0189221	0.0294606	0.141102	0.0255204	0.0158439	0.118278	0.0165912	0.0324505	0.0279556	0.0308857	0.107218	0.131644	0.0450704	0.0548542	0.0498339	0.0563228	0.0574293	0.0315761	0.042416	0.239618	0.0411579	0.0817528	0.0716154
cg00579393	0.838364	0.93221	0.842604	0.884984	0.858288	0.929886	0.437389	0.900207	0.832692	0.915276	0.914963	0.910351	0.904537	0.888325	0.896684	0.892924	0.919658	0.922054	0.906378	0.926522	0.871864	0.755115	0.933032	0.936065	0.454908	0.927558	0.855026	0.93854	0.897962	0.9243	0.933445	0.934819	0.642939	0.896333	0.898078	0.919822	0.852661	0.903593	0.860525	0.915513	0.901064	0.890269	0.922839	0.940702	0.919516	0.903323	0.91696	0.903489	0.935566
cg00579402	0.729042	0.403353	0.717253	0.710189	0.411284	0.779777	0.443527	0.774969	0.619888	0.830496	0.64931	0.770563	0.440098	0.780831	0.663467	0.638702	0.8104	0.243372	0.715048	0.262813	0.428424	0.350381	0.654909	0.473798	0.0759619	0.486504	0.504672	0.788372	0.731082	0.482376	0.44868	0.746505	0.167997	0.698529	0.465156	0.406993	0.508815	0.716373	0.900984	0.836117	0.444935	0.438496	0.350449	0.733666	0.846122	0.724022	0.857943	0.322616	0.416464
cg00581156	0.0272834	0.0290641	0.0276859	0.0207995	0.024484	0.0291408	0.0258755	0.030863	0.0355594	0.0321951	0.0272023	0.0321904	0.02543	0.0239956	0.0257239	0.0351705	0.0261705	0.0258402	0.028214	0.0289206	0.0300087	0.0268456	0.0275938	0.0290587	0.0384787	0.0291775	0.0336999	0.0283132	0.0285839	0.0258001	0.0353202	0.0262461	0.036126	0.0250451	0.044542	0.0304665	0.0230295	0.0332073	0.0371701	0.0311325	0.0234184	0.0276811	0.0323738	0.0260126	0.0248822	0.0310901	0.0350896	0.0298636	0.0281826
cg00582628	0.205551	0.105104	0.195814	0.190908	0.190611	0.143146	0.210768	0.133487	0.0976202	0.154755	0.236895	0.222073	0.266178	0.149701	0.15461	0.166068	0.174987	0.174919	0.126539	0.335562	0.17144	0.147475	0.119511	0.185562	0.135161	0.195782	0.105391	0.288275	0.185708	0.17091	0.214884	0.169346	0.0944229	0.134661	0.196672	0.136759	0.216279	0.156571	0.100659	0.123065	0.103615	0.269334	0.106161	0.181904	0.215708	0.175235	0.161362	0.14092	0.2751
cg00585790	0.471509	0.263772	0.213845	0.314186	0.40627	0.304456	0.143337	0.280359	0.217816	0.497516	0.398795	0.302095	0.301491	0.399555	0.6139	0.275575	0.211696	0.111725	0.184863	0.120772	0.740341	0.538708	0.19998	0.360507	0.163011	0.177135	0.336529	0.779543	0.285782	0.464808	0.191529	0.215064	0.136775	0.271231	0.461529	0.540668	0.257091	0.233226	0.104445	0.281169	0.25972	0.270818	0.240948	0.391405	0.647135	0.27947	0.130642	0.220019	0.74776
cg00585846	0.0275872	0.0428393	0.0303562	0.0309196	0.0281591	0.0395644	0.0406629	0.0283509	0.0288654	0.036718	0.0301428	0.0329198	0.0283652	0.0277588	0.0267459	0.0351242	0.0228859	0.0270126	0.0339487	0.030132	0.0244217	0.0267678	0.0316862	0.0324523	0.0356995	0.0300015	0.0329411	0.0277716	0.0322665	0.0296198	0.0278416	0.0254729	0.0334441	0.0325669	0.0471204	0.035794	0.02616	0.0286619	0.0383691	0.0275825	0.0253739	0.0351127	0.0256921	0.0305464	0.0293255	0.0406979	0.029099	0.0262951	0.0308621
cg00586909	0.0608078	0.0555659	0.124276	0.105721	0.0677598	0.0629514	0.0336591	0.0476135	0.130862	0.228625	0.088553	0.112116	0.0901282	0.108397	0.057853	0.0967329	0.0470578	0.0381221	0.0748418	0.061987	0.0341032	0.0462737	0.0318402	0.0550181	0.114458	0.0577608	0.0361379	0.0531496	0.0733661	0.0837902	0.0614049	0.0654787	0.0341298	0.0627908	0.0329138	0.0510887	0.0761097	0.0647207	0.0793886	0.0611897	0.105236	0.100456	0.0591298	0.0429769	0.0718404	0.0629512	0.0634371	0.0437166	0.0598137
cg00587613	0.654815	0.532597	0.397915	0.621219	0.805585	0.67218	0.7605	0.606077	0.780168	0.924042	0.607118	0.538612	0.755677	0.70626	0.724824	0.876859	0.519749	0.796435	0.62164	0.29517	0.445204	0.568048	0.499494	0.629961	0.90623	0.790777	0.526459	0.822242	0.654342	0.808911	0.758971	0.63172	0.609066	0.885187	0.807377	0.874185	0.572395	0.571776	0.906061	0.710861	0.630604	0.641625	0.264359	0.659408	0.809136	0.663809	0.875862	0.82652	0.838487
cg00592315	0.899803	0.915597	0.879877	0.907928	0.900752	0.81749	0.791746	0.918169	0.857915	0.928847	0.898686	0.929219	0.935997	0.889568	0.772495	0.907327	0.930759	0.935108	0.721873	0.948514	0.884649	0.627087	0.915448	0.917844	0.934434	0.926228	0.696581	0.94629	0.865532	0.925931	0.916855	0.697846	0.161882	0.90792	0.630349	0.874275	0.89828	0.902965	0.93067	0.90824	0.877062	0.869346	0.766019	0.937475	0.913076	0.866046	0.930565	0.887626	0.913447
cg00594118	0.0341889	0.0586014	0.0546822	0.0657644	0.107519	0.0971716	0.12025	0.109152	0.0780774	0.0554122	0.088615	0.0536915	0.0630162	0.0555327	0.066476	0.0753759	0.04778	0.0763912	0.109888	0.0597614	0.124407	0.070399	0.0504937	0.0471113	0.086106	0.0771682	0.083639	0.0515965	0.0479966	0.0937309	0.0635099	0.0378985	0.0780585	0.0454514	0.0768536	0.0727862	0.0669497	0.0760937	0.047616	0.0777147	0.0414737	0.0856265	0.0622502	0.0501926	0.0729064	0.0766836	0.0957294	0.0554963	0.0785715
cg00594952	0.575372	0.812731	0.853965	0.715948	0.87425	0.60947	0.769828	0.756337	0.837244	0.851263	0.77189	0.736644	0.80089	0.740363	0.650002	0.785617	0.750453	0.821308	0.814362	0.850964	0.607891	0.856635	0.791574	0.713341	0.858966	0.859439	0.674272	0.581632	0.748033	0.853858	0.752586	0.733825	0.358991	0.395815	0.756727	0.828045	0.75523	0.806811	0.860202	0.851371	0.779174	0.833218	0.556217	0.523197	0.807591	0.853942	0.847441	0.653463	0.55294
cg00597076	0.481607	0.473771	0.435364	0.520712	0.516776	0.437579	0.550185	0.589998	0.668608	0.799557	0.529103	0.458643	0.507813	0.559072	0.593104	0.465327	0.606877	0.39639	0.585987	0.392034	0.381357	0.568052	0.567084	0.530605	0.795445	0.582574	0.382249	0.554423	0.589898	0.694241	0.45647	0.56334	0.661821	0.556334	0.394593	0.669766	0.489845	0.512682	0.770289	0.665077	0.677133	0.564539	0.396501	0.410714	0.613328	0.614578	0.580754	0.326789	0.689743
cg00598858	0.0289753	0.0518355	0.0216429	0.0223174	0.0266012	0.0312827	0.0219671	0.0207167	0.0376904	0.0245615	0.024005	0.0271012	0.0232475	0.0185245	0.02223	0.0270906	0.0199	0.0213309	0.0201395	0.0242579	0.0225232	0.024525	0.0310086	0.0239474	0.0267591	0.0280265	0.0245835	0.0228919	0.0222898	0.0240248	0.0293716	0.0203182	0.0242573	0.0250695	0.0239001	0.0230518	0.0221767	0.0238468	0.0336392	0.0237795	0.0226467	0.0304011	0.0277267	0.0198037	0.0203933	0.026673	0.0271	0.0247416	0.0245432
cg00600684	0.789613	0.736612	0.918888	0.913011	0.908804	0.93366	0.917441	0.917887	0.911346	0.90857	0.926457	0.92691	0.910675	0.884159	0.850526	0.909389	0.914346	0.923888	0.928571	0.925171	0.919702	0.924872	0.9189	0.906781	0.910328	0.930903	0.925802	0.85891	0.913892	0.924807	0.917979	0.921392	0.88953	0.866665	0.903924	0.914146	0.921679	0.916465	0.751779	0.904216	0.907507	0.907635	0.841979	0.635886	0.93469	0.948297	0.789946	0.891781	0.948677
cg00601486	0.851618	0.786438	0.861524	0.840346	0.795146	0.832895	0.535846	0.853315	0.851195	0.888323	0.88105	0.813925	0.898673	0.894249	0.891893	0.858905	0.885533	0.896626	0.859161	0.891653	0.582842	0.43232	0.888087	0.869775	0.845332	0.845835	0.486683	0.898382	0.876194	0.714827	0.896708	0.836128	0.219495	0.902477	0.832134	0.763205	0.907508	0.73089	0.926227	0.818627	0.891356	0.932336	0.57409	0.910158	0.628743	0.86551	0.575893	0.923585	0.947944
cg00602891	0.0705682	0.019561	0.0688266	0.0317079	0.0518387	0.0548248	0.0609934	0.089556	0.0812349	0.0926412	0.0327567	0.0730599	0.0507652	0.0500237	0.0736983	0.054751	0.0573813	0.0246807	0.0522614	0.0338482	0.0900952	0.0440022	0.0730777	0.0378266	0.0890852	0.025165	0.0590199	0.0446397	0.0467492	0.0879214	0.0861401	0.044932	0.0610919	0.0739839	0.0444033	0.0485644	0.0590397	0.0438597	0.181029	0.0417509	0.168126	0.0620466	0.0364219	0.0485542	0.0410894	0.0639613	0.0556136	0.189422	0.0396454
cg00605270	0.0529065	0.0529188	0.0843302	0.0869743	0.072825	0.0221138	0.0318217	0.0585441	0.0108736	0.0741687	0.0707428	0.101264	0.0715864	0.0423688	0.0708293	0.0365686	0.0333816	0.0559543	0.0520758	0.0316057	0.0649834	0.0259037	0.0465057	0.0446493	0.0239919	0.0243661	0.0371555	0.0635341	0.09448	0.0289488	0.0312473	0.0320973	0.0113698	0.0213666	0.0206961	0.0270554	0.0459491	0.0694685	0.0498502	0.0536397	0.0459353	0.0941253	0.0286294	0.0350435	0.130503	0.0958837	0.0363062	0.0325149	0.065941
cg00609097	0.0261066	0.0306179	0.0311783	0.0190542	0.0412907	0.024	0.0274702	0.0294246	0.0497356	0.0475937	0.0222322	0.0394025	0.0184402	0.0210332	0.0299386	0.0386863	0.03109	0.0276702	0.0258216	0.029548	0.0332536	0.0264329	0.0200931	0.021081	0.0248586	0.0267204	0.0271108	0.0219231	0.0304116	0.025854	0.026085	0.0224706	0.021032	0.0180669	0.0241693	0.0330517	0.0277416	0.0341568	0.026911	0.0245192	0.0246248	0.0306969	0.0227678	0.0272854	0.0269904	0.027265	0.100143	0.0304219	0.0306074
cg00611397	0.930022	0.773348	0.925978	0.934719	0.89315	0.933415	0.920626	0.938645	0.899894	0.927981	0.934672	0.91243	0.943027	0.945292	0.919054	0.900067	0.922555	0.943352	0.91125	0.939262	0.91453	0.917632	0.933881	0.921601	0.924153	0.929083	0.902173	0.932261	0.905795	0.940114	0.919431	0.917597	0.873246	0.880456	0.956143	0.892077	0.927967	0.936509	0.937894	0.931615	0.818155	0.938276	0.866414	0.897898	0.919532	0.936678	0.814321	0.899627	0.915984
cg00612467	0.0765421	0.032659	0.150609	0.0723604	0.0696905	0.0286725	0.0462449	0.0565742	0.0628886	0.105525	0.0864234	0.118022	0.0498703	0.135676	0.0565382	0.0381103	0.0784201	0.109289	0.0495861	0.0832958	0.0470829	0.0390633	0.0122843	0.0595239	0.0577812	0.0414643	0.0553238	0.0850778	0.0935301	0.0783605	0.0216146	0.0685306	0.0605015	0.0809219	0.060482	0.0420451	0.044499	0.0622696	0.0651388	0.0842566	0.132839	0.0625921	0.0466018	0.0503003	0.0407317	0.0716463	0.0627639	0.162894	0.0664288
cg00613255	0.674444	0.792026	0.622315	0.650908	0.444199	0.572857	0.358265	0.73848	0.740137	0.837607	0.697225	0.775244	0.461055	0.750841	0.708232	0.74564	0.763016	0.798143	0.687393	0.830602	0.710581	0.678848	0.576193	0.667017	0.443514	0.74318	0.654504	0.708432	0.689115	0.826168	0.849039	0.69244	0.258193	0.445076	0.736806	0.529767	0.723528	0.708665	0.828468	0.77109	0.860625	0.749105	0.327762	0.794471	0.514895	0.640504	0.846006	0.866856	0.773466
cg00615377	0.141243	0.0640175	0.0976117	0.162829	0.112591	0.182236	0.0658415	0.165177	0.137405	0.0627737	0.23311	0.122131	0.0856609	0.105223	0.080795	0.0942311	0.0837185	0.0849341	0.207719	0.0778395	0.152189	0.0504081	0.196176	0.131888	0.0634392	0.100294	0.0989594	0.0566589	0.190527	0.064912	0.0777117	0.128427	0.0627924	0.0602373	0.112534	0.10291	0.138798	0.192964	0.0938711	0.155473	0.0533568	0.167444	0.0848815	0.377271	0.119621	0.294754	0.0652951	0.0753955	0.0666257
cg00615915	0.0834214	0.0601034	0.065611	0.0984566	0.076225	0.0864615	0.0507451	0.111463	0.0709948	0.0370889	0.0516982	-0.0491877	0.126094	0.0306001	0.0374136	0.0813823	0.0607527	-0.00268992	0.0601683	0.0938079	0.0963277	0.052445	0.0839646	0.127583	0.0772219	0.0732453	0.132702	0.0960971	0.0617596	0.0482172	0.0322741	0.0873722	0.0836598	-0.0171873	0.038505	0.0401346	0.0601018	0.0711938	0.0653175	0.0625653	0.0468366	0.0676179	0.0513186	0.0508854	0.0678378	0.0727793	0.0836875	0.0456626	0.0665257
cg00616129	0.106755	0.00505347	0.0177654	0.096541	0.0255297	0.0172553	0.00267459	0.10987	0.00996355	-0.00208037	0.145323	0.0197852	0.0231935	0.033509	0.108983	0.00367677	0.0772504	0.00450652	0.0830775	0.0103494	0.0117931	0.00173341	0.1311	0.0647315	0.0176946	0.0371088	6.08e-05	0.0913812	0.115024	0.0117519	0.0430129	0.0509694	0.0174603	-0.00247346	0.0421927	0.0186798	0.0347188	0.0788299	0.0447775	0.169047	0.150778	0.0439206	0.0400292	0.0314651	0.0520777	0.183343	0.0460003	0.0511184	0.0430373
cg00616369	0.0154995	0.0205421	0.0121668	0.0107864	0.0380321	0.0123691	0.0112144	0.0159182	0.0157732	0.0149621	0.0135209	0.0206879	0.0150748	0.0197649	0.0171876	0.0204749	0.0142379	0.0139958	0.0147289	0.0142493	0.0132553	0.0135241	0.0142684	0.0124594	0.0136823	0.0139502	0.0141874	0.00939863	0.0167262	0.0170394	0.0137015	0.0145895	0.0196036	0.0104811	0.0142038	0.0106924	0.0125346	0.0137495	0.015027	0.0161407	0.0156041	0.016426	0.0141735	0.0145453	0.013837	0.0144216	0.0142176	0.0164234	0.0162557
cg00617305	0.0267059	0.0166336	0.0186457	0.267863	0.440997	0.0219775	0.0245851	0.263251	0.0371079	0.0176272	0.0763851	0.0275964	0.0260963	0.0384628	0.0419214	0.0311046	0.0829082	0.0261715	0.292584	0.614274	0.0452632	0.0183664	0.345854	0.0488608	0.598667	0.0777748	0.0306374	0.0208849	0.168139	0.0271795	0.0249344	0.171142	0.0166083	0.0190607	0.0317711	0.0443932	0.0792347	0.179741	0.0660228	0.566025	0.617412	0.0750194	0.0589481	0.0396413	0.0661998	0.393189	0.646965	0.0550919	0.0437643
cg00619207	0.47405	0.459422	0.375039	0.484805	0.459357	0.315315	0.219129	0.334732	0.399075	0.835042	0.498855	0.379486	0.300953	0.46488	0.6591	0.420561	0.334847	0.134792	0.355821	0.11053	0.621125	0.35027	0.443613	0.523059	0.0774928	0.32884	0.281265	0.656035	0.396731	0.23066	0.29732	0.358352	0.530825	0.215198	0.368415	0.363223	0.391875	0.308084	0.507857	0.424482	0.298672	0.366833	0.189148	0.635641	0.513471	0.363466	0.221981	0.231389	0.707654
cg00620223	0.051241	0.034802	0.063474	0.0376713	0.0386741	0.0460902	0.0453577	0.0594945	0.0837743	0.0539153	0.033255	0.0445322	0.0476804	0.0490603	0.0585942	0.0509595	0.0166311	0.0481612	0.0569314	0.0398902	0.0522394	0.0494453	0.0357013	0.041001	0.103035	0.0327178	0.0235486	0.0633254	0.0580526	0.0367245	0.0192381	0.139529	0.038814	0.0570348	0.0475682	0.0382783	0.0361192	0.038626	0.0431559	0.0963981	0.0430596	0.038562	0.0330292	0.0370985	0.0453024	0.0442109	0.44135	0.0453518	0.0606745
cg00620629	0.0158771	0.024733	0.0233871	0.0200266	0.0221167	0.0135783	0.0169104	0.017189	0.0161824	0.0355354	0.0227638	0.0207111	0.0194081	0.0233255	0.0176162	0.0176693	0.0171279	0.0308692	0.0248143	0.0193278	0.0175806	0.0130606	0.0136769	0.0192118	0.0160246	0.0162351	0.0129111	0.0161683	0.0228312	0.0173753	0.0136012	0.0175015	0.0157873	0.0169082	0.0241077	0.0159102	0.0186426	0.0202022	0.0214444	0.0222652	0.0264491	0.0172564	0.0162593	0.0172014	0.014069	0.0141348	0.0212379	0.0190113	0.0169739
cg00622552	0.142316	0.0484436	0.191757	0.140192	0.250166	0.263165	0.123706	0.172207	0.294956	0.0585259	0.166093	0.230851	0.119849	0.0939126	0.0952102	0.142394	0.158387	0.0846522	0.163056	0.101372	0.327229	0.132386	0.17364	0.160536	0.0626373	0.148713	0.112731	0.0606258	0.230843	0.151117	0.0900276	0.184457	0.0583727	0.0671385	0.137851	0.160452	0.196859	0.149945	0.0827547	0.30402	0.101262	0.2314	0.0866374	0.0625133	0.121843	0.197588	0.198566	0.0756217	0.105657
cg00622677	0.0613776	0.0580356	0.5565	0.077222	0.0449025	0.786918	0.0603555	0.0814242	0.0640691	0.058475	0.0555469	0.331525	0.19778	0.0480141	0.0475856	0.0711847	0.0569236	0.0597438	0.076433	0.0639952	0.0685401	0.376306	0.074355	0.110089	0.0511819	0.0531073	0.0616924	0.0648295	0.0598367	0.0503735	0.0427414	0.066388	0.0654559	0.744999	0.0963345	0.0931138	0.034625	0.0779499	0.801724	0.680601	0.36213	0.0379874	0.0260417	0.0334987	0.0430777	0.0659854	0.406077	0.113114	0.0812868
cg00625425	0.607967	0.448018	0.438628	0.727671	0.407204	0.625056	0.426886	0.737186	0.644814	0.982963	0.738789	0.643954	0.636748	0.794558	0.746453	0.695718	0.806362	0.952993	0.688393	0.543455	0.533757	0.419159	0.665409	0.735324	0.599439	0.761975	0.392525	0.806139	0.748115	0.420831	0.835676	0.756463	0.200405	0.509213	0.58083	0.747734	0.630711	0.679533	0.927156	0.558163	0.430287	0.808988	0.341356	0.601825	0.613387	0.704549	0.378851	0.679011	0.412844
cg00625653	0.132338	0.0485783	0.690782	0.436547	0.555683	0.619289	0.0637132	0.371238	0.0701435	0.161602	0.266112	0.584046	0.634239	0.146001	0.364739	0.578017	0.271134	0.547083	0.354891	0.682225	0.390994	0.398538	0.404882	0.382126	0.754681	0.449157	0.664197	0.11371	0.315886	0.678475	0.0910314	0.346658	0.736929	0.733774	0.563124	0.143946	0.197332	0.487262	0.741094	0.507445	0.416168	0.444886	0.208214	0.0355193	0.273915	0.489119	0.568328	0.0704206	0.351903
cg00626119	0.65981	0.816813	0.697337	0.683386	0.767193	0.470718	0.607256	0.741978	0.773917	0.588497	0.593096	0.65707	0.747533	0.715722	0.707185	0.714538	0.694019	0.532338	0.676491	0.772525	0.782546	0.835994	0.756077	0.652976	0.827137	0.68509	0.700975	0.643374	0.634274	0.788558	0.687842	0.752361	0.733103	0.718371	0.674663	0.78389	0.596425	0.535124	0.807591	0.704567	0.343897	0.681942	0.598564	0.821952	0.704628	0.717371	0.334945	0.712835	0.769208
cg00626466	0.474422	0.120039	0.301957	0.519204	0.249621	0.495813	0.210799	0.530645	0.291854	0.874758	0.581136	0.385274	0.284072	0.545638	0.540598	0.398831	0.623845	0.876857	0.72239	0.229726	0.346082	0.296817	0.485343	0.471144	0.152009	0.256767	0.326924	0.629642	0.587819	0.244335	0.312865	0.729404	0.125032	0.101173	0.212255	0.228514	0.611685	0.581704	0.148027	0.399903	0.324272	0.651293	0.274377	0.245551	0.466679	0.684242	0.302689	0.200753	0.40046
cg00629217	0.921149	0.910455	0.919382	0.93262	0.927382	0.827903	0.670127	0.941095	0.92034	0.953008	0.956938	0.881662	0.949994	0.934195	0.944504	0.908243	0.931552	0.954768	0.913893	0.939844	0.92008	0.947877	0.925354	0.933132	0.952744	0.907202	0.928718	0.925353	0.892436	0.95749	0.88469	0.932844	0.832686	0.920173	0.845621	0.866154	0.929109	0.912442	0.925682	0.934653	0.805189	0.939545	0.667625	0.900468	0.913217	0.933232	0.944902	0.903168	0.914837
cg00629585	0.322651	0.791354	0.311318	0.322723	0.664486	0.446975	0.248585	0.224901	0.299907	0.768388	0.254325	0.21357	0.268172	0.400651	0.526054	0.392143	0.26579	0.757605	0.263294	0.191306	0.21854	0.230648	0.260323	0.269476	0.2984	0.402169	0.226203	0.4264	0.24812	0.249718	0.483379	0.242059	0.18117	0.265458	0.3446	0.782678	0.153227	0.210048	0.232921	0.732755	0.275906	0.153839	0.381879	0.551642	0.75089	0.217461	0.244557	0.296391	0.716255
cg00630164	0.0208278	0.0170372	0.0359684	0.134702	0.0389472	0.0162452	0.0136476	0.206295	0.0318066	1.03992	0.0284251	0.0314796	0.0184677	0.0290937	0.0240447	0.0201307	0.0555094	0.0287155	0.11298	0.022806	0.0203933	0.123214	0.152428	0.0312121	0.0164064	0.0175743	0.0121796	0.0185296	0.0694308	0.0168305	0.0146288	0.0990087	0.0140703	0.020232	0.0147321	0.0285803	0.0316295	0.0530953	0.0316216	0.698752	0.423495	0.0297229	0.0268955	0.0275751	0.038003	0.144627	0.753283	0.0229488	0.0509965
cg00630249	0.0440736	0.0347764	0.0404809	0.0380111	0.046483	0.0346018	0.0349415	0.0485763	0.0318	0.0448145	0.0432387	0.0578602	0.044204	0.0277325	0.0363679	0.0478089	0.0376834	0.037614	0.0362927	0.0325989	0.0356422	0.0385098	0.0502529	0.0380949	0.0331965	0.036332	0.0453995	0.047764	0.0368501	0.0523893	0.0265911	0.0421479	0.0402728	0.0411705	0.0490297	0.0474019	0.0405268	0.0428505	0.0296711	0.0398188	0.0396973	0.0443106	0.0386624	0.0317251	0.0419331	0.0530525	0.0445192	0.0199384	0.0509298
cg00630583	0.0162674	0.0199582	0.0201043	0.0146459	0.0162972	0.0173441	0.0170942	0.0157754	0.0158447	0.0168828	0.0152518	0.0141966	0.014834	0.0134882	0.0151051	0.0177698	0.0143077	0.0176549	0.0157913	0.0177286	0.0181583	0.0159842	0.0168598	0.0153808	0.0198101	0.0157887	0.0156319	0.0140626	0.0138731	0.0154256	0.0152912	0.0153432	0.0203006	0.0148077	0.0189642	0.0165172	0.0116803	0.0142117	0.0307267	0.0208443	0.0191323	0.0243934	0.0183293	0.0146099	0.0198714	0.0160051	0.0159167	0.0196218	0.0202766
cg00631230	0.0207801	0.0244771	0.030459	0.0261626	0.0276691	0.0177831	0.0227499	0.0172208	0.0269958	0.040654	0.0373985	0.0254449	0.0283461	0.0289253	0.0220324	0.0232806	0.0211545	0.0229739	0.0253011	0.0226562	0.0185499	0.0239034	0.022984	0.0253975	0.026633	0.022661	0.0217758	0.022476	0.0339096	0.0249303	0.0216791	0.025319	0.0245084	0.026133	0.0228738	0.0189475	0.0278677	0.0234871	0.0302091	0.0252551	0.0218654	0.0294516	0.0279197	0.0200165	0.0227076	0.0262397	0.0235776	0.0283497	0.026536
cg00633969	0.802562	0.72451	0.577957	0.839403	0.455997	0.744177	0.612949	0.871357	0.40232	0.885275	0.806617	0.832059	0.585427	0.861956	0.86041	0.864611	0.865381	0.877606	0.877996	0.727802	0.533414	0.861942	0.8706	0.779771	0.246898	0.860166	0.407187	0.867594	0.828417	0.895315	0.881438	0.865828	0.342657	0.330792	0.698816	0.610692	0.788281	0.896677	0.754019	0.508457	0.736461	0.826732	0.390919	0.802643	0.752455	0.954592	0.7212	0.393596	0.933434
cg00635481	0.04421	0.0454054	0.0397997	0.0397728	0.0397622	0.0461299	0.0426879	0.0403006	0.0512748	0.0462235	0.0423785	0.045366	0.0437108	0.0428514	0.0434439	0.0452904	0.0425109	0.0426644	0.0445311	0.0411628	0.047603	0.0437332	0.0501062	0.0437705	0.0542608	0.0433372	0.0468916	0.0422029	0.0464938	0.0472622	0.0546653	0.0415477	0.0432617	0.0451143	0.0596686	0.0503461	0.0200487	0.0333867	0.0235583	0.271591	0.18555	0.0235849	0.0220255	0.0171457	0.0333223	0.0210419	0.0270649	0.0195568	0.0264261
cg00636639	0.0267669	0.0265042	0.0455977	0.0311869	0.0239943	0.0290013	0.0270348	0.0221195	0.0373279	0.0307413	0.0323896	0.027597	0.0263324	0.0259037	0.0255696	0.0340808	0.018757	0.0487861	0.0316481	0.0214511	0.0240023	0.014135	0.028472	0.0267852	0.0320289	0.021739	0.0213585	0.0178881	0.0345029	0.0309692	0.0225473	0.031538	0.0131348	0.0294263	0.0276597	0.0319329	0.0289278	0.0310925	0.0365248	0.0240387	0.0435971	0.0287553	0.0260905	0.0263941	0.0216938	0.0320731	0.02812	0.0551607	0.0250318
cg00638514	0.142349	0.103915	0.0950692	0.283306	0.569533	0.696996	0.11034	0.335884	0.147751	0.0984675	0.199175	0.121946	0.103566	0.122547	0.157786	0.126219	0.202539	0.552875	0.330479	0.0983143	0.139923	0.30914	0.351033	0.172922	0.486008	0.235029	0.142549	0.0962242	0.321466	0.102589	0.103955	0.24745	0.10352	0.0976141	0.280164	0.346937	0.20886	0.180724	0.637455	0.580524	0.411939	0.191895	0.123325	0.0629262	0.523341	0.421343	0.596979	0.261484	0.159046
cg00642303	0.0518255	0.0501756	0.0480109	0.0498415	0.0491861	0.0491828	0.0508256	0.0524973	0.0600223	0.0493886	0.0475291	0.0485426	0.0476894	0.0442401	0.0481429	0.0632507	0.0477005	0.0644187	0.0474095	0.0500715	0.0492159	0.0467129	0.0493854	0.0481504	0.0462413	0.0488943	0.0488279	0.0513777	0.0487136	0.0473806	0.0492316	0.0473619	0.0506134	0.0478095	0.0531453	0.047896	0.0446305	0.0465488	0.0491788	0.0531569	0.212881	0.0564753	0.0650531	0.0477496	0.0811366	0.05881	0.0558142	0.0470791	0.0630161
cg00645579	0.756223	0.554035	0.670385	0.762181	0.386857	0.676094	0.357505	0.836438	0.719412	0.861382	0.764113	0.641366	0.679052	0.792205	0.778363	0.554787	0.81109	0.667212	0.679865	0.673841	0.466318	0.641225	0.666011	0.810707	0.763372	0.722624	0.708172	0.801395	0.760895	0.72205	0.728617	0.840379	0.867834	0.710412	0.710019	0.748917	0.695971	0.69738	0.815932	0.785617	0.767585	0.691098	0.423616	0.788053	0.816734	0.702837	0.324788	0.664594	0.468067
cg00645922	0.0202502	0.034504	0.028796	0.0208184	0.0269332	0.0311677	0.0287256	0.0219869	0.0285526	0.0275045	0.0239406	0.0378773	0.0213116	0.0185641	0.0201419	0.0240533	0.0255071	0.0313205	0.045026	0.019474	0.0242931	0.0238545	0.0248797	0.0265417	0.0335245	0.0217176	0.0267855	0.0202239	0.0228088	0.0291566	0.0308323	0.0204084	0.0465687	0.0194467	0.0353938	0.0406164	0.0202149	0.0274489	0.0393936	0.0254004	0.0188506	0.0304636	0.0254917	0.0248001	0.0280651	0.028318	0.0236857	0.0270332	0.0614498
cg00646492	0.0370683	0.00642195	0.117612	0.108235	0.165967	0.0159258	0.0545528	0.0531966	0.0553637	0.163478	0.040616	0.211824	0.078299	0.130745	0.0843858	0.112129	0.0317206	0.113176	0.110402	0.0685776	0.0235923	0.114928	0.0887519	0.0431172	0.0638283	0.0561279	0.0457268	0.0245108	0.0965582	0.0425969	0.0402596	0.0330551	0.147427	0.0743199	0.150836	0.142011	0.0822737	0.0753552	0.0733751	0.205183	0.148642	0.119823	0.0627574	0.0521734	0.059107	0.129853	0.0720502	0.055326	0.0695538
cg00648153	0.034215	0.0685061	0.0495734	0.0364067	0.0353536	0.02232	0.0179629	0.0421953	0.0352722	0.0774273	0.0401121	0.0672936	0.0322962	0.0472557	0.0307182	0.0528306	0.0356528	0.0825069	0.0714306	0.0435656	0.0362656	0.0306848	0.0304221	0.0308392	0.0373477	0.0248739	0.0333353	0.023543	0.0400925	0.0569015	0.0391876	0.0257611	0.0211168	0.0451175	0.0443471	0.0390419	0.0278321	0.0576215	0.0427916	0.0518236	0.0268924	0.0371173	0.0377107	0.0203572	0.0590767	0.0460386	0.051666	0.030511	0.0463795
cg00648883	0.667661	0.386649	0.310576	0.442729	0.271205	0.599892	0.213875	0.414781	0.640495	0.576991	0.515634	0.572922	0.294818	0.534376	0.757159	0.453256	0.351197	0.249927	0.299807	0.159529	0.363572	0.10545	0.413055	0.449546	0.15565	0.49163	0.773132	0.778458	0.501404	0.288855	0.128248	0.322977	0.20668	0.139141	0.384338	0.597896	0.443093	0.365841	0.398252	0.620122	0.241589	0.242631	0.120257	0.591378	0.50238	0.517101	0.1666	0.259063	0.606171
cg00650762	0.000103421	0.00196378	1.62e-05	0.142854	0.000265747	0.00266891	0.00025741	0.194501	0.0139059	0.00174427	0.00259118	-0.00063031	-0.000574903	-0.00113888	0.00321625	0.00377688	0.0188486	0.00104203	0.0375927	0.000441157	0.0396975	0.000408804	0.197368	0.0033212	0.000822391	0.0018549	-0.00039009	8.76e-05	0.072684	0.00206999	0.00178673	0.131359	0.00117376	-0.000357001	0.0045553	0.00468855	0.0240364	0.0466234	0.0456598	0.0243938	0.0492581	0.0250096	0.0257168	0.0208125	0.0206515	0.0936319	0.021906	0.0878477	0.0197294
cg00650876	0.0240554	0.0314707	0.0271009	0.0235713	0.037676	0.0339833	0.0351397	0.0286872	0.0341697	0.047449	0.0362372	0.032891	0.0337521	0.0166782	0.0346589	0.0382293	0.030176	0.0255121	0.0573759	0.0264951	0.0257733	0.0242703	0.0317363	0.0250558	0.0459154	0.0283347	0.0169639	0.0313093	0.0234141	0.0276337	0.0207106	0.0334882	0.0223281	0.0229036	0.0159206	0.0383806	0.0207244	0.0261177	0.0468869	0.0258482	0.0195589	0.0289257	0.0252667	0.0210912	0.0264894	0.0587068	0.0320282	0.0243617	0.0321272
cg00651216	0.111247	0.067461	0.196813	0.134004	0.124825	0.190343	0.106847	0.15513	0.129345	0.0138228	0.148107	0.13034	0.0988649	0.125937	0.0915664	0.142178	0.115118	0.0789169	0.13792	0.093308	0.174222	0.0306892	0.134197	0.105305	0.0393704	0.117802	0.139783	0.0679508	0.117425	0.22728	0.424185	0.134037	0.0906906	0.0341957	0.159036	0.309539	0.117368	0.118407	0.200974	0.210266	0.0755264	0.16179	0.0576464	0.0452053	0.139671	0.181977	0.163415	0.0585179	0.117408
cg00653387	0.0661172	0.518666	0.662188	0.131581	0.555826	0.456644	0.0167324	0.181692	0.052227	-0.00272739	0.225362	0.296182	0.0557863	0.114835	0.185562	0.21084	0.133695	0.682233	0.172805	0.699962	0.0314893	0.142106	0.275434	0.305482	0.310008	0.290811	0.230342	0.0135779	0.188073	0.491288	0.325161	0.13798	7.28e-05	0.835063	0.0619355	0.269648	0.162435	0.357926	0.876668	0.544792	0.446866	0.321014	0.0772922	0.151772	0.106937	0.300974	0.634237	0.17128	0.0612307
cg00654814	0.4221	-0.0222529	0.609961	0.162555	0.616263	0.579959	0.0159089	0.260966	0.0559278	-0.00938881	0.161988	0.403139	0.606529	0.0307519	0.243	0.584957	0.132912	0.0158917	0.223541	0.706837	0.0241627	0.374758	0.312167	0.398746	0.833838	0.463794	0.65957	0.0598137	0.147126	0.72112	-0.00493271	0.191537	0.2416	0.725489	0.118944	0.448458	0.0510846	0.493373	0.742397	0.558918	0.612317	0.471859	0.187633	0.0409835	0.0420587	0.362651	0.586018	0.0350341	0.405358
cg00655307	0.400377	0.142001	0.477625	0.118389	0.211324	0.233161	0.111657	0.127987	0.138889	0.118252	0.151765	0.468787	0.343491	0.118799	0.144011	0.210062	0.109899	0.388346	0.118977	0.47302	0.125579	0.214411	0.169624	0.282503	0.982836	0.374972	0.132503	0.112462	0.114994	0.340736	0.642792	0.113306	0.296172	0.118899	0.301682	0.419319	0.131501	0.248735	0.780929	0.203975	0.222239	0.388642	0.0871813	0.0428951	0.17631	0.104869	0.34076	0.128518	0.163785
cg00657095	0.0431207	0.04126	0.0468439	0.0344093	0.054731	0.06915	0.0327934	0.0339539	0.0495481	0.0705731	0.0442568	0.0315021	0.038405	0.0454943	0.0387659	0.0607456	0.0431244	0.0285855	0.0415617	0.0323187	0.0413816	0.0450076	0.0331664	0.0343111	0.0317439	0.0364674	0.0383221	0.0317309	0.0352809	0.0378696	0.0403782	0.0354055	0.028088	0.0326471	0.0382217	0.040691	0.0399928	0.046008	0.0503711	0.0400498	0.0513584	0.0581546	0.0331794	0.0210888	0.0390844	0.0545423	0.049376	0.0247098	0.0400221
cg00657582	0.0866355	0.067646	0.147195	0.0865816	0.095095	0.0851872	0.198804	0.0774973	0.0870771	0.0936005	0.0996153	0.0957582	0.168143	0.0901505	0.0786818	0.256234	0.0895519	0.0895483	0.103937	0.109539	0.0836999	0.0754557	0.085956	0.091921	0.0890758	0.0808796	0.499926	0.0865406	0.101632	0.151115	0.0875897	0.0937386	0.0989934	0.43652	0.142347	0.123414	0.0854537	0.108274	0.274874	0.0994869	0.0687984	0.208797	0.0585207	0.0735542	0.148927	0.0961514	0.133435	0.0334652	0.506361
cg00658007	0.40464	0.763027	0.238332	0.431022	0.109051	0.311226	0.217934	0.49377	0.200213	0.851231	0.431086	0.267722	0.574456	0.565338	0.600726	0.262635	0.481666	0.481822	0.34733	0.116324	0.403738	0.0933047	0.420625	0.480779	0.459848	0.557574	0.189176	0.625422	0.392967	0.125071	0.605332	0.381392	0.380262	0.114217	0.422515	0.237642	0.403962	0.282037	0.655605	0.221137	0.231348	0.451675	0.313132	0.669534	0.55415	0.383519	0.245961	0.565202	0.660911
cg00658626	0.0555152	0.0857507	0.350183	0.0486778	0.456981	0.426354	0.0395865	0.0792314	0.357824	0.188351	0.059401	0.134505	0.208598	0.0427961	0.0515741	0.317677	0.0428962	0.553023	0.0494156	0.54957	0.0458827	0.0454548	0.0791529	0.0626349	0.872826	0.335941	0.594209	0.0427529	0.0548106	0.44637	0.0552325	0.0495498	0.0529093	0.739217	0.328174	0.0863293	0.0338359	0.195173	0.325428	0.33893	0.436513	0.280895	0.0225035	0.0176286	0.0242784	0.0272879	0.467766	0.555995	0.0514755
cg00659129	0.772816	0.948417	0.920839	0.881307	0.88204	0.685542	0.665111	0.899251	0.832506	0.900887	0.835852	0.712712	0.755233	0.89431	0.931701	0.830106	0.921474	0.94727	0.88072	0.720059	0.886906	0.839574	0.867007	0.838179	0.600077	0.891275	0.257532	0.945534	0.808286	0.608135	0.932649	0.88411	0.657228	0.925562	0.899396	0.856815	0.882023	0.871189	0.852249	0.885286	0.929439	0.885431	0.83761	0.902399	0.931577	0.86905	0.925525	0.622451	0.932728
cg00659953	0.0335842	0.0334852	0.0324797	0.0316999	0.0357101	0.0356443	0.0326024	0.0352075	0.03465	0.0426929	0.040605	0.034939	0.0316519	0.0318759	0.0325247	0.0337779	0.0327193	0.0315377	0.032504	0.0321786	0.0326429	0.0309077	0.0328427	0.034155	0.21122	0.0317093	0.0327694	0.033503	0.0349161	0.0307036	0.0346152	0.0320079	0.0309552	0.031991	0.036641	0.034442	0.0499772	0.0260899	0.0270323	0.0245068	0.0334698	0.034389	0.0348814	0.0233348	0.0296285	0.0457084	0.0393017	0.0288427	0.0995966
cg00660989	0.122698	0.0293117	0.635684	0.0883216	0.423248	0.517152	0.0961403	0.149899	0.0690546	0.0542164	0.20493	0.264055	0.163332	0.0891263	0.109504	0.425219	0.163138	0.739047	0.094659	0.525825	0.186857	0.0415339	0.12896	0.140943	0.036276	0.626864	0.604936	0.110553	0.176811	0.6521	0.102195	0.166253	0.0285791	0.414675	0.077933	0.609697	0.43844	0.230858	0.706938	0.161852	0.151838	0.404373	0.105026	0.0698099	0.113092	0.118136	0.562893	0.0912142	0.150098
cg00661202	0.0373039	0.0325591	0.0322875	0.0260622	0.0420286	0.0243027	0.0325358	0.0229571	0.0398622	0.0473591	0.0335292	0.0353235	0.025704	0.0290548	0.0317976	0.037519	0.032812	0.0352287	0.0316245	0.0297052	0.0336394	0.0349359	0.0264803	0.0308127	0.031013	0.0304321	0.0357898	0.0259397	0.0314007	0.0211097	0.0261113	0.0352486	0.0394633	0.0296673	0.032624	0.0288353	0.0252489	0.0406373	0.04772	0.0277013	0.0372025	0.0327264	0.0319652	0.0317253	0.0411412	0.0440818	0.0503354	0.0328666	0.0299515
cg00661485	0.625029	0.624021	0.585116	0.662618	0.367237	0.60368	0.11123	0.698883	0.652725	0.703628	0.607441	0.544848	0.627334	0.752044	0.748881	0.582699	0.765376	0.755826	0.595267	0.71238	0.18844	0.178942	0.707594	0.647465	0.8372	0.683618	0.478009	0.785383	0.55119	0.684542	0.75903	0.681836	0.0920904	0.58491	0.720442	0.638661	0.491547	0.551594	0.435651	0.425579	0.780703	0.522939	0.40178	0.544872	0.495422	0.646917	0.588532	0.718817	0.784954
cg00665395	0.0747358	0.0836438	0.0564063	0.0409776	0.0693379	0.0711505	0.0781128	0.054744	0.0570808	0.0568868	0.0664849	0.0545205	0.0535198	0.0349221	0.0617827	0.0382367	0.0573618	0.0511277	0.0524384	0.0471486	0.0595703	0.0481783	0.0525651	0.0510389	0.0544552	0.0639838	0.0658792	0.0667115	0.0564993	0.0559067	0.051012	0.0570519	0.0539164	0.0441476	0.083044	0.0681958	0.0453929	0.0563299	0.0607322	0.0647023	0.031398	0.0592361	0.0585751	0.043967	0.0748158	0.0570024	0.0739296	0.0323928	0.071019
cg00666446	0.0464757	0.0584851	0.0388584	0.046072	0.0503568	0.0481227	0.0526003	0.0501422	0.0711145	0.0508168	0.0717029	0.0596514	0.056564	0.0529771	0.0476524	0.0657892	0.070729	0.0361247	0.0365058	0.0513476	0.0582611	0.0671964	0.0481461	0.0581806	0.0650651	0.0590356	0.0537319	0.0521901	0.0437433	0.0392312	0.0526552	0.0472109	0.0519218	0.0591307	0.0603424	0.0526573	0.0329608	0.0598397	0.0642108	0.0500643	0.0394381	0.0699235	0.0421691	0.0430153	0.0518406	0.0428605	0.049736	0.0445797	0.039568
cg00666746	0.393748	0.224931	0.477271	0.33175	0.58129	0.542943	0.158729	0.29317	0.303177	0.777642	0.345746	0.365889	0.232481	0.268942	0.259126	0.532048	0.268848	0.674741	0.368194	0.692908	0.295178	0.19719	0.327087	0.375891	0.458915	0.284364	0.509594	0.178288	0.355816	0.627088	0.474958	0.302565	0.096347	0.659935	0.354579	0.30337	0.337767	0.46573	0.637564	0.568975	0.518183	0.33418	0.196805	0.133911	0.318863	0.432256	0.572772	0.3209	0.186923
cg00668685	0.52899	0.349184	0.474347	0.560824	0.531417	0.45697	0.357152	0.666838	0.567239	0.109478	0.556551	0.459615	0.393996	0.649312	0.578214	0.696814	0.668767	0.398935	0.646099	0.339314	0.554967	0.390876	0.530497	0.54224	0.441555	0.375715	0.345451	0.664018	0.617479	0.352246	0.422919	0.648821	0.171392	0.244859	0.381656	0.281311	0.556671	0.552071	0.242411	0.376518	0.385065	0.505305	0.491304	0.351237	0.540682	0.745233	0.367435	0.325252	0.449195
cg00669623	0.0696112	0.0579169	0.0686939	0.068077	0.089522	0.144409	0.0512725	0.0829781	0.060213	0.105573	0.0683948	0.0674338	0.1261	0.0774781	0.0653832	0.0823205	0.052837	0.0438332	0.0620859	0.057719	0.0887816	0.0975199	0.0719908	0.0744026	0.0695804	0.111678	0.107286	0.0805259	0.101957	0.0921415	-0.0127438	0.0714093	0.0187158	0.0758699	0.0943836	0.153871	0.0671025	0.0618607	0.0545397	0.0717918	0.0675765	0.0730814	0.0843188	0.0647614	0.0748829	0.127372	0.063965	0.0586472	0.105998
cg00669856	0.0628111	0.0212626	0.0945433	0.0672129	0.0558082	0.0275963	0.094912	0.0434302	0.0750741	0.127831	0.0605121	0.183217	0.0799409	0.120851	0.06926	0.0473888	0.0397895	0.0630749	0.0547143	0.0841931	0.0669942	0.0766987	0.0368014	0.0431825	0.0630537	0.0380861	0.0308413	0.102271	0.055262	0.0590487	0.0641481	0.0553876	0.0575233	0.0625709	0.0847453	0.0682949	0.0477636	0.0760557	0.196936	0.0530297	0.100678	0.0650488	0.041182	0.0839138	0.0538052	0.054571	0.0642203	0.0670772	0.0629737
cg00671161	0.0136686	0.0155681	0.0139519	0.0121766	0.0128569	0.0162639	0.0162997	0.0137729	0.0207059	0.0183061	0.0169239	0.0157924	0.0161094	0.011856	0.0133639	0.016958	0.0145283	0.0129101	0.0128344	0.0137667	0.0143487	0.013286	0.0154126	0.0145891	0.0107596	0.0130065	0.0145423	0.0137959	0.0148837	0.0143869	0.0148011	0.0121547	0.0149331	0.0147041	0.0145441	0.0150015	0.0160168	0.0141397	0.0168679	0.0158281	0.016793	0.0187004	0.0133734	0.01221	0.0131829	0.0116803	0.0147064	0.0153165	0.0134979
cg00672638	0.0928765	0.104005	0.0789869	0.0813416	0.0846024	0.0978174	0.114933	0.0952236	0.085013	0.090991	0.0732265	0.0844733	0.0823664	0.0738836	0.0911724	0.0868077	0.106779	0.0773069	0.0911323	0.0989053	0.10694	0.075019	0.0921902	0.0767906	0.0426503	0.0635172	0.116137	0.0895066	0.0996481	0.0863556	0.0716767	0.0919009	0.0937222	0.0928907	0.108726	0.0927341	0.0972465	0.0802535	0.106411	0.0762507	0.0850475	0.096156	0.0792088	0.0814191	0.0915734	0.0879661	0.0819512	0.115289	0.0940003
cg00673191	0.352702	0.0808308	0.260357	0.301356	0.297429	0.411136	0.192298	0.268696	0.308605	0.049487	0.441547	0.364401	0.270016	0.245298	0.305782	0.397569	0.265811	0.131738	0.444854	0.146493	0.361534	0.102216	0.378461	0.375833	0.163013	0.215835	0.261802	0.354658	0.416797	0.241658	0.20698	0.362872	0.0421157	0.247811	0.339121	0.323586	0.419806	0.323763	0.0681942	0.33901	0.174773	0.544416	0.156126	0.242134	0.590603	0.468146	0.163082	0.22028	0.404731
cg00676660	0.0535849	0.0455314	0.145666	0.132128	0.417629	0.311728	0.0473817	0.104323	0.0440569	0.0606554	0.072101	0.0671	0.267969	0.0533802	0.0585179	0.392003	0.0683684	0.0501998	0.129132	0.365216	0.0473295	0.0472644	0.133291	0.0615034	0.156046	0.0549593	0.100125	0.0518375	0.109982	0.559176	0.0454247	0.0745648	0.0505307	0.84522	0.0583657	0.071227	0.0797746	0.242592	0.338589	0.391245	0.533924	0.0687468	0.0320846	0.0239085	0.057887	0.26945	0.472428	0.0432596	0.055152
cg00677811	0.0312124	0.0286374	0.0339196	0.0322261	0.0302703	0.0251841	0.0221639	0.0201579	0.0409297	0.0373508	0.0366157	0.0445212	0.0307355	0.0280316	0.0206242	0.0282862	0.0331276	0.0339867	0.0292238	0.0265072	0.0402851	0.0199468	0.0246572	0.0287102	0.0321131	0.0228754	0.0292378	0.0275729	0.0395864	0.0335505	0.0229041	0.0298357	0.0193186	0.0216328	0.0321098	0.0239173	0.0280922	0.0307808	0.0329742	0.0364106	0.0189894	0.0439517	0.0279725	0.0259011	0.0257931	0.0348235	0.0468403	0.0207328	0.046458
cg00678539	0.267072	0.0557009	0.545455	0.127671	0.534516	0.67255	0.131765	0.281322	0.221394	0.0106607	0.218391	0.291911	0.0354908	0.232924	0.232376	0.500637	0.263094	0.103491	0.310552	0.174316	0.129492	0.140066	0.302812	0.204243	0.0944902	0.122315	0.0641674	0.0741285	0.196786	0.120202	0.100215	0.199781	0.0716793	0.600119	0.160666	0.374834	0.245802	0.171448	0.564391	0.505718	0.276486	0.156993	0.115169	0.0811157	0.187802	0.295272	0.693831	0.0871304	0.146254
cg00679556	0.532787	0.344564	0.30244	0.372262	0.274415	0.349852	0.285508	0.48011	0.509844	0.989161	0.507478	0.433787	0.326758	0.475031	0.594126	0.435053	0.48213	0.181319	0.375361	0.215565	0.352532	0.285732	0.341894	0.56019	0.168989	0.284728	0.346609	0.82409	0.467711	0.255871	0.375038	0.581636	0.141704	0.188379	0.352582	0.250234	0.473733	0.447444	0.235064	0.301376	0.124207	0.561506	0.252011	0.325515	0.52799	0.482649	0.317795	0.156732	0.369393
cg00682653	0.0142279	0.0134515	0.0169103	0.0142031	0.0164548	0.0173281	0.0178935	0.0146549	0.0268377	0.0160315	0.0155496	0.0172952	0.016421	0.0131538	0.0138786	0.0140084	0.0136745	0.0138252	0.0189163	0.0148384	0.0168762	0.013532	0.0130038	0.0145114	0.0140027	0.0181363	0.0134573	0.0148626	0.0128266	0.0158922	0.0161257	0.0153172	0.0172948	0.0169537	0.0156781	0.015019	0.0118951	0.0164413	0.014676	0.017131	0.0152365	0.0215107	0.0149901	0.0171703	0.0165506	0.0165472	0.0150281	0.0147762	0.0187344
cg00685836	0.095848	0.00958295	0.509086	0.216029	0.275294	0.529978	0.00986336	0.191633	0.0226082	0.018227	0.147285	0.0432573	0.371404	0.0509585	0.111789	0.448494	0.119536	0.258424	0.241684	0.609596	0.050808	0.343628	0.231569	0.254093	0.579851	0.258075	0.191027	0.0114199	0.207411	0.594147	0.0183881	0.139515	0.0031468	0.537207	0.0255376	0.285141	0.0945351	0.329301	0.525499	0.468823	0.534679	0.300829	0.114294	0.0248953	0.100668	0.273072	0.22889	0.028065	0.255683
cg00686022	0.863931	0.789046	0.876483	0.883401	0.886225	0.885466	0.805305	0.890191	0.891691	0.899486	0.891117	0.842186	0.899407	0.905157	0.889525	0.898985	0.905272	0.910231	0.895812	0.91109	0.876155	0.583678	0.86453	0.881308	0.91171	0.881273	0.821576	0.883667	0.883968	0.660319	0.885705	0.882733	0.515385	0.890968	0.890776	0.883834	0.908842	0.742174	0.8792	0.818667	0.869581	0.876553	0.857845	0.931221	0.866206	0.877702	0.927144	0.885185	0.719868
cg00686623	0.0497269	0.0702562	0.0406284	0.0500767	0.0698239	0.0533246	0.0502223	0.0482466	0.0480424	0.048063	0.042383	0.0440422	0.0457398	0.0342285	0.0407101	0.0417569	0.0392238	0.0435212	0.0548583	0.0449077	0.0507598	0.0440977	0.062822	0.0464913	0.0657497	0.0484198	0.0503586	0.0509821	0.0461737	0.0545174	0.0573234	0.0409706	0.073451	0.0398383	0.0628715	0.0577037	0.0525017	0.041651	0.0617493	0.0408674	0.0303687	0.0606217	0.0521333	0.0510158	0.0664808	0.0545786	0.0579146	0.0354957	0.06312
cg00687686	0.513851	0.125195	0.70804	0.135066	0.642114	0.715989	0.142599	0.121371	0.118339	0.168952	0.166353	0.531519	0.575868	0.167979	0.339252	0.685801	0.127183	0.821854	0.126582	0.784588	0.120312	0.137866	0.222629	0.471994	0.907001	0.160304	0.540235	0.179492	0.130425	0.793309	0.129145	0.117794	0.420566	0.836398	0.506955	0.286679	0.0624709	0.420837	0.72634	0.471647	0.596196	0.504071	0.128123	0.0448589	0.373431	0.0673077	0.59306	0.0750649	0.359939
cg00688421	0.0409573	0.0455617	0.0395125	0.0415236	0.0337635	0.0499528	0.0300528	0.057867	0.0461847	0.0426829	0.041143	0.0356299	0.0349281	0.0443704	0.0409816	0.0598218	0.0473686	0.0408824	0.0418387	0.0387897	0.0546345	0.0324883	0.0519947	0.0415963	0.0476618	0.0547449	0.0624805	0.0511981	0.0529909	0.0468093	0.0422667	0.0475103	0.0470477	0.0471232	0.0370149	0.0638898	0.0501478	0.0348689	0.052069	0.0488519	0.0350655	0.053589	0.0478026	0.0292652	0.0457879	0.0455733	0.0488187	0.0348483	0.0491084
cg00689340	0.351841	0.101568	0.241399	0.390845	0.300118	0.332659	0.237996	0.345333	0.206034	0.0849081	0.368756	0.279482	0.243596	0.411114	0.427906	0.338608	0.33095	0.168278	0.389232	0.156311	0.314304	0.230078	0.369927	0.35658	0.143607	0.242253	0.193622	0.454727	0.435967	0.207566	0.268772	0.340561	0.14031	0.108804	0.283814	0.226506	0.366743	0.433695	0.154221	0.34589	0.230475	0.332684	0.254374	0.238426	0.332303	0.55813	0.161629	0.178498	0.290457
cg00691625	0.674278	0.777854	0.623984	0.701667	0.438216	0.627141	0.476382	0.742125	0.697839	0.889796	0.750811	0.759657	0.821088	0.762376	0.71704	0.729551	0.766344	0.848774	0.720071	0.833058	0.759974	0.7456	0.722442	0.729418	0.722728	0.74483	0.548798	0.729348	0.708385	0.574079	0.820306	0.735147	0.6046	0.568382	0.675903	0.791797	0.701804	0.659402	0.856661	0.77091	0.82418	0.723309	0.480761	0.744748	0.764951	0.676296	0.63249	0.722298	0.829486
cg00692549	0.101534	0.0530372	0.107385	0.0718537	0.0615649	0.0627086	0.0513659	0.0756013	0.0802515	0.135258	0.102002	0.0718181	0.081803	0.0793688	0.082227	0.0831985	0.0844575	0.147405	0.116231	0.0653043	-0.0162987	0.150367	0.0499579	0.0638034	0.0409674	0.0511154	0.0628828	0.0483852	0.112804	0.131301	0.0687558	0.0733049	0.0662638	0.0553222	0.264608	0.0444199	0.0765856	0.0760964	0.177541	0.0546097	0.203016	0.0788149	0.0435918	0.0533999	0.0425143	0.058506	0.0712506	0.316739	0.0605468
cg00695416	0.0892074	0.021521	0.0418815	0.303598	0.0571808	0.0531079	0.030656	0.352271	0.0569489	0.0350833	0.20628	0.0770703	0.0289556	0.0741962	0.181671	0.075065	0.122618	0.158635	0.315735	0.0254313	0.109042	0.0514527	0.408268	0.17549	0.0268061	0.102963	0.0358404	0.0274174	0.238344	0.0280934	0.0211438	0.259811	0.0392156	0.0370995	0.0553191	0.0387735	0.173795	0.141464	0.0513209	0.0676788	0.128769	0.0792098	0.105158	0.0558596	0.0705221	0.301442	0.452515	0.0623893	0.0657217
cg00698688	0.540933	0.242268	0.462795	0.497824	0.448087	0.467396	0.398296	0.450987	0.392645	0.101112	0.5818	0.467784	0.388271	0.572441	0.626792	0.513556	0.43433	0.264463	0.477217	0.27426	0.44141	0.472491	0.487931	0.506899	0.152443	0.385023	0.363775	0.692732	0.535229	0.390648	0.400458	0.484294	0.205468	0.271058	0.495195	0.352013	0.594807	0.453149	0.207465	0.377025	0.394655	0.460436	0.314468	0.320572	0.414856	0.526582	0.340333	0.379143	0.398614
cg00702231	0.568149	0.451121	0.712445	0.615761	0.502755	0.77293	0.658268	0.702427	0.78584	0.328142	0.675136	0.51948	0.865447	0.776569	0.600924	0.673573	0.673597	0.493873	0.667553	0.713612	0.719529	0.747937	0.687384	0.652812	0.714161	0.635	0.663147	0.694369	0.676651	0.766258	0.78557	0.682006	0.571735	0.639122	0.752691	0.565374	0.596919	0.589679	0.610927	0.794006	0.582698	0.666153	0.577921	0.635012	0.617258	0.599198	0.835537	0.638828	0.80616
cg00702729	0.94982	0.821938	0.94304	0.941935	0.926163	0.951764	0.747351	0.935859	0.939861	0.961538	0.943841	0.959372	0.954429	0.956464	0.948424	0.943648	0.946968	0.954862	0.935766	0.966198	0.84529	0.925024	0.958058	0.957498	0.958001	0.938657	0.950758	0.94422	0.936731	0.955331	0.946863	0.938279	0.963875	0.956372	0.952644	0.928468	0.94802	0.963363	0.931386	0.84219	0.914722	0.960208	0.910378	0.959374	0.966126	0.96726	0.959594	0.949102	0.940083
cg00704310	0.0452243	0.0259107	0.0273608	0.0584291	0.0217896	0.110748	0.0338521	0.101813	0.0753325	0.0230283	0.0573873	0.175309	0.543847	0.0413719	0.0463557	0.0301815	0.0562674	0.0788132	0.113106	0.0163035	0.044005	0.0340229	0.0971392	0.0301448	0.679836	0.0313168	0.0242445	0.02495	0.102918	0.581537	0.0284758	0.0476615	0.0325745	0.0533932	0.0389705	0.0313475	0.0344135	0.0432022	0.0304942	0.0404703	0.253109	0.34807	0.034155	0.0296987	0.0476579	0.113544	0.0316783	0.0207157	0.036563
cg00704909	0.0677139	0.0545808	0.0423144	0.0522287	0.0506641	0.0561098	0.0609644	0.0570533	0.0527413	0.0562228	0.059441	0.0466567	0.0461624	0.0454392	0.0526328	0.0634983	0.0518355	0.0514523	0.0554944	0.0598332	0.0664676	0.0513835	0.0507072	0.04659	0.0682389	0.0747209	0.0762925	0.0546827	0.0445392	0.0505246	0.0436026	0.0559814	0.071532	0.0558568	0.0437656	0.0614901	0.0571475	0.0500811	0.0392453	0.0645992	0.0422872	0.060133	0.0557499	0.0454761	0.066169	0.0593645	0.046961	0.0513856	0.0699914
cg00707317	0.0800017	0.0552925	0.437126	0.1993	0.664482	0.411387	0.0613436	0.214735	0.08905	0.0714972	0.152512	0.0921244	0.361869	0.0852336	0.106617	0.626136	0.140472	0.128096	0.238956	0.706315	0.0710839	0.114611	0.252672	0.259883	0.908964	0.0939399	0.43808	0.0681192	0.168004	0.757705	0.0577634	0.210686	0.0579985	0.653876	0.119564	0.083012	0.154996	0.412124	0.156864	0.509672	0.550626	0.280114	0.0626443	0.0157112	0.0558123	0.394159	0.586042	0.0207464	0.216815
cg00708598	0.521747	0.797468	0.626716	0.32113	0.715867	0.532973	0.448487	0.403967	0.554232	0.802945	0.424927	0.444725	0.599909	0.324858	0.362156	0.566694	0.338736	0.667231	0.387252	0.687149	0.445063	0.748451	0.459158	0.472376	0.833318	0.434338	0.554289	0.206173	0.389101	0.594241	0.488235	0.34824	0.545731	0.781495	0.555875	0.635209	0.458149	0.434282	0.805541	0.542387	0.619165	0.470685	0.284149	0.732865	0.324545	0.501007	0.608589	0.783252	0.58095
cg00708642	0.0244487	0.038347	0.0323914	0.0204971	0.0199988	0.0246487	0.0271863	0.0158809	0.0238005	0.0326369	0.0221313	0.0247938	0.018025	0.0168955	0.0160101	0.028467	0.0284941	0.0384446	0.0307294	0.0186734	0.0585514	0.0313932	0.0262111	0.0198249	0.0673	0.0289204	0.0191444	0.0245182	0.0181501	0.023156	0.0235791	0.0233388	0.0348604	0.0172973	0.023236	0.0333539	0.0242788	0.0254114	0.0263777	0.0315928	0.0145643	0.0368334	0.0239133	0.0303665	0.0360751	0.0361468	0.0373743	0.0196517	0.0333566
cg00711916	0.0519338	0.0270213	0.092361	0.0448777	0.0365293	0.0324384	0.0639622	0.0473038	0.0196271	0.138427	0.0430682	0.110499	0.0610593	0.0369693	0.068974	0.0491292	0.040365	0.0166503	0.0301829	0.0144785	0.0543766	0.0915011	0.0295582	0.0496928	0.0618495	0.0578907	0.0505061	0.0730557	0.0641056	0.047082	0.0514476	0.0369025	0.109759	0.0407621	0.031788	0.0431849	0.0403596	0.0415356	0.0571547	0.0419552	0.0540031	0.0380695	0.0456104	0.0459327	0.0815927	0.0455543	0.0425111	0.0251522	0.0455265
cg00712898	0.015357	0.022444	0.0241281	0.0194657	0.0200892	0.0151944	0.0174797	0.0166361	0.0170199	0.0355295	0.0220484	0.0212175	0.015631	0.0175954	0.0151997	0.0182686	0.0158494	0.0195303	0.0193533	0.0164704	0.0155526	0.0161768	0.015965	0.0163909	0.0181963	0.0142502	0.0179583	0.0156033	0.0219159	0.0166717	0.0143986	0.0146829	0.0185563	0.0193709	0.0211743	0.0172357	0.0130371	0.014998	0.0175195	0.0181988	0.0230423	0.0207466	0.0156475	0.0224808	0.0151135	0.0134662	0.0193567	0.0225181	0.0157079
cg00714377	0.310379	0.441857	0.129684	0.319744	0.121924	0.317313	0.178025	0.338783	0.365934	0.842578	0.288626	0.293873	0.394862	0.280382	0.35899	0.21232	0.31758	0.648751	0.226496	0.139095	0.398754	0.280576	0.375652	0.389694	0.436248	0.481303	0.22542	0.399227	0.224307	0.217381	0.575175	0.290319	0.524024	0.521647	0.313696	0.33159	0.285778	0.26881	0.634524	0.294174	0.169948	0.28492	0.168013	0.417944	0.505653	0.242079	0.149567	0.178028	0.620151
cg00717862	0.03799	0.0458543	0.0388506	0.0468946	0.0278012	0.0357141	0.0245911	0.0338854	0.0502123	0.0425149	0.0318796	0.0307797	0.0200344	0.0378705	0.0395769	0.0388798	0.0385159	0.0337459	0.0358587	0.0350353	0.0377797	0.0437203	0.0366551	0.0339425	0.040865	0.0378935	0.0432963	0.0361529	0.031188	0.049241	0.0281063	0.0395685	0.0489879	0.0365081	0.0444369	0.034792	0.0364641	0.0331964	0.0493285	0.0273465	0.0451929	0.0388221	0.0364607	0.0322491	0.037596	0.0378425	0.0380837	0.0546758	0.0452566
cg00718440	0.0598274	0.0576039	0.0567371	0.056696	0.0630472	0.0744458	0.0662237	0.0659425	0.0540444	0.070252	0.0637111	0.0550996	0.0552597	0.0659549	0.0611612	0.0937956	0.058691	0.0579096	0.068823	0.0596681	0.0755596	0.0633485	0.0669697	0.0634747	0.0571949	0.065065	0.0591246	0.0663368	0.0571481	0.0613416	0.0558535	0.0583565	0.0710293	0.0566585	0.0567867	0.121574	0.0623467	0.0526894	0.0287262	0.334122	0.0437672	0.0694434	0.0519157	0.0223841	0.083662	0.068585	0.214881	0.017539	0.0740161
cg00718513	0.367635	0.1421	0.250667	0.318929	0.246206	0.343521	0.272654	0.452894	0.214182	0.138555	0.381606	0.280719	0.34733	0.416355	0.448183	0.35459	0.351508	0.685281	0.33149	0.301988	0.304194	0.288606	0.299148	0.414451	0.129084	0.232006	0.237812	0.571735	0.393787	0.213108	0.422796	0.339339	0.130166	0.205325	0.537291	0.23243	0.346508	0.343198	0.216629	0.192426	0.232418	0.33667	0.159592	0.326725	0.338827	0.44084	0.323709	0.195873	0.334188
cg00718748	0.0352742	0.0540421	0.0250876	0.0463146	0.0332595	0.0506857	0.0707315	0.0714554	0.0589633	0.0290223	0.0361713	0.0246557	0.0225966	0.0199805	0.0220613	0.0503245	0.0156916	0.0266007	0.0539671	0.0165219	0.0701045	0.026994	0.0470457	0.025915	0.0373339	0.043732	0.0378518	0.0288347	0.0266762	0.0525785	0.0383774	0.0319781	0.0486817	0.0283643	0.0372609	0.0477267	0.0300827	0.0319435	0.0573664	0.0280827	0.050425	0.038545	0.0341336	0.0286213	0.0343422	0.029964	0.0287259	0.0518637	0.0474185
cg00720072	0.0400864	0.042577	0.0468175	0.0356618	0.0537393	0.045763	0.0677824	0.0353089	0.055233	0.0426245	0.0441901	0.0349068	0.0349745	0.0284375	0.034237	0.0561601	0.0322863	0.0431938	0.063906	0.0342379	0.0400825	0.0490682	0.051757	0.0349755	0.0636414	0.048613	0.0379553	0.0415011	0.0400699	0.056814	0.0543394	0.0372352	0.0425654	0.0509191	0.0438616	0.0557435	0.0419122	0.0323591	0.0519063	0.02658	0.042968	0.0518044	0.0500459	0.0326383	0.0467829	0.0457394	0.041859	0.0409746	0.0599577
cg00720137	0.447592	0.0738896	0.595244	0.0740663	0.507337	0.539814	0.0773685	0.075866	0.554843	0.0768032	0.0776072	0.0841891	0.584006	0.0788456	0.405276	0.517127	0.0715004	0.0818142	0.0782103	0.428319	0.52025	0.386395	0.0743811	0.284505	0.548596	0.071517	0.520224	0.146728	0.0757101	0.527455	0.0726265	0.0728643	0.4805	0.635066	0.0788388	0.0760832	0.0856247	0.347868	0.379101	0.442161	0.436986	0.248533	0.183406	0.0210613	0.0223376	0.0273667	0.469141	0.0322683	0.551657
cg00720723	0.0451817	0.0415502	0.0361451	0.0394366	0.0472929	0.0536682	0.0498238	0.0407524	0.0550576	0.0411303	0.0373339	0.0399508	0.0375949	0.044366	0.0349357	0.0470903	0.0325728	0.0304637	0.0598887	0.0462993	0.0377561	0.0398133	0.0367743	0.0298353	0.0660755	0.045561	0.0504904	0.0332705	0.0371764	0.04984	0.0607622	0.0373443	0.0353457	0.0395178	0.0658563	0.0442408	0.0448847	0.0502224	0.0608777	0.0375874	0.0693706	0.040157	0.034441	0.0524864	0.0413965	0.0393324	0.039366	0.0579305	0.0384706
cg00722300	0.794221	0.803673	0.796237	0.857018	0.544889	0.730028	0.503656	0.896527	0.725405	0.962668	0.901682	0.692219	0.918783	0.824366	0.819791	0.889003	0.886105	0.915447	0.823619	0.887902	0.902222	0.661445	0.914745	0.908996	0.552724	0.886368	0.490901	0.914807	0.866153	0.573195	0.908414	0.894419	0.683504	0.770921	0.634067	0.756483	0.901542	0.880856	0.920561	0.851903	0.786129	0.829212	0.737358	0.8648	0.803983	0.896549	0.872816	0.831181	0.922163
cg00724662	0.0709368	0.0537012	0.0768451	0.0705637	0.077653	0.0527682	0.075651	0.0600116	0.103817	0.0475878	0.0820384	0.0512996	0.0881246	0.0804212	0.0829215	0.0616446	0.0469664	0.0576363	0.0514426	0.061956	0.0387136	0.0641708	0.0801802	0.0561405	0.0496478	0.0728712	0.0582807	0.0750372	0.0762418	0.0573132	0.0685761	0.0648968	0.0536249	0.0581491	0.0649505	0.089237	0.0786618	0.0709722	0.0665518	0.0713487	0.0383776	0.0615759	0.054194	0.0662617	0.0649543	0.0676645	0.0629049	0.0467014	0.0671053
cg00725635	0.123486	0.0926825	0.577564	0.165454	0.295047	0.62219	0.107288	0.149082	0.256296	0.0969143	0.166776	0.194856	0.134485	0.136213	0.127382	0.243867	0.131682	0.728626	0.225544	0.34774	0.699506	0.0950928	0.158821	0.144207	0.213085	0.147412	0.180205	0.0891143	0.198532	0.127587	0.0989752	0.129369	0.101896	0.124317	0.129041	0.132225	0.161952	0.154755	0.0550468	0.714521	0.103157	0.113378	0.0455433	0.401183	0.339665	0.319767	0.0999035	0.0526974	0.0852675
cg00727590	0.190624	0.0799377	0.181494	0.186791	0.180676	0.204817	0.175678	0.147624	0.154965	0.656882	0.186859	0.214564	0.148406	0.209606	0.177512	0.16033	0.157227	0.466868	0.191329	0.123133	0.357821	0.441102	0.234129	0.181211	0.165725	0.154136	0.135875	0.197441	0.211437	0.158606	0.233711	0.183323	0.0847649	0.0981125	0.195957	0.254198	0.21388	0.188506	0.120849	0.145396	0.103307	0.145267	0.121738	0.260072	0.353699	0.257782	0.155233	0.0682176	0.258728
cg00728317	0.0544937	0.0696143	0.0429103	0.0573745	0.0347575	0.196567	0.0751759	0.0644476	0.0317311	0.0398939	0.0425107	0.0206952	0.0654777	0.0843781	0.0540483	0.0751814	0.0371435	0.114299	0.112859	0.0452649	0.0298397	0.0588066	0.0901431	0.0535577	0.0557415	0.0617262	0.121842	0.0463726	0.0311131	0.0861406	0.0802323	0.0578532	0.0512259	0.030072	0.0984835	0.0823172	0.0353795	0.0774807	0.366676	0.476372	0.0544056	0.0601447	0.0308741	0.0258479	0.0604867	0.0517931	0.0577498	0.0298881	0.0829372
cg00728602	0.0678778	0.0798626	0.13103	0.0862479	0.101404	0.0632208	0.0605497	0.0577399	0.0835397	0.160133	0.115356	0.0820345	0.0768401	0.0799359	0.0687703	0.0868255	0.0801839	0.0704746	0.0788996	0.0669155	0.0711117	0.0742295	0.067481	0.0846648	0.0936683	0.0788489	0.0866726	0.0858255	0.123099	0.0698713	0.069046	0.120612	0.0634436	0.0681128	0.0726827	0.0592038	0.0901011	0.0764539	0.0635289	0.0549741	0.0609729	0.100179	0.081865	0.05874	0.0511775	0.0974801	0.0721806	0.141941	0.0930876
cg00729275	0.557209	0.723831	0.245317	0.416731	0.541248	0.591654	0.404745	0.378134	0.420332	0.910292	0.488633	0.575616	0.395688	0.603806	0.617639	0.455429	0.407646	0.385777	0.518979	0.416765	0.458239	0.361954	0.437733	0.542851	0.140744	0.269123	0.313102	0.765934	0.490422	0.303594	0.605483	0.520861	0.145973	0.298223	0.694277	0.389055	0.423148	0.379958	0.363605	0.26473	0.329834	0.685902	0.252931	0.765424	0.47898	0.411099	0.590971	0.527445	0.379735
cg00729541	0.0344385	0.0349028	0.061926	0.0365555	0.0533261	0.0391177	0.034443	0.03454	0.0571612	0.0567065	0.0463774	0.0388762	0.0415328	0.033185	0.0326209	0.0328235	0.0508815	0.0414945	0.0266054	0.0342222	0.0365419	0.0266408	0.0287414	0.0381774	0.0403974	0.0351894	0.0265391	0.0325598	0.0541219	0.0313603	0.0278269	0.0383814	0.0328105	0.0474137	0.0319849	0.0348679	0.0293373	0.0454118	0.0272803	0.0540267	0.0295713	0.0520029	0.0227176	0.0339953	0.0446172	0.045616	0.0359055	0.0333824	0.0487735
cg00729875	0.197784	0.170501	0.191464	0.229072	0.760541	0.242096	0.235269	0.217465	0.236667	0.152863	0.24433	0.242117	0.204887	0.225446	0.246353	0.306772	0.198468	0.162297	0.331839	0.163877	0.211863	0.299071	0.311246	0.213265	0.421304	0.285908	0.612461	0.234024	0.243444	0.474721	0.198403	0.2255	0.149767	0.156209	0.23055	0.67869	0.357921	0.212021	0.0670868	0.605248	0.151062	0.328884	0.0959895	0.314899	0.387519	0.397752	0.163213	0.217222	0.530365
cg00730260	0.941022	0.875399	0.936934	0.930507	0.892476	0.902972	0.260448	0.903177	0.909387	0.847111	0.893213	0.908807	0.903573	0.915251	0.929126	0.921869	0.923695	0.938051	0.899284	0.907279	0.90671	0.924234	0.888312	0.918408	0.934907	0.900663	0.920285	0.922118	0.922969	0.919126	0.92742	0.887695	0.907185	0.930033	0.926284	0.947665	0.951477	0.942509	0.932544	0.949087	0.896193	0.924121	0.586309	0.920373	0.783643	0.904955	0.952056	0.901764	0.917892
cg00731459	0.0167521	0.0209074	0.0263151	0.0208557	0.0290982	0.0156855	0.0190825	0.0145819	0.0178596	0.0343965	0.0276865	0.0185969	0.0258235	0.021204	0.0175166	0.0194991	0.0190857	0.0286659	0.0203181	0.0205481	0.0161361	0.0160084	0.0173421	0.0221574	0.0157865	0.0217755	0.0167739	0.0199655	0.0352704	0.0268155	0.0160879	0.0276256	0.0134829	0.0157749	0.0172185	0.0171497	0.0175996	0.0221016	0.0238827	0.0215253	0.0175299	0.0243033	0.0243389	0.0180713	0.0201339	0.023689	0.0226679	0.01801	0.0197492
cg00733682	0.0274537	0.0394024	0.0329437	0.0309971	0.0258657	0.0293062	0.125592	0.034134	0.0323348	0.0477345	0.0341926	0.0362434	0.0333693	0.0255073	0.0275897	0.0437694	0.0309873	0.0260412	0.0405774	0.0323028	0.0272875	0.0341994	0.0361881	0.0300897	0.0352901	0.0304064	0.0240196	0.0344547	0.0314078	0.03307	0.0462686	0.0251973	0.0333854	0.0375979	0.0389474	0.0334484	0.0238207	0.0297001	0.0349435	0.0345056	0.02769	0.0307922	0.0286887	0.0297933	0.0380587	0.0308567	0.0271077	0.0409289	0.0353915
cg00734993	0.0182646	0.0147247	0.0293582	0.0197992	0.0260667	0.0171081	0.0221827	0.0157209	0.024596	0.0357331	0.0236358	0.0264653	0.0204451	0.0215241	0.0205991	0.0164026	0.0241702	0.0258946	0.0184679	0.0181322	0.032373	0.0175752	0.0141244	0.0183197	0.0332904	0.0176972	0.0216229	0.0183637	0.0288086	0.0253755	0.0177332	0.0239099	0.0160217	0.0181998	0.0177567	0.0174658	0.020111	0.0303185	0.0233361	0.0200446	0.0182535	0.0269688	0.0171579	0.0221516	0.018755	0.0169177	0.0217077	0.0202159	0.0254072
cg00736326	0.0197892	0.0466958	0.0260057	0.0254542	0.0198444	0.0348848	0.0244938	0.0267684	0.0334015	0.0223708	0.0204216	0.027382	0.0137905	0.0199993	0.0262031	0.0333693	0.0221416	0.0205253	0.0252417	0.024153	0.02554	0.01636	0.0264931	0.0229191	0.0279282	0.0254882	0.0237694	0.0244464	0.0228778	0.0200839	0.0334866	0.0221823	0.0218853	0.0171783	0.0232653	0.0325436	0.0208063	0.0213037	0.0239207	0.0198851	0.0431078	0.0284395	0.0280148	0.0161965	0.0312196	0.0276553	0.0348408	0.0216462	0.0444075
cg00739120	0.434042	0.57966	0.40504	0.336763	0.411919	0.491955	0.297214	0.337843	0.262491	0.445679	0.424299	0.604526	0.299526	0.370205	0.271128	0.392542	0.346381	1.06018	0.436257	0.223143	0.34349	0.125485	0.408419	0.411759	0.674995	0.511946	0.248033	0.311308	0.485386	0.660707	0.563393	0.35901	0.0866766	0.109438	0.659456	0.202274	0.417712	0.627092	0.535903	0.824361	0.551524	0.387503	0.331401	0.146579	0.470429	0.397911	0.228645	0.199273	0.314933
cg00743372	0.0263783	0.028775	0.0326614	0.026396	0.502009	0.0241809	0.0271766	0.0290486	0.0310746	0.0380957	0.0292067	0.0305732	0.0271191	0.0325941	0.0242626	0.0290243	0.0249084	0.0308798	0.0261922	0.0275758	0.0257781	0.0277623	0.0271933	0.0277817	0.029457	0.0269368	0.0298514	0.0278176	0.0298939	0.0277256	0.0260075	0.0285212	0.0288084	0.0272739	0.0309051	0.0301731	0.0232776	0.0340488	0.02693	0.0340633	0.0635517	0.0334636	0.0161487	0.016462	0.0230093	0.0347956	0.0352872	0.016817	0.0446017
cg00744433	0.732712	0.120431	0.357227	0.579459	0.408295	0.519882	0.331702	0.55298	0.407911	0.22876	0.710362	0.610117	0.420827	0.661105	0.783806	0.495862	0.657359	0.210932	0.70797	0.261134	0.450419	0.258912	0.457896	0.612439	0.121378	0.351263	0.323159	0.878195	0.697074	0.334623	0.424864	0.671021	0.178077	0.234606	0.60129	0.5031	0.59472	0.531761	0.41242	0.906669	0.315296	0.624763	0.17738	0.495524	0.458485	0.756994	0.252356	0.411951	0.403932
cg00745543	0.767077	0.758697	0.909697	0.826963	0.427146	0.669204	0.528293	0.876878	0.859792	0.926937	0.89086	0.887342	0.93175	0.906412	0.904342	0.902014	0.886152	0.918277	0.810769	0.91413	0.697857	0.51762	0.85293	0.885897	0.67253	0.651869	0.497815	0.913315	0.865994	0.909456	0.931386	0.833026	0.356212	0.773762	0.804825	0.699318	0.915403	0.802758	0.90183	0.736505	0.752759	0.900601	0.669019	0.900467	0.623103	0.846928	0.924986	0.952968	0.916167
cg00745735	0.801656	0.868946	0.657576	0.773401	0.712672	0.965151	0.564223	0.874984	0.613583	0.829135	0.763259	0.853084	0.893159	0.78133	0.751337	0.874972	0.900089	0.9462	0.854826	0.911774	0.867458	0.753319	0.903448	0.850426	0.719546	0.905785	0.606664	0.866143	0.721304	0.702072	0.934113	0.842995	0.858533	0.933169	0.822136	0.858327	0.840047	0.806604	0.873548	0.867333	0.738934	0.879389	0.659638	0.814909	0.867472	0.869781	0.876129	0.778386	0.889723
cg00746083	0.0463625	0.0469586	0.0477752	0.0321491	0.0365817	0.0397468	0.0364714	0.0380972	0.0742003	0.0486214	0.0377978	0.0434996	0.042614	0.040553	0.0389253	0.0772486	0.0344308	0.0323936	0.0427117	0.0328808	0.0508066	0.0463908	0.0396005	0.0350195	0.0646445	0.0411761	0.0528044	0.0390172	0.0368292	0.0377229	0.0405492	0.0433759	0.0455004	0.0384172	0.0656573	0.0422196	0.0315017	0.0330516	0.108314	0.0290652	0.0945555	0.042006	0.0277941	0.0450342	0.0437891	0.0305321	0.0309019	0.17777	0.0392489
cg00746130	0.0585241	0.0629713	0.056188	0.0617016	0.0442084	0.0653372	0.0674637	0.0538898	0.169244	0.108649	0.0551939	0.0564356	0.061947	0.0665259	0.0664673	0.0878519	0.0601357	0.038314	0.0587233	0.0662008	0.0586749	0.0535911	0.05374	0.0521339	0.0871031	0.0609998	0.0812498	0.0540185	0.0577485	0.0656772	0.0757493	0.0513523	0.0639863	0.0677626	0.0756301	0.0744905	0.0615488	0.076096	0.073754	0.0591576	0.108104	0.0821207	0.0610733	0.0482303	0.0725879	0.0526527	0.0686202	0.109245	0.0697754
cg00746981	0.188993	0.0222744	0.220489	0.135315	0.207667	0.214653	0.028074	0.181383	0.0569686	0.0220209	0.117196	0.185558	0.197274	0.0617932	0.167841	0.207792	0.124515	0.178856	0.0988492	0.205649	0.0650349	0.0969305	0.191881	0.200221	0.177419	0.113141	0.220221	0.0522625	0.141448	0.21963	0.0175097	0.158643	0.214075	0.188962	0.0577655	0.234686	0.114284	0.128232	0.112669	0.1421	0.0968783	0.160891	0.152403	0.081033	0.102013	0.253312	0.138311	0.0667433	0.100892
cg00751288	0.0286741	0.036601	0.0284444	0.0291089	0.033498	0.0397756	0.0425382	0.0366863	0.0385577	0.038501	0.029745	0.0245508	0.0276438	0.0243233	0.0281282	0.0321105	0.0253476	0.0301826	0.0327356	0.027526	0.0310973	0.028358	0.0361646	0.0281375	0.0399149	0.034495	0.0375601	0.0297116	0.0291114	0.0296666	0.0331608	0.0276596	0.039551	0.0266263	0.0326739	0.0293504	0.0373139	0.0380307	0.0409421	0.0264296	0.0288503	0.0582552	0.0270386	0.0208338	0.0415698	0.0333261	0.0260601	0.0301138	0.050159
cg00754617	0.779676	0.839542	0.910059	0.761006	0.840077	0.757275	0.473367	0.818164	0.849312	0.958021	0.807264	0.839792	0.894311	0.801368	0.850441	0.801041	0.83836	0.945207	0.744779	0.854306	0.844381	0.915913	0.784881	0.787399	0.926569	0.835727	0.842415	0.828031	0.779048	0.928287	0.911405	0.821076	0.934535	0.910961	0.823979	0.728567	0.848897	0.744149	0.907908	0.856363	0.823819	0.83048	0.85322	0.875036	0.880517	0.814069	0.888746	0.688043	0.931623
cg00755043	0.0772957	0.0510195	0.576531	0.167292	0.490007	0.296129	0.050676	0.186046	0.062426	0.0585855	0.197124	0.0646107	0.299745	0.0998453	0.139465	0.445501	0.128113	0.0628426	0.212388	0.0541343	0.0905758	0.141552	0.305882	0.257797	0.765458	0.0578112	0.712217	0.0631983	0.179475	0.673265	0.0599888	0.143208	0.678651	0.418014	0.373425	0.0653282	0.189684	0.209208	0.137983	0.4095	0.341716	0.381841	0.344808	0.0418433	0.081618	0.307301	0.482372	0.054953	0.0647573
cg00756058	0.384144	0.00198717	0.625812	0.208455	0.622125	0.553097	0.00582971	0.238525	0.0127507	0.00175005	0.0931477	0.356963	0.514653	0.0675499	0.156104	0.553086	0.0650283	0.0984168	0.225531	0.689887	0.0279373	0.00181982	0.299526	0.290986	0.794642	0.438161	0.639763	0.0973982	0.123573	0.657349	0.00279874	0.108522	-0.000929829	0.741059	0.0168435	0.202887	0.366813	0.425749	0.227885	0.461612	0.600405	0.417407	0.173062	0.0133596	0.0188621	0.225638	0.544484	0.0143578	0.599286
cg00756887	0.66932	0.291286	0.486368	0.58767	0.539464	0.610263	0.459944	0.524772	0.392667	1.00475	0.694466	0.695941	0.448216	0.663829	0.771613	0.590561	0.488752	0.336015	0.620892	0.287089	0.41491	0.381446	0.526373	0.626634	0.267944	0.490548	0.514639	0.818651	0.643464	0.588398	0.508113	0.510461	0.512613	0.356179	0.748564	0.743532	0.530252	0.57622	0.589906	0.759974	0.341399	0.603332	0.304652	0.612382	0.878834	0.686566	0.376026	0.295593	0.597531
cg00757070	0.335287	0.109949	0.239398	0.321274	0.298493	0.333611	0.266913	0.340207	0.292764	0.268546	0.363357	0.33785	0.307718	0.352315	0.341521	0.406894	0.302831	0.23463	0.319874	0.18752	0.346147	0.280865	0.303549	0.340848	0.0924543	0.389762	0.233536	0.40719	0.371551	0.211634	0.357127	0.284067	0.0675399	0.431694	0.327685	0.211434	0.391505	0.321875	0.174688	0.280264	0.248868	0.449469	0.196311	0.265934	0.35897	0.341333	0.243606	0.286757	0.319
cg00757952	0.482826	0.702745	0.339381	0.537445	0.315306	0.398718	0.314749	0.57026	0.461404	0.762264	0.602072	0.449329	0.337751	0.580728	0.639438	0.468158	0.485012	0.794201	0.57322	0.742119	0.622368	0.601383	0.55378	0.683844	0.51085	0.608886	0.413779	0.631888	0.564729	0.298727	0.701653	0.474368	0.065848	0.132103	0.385637	0.584506	0.520675	0.434247	0.831269	0.399131	0.311017	0.401858	0.225941	0.676195	0.729233	0.622521	0.357991	0.532549	0.782354
cg00761755	0.0323716	0.031651	0.0352685	0.0300585	0.0804635	0.0481507	0.0311072	0.0343725	0.0306331	0.0477018	0.031639	0.0314282	0.0323322	0.0353843	0.0347181	0.0361732	0.0301467	0.0321325	0.0805898	0.0312912	0.0553474	0.0352597	0.033548	0.0309455	0.0338275	0.032337	0.0341525	0.032944	0.0329432	0.0338472	0.0320289	0.0361608	0.032229	0.031246	0.0392765	0.0372887	0.0308894	0.0415441	0.0433543	0.0566061	0.0437505	0.0426231	0.0387982	0.0186275	0.042244	0.0363476	0.0424671	0.0292305	0.0398409
cg00762512	0.0325559	0.0435299	0.0683318	0.0447776	0.0410239	0.0240856	0.0522161	0.0368822	0.0431644	0.0693997	0.0567827	0.0442525	0.0396443	0.0266166	0.0353568	0.0320235	0.0345542	0.0463118	0.0384276	0.0370788	0.0262713	0.035937	0.0310601	0.0371615	0.0326067	0.0349916	0.0267434	0.0454133	0.0584129	0.0358776	0.032255	0.0342421	0.0300308	0.0358404	0.027154	0.0319312	0.0338939	0.0589822	0.0480666	0.0365741	0.0316132	0.0442286	0.0445055	0.0381806	0.0400695	0.0375405	0.0458169	0.0302791	0.0507811
cg00763679	0.0457484	0.0164995	0.054755	0.053983	0.0434846	0.0301705	0.0595738	0.0273574	0.0592264	0.0568831	0.0519079	0.0462203	0.0599574	0.0372387	0.035322	0.0526048	0.0324208	0.0418944	0.0494375	0.0471326	0.0341133	0.0377826	0.0426236	0.0332307	0.0464891	0.0268978	0.0314225	0.0295808	0.0413696	0.0307695	0.0303878	0.0313964	0.0243765	0.0509404	0.0502085	0.0404944	0.039033	0.0312846	0.0335293	0.0377148	0.0406459	0.0469626	0.0366736	0.0359716	0.0453588	0.0453712	0.0395116	0.0359475	0.044482
cg00763889	0.880614	0.899655	0.905534	0.877718	0.940906	0.963298	0.642026	0.935468	0.948311	0.8204	0.898412	0.899209	0.934486	0.921569	0.926513	0.947359	0.932879	0.940316	0.913264	0.8783	0.71793	0.945919	0.925825	0.904945	0.937545	0.935728	0.920977	0.927833	0.893658	0.936095	0.936289	0.903287	0.902297	0.733918	0.904266	0.760378	0.90255	0.923178	0.945638	0.933704	0.8215	0.916365	0.917554	0.922429	0.943197	0.862943	0.941657	0.768932	0.94968
cg00766729	0.0314428	0.0298058	0.239423	0.0281565	0.0313658	0.0325057	0.0280289	0.0308157	0.0314518	0.0297399	0.0337436	0.0304081	0.031477	0.0280349	0.0374018	0.0312671	0.0292949	0.0288627	0.0288344	0.0300793	0.0291574	0.0300745	0.030421	0.0294156	0.0272428	0.0271925	0.0287376	0.0292309	0.0307372	0.184183	0.02996	0.0302469	0.0323483	0.0351194	0.0286292	0.0317147	0.0304755	0.0264851	0.0232153	0.0324407	0.0346263	0.0503942	0.0213108	0.026602	0.0386281	0.0377059	0.021206	0.0252043	0.0581595
cg00766889	0.0336125	0.0653242	0.0681297	0.0518296	0.0657272	0.0415176	0.0616477	0.0471414	0.059309	0.0766092	0.0690922	0.053694	0.0536247	0.0924379	0.0497218	0.0434669	0.0453892	0.0352991	0.0750764	0.0484256	0.0451784	0.0467249	0.0718506	0.0481585	0.06196	0.0633745	0.0518603	0.0457907	0.0465399	0.0627251	0.0489138	0.0485708	0.0565579	0.0623683	0.0570803	0.0768452	0.0622977	0.0493416	0.0787478	0.0422685	0.044704	0.0809294	0.0649993	0.0338508	0.0667286	0.0811079	0.0470866	0.0462211	0.0749573
cg00767581	0.484121	0.705279	0.588018	0.350897	0.523044	0.547952	0.513854	0.371548	0.69842	0.180955	0.470657	0.503069	0.586236	0.32978	0.380382	0.297432	0.394832	0.779745	0.410777	0.686655	0.608714	0.251519	0.430835	0.453395	0.661209	0.684	0.528698	0.331428	0.37532	0.366091	0.54799	0.34974	0.196389	0.778666	0.561828	0.587444	0.474501	0.439517	0.898472	0.472918	0.436417	0.502397	0.390515	0.667278	0.502321	0.462218	0.582978	0.665237	0.27321
cg00769470	0.519202	0.839839	0.642167	0.731481	0.584161	0.822189	0.240325	0.7962	0.714617	0.922113	0.823997	0.619027	0.754128	0.793353	0.81994	0.886246	0.798004	0.878896	0.774943	0.795798	0.550633	0.351712	0.772845	0.799905	0.803784	0.576482	0.703014	0.863839	0.793267	0.750698	0.882777	0.752559	0.134472	0.659998	0.775118	0.719352	0.678081	0.710426	0.922246	0.799261	0.88829	0.890781	0.274306	0.509057	0.711165	0.758807	0.903355	0.775833	0.890304
cg00769520	0.318679	0.0909085	0.365385	0.0921277	0.50303	0.536438	0.0924921	0.094169	0.0936651	0.0911679	0.0965514	0.0919522	0.509315	0.0908314	0.102758	0.447333	0.0925771	0.0913703	0.0940989	0.570146	0.0937488	0.117979	0.114673	0.163969	0.694886	0.0905431	0.581515	0.100084	0.0956317	0.593486	0.0936739	0.0916077	0.71753	0.65066	0.256389	0.586725	0.236321	0.229157	0.734443	0.332557	0.310769	0.356185	0.0389875	0.0111693	0.0571224	0.0347894	0.291472	0.00390741	0.085074
cg00770279	0.0313039	0.0473197	0.030317	0.0162495	0.0384286	0.0229943	0.0299373	0.0180134	0.0822299	0.0325377	0.0272124	0.0363696	0.0231891	0.0138854	0.0231666	0.0542925	0.0301085	0.0285483	0.0264171	0.025835	0.0190201	0.0266298	0.0317708	0.0257785	0.0309337	0.0187657	0.0252603	0.0184381	0.0275922	0.0134409	0.025332	0.0350976	0.0233048	0.026559	0.0195352	0.026364	0.019264	0.0245254	0.0231949	0.0226597	0.0214168	0.027035	0.024995	0.0215161	0.022834	0.0215997	0.0223014	0.023446	0.0256534
cg00770871	0.015287	0.0166114	0.0135277	0.0125975	0.0140552	0.0169446	0.0156858	0.0133947	0.0140037	0.0150434	0.0152978	0.0133617	0.0124909	0.0110015	0.0129922	0.0172524	0.01337	0.014167	0.0142164	0.0152752	0.0146652	0.0158236	0.0164113	0.0124915	0.0138633	0.0130216	0.0143791	0.0140652	0.0143141	0.0149341	0.0177002	0.0128518	0.0128587	0.015019	0.0137726	0.0159708	0.0124866	0.0143138	0.0141467	0.0151419	0.012466	0.0170476	0.0163635	0.0115727	0.0137243	0.0137867	0.0146168	0.0152284	0.0134425
cg00772000	0.289573	0.0128222	0.442859	0.168699	0.638604	0.501523	0.0319739	0.194759	0.130747	0.0486729	0.196559	0.0776455	0.0742481	0.132603	0.0891392	0.550419	0.12333	0.107651	0.245643	0.486338	0.121331	0.0160791	0.209335	0.266057	0.749198	0.107156	0.628847	0.063106	0.186304	0.676013	0.0372856	0.186196	0.632342	0.0067005	0.0569077	0.0618896	0.143527	0.486188	0.0852527	0.561506	0.078648	0.220811	0.0768895	0.0523779	0.139448	0.334306	0.642728	0.09422	0.0968855
cg00775197	0.199975	0.109701	0.498432	0.306748	0.721164	0.639706	0.283948	0.297725	0.170397	0.110983	0.231522	0.264394	0.326109	0.205585	0.171158	0.602231	0.253434	0.84505	0.377686	0.498275	0.15944	0.164627	0.340742	0.222825	0.753016	0.213499	0.129603	0.114288	0.288942	0.1142	0.266915	0.277648	0.119203	0.179062	0.372802	0.165194	0.214858	0.442021	0.451993	0.526469	0.42148	0.448901	0.156054	0.0559057	0.15711	0.439356	0.589343	0.044479	0.10079
cg00777121	0.0702757	0.39184	0.0799456	0.071655	0.0536667	0.0742494	0.0655698	0.0779932	0.0595963	0.786402	0.0576551	0.0665218	0.0832154	0.0638895	0.119093	0.0660061	0.0682493	0.0567572	0.0644076	0.0727017	0.0706866	0.589003	0.0661523	0.186932	0.0571246	0.0596096	0.0624032	0.130037	0.0678458	0.0593096	0.0672723	0.0595606	0.0766867	0.051073	0.0609842	0.0618459	0.0691366	0.0445124	0.0524044	0.0430772	0.038107	0.0427386	0.0514973	0.0720173	0.0777254	0.0619398	0.0498246	0.0311043	0.0821606
cg00777555	0.0323666	0.048617	0.0311677	0.0407752	0.0501408	0.0346217	0.0382799	0.0437167	0.0494582	0.0436063	0.0418366	0.0334795	0.0340923	0.0207333	0.0363419	0.0425258	0.0336834	0.0300999	0.0478421	0.0322061	0.0351861	0.0370691	0.047663	0.0386442	0.0391832	0.0359742	0.0413107	0.0291752	0.0379737	0.0483376	0.0511297	0.0329745	0.0480894	0.023813	0.0454784	0.0440145	0.0328376	0.0412407	0.0410963	0.0466506	0.0276067	0.0400735	0.0382612	0.0268706	0.0366916	0.0490449	0.068882	0.0214849	0.0360884
cg00778920	0.0698831	0.0682897	0.0730448	0.080471	0.0745922	0.0678343	0.0782639	0.0759667	0.0729731	0.125609	0.0717128	0.091008	0.0859195	0.0836635	0.0738627	0.0736098	0.0792485	0.0682234	0.0895377	0.0753361	0.0697785	0.070598	0.0782127	0.0686628	0.0800299	0.068892	0.061489	0.0749513	0.077585	0.0676694	0.0893664	0.0690111	0.0783321	0.0846689	0.0858749	0.0981984	0.0754252	0.121477	0.0634115	0.0539317	0.168139	0.105991	0.062123	0.128249	0.153089	0.0919005	0.0850344	0.0628827	0.1526
cg00779924	0.278405	0.136264	0.720065	0.226534	0.488673	0.623815	0.721715	0.206861	0.451204	0.147035	0.199208	0.428286	0.418503	0.196271	0.181013	0.295379	0.174127	0.6989	0.206076	0.853484	0.143034	0.492365	0.332719	0.216951	0.592216	0.153181	0.610599	0.140868	0.206164	0.489482	0.384657	0.168178	0.649784	0.530998	0.442123	0.680433	0.127416	0.468696	0.859462	0.653326	0.590514	0.468131	0.0652972	0.134567	0.109409	0.303511	0.693686	0.382698	0.270497
cg00782174	0.0376314	0.0669301	0.0392161	0.0383336	0.0339117	0.0470156	0.0277995	0.0503461	0.0516753	0.0394597	0.0418391	0.033854	0.0289542	0.0346073	0.0463005	0.0306333	0.0353607	0.0305373	0.0396668	0.0369896	0.0372769	0.0375895	0.0390584	0.0343717	0.0346483	0.039344	0.0302822	0.0358405	0.0367997	0.032989	0.0425714	0.0343098	0.0458607	0.0282273	0.044266	0.0325232	0.0388089	0.0338627	0.0355949	0.0332861	0.0397054	0.0436852	0.0322896	0.0409388	0.0388034	0.04883	0.0369624	0.0451183	0.0421714
cg00782854	0.0475544	0.0543409	0.0483483	0.0496277	0.0473841	0.0447254	0.0451583	0.0450893	0.0593346	0.0435189	0.051062	0.0476156	0.0531011	0.039887	0.0547969	0.0535042	0.0491534	0.0471124	0.0595546	0.0480892	0.0397672	0.0438309	0.0502948	0.049577	0.0366047	0.0479331	0.0492254	0.0551314	0.0536245	0.0481056	0.0535343	0.0494799	0.0388303	0.0438491	0.0510882	0.05438	0.0419022	0.0527886	0.0671679	0.0522209	0.0600433	0.0466896	0.0434401	0.0448708	0.0431293	0.0584888	0.0527159	0.073692	0.038598
cg00784357	0.0398603	0.0447052	0.0387295	0.0381507	0.0313734	0.0413378	0.0422584	0.0368911	0.0499704	0.036982	0.0501545	0.0605947	0.0418414	0.0340136	0.0400458	0.0414739	0.0356755	0.0410727	0.0321828	0.0354244	0.0456014	0.038567	0.0372461	0.0347483	0.0492203	0.0332085	0.0433663	0.0400638	0.0386521	0.045527	0.0417552	0.0358088	0.0402496	0.0402274	0.0534113	0.044319	0.03526	0.0366466	0.0247429	0.0366876	0.0364715	0.0667842	0.0470642	0.040974	0.0426897	0.0402308	0.035671	0.0426772	0.0562302
cg00791249	0.046449	0.0304418	0.0563579	0.0435488	0.0477469	0.0358629	0.0531487	0.0584176	0.0406587	0.0662867	0.05227	0.0508172	0.0459496	0.0640219	0.0371458	0.0553615	0.033293	0.0592585	0.0418113	0.0350613	0.0610761	0.0487914	0.0649919	0.0517534	0.0685527	0.0485624	0.0451341	0.0577244	0.0571556	0.0511408	0.0538338	0.0672518	0.0586181	0.0501983	0.0608273	0.064059	0.0410653	0.0350079	0.0683075	0.0447405	0.0318007	0.0575931	0.0450064	0.0384444	0.0707434	0.0671686	0.0454558	0.030516	0.0626574
cg00792687	0.0340871	0.035513	0.0324855	0.0316093	0.0386329	0.036782	0.0294294	0.0327572	0.0397339	0.0393887	0.0465058	0.0352236	0.0334918	0.0311083	0.0392941	0.029926	0.0344014	0.036017	0.0439901	0.0280594	0.0328604	0.037245	0.0440175	0.030088	0.0585072	0.0456622	0.0368769	0.0330377	0.0606966	0.0569995	0.0468417	0.0402658	0.0339548	0.0275343	0.0769057	0.0436342	0.0226835	0.121305	0.0281789	0.248208	0.0859864	0.0288391	0.0248716	0.0211327	0.042327	0.0387068	0.0381211	0.0195765	0.03668
cg00792740	0.0323865	0.0363748	0.0639151	0.0299521	0.0274118	0.0197602	0.0463842	0.019249	0.02833	0.0495686	0.0365917	0.049322	0.025429	0.0148463	0.0340664	0.026864	0.022782	0.0364836	0.0321746	0.0187686	0.0365306	0.0471005	0.0250029	0.0396563	0.0246488	0.0414336	0.0141547	0.0147958	0.0207237	0.0483429	0.0206489	0.0271597	0.024645	0.0161011	0.0464362	0.115623	0.027501	0.0330325	0.031442	0.0356741	0.0254292	0.0339773	0.0314229	0.0339447	0.0323756	0.0337774	0.0412683	0.0216135	0.0308493
cg00792849	0.397898	0.0635083	0.539764	0.289162	0.584516	0.511422	0.180155	0.283806	0.543466	0.0703812	0.383836	0.494503	0.556284	0.166338	0.349291	0.48538	0.260086	0.631804	0.350993	0.644202	0.345039	0.534997	0.420904	0.382104	0.75573	0.58618	0.450006	0.0990866	0.293829	0.587516	0.505237	0.257318	0.775949	0.726832	0.517792	0.665485	0.396603	0.395198	0.752564	0.497294	0.513531	0.504447	0.160288	0.47831	0.1465	0.391308	0.572742	0.728949	0.538941
cg00793774	0.0467113	0.0481385	0.0489692	0.0440454	0.0769159	0.0473226	0.0475445	0.0428045	0.0597637	0.0578167	0.0460453	0.0550166	0.0454398	0.0392447	0.040811	0.0471534	0.0422975	0.0465356	0.0553693	0.0440242	0.0461009	0.0455774	0.0466566	0.0518129	0.051568	0.0393921	0.0442031	0.0491822	0.0438292	0.0499745	0.0493368	0.042512	0.0448508	0.0406955	0.0489678	0.0507357	0.0494656	0.0367489	0.062425	0.0423264	0.0351409	0.0568935	0.0403856	0.046713	0.054626	0.0479229	0.0457763	0.0560629	0.0533861
cg00796728	0.0452686	0.0461881	0.0405131	0.0768528	0.0452268	0.0486661	0.048956	0.0829956	0.0460868	0.0596015	0.0553531	0.0395524	0.03845	0.0396367	0.0437137	0.0642877	0.0647511	0.0426003	0.0671342	0.0447203	0.0497685	0.0402651	0.0565558	0.0400061	0.0460013	0.0441568	0.0439952	0.0457517	0.0492381	0.0419186	0.0490295	0.0558928	0.0400162	0.0386391	0.0653333	0.0495397	0.0770122	0.080022	0.0540849	0.0426706	0.0507641	0.0672015	0.0351363	0.0425645	0.0652667	0.148602	0.0406129	0.054537	0.0627401
cg00798206	0.0423267	0.0301962	0.0353861	0.0284318	0.0302161	0.034615	0.0327235	0.0417468	0.0443152	0.0384324	0.0379919	0.033897	0.024033	0.028954	0.0465201	0.0325633	0.0337839	0.0355124	0.0389983	0.045094	0.0351258	0.0217804	0.0276974	0.0378193	0.0324001	0.0317068	0.0346056	0.0414327	0.0411163	0.0233377	0.0374866	0.0309462	0.0260806	0.0449778	0.0397372	0.0302704	0.0340261	0.0293714	0.0285075	0.0309805	0.0244493	0.0320048	0.0328207	0.0268154	0.0304561	0.035704	0.031562	0.0380928	0.0492661
cg00804048	0.0238672	0.037123	0.0367404	0.0266953	0.0234429	0.0209405	0.0197918	0.0190714	0.02654	0.0390079	0.0321879	0.043818	0.0309978	0.0310376	0.0275719	0.0262779	0.0229118	0.0418777	0.0277422	0.0241113	0.0213667	0.0219117	0.0191465	0.0239845	0.0288133	0.0308356	0.0239261	0.0204383	0.0309895	0.0224271	0.021339	0.0205548	0.018003	0.0535338	0.0257887	0.0307771	0.0269308	0.029077	0.027304	0.0211029	0.0309996	0.0218634	0.0273479	0.0240597	0.0361818	0.0200763	0.0314442	0.0251715	0.0244991
cg00804392	0.451907	0.928694	0.668089	0.52332	0.640191	0.458201	0.268652	0.618542	0.734433	0.910228	0.514933	0.4892	0.646989	0.593531	0.60934	0.585459	0.722108	0.784851	0.502691	0.792345	0.444675	0.678103	0.638372	0.570444	0.895161	0.648152	0.749183	0.572092	0.488266	0.669824	0.716468	0.563769	0.90759	0.703645	0.525741	0.679491	0.440571	0.528646	0.814815	0.576991	0.737995	0.432676	0.567207	0.80374	0.544622	0.429699	0.731513	0.687652	0.674399
cg00806490	0.355195	0.0254417	0.595163	0.303288	0.542285	0.567168	0.25898	0.291933	0.404706	-0.00544599	0.32298	0.413449	0.628902	0.172897	0.359052	0.501252	0.207371	0.673013	0.3223	0.654115	0.485956	0.375119	0.38005	0.368416	0.550822	0.597596	0.486974	0.109788	0.2787	0.641639	0.47455	0.227129	0.545734	0.745098	0.43213	0.562012	0.351859	0.439007	0.761204	0.467959	0.588252	0.406553	0.23445	0.261869	0.192497	0.375435	0.56495	0.415258	0.255328
cg00807586	0.0559349	0.858653	0.0873649	0.0530249	0.441984	0.277016	0.0514405	0.0600883	0.176942	0.531739	0.0627241	0.0555939	0.0960752	0.0703491	0.0831422	0.136361	0.0612099	0.0446246	0.0491601	0.0544213	0.0495583	0.0471047	0.0570669	0.061556	0.0468188	0.532242	0.0457929	0.0858261	0.0539263	0.0497622	0.0600822	0.0495907	0.0503897	0.422042	0.048247	0.0555016	0.0233606	0.0384652	0.0350447	0.337789	0.0589489	0.0304874	0.0290162	0.0279425	0.239396	0.0466172	0.173494	0.0745076	0.425422
cg00808492	0.656985	0.935856	0.447188	0.660813	0.424724	0.544168	0.278152	0.558942	0.367066	0.899977	0.724147	0.554691	0.433171	0.72401	0.831112	0.578951	0.463744	0.245568	0.612469	0.250885	0.492569	0.664823	0.504628	0.582852	0.140965	0.400421	0.347777	0.893291	0.732526	0.256935	0.442462	0.502495	0.180958	0.199223	0.520456	0.232656	0.567635	0.562787	0.0723445	0.437291	0.273692	0.782753	0.226822	0.461539	0.627144	0.751449	0.299111	0.24972	0.926741
cg00810495	0.0353924	0.0464191	0.074528	0.053172	0.0488981	0.0311111	0.0326438	0.0409416	0.0462475	0.100146	0.0584644	0.041269	0.0472894	0.0584697	0.0497057	0.0502191	0.0369643	0.0378279	0.058234	0.0426372	0.0364447	0.0597254	0.0353144	0.0390095	0.0286282	0.058229	0.0411805	0.0330209	0.0742659	0.045163	0.0530347	0.04427	0.0679678	0.0386231	0.0452201	0.0366565	0.0341626	0.0578152	0.0502227	0.0532116	0.0651219	0.0608649	0.0382741	0.0434682	0.046395	0.0608689	0.0662233	0.0241527	0.0430607
cg00811081	0.0313016	0.0262493	0.0531923	0.0365042	0.0333692	0.020228	0.0254267	0.0255684	0.0316112	0.0406542	0.0363859	0.035874	0.0282482	0.0391729	0.0335924	0.0315804	0.0288879	0.0314911	0.0395354	0.0345927	0.0167382	0.0266035	0.0267985	0.0294173	0.0323063	0.0264687	0.0277648	0.0239642	0.0343611	0.0309298	0.0260959	0.0247462	0.0282275	0.0341256	0.0259723	0.0204644	0.039961	0.0275422	0.029991	0.0279074	0.0528821	0.0349541	0.0361762	0.0269351	0.0318701	0.027113	0.0275162	0.0593242	0.0258246
cg00812502	0.0135767	0.0198524	0.0169109	0.0130166	0.0177775	0.0164821	0.0163844	0.0148358	0.0185976	0.0193106	0.0177996	0.01314	0.0141171	0.00947479	0.0136337	0.0166616	0.0143479	0.0145355	0.014243	0.0131552	0.0167366	0.0142542	0.0203759	0.0147598	0.0202523	0.0146119	0.0126389	0.0163788	0.0140053	0.0192592	0.0163624	0.014569	0.0166617	0.0168472	0.0213986	0.0159612	0.0159809	0.015174	0.0167029	0.016914	0.0161611	0.0183195	0.0159359	0.0143323	0.0155574	0.0178235	0.0135228	0.0161545	0.0180055
cg00815440	0.00989748	0.0100269	0.00994158	0.00887001	0.012358	0.0202675	0.0161443	0.00887802	0.00610142	0.0137335	0.0111536	0.00656129	0.00712719	-0.00190603	0.00579321	0.0167682	0.00792662	0.00858706	0.0109915	0.0070053	0.0106018	0.0113762	0.0166581	0.0126456	0.00728007	0.0135305	0.010002	0.00815309	0.0102203	0.0184178	0.0146704	0.00714649	0.0194922	0.00982903	0.0111721	0.0104703	0.00890191	0.00983394	0.010019	0.0109195	0.0105561	0.0127962	0.00863678	0.00966832	0.00949393	0.00896166	0.0108618	0.0107489	0.0108276
cg00815583	0.0411378	0.036222	0.339331	0.0500882	0.0246482	0.0306696	0.0388547	0.0543884	0.0240552	0.0542307	0.0450043	0.0489639	0.0299935	0.0364584	0.0376102	0.0332573	0.0365026	0.0331206	0.0579266	0.0191729	0.0336421	0.053482	0.0516295	0.0388124	0.0278423	0.0343224	0.0259842	0.0368896	0.0511064	0.0283693	0.0428427	0.0378261	0.022726	0.021305	0.0252398	0.18915	0.0319018	0.0587248	0.0385076	0.0330098	0.108005	0.0533929	0.0317688	0.0323477	0.148098	0.0890711	0.0327454	0.0290752	0.0498111
cg00816620	0.231426	0.180376	0.217745	0.350687	0.301788	0.317824	0.242025	0.26582	0.320251	0.171865	0.305118	0.257845	0.201545	0.268491	0.259272	0.302852	0.233676	0.182928	0.347868	0.267851	0.358115	0.270643	0.346137	0.273215	0.177785	0.234906	0.213996	0.205101	0.406586	0.196334	0.234683	0.268799	0.170722	0.206363	0.237101	0.246325	0.340861	0.34469	0.342826	0.296859	0.255651	0.622273	0.081974	0.120837	0.246886	0.571193	0.213661	0.288214	0.215963
cg00818693	0.0716596	0.0684099	0.509766	0.0677445	0.434378	0.483987	0.07156	0.0683863	0.0717865	0.0715932	0.0659066	0.0707085	0.510691	0.0674367	0.0707988	0.455214	0.0697661	0.0694198	0.0689648	0.585303	0.0703462	0.0742639	0.0718676	0.0764511	0.0781655	0.0673675	0.515503	0.0672615	0.0701544	0.0683528	0.0755625	0.0677694	0.0739143	0.0728556	0.0726218	0.0726683	0.0481907	0.0648034	0.145387	0.351051	0.148253	0.218172	0.0523485	0.0755397	0.0536581	0.0612333	0.057777	0.0318189	0.0798676
cg00818872	0.0442025	0.0323849	0.139005	0.103563	0.10535	0.0504728	0.0348216	0.0636883	0.0542298	0.0575107	0.0850226	0.0672973	0.0421893	0.0717881	0.0447997	0.224431	0.0760945	0.498256	0.0917742	0.588048	0.0436602	0.0334996	0.097225	0.0644587	0.0890559	0.0465689	0.0444958	0.0383006	0.0926543	0.305314	0.0418906	0.0691729	0.0450923	0.2107	0.0408757	0.0444966	0.0470599	0.0894845	0.0293001	0.463618	0.347011	0.0406895	0.042732	0.0366871	0.0456358	0.236471	0.489912	0.0303544	0.03895
cg00819310	0.707278	0.25596	0.672263	0.649794	0.83038	0.999037	0.802678	0.576976	0.72269	1.0541	0.685895	0.585077	0.517622	0.682651	0.831653	0.917173	0.527246	0.888546	0.591973	0.35896	0.933513	0.821525	0.536549	0.561715	0.417634	0.418388	0.793123	0.865351	0.699834	0.943738	0.433193	0.541467	0.551071	0.87152	0.801102	0.56491	0.673438	0.534076	0.661716	0.849903	0.501153	0.776002	0.429226	0.539437	0.792826	0.704843	0.438674	0.365037	0.897096
cg00819362	0.866346	0.815636	0.952752	0.890304	0.879026	0.911004	0.928013	0.909518	0.880489	0.718535	0.886669	0.943026	0.903432	0.919083	0.862052	0.929886	0.900662	0.968166	0.931899	0.950213	0.958143	0.946272	0.923544	0.905432	0.976572	0.936068	0.879154	0.861261	0.872246	0.948722	0.90581	0.885564	0.962882	0.954857	0.922054	0.967524	0.939464	0.934904	0.956022	0.933463	0.878675	0.935963	0.947771	0.87413	0.934214	0.942503	0.925919	0.889154	0.930274
cg00819696	0.0136647	0.0202032	0.0140093	0.0129006	0.0147085	0.0212319	0.0154043	0.013489	0.0187159	0.015017	0.0136148	0.0116362	0.0130719	0.0126334	0.0140361	0.0158489	0.0135864	0.0117575	0.0143503	0.0134058	0.0148283	0.015167	0.0170189	0.0135305	0.0169822	0.0133922	0.0156695	0.0132368	0.0141519	0.0158943	0.0151435	0.0147399	0.0144451	0.0141984	0.0167474	0.0141848	0.0122083	0.0167151	0.013481	0.015831	0.0144584	0.0189668	0.01584	0.0185988	0.0207069	0.017973	0.0156631	0.0116422	0.0173546
cg00821764	0.0258969	0.0196156	0.0475347	0.0246752	0.0222606	0.020523	0.0221197	0.0308857	0.0190556	0.0406875	0.0486245	0.0451266	0.0289932	0.0198281	0.0247606	0.0295287	0.0215326	0.0272963	0.0270244	0.0213717	0.0147426	0.0152871	0.0189216	0.0256795	0.0227576	0.0224575	0.0341705	0.0166996	0.0413245	0.0218239	0.0119377	0.0278267	0.0208354	0.020235	0.0338763	0.0197843	0.0255546	0.0233536	0.0304346	0.0352782	0.0163385	0.0527065	0.0271718	0.022216	0.0263474	0.0312179	0.024256	0.0214336	0.050482
cg00822607	0.0498951	0.0506595	0.0476598	0.0461862	0.0561166	0.0534907	0.0407128	0.0554321	0.0501516	0.042131	0.0468239	0.0603033	0.0494612	0.0709469	0.0443992	0.0614822	0.043503	0.0492364	0.0574055	0.0569837	0.0521011	0.0579817	0.0487876	0.0409588	0.056275	0.0614553	0.0378441	0.0533087	0.0417508	0.0479044	0.0517963	0.0463091	0.118762	0.0381327	0.0420053	0.0500413	0.0537136	0.0658563	0.0545806	0.0508325	0.0429913	0.0621521	0.0408427	0.0322052	0.0673729	0.0437194	0.0684371	0.0474658	0.0513053
cg00824109	0.0188773	0.0191422	0.0194955	0.0173199	0.0228101	0.0177201	0.0229473	0.0182485	0.0208243	0.0197938	0.0223045	0.0223459	0.0220307	0.0190938	0.0192537	0.0231159	0.0198878	0.0207613	0.0221406	0.018534	0.0213082	0.0201534	0.0194	0.0188987	0.0323397	0.019143	0.0197147	0.0193562	0.0202358	0.020981	0.0246275	0.018395	0.0218079	0.0226613	0.025937	0.0208459	0.0189451	0.0199559	0.0152164	0.0226116	0.0195959	0.0206962	0.0243515	0.0163661	0.0192937	0.0226744	0.0215899	0.0348774	0.0177501
cg00825031	0.0215296	0.01988	0.0325124	0.0238141	0.0258859	0.0194741	0.0286763	0.0219292	0.0335923	0.0502187	0.0356265	0.0435269	0.0230006	0.018049	0.019022	0.0256096	0.0193916	0.0350731	0.0256078	0.0241955	0.0205383	0.0264374	0.0265056	0.0227171	0.018818	0.0262798	0.0246029	0.0240668	0.0376181	0.0202099	0.0186994	0.0286854	0.0292802	0.0147282	0.0151865	0.0241783	0.024426	0.0220964	0.0228408	0.0258165	0.0224447	0.0331448	0.0256375	0.0266238	0.0315522	0.0272563	0.0164683	0.0267319	0.0281206
cg00826384	0.0342577	0.0147955	0.00837317	0.295518	0.0481873	0.147917	0.00682939	0.234088	0.0631533	0.00359921	0.136661	0.0597044	0.0241786	0.0993163	0.0801872	0.436703	0.157045	0.0155036	0.314895	0.503556	0.102236	0.0138307	0.322382	0.0933057	0.0055739	0.0978473	0.0187687	0.00575397	0.230655	0.617805	0.0864936	0.240156	0.0113661	0.105099	0.0534882	0.321942	0.131968	0.385656	0.308144	0.118579	0.143596	0.0894596	0.0966085	0.0360162	0.0833891	0.342273	0.558554	0.0723417	0.0667719
cg00827369	0.0295903	0.0446711	0.0535644	0.0399856	0.0396155	0.0287326	0.0358594	0.0413422	0.0284158	0.0476916	0.0489826	0.0517	0.0331458	0.0309338	0.0308748	0.0358502	0.0332733	0.0489436	0.0404201	0.0338786	0.0412333	0.0367297	0.0321115	0.0355828	0.0392482	0.0427981	0.0418391	0.0364272	0.0453758	0.0374339	0.0361192	0.0441488	0.0367115	0.031422	0.0312581	0.036026	0.0372233	0.0392375	0.0477466	0.0491983	0.0375753	0.0501795	0.0467334	0.0350269	0.0405931	0.0308916	0.0435041	0.0355554	0.0483586
cg00828602	0.270242	0.116752	0.815488	0.131653	0.695556	0.787745	0.57694	0.127199	0.143786	0.118076	0.157548	0.460827	0.684932	0.12513	0.193764	0.630685	0.126018	0.485406	0.134247	0.850436	0.350663	0.665561	0.174522	0.254955	0.989959	0.137345	0.777188	0.126484	0.13263	0.595762	0.137889	0.12332	0.585401	0.964472	0.397223	0.533658	0.162988	0.282898	0.803134	0.500072	0.70038	0.363326	0.162622	0.0265568	0.0727883	0.0578678	0.682831	0.148561	0.0437985
cg00830029	0.393752	0.152558	0.695417	0.410705	0.76495	0.594478	0.343645	0.440948	0.530136	0.230861	0.478791	0.369493	0.50458	0.311512	0.356355	0.649813	0.376714	0.785741	0.475897	0.713095	0.405601	0.380769	0.476754	0.424085	0.67165	0.540866	0.403933	0.282872	0.50031	0.77101	0.333227	0.425274	0.540049	0.808048	0.664466	0.780775	0.482506	0.497374	0.540747	0.628872	0.455282	0.43028	0.353828	0.237147	0.501869	0.620957	0.311055	0.390798	0.288498
cg00830393	0.0240332	0.0028952	0.0519919	0.0416624	0.0390648	0.0212939	0.0201261	0.0308994	0.019316	0.0616692	0.0655439	0.0639831	0.0284702	0.03502	0.0212251	0.0139266	0.0164237	0.0387129	0.0348899	0.0227535	0.000682523	0.0286764	0.00737307	0.0230771	0.0231513	0.00670384	0.0161799	0.00591188	0.0550612	0.0258109	0.0117844	0.0212305	0.0148262	0.00918192	0.0328956	0.0225785	0.0336949	0.0310488	0.0278686	0.0340739	0.0276608	0.0496482	0.0197327	0.0287971	0.0308549	0.0325116	0.0353357	0.0275695	0.030007
cg00831028	0.0488512	0.0945437	0.0477698	0.054268	0.0449863	0.0358246	0.059173	0.0450613	0.041556	0.0639975	0.0443303	0.037856	0.0544777	0.0351691	0.0455612	0.0416118	0.0401459	0.0462661	0.0469509	0.0417246	0.0609818	0.0518322	0.0567097	0.0469548	0.0545211	0.0608778	0.0448303	0.0459133	0.0414356	0.0376943	0.0466714	0.0448985	0.0648219	0.0475302	0.0545527	0.0548156	0.0512605	0.054431	0.0492437	0.0523128	0.0318543	0.0637604	0.0545743	0.050494	0.0459421	0.0695047	0.0502733	0.0336186	0.0574963
cg00832517	0.0636669	0.0699857	0.06548	0.0658054	0.0745441	0.0713664	0.0527834	0.0622891	0.103966	0.0630524	0.0576162	0.061642	0.062389	0.0760881	0.0658505	0.0657368	0.0588839	0.0596647	0.0730944	0.0632768	0.0837721	0.0610023	0.0691054	0.0597856	0.0717037	0.0632426	0.0628064	0.0591146	0.0616918	0.0663458	0.0605263	0.0585632	0.0547216	0.0672906	0.0768975	0.0605043	0.0645696	0.0682885	0.0676253	0.0544337	0.0472169	0.0834126	0.0875974	0.0810096	0.0756735	0.0726806	0.0687843	0.0537617	0.0700622
cg00833393	0.0335532	0.0368301	0.0400886	0.03693	0.0324907	0.0318818	0.0335655	0.0566306	0.0442186	0.0362051	0.0402718	0.0341481	0.0432582	0.0272603	0.0335278	0.0370103	0.030542	0.0319258	0.0496176	0.0301598	0.0329511	0.034248	0.0368158	0.0371867	0.0281958	0.037101	0.0394791	0.0411816	0.0335936	0.0328916	0.0364961	0.0385361	0.0276381	0.0336905	0.0384775	0.0356409	0.0229419	0.0352226	0.0531004	0.0461832	0.0392983	0.0567815	0.0307674	0.0236418	0.0413529	0.0340351	0.0372324	0.0309516	0.0584137
cg00833777	0.596234	0.645282	0.547926	0.553481	0.410836	0.535515	0.23333	0.615311	0.528547	0.816806	0.536858	0.472504	0.69517	0.573332	0.643725	0.396354	0.614221	0.772782	0.466859	0.576507	0.63802	0.216412	0.582647	0.542039	0.502256	0.649991	0.48767	0.650175	0.487884	0.414519	0.692653	0.570868	0.36638	0.329273	0.63595	0.630272	0.404264	0.472781	0.814416	0.679119	0.637416	0.557833	0.288534	0.577515	0.581877	0.450158	0.60953	0.407512	0.735568
cg00834796	0.0593708	0.0981337	0.100341	0.0874554	0.0849853	0.0427767	0.0610137	0.0857022	0.110025	0.544608	0.129165	0.0947578	0.100358	0.100645	0.0743051	0.0564145	0.0860444	0.34407	0.0665894	0.0660947	0.162722	0.0590625	0.138198	0.144142	0.0896916	0.0830801	0.0821866	0.0623092	0.0909875	0.172272	0.451134	0.0900254	0.0482685	0.0437833	0.133772	0.135138	0.118758	0.0617575	0.105374	0.0577693	0.110309	0.0668985	0.187895	0.152186	0.191102	0.0533497	0.0504142	0.287042	0.120076
cg00834958	0.034521	0.0316396	0.0338234	0.029914	0.0459811	0.0485599	0.0487854	0.0302657	0.0405267	0.0393759	0.0292154	0.0285756	0.0431751	0.0311217	0.0278698	0.0257167	0.031721	0.0356718	0.0219079	0.0279052	0.0542	0.0330185	0.0423942	0.0349375	0.0277262	0.0559492	0.0348617	0.0308263	0.0435014	0.0343783	0.0431108	0.0298476	0.0350049	0.0479698	0.0456407	0.0432411	0.0285364	0.0379248	0.0496173	0.0312484	0.0288047	0.0403851	0.0298964	0.0244116	0.0352374	0.0393111	0.0376777	0.0526778	0.0448978
cg00836605	0.0388966	0.0411201	0.0400751	0.0381637	0.0401256	0.186729	0.0429669	0.0403022	0.0463371	0.0400223	0.0394415	0.0395038	0.0387561	0.0353876	0.0371198	0.0426193	0.0390113	0.0400299	0.0371794	0.0379701	0.040348	0.0373466	0.0408358	0.0392204	0.0377398	0.0399381	0.0428022	0.0400657	0.0412731	0.040538	0.038919	0.0380505	0.0431163	0.0377166	0.0400642	0.0439499	0.0354308	0.0342969	0.0371364	0.0409127	0.290264	0.0413455	0.0312276	0.0354912	0.0455344	0.0308073	0.502554	0.0525535	0.0473701
cg00838150	0.0344449	0.0480015	0.0532776	0.0531539	0.0479169	0.0101072	0.0233436	0.0461915	0.0472979	0.0567093	0.0794756	0.0322828	0.0353377	0.0434507	0.0207064	0.0382518	0.0253077	0.0359895	0.0617908	0.034554	0.0191747	0.0421863	0.0126246	0.0322486	0.0483145	0.0233195	0.017857	0.028213	0.044664	0.0238417	0.0179655	0.0202367	0.0375086	0.0193734	0.0501351	0.0380369	0.0257412	0.0357005	0.0408266	0.0445378	0.0397184	0.0496699	0.0320399	0.02184	0.0341659	0.0451682	0.225445	0.0220313	0.0327304
cg00839584	0.324772	0.627202	0.332024	0.365102	0.684321	0.308857	0.221016	0.444312	0.540384	0.587665	0.392262	0.318104	0.274915	0.460335	0.369318	0.608275	0.312564	0.327681	0.358549	0.768324	0.648801	0.173811	0.356463	0.362412	0.107256	0.161917	0.630554	0.478305	0.415961	0.168248	0.205352	0.36116	0.122088	0.113773	0.312976	0.59958	0.361404	0.287442	0.0822703	0.738049	0.510063	0.575883	0.279177	0.478248	0.303136	0.485307	0.402301	0.194256	0.626053
cg00839802	0.024193	0.0524257	0.0130858	-0.0272547	-0.00073976	0.0418984	0.0382771	0.0204993	0.0638378	0.0155892	-0.0192591	0.034978	-0.0144405	0.0928002	0.0590037	0.0343167	0.0169612	0.0451213	0.0237366	0.0381737	0.0548706	-0.00626611	0.0454179	-0.0137286	0.0434358	-0.0158323	-0.00452564	-0.0145464	-0.00497941	-0.0259774	0.0191186	0.0107789	0.00939675	-0.0028231	0.0259486	0.147123	0.0173671	0.0206261	0.023514	0.0212082	0.0245684	0.0214374	0.0213364	0.0197358	0.0186538	0.0190357	0.431909	0.0210801	0.0209809
cg00840403	0.0922275	0.524625	0.103989	0.103902	0.108581	0.0799507	0.087361	0.0878378	0.100833	0.955013	0.141753	0.115161	0.0869649	0.107182	0.101799	0.202064	0.106173	0.367304	0.0974899	0.376949	0.0804348	0.0882057	0.113903	0.254771	0.093468	0.391603	0.0847528	0.0862012	0.104588	0.146888	0.207943	0.098625	0.137487	0.0910955	0.194973	0.110553	0.132642	0.15222	0.12566	0.268881	0.0517755	0.188106	0.0623555	0.317092	0.297091	0.101658	0.355801	0.259131	0.655358
cg00840516	0.523523	0.202444	0.770073	0.494998	0.663757	0.500227	0.447371	0.484285	0.708492	0.318522	0.560802	0.531324	0.480756	0.489525	0.524136	0.616132	0.45976	0.490377	0.547639	0.396451	0.52601	0.388846	0.52044	0.495607	0.468178	0.475268	0.592113	0.540762	0.575086	0.444588	0.454867	0.467724	0.729124	0.319746	0.638971	0.47661	0.521478	0.465233	0.739356	0.666155	0.450155	0.518657	0.368819	0.462035	0.641379	0.562663	0.357199	0.522351	0.432291
cg00841581	0.0258783	0.0432432	0.0288708	0.0261441	0.0301846	0.0353169	0.0273049	0.0291672	0.0444493	0.0338707	0.0281214	0.0297662	0.0282004	0.0212276	0.024765	0.0378469	0.0253166	0.0265849	0.03298	0.0272888	0.0382413	0.0305357	0.0309086	0.0262309	0.0414359	0.0385138	0.031501	0.0262045	0.0247006	0.0249198	0.0443406	0.0274526	0.0261818	0.031879	0.0291581	0.0278919	0.0241655	0.0300337	0.0398857	0.0252712	0.0295099	0.033658	0.024306	0.0325722	0.0278731	0.0327773	0.0278267	0.029083	0.0357176
cg00842351	0.199372	0.800158	0.675937	0.44043	0.586246	0.508076	0.369837	0.624991	0.482124	0.127109	0.244159	0.404401	0.733525	0.555577	0.336958	0.567437	0.50968	0.857819	0.494236	0.681806	0.686961	0.836454	0.568945	0.504563	0.912669	0.508988	0.666649	0.152312	0.193315	0.793144	0.592542	0.577748	0.913029	0.55172	0.218277	0.877185	0.449503	0.479843	0.843674	0.671433	0.0706123	0.557793	0.802202	0.675232	0.149717	0.300258	0.306381	0.198835	0.667639
cg00846036	0.227074	0.446824	0.456225	0.326712	0.43119	0.167845	0.150927	0.333321	0.627132	0.117588	0.311284	0.643246	0.420112	0.361663	0.315938	0.774269	0.236843	0.790341	0.301579	0.871308	0.192442	0.0940523	0.577241	0.242662	0.212258	0.433189	0.503033	0.12166	0.254329	0.62601	0.624082	0.246878	0.103961	0.927121	0.366423	0.614676	0.312612	0.460089	0.816002	0.342512	0.737554	0.410378	0.160417	0.356684	0.218499	0.40905	0.358458	0.45442	0.126471
cg00848394	0.026157	0.021342	0.0341375	0.0258716	0.0270246	0.0220549	0.0255212	0.0212583	0.0422954	0.0390448	0.0339339	0.0367854	0.0227594	0.0337502	0.0258894	0.025599	0.021568	0.0253957	0.0339824	0.0179919	0.0118646	0.0125392	0.0197135	0.018654	0.0179981	0.0217483	0.026791	0.0154316	0.0261198	0.0214994	0.0262274	0.0167522	0.0152323	0.0281081	0.0180405	0.0248175	0.0206226	0.0201386	0.0199161	0.0196255	0.0146806	0.029045	0.0203305	0.0203078	0.0250629	0.0230505	0.0212242	0.0213078	0.0279701
cg00848397	0.0341795	0.0256872	0.0432805	0.0460815	0.0341386	0.0295036	0.0353463	0.0381737	0.0760002	0.0459868	0.0534301	0.0477393	0.0375752	0.0306762	0.0394377	0.035074	0.0325505	0.0485317	0.0354684	0.0422311	0.0264358	0.0246251	0.0304839	0.0328642	0.0214787	0.0369028	0.0255878	0.0401419	0.0480983	0.0295533	0.0325098	0.037361	0.0271092	0.0352732	0.0517268	0.030182	0.035914	0.0251785	0.0529081	0.0395477	0.0529416	0.0397544	0.0267769	0.0271676	0.0318155	0.0374766	0.0312593	0.0508677	0.0351169
cg00849368	0.0536015	0.0657918	0.0561474	0.0548207	0.0549214	0.0627998	0.0568644	0.0698203	0.0607576	0.356073	0.0574699	0.0702039	0.0579334	0.0570668	0.072401	0.056978	0.0664864	0.054521	0.0569249	0.0559129	0.0642334	0.0561477	0.057578	0.0541865	0.06071	0.111656	0.0567768	0.0643337	0.0558053	0.056039	0.0562104	0.0552651	0.0683375	0.0542495	0.0604717	0.126618	0.0575893	0.0465413	0.0824731	0.0586889	0.111929	0.138425	0.0448354	0.0498382	0.0434408	0.0539028	0.0678957	0.249495	0.0622007
cg00850538	0.383889	0.357716	0.586664	0.492089	0.843085	0.637617	0.374145	0.586437	0.463574	1.01148	0.579792	0.489921	0.27982	0.532542	0.293451	0.468238	0.501479	0.568993	0.640624	0.362816	0.678164	0.764432	0.473129	0.414617	0.838524	0.858844	0.500802	0.256954	0.65044	0.807786	0.695198	0.754324	0.400315	0.247985	0.506279	0.751616	0.723685	0.533351	0.497659	0.864048	0.415112	0.701406	0.225985	0.319894	0.821877	0.736359	0.743771	0.437752	0.808804
cg00852964	0.691246	0.406589	0.428081	0.673888	0.479031	0.482991	0.205014	0.764591	0.562037	0.846191	0.54978	0.706737	0.603025	0.78983	0.662849	0.610264	0.824397	0.743382	0.551223	0.164314	0.769757	0.129365	0.627095	0.50837	0.110638	0.276166	0.248006	0.730699	0.600651	0.138534	0.758148	0.669964	0.293332	0.131506	0.253472	0.147032	0.377473	0.479512	0.831492	0.696016	0.496672	0.590653	0.298907	0.40863	0.472557	0.556779	0.185139	0.216565	0.677253
cg00853068	0.411435	0.182691	0.584881	0.238154	0.53552	0.507956	0.257804	0.280169	0.288882	0.131669	0.316646	0.503974	0.464817	0.281773	0.31924	0.397926	0.304022	0.612194	0.256794	0.61642	0.168879	0.1633	0.337714	0.319732	0.490053	0.420989	0.258005	0.219888	0.233059	0.584282	0.507478	0.248627	0.258299	0.721608	0.521528	0.412181	0.295385	0.173738	0.503697	0.188043	0.259062	0.252139	0.180728	0.259944	0.323093	0.218382	0.509379	0.153522	0.164665
cg00854637	0.0673545	0.0752976	0.0528831	0.0623226	0.0687988	0.0530851	0.0589703	0.0790086	0.0777531	0.0471826	0.0627292	0.0698805	0.0514924	0.0478393	0.0533842	0.0660025	0.0435175	0.0657446	0.084398	0.0767928	0.0635621	0.0651971	0.0654275	0.0740973	0.0585116	0.0685472	0.0751089	0.0440796	0.0577806	0.0553356	0.0755283	0.0583236	0.0724247	0.0641178	0.082124	0.0894116	0.0773146	0.0520703	0.0751733	0.0798801	0.04333	0.0737521	0.0742084	0.0565025	0.0715214	0.0833549	0.0541457	0.0760102	0.0842776
cg00854995	0.0418592	0.0360861	0.0432691	0.0540077	0.031832	0.0465008	0.0453645	0.0512294	0.0391503	0.0631953	0.0397283	0.0309278	0.0399509	0.046281	0.0417083	0.0387487	0.0348678	0.0387562	0.0317382	0.0315984	0.0473335	0.040115	0.0489186	0.0454854	0.0379343	0.0443325	0.0318449	0.0445553	0.0380056	0.0488791	0.0423108	0.03917	0.0242154	0.0524714	0.0499848	0.0542208	0.0357396	0.0379674	0.048169	0.037896	0.0316927	0.042757	0.0381515	0.0313444	0.045023	0.0429766	0.0355078	0.0274972	0.0444792
cg00856375	0.0266999	0.0218813	0.0545336	0.0317487	0.036396	0.0204258	0.0416896	0.0214224	0.0313636	0.0557109	0.0449681	0.0600761	0.034662	0.0360203	0.0260021	0.173932	0.0355424	0.0396062	0.0267733	0.0280288	0.022912	0.0320288	0.0202951	0.0303798	0.0374486	0.0259496	0.0253741	0.0253564	0.0499694	0.0273144	0.0213464	0.0258251	0.0209959	0.0272026	0.0256684	0.0263986	0.0312036	0.0332554	0.0438342	0.0339919	0.0393169	0.0294303	0.0321089	0.0232856	0.0456305	0.0352997	0.0308484	0.0225641	0.0388303
cg00858899	0.101076	0.108413	0.0745199	0.0970084	0.0572112	0.11247	0.0878354	0.0587394	0.0929961	0.1103	0.0766955	0.0792616	0.0705543	0.0855374	0.0924452	0.103749	0.0875607	0.0581741	0.0719806	0.0768015	0.0852422	0.0807294	0.0916423	0.0828093	0.0962748	0.0580469	0.102502	0.106281	0.0678053	0.0724189	0.11167	0.0743208	0.0732576	0.0664797	0.0341462	0.0664134	0.0587028	0.0865827	0.160028	0.0679119	0.188886	0.105757	0.0414855	0.0860969	0.0756228	0.0859729	0.0713587	0.109962	0.115569
cg00859655	0.662589	0.943242	0.559466	0.681081	0.49551	0.707758	0.678842	0.748832	0.66048	0.964471	0.619859	0.685465	0.531665	0.789051	0.79143	0.825169	0.770922	0.885071	0.724385	0.443259	0.476834	0.563565	0.654435	0.637564	0.711975	0.662751	0.476925	0.832627	0.672957	0.907697	0.842087	0.776716	0.422196	0.43076	0.692866	0.571984	0.571019	0.597969	0.78378	0.838524	0.476328	0.658666	0.524143	0.566546	0.833709	0.736	0.539588	0.426579	0.882549
cg00861635	0.0410816	0.055426	0.0405709	0.0402153	0.0571121	0.0508721	0.0404324	0.0396838	0.066449	0.0571999	0.047235	0.0404437	0.0327398	0.0381286	0.0464898	0.056174	0.0450555	0.0419903	0.0421224	0.0403437	0.0631641	0.0319717	0.0618851	0.0487638	0.0865247	0.0564454	0.0420053	0.039953	0.0463101	0.0427253	0.0431893	0.0446995	0.0751065	0.0392554	0.0527468	0.0558926	0.0320518	0.0554044	0.0739103	0.0342181	0.0602991	0.0479203	0.0363471	0.077297	0.0394028	0.0390702	0.0508662	0.0835877	0.0614913
cg00862290	0.738456	0.896139	0.846259	0.69891	0.827087	0.838943	0.847013	0.802663	0.892704	0.963531	0.719721	0.789377	0.867033	0.882648	0.881223	0.656534	0.867262	0.961571	0.762967	0.905729	0.77792	0.823727	0.862568	0.817447	0.923508	0.721112	0.597938	0.854383	0.741871	0.821784	0.957688	0.834632	0.607468	0.927434	0.878129	0.852581	0.73686	0.759247	0.933685	0.900213	0.878289	0.672594	0.295136	0.627161	0.788091	0.722203	0.90142	0.729937	0.931654
cg00864867	0.0477145	0.031604	0.0331203	0.0372633	0.0529772	0.0345997	0.0341103	0.0444462	0.0369595	0.027259	0.0540851	0.0369513	0.0326059	0.0355101	0.0364436	0.0351699	0.0331606	0.0263769	0.0545917	0.04363	0.0299418	0.0274655	0.0379455	0.0427134	0.0277292	0.0283385	0.03582	0.0291688	0.0526902	0.0290981	0.0365334	0.0408973	0.0243957	0.0221522	0.0333638	0.0256911	0.0465896	0.0482593	0.0285691	0.0502449	0.0240424	0.0369198	0.0301147	0.0252058	0.0223417	0.0747457	0.0567768	0.0380617	0.0466875
cg00870662	0.0395553	0.0239066	0.0191888	0.235539	0.0336397	0.0280083	0.0355679	0.154182	0.0334707	0.0273781	0.0826963	0.0307574	0.0561557	0.0367942	0.0689165	0.488665	0.0761568	0.0357844	0.231994	0.0225565	0.0346376	0.0251054	0.250675	0.0837342	0.0285999	0.0798296	0.0221253	0.0222228	0.178245	0.0329502	0.0284852	0.146362	0.0292978	0.0291778	0.0543638	0.0902143	0.0490841	0.154723	0.0593084	0.378073	0.102568	0.450201	0.0443127	0.0277064	0.0424952	0.340046	0.134153	0.0364666	0.0558452
cg00871453	0.0395809	0.0370923	0.0526463	0.0500336	0.0610732	0.0399002	0.0318835	0.0412883	0.0372448	0.0980331	0.0528089	0.0653386	0.0401322	0.0535911	0.0365257	0.0605361	0.0368543	0.044816	0.0548332	0.0293042	0.0176907	0.0241965	0.0325207	0.0390954	0.0425957	0.0497632	0.0487862	0.0361473	0.0553791	0.0587816	0.0363351	0.04032	0.0355659	0.0407371	0.0352289	0.0237016	0.0420904	0.0580754	0.0672811	0.0546216	0.0512241	0.0574641	0.0311876	0.0578282	0.0329189	0.0499788	0.0582685	0.0350943	0.0322387
cg00873037	0.0117022	0.0641679	0.0294693	0.0346613	0.041074	0.0393151	0.0378279	0.0286108	0.0554332	0.0855342	0.0292552	0.0215617	0.0264678	0.0431332	0.0396346	0.0478936	0.0370975	0.0328642	0.0732958	0.0233783	0.0503876	0.0581405	0.0318942	0.0373254	0.0351313	0.037969	0.0348142	0.0317907	0.0355178	0.0345417	0.0445958	0.0332059	0.0407229	0.0283051	0.0445877	0.0547835	0.0328112	0.045781	0.0386262	0.0373607	0.0446389	0.0588891	0.0393311	0.033339	0.0579471	0.0430736	0.0413472	0.0467482	0.0458739
cg00873937	0.0382257	0.0347878	0.0491542	0.0380787	0.0523806	0.0365269	0.0424287	0.0393842	0.0403804	0.0524837	0.0496153	0.0395639	0.0401706	0.0319803	0.0332536	0.0529111	0.0331344	0.0423047	0.0419435	0.0331375	0.029782	0.0391109	0.0431593	0.0351922	0.0434896	0.0320155	0.036311	0.0333333	0.0444814	0.0362678	0.0375221	0.0374681	0.0378664	0.0344328	0.039309	0.0340016	0.0394536	0.0593312	0.0353015	0.0496113	0.0243358	0.0457242	0.0337434	0.0283922	0.0420746	0.0413996	0.17123	0.0229533	0.0466908
cg00875272	0.0694378	0.41332	0.0727257	0.0922295	0.166059	0.0724999	0.0598525	0.146393	0.167745	0.846611	0.112091	0.111295	0.0676897	0.0950362	0.0749311	0.0950059	0.0949762	0.733248	0.136593	0.395702	0.0657533	0.241517	0.146235	0.0881535	0.250478	0.0840113	0.0620533	0.068192	0.124171	0.0760359	0.252039	0.0917807	0.0593799	0.281133	0.120911	0.295017	0.203855	0.0872186	0.526906	0.392464	0.125147	0.0429097	0.0229459	0.102709	0.285301	0.174677	0.279603	0.0272917	0.508387
cg00876704	0.0153011	0.0543507	0.0317803	0.00949407	0.0358206	0.00555072	0.0236846	0.00207108	0.0148326	0.0149434	0.0275501	0.0299821	0.0183717	-0.00753871	0.0166155	0.0117397	0.00534257	0.0354569	0.0128293	0.021356	0.00537581	0.017961	0.0128031	0.00894885	0.0409924	0.0118813	0.0271207	0.0144425	0.0231636	0.0301587	0.00829987	0.00893859	0.0021107	0.0503277	0.0378378	0.0423001	0.0120104	0.0115644	0.0108736	0.0142556	0.157173	0.0132235	0.0166116	0.0130399	0.0134953	0.0113322	0.41418	0.0190242	0.0118046
cg00877887	0.16265	0.0724236	0.107522	0.0807653	0.0975346	0.236644	0.0897106	0.0858138	0.0688685	0.917935	0.091325	0.0799867	0.0675426	0.0721721	0.0734684	0.0645718	0.0809812	0.0831184	0.0811834	0.442358	0.0657855	0.0664157	0.0853565	0.0753424	0.0727862	0.246513	0.142912	0.066526	0.108314	0.350508	0.087369	0.0846998	0.0658321	0.409625	0.305567	0.258228	0.0685811	0.222885	0.0765815	0.340016	0.362446	0.0854252	0.0299633	0.0313055	0.263797	0.156346	0.175987	0.049454	0.0586532
cg00877964	0.0439225	0.0401554	0.0412723	0.0424832	0.0444292	0.0439095	0.0468929	0.0427289	0.0433216	0.0427397	0.0438998	0.0418656	0.0395782	0.0397842	0.0451114	0.0463333	0.0430222	0.479398	0.0393234	0.041356	0.0416801	0.0421488	0.0410401	0.0416124	0.0412661	0.0409103	0.0547661	0.043493	0.0424921	0.0394548	0.0439985	0.0421854	0.0432164	0.037652	0.0448209	0.680524	0.0269852	0.0293006	0.0377251	0.273991	0.0296089	0.0377574	0.0257158	0.0237769	0.164265	0.0325396	0.0442945	0.031973	0.0406164
cg00881086	0.0293477	0.0489451	0.0291087	0.0377537	0.0550955	0.0302375	0.06457	0.0399342	0.0439826	0.0261005	0.026233	0.0357128	0.0256789	0.0249553	0.0330913	0.0586408	0.0260701	0.0302986	0.0268191	0.0320376	0.0300585	0.0284929	0.0441363	0.0254667	0.0483272	0.0212309	0.0329336	0.0225101	0.0396256	0.0419516	0.0427505	0.0281278	0.045106	0.0287656	0.0531343	0.0407747	0.0275743	0.0364325	0.0269212	0.0324333	0.0210486	0.0383453	0.0322397	0.0355047	0.0275625	0.0505464	0.0345894	0.0257954	0.0333614
cg00881370	0.872951	0.449614	0.904574	0.8363	0.849409	0.90563	0.768029	0.872508	0.875174	0.934211	0.86969	0.88519	0.923818	0.900128	0.894623	0.86928	0.905577	0.935425	0.853765	0.928838	0.878479	0.938224	0.862339	0.874696	0.936559	0.888179	0.790215	0.868099	0.854155	0.921698	0.92832	0.86783	0.910022	0.856664	0.891836	0.904618	0.890008	0.870195	0.916305	0.874501	0.918973	0.886837	0.867241	0.824741	0.914722	0.832192	0.943438	0.719907	0.896988
cg00882451	0.893963	0.923826	0.679593	0.868965	0.725927	0.592071	0.810476	0.917316	0.912109	0.878185	0.861875	0.857654	0.92744	0.924306	0.910545	0.914724	0.900676	0.948931	0.868677	0.94013	0.909081	0.912805	0.920216	0.841768	0.957097	0.906467	0.866703	0.898648	0.861815	0.931714	0.953519	0.911321	0.90476	0.885448	0.903979	0.889839	0.903839	0.867289	0.958791	0.917066	0.695669	0.903056	0.927463	0.882483	0.902184	0.85596	0.9057	0.902764	0.89793
cg00882832	0.0407005	0.0339865	0.0302284	0.0349424	0.0196439	0.0326632	0.0481349	0.0362461	0.031754	0.0465045	0.022787	0.0433216	0.0344914	0.0295673	0.0408635	0.0388892	0.0282836	0.0216387	0.0533115	0.0290166	0.030731	0.0341896	0.0387754	0.0201395	0.0312744	0.047287	0.0315098	0.131712	0.0409063	0.0186685	0.0377847	0.0274098	0.036497	0.0297213	0.0720378	0.0416079	0.0412941	0.041901	0.0694984	0.0402047	0.0426255	0.0486463	0.0288228	0.0432249	0.0315407	0.0521615	0.0427791	0.0356179	0.0350065
cg00884221	0.0679444	0.0923355	0.102265	0.0828825	0.481524	0.0847119	0.0657991	0.0892045	0.0757141	1.03898	0.0737583	0.0738739	0.073168	0.0691597	0.0806633	0.545455	0.072104	0.748901	0.0861138	0.885284	0.0637309	0.0682489	0.0798539	0.0887329	0.502387	0.0630389	0.0695437	0.0646185	0.0925757	0.0660248	0.0668739	0.0788906	0.0685838	0.317138	0.0768708	0.0841345	0.0279694	0.0459953	0.0328744	0.521786	0.379395	0.236298	0.0322568	0.0276739	0.0565857	0.0804953	0.653163	0.0290777	0.0320039
cg00884529	0.0667869	0.0630134	0.0726315	0.0818676	0.113702	0.0634404	0.0998868	0.0818224	0.0879179	0.0876611	0.077495	0.0651126	0.100986	0.0851276	0.0707837	0.0526695	0.0844862	0.0741495	0.0743025	0.0532307	0.0695129	0.10824	0.0810074	0.0800075	0.105876	0.113992	0.0909287	0.0644065	0.0802452	0.0745806	0.05071	0.104105	0.0970167	0.0918844	0.0735381	0.0679603	0.0742629	0.074639	0.0679241	0.0834665	0.0573378	0.0873496	0.0883712	0.0724042	0.0836842	0.094274	0.0861378	0.0615566	0.104664
cg00885506	0.0308213	0.0281179	0.0408864	0.0346056	0.0218276	0.0295788	0.021128	0.0318645	0.0248221	0.0343869	0.0435361	0.0513389	0.0289897	0.0481256	0.0375504	0.0283127	0.024255	0.0519602	0.0310002	0.0247328	0.0248418	0.023387	0.024956	0.0261236	0.0335478	0.0301949	0.020401	0.0230364	0.0389824	0.0322273	0.0190218	0.0254398	0.0170895	0.0209514	0.040635	0.0318697	0.0210849	0.0262772	0.0407716	0.0289596	0.0406989	0.0274149	0.0281399	0.0205333	0.0373916	0.036918	0.0253849	0.0280819	0.0308566
cg00886554	0.0731716	0.0606131	0.0666991	0.0858845	0.069733	0.094087	0.0684019	0.0928677	0.0894611	0.0829807	0.0744347	0.0722266	0.070963	0.062121	0.0603908	0.0754247	0.0671569	0.0615111	0.0880276	0.0648744	0.0675341	0.0704841	0.0918078	0.0623095	0.0740057	0.0553549	0.0680138	0.0626524	0.0763272	0.0662576	0.0667725	0.0674687	0.0756202	0.0732564	0.071086	0.104096	0.0704339	0.0913514	0.042125	0.423593	0.0724064	0.0624282	0.0900281	0.109485	0.0599793	0.0844999	0.0384639	0.0835374	0.0569552
cg00887101	0.0590315	0.0451432	0.0603164	0.0324707	0.0191261	0.0507955	0.047956	0.0431835	0.0378021	0.0608911	0.054064	0.0425756	0.049993	0.0492637	0.043004	0.0560638	0.0652516	0.0458658	0.0305964	0.0674106	0.0506776	0.0681576	0.019708	0.0552164	0.0375321	0.0513333	0.0453939	0.0531098	0.0494123	0.0618694	0.0496606	0.0544334	0.0515901	0.0337294	0.0623207	0.031338	0.0447599	0.0476268	0.0489596	0.0452454	0.0425991	0.0549805	0.0373635	0.0337234	0.0560794	0.0487428	0.0550795	0.0524367	0.0558962
cg00887547	0.051723	0.0686605	0.0442614	0.0388944	0.0614108	0.0897175	0.0485961	0.047236	0.0778512	0.0408852	0.0384337	0.0414474	0.0348876	0.0329327	0.0336551	0.086828	0.0312486	0.0305598	0.0438376	0.0346147	0.067983	0.0448633	0.0401558	0.0351634	0.0515602	0.0461751	0.0588116	0.0372078	0.0392401	0.0414891	0.0648708	0.0467207	0.0542256	0.0364565	0.0537182	0.05977	0.0501311	0.046949	0.0516042	0.031472	0.0322329	0.0799736	0.0405598	0.0525337	0.0634353	0.0644882	0.0420509	0.0326347	0.0601976
cg00887700	0.0183703	0.025955	0.0256362	0.0227052	0.0193801	0.0252974	0.0245507	0.0127061	0.0516155	0.0244736	0.0272493	0.0353958	0.0206655	0.0132193	0.0198831	0.0234694	0.0262034	0.021758	0.0172794	0.0189007	0.0205383	0.0300092	0.0217691	0.0221265	0.0221996	0.019815	0.0214916	0.0178221	0.0197286	0.0295394	0.0192743	0.0208866	0.0254651	0.026433	0.019728	0.0266266	0.0176723	0.0235918	0.0262913	0.0269453	0.0173393	0.0284746	0.0184605	0.0224995	0.023386	0.0221927	0.0270717	0.0167305	0.0277867
cg00888007	0.312976	0.0745904	0.0718568	0.107432	0.0706546	0.0741108	0.0928071	0.150298	0.315155	0.0715394	0.243419	0.595603	0.105421	0.140782	0.163522	0.0749219	0.14077	0.889893	0.101753	0.0749722	0.0724263	0.071129	0.153875	0.08458	0.0728971	0.0880553	0.0718518	0.0977469	0.141483	0.073039	0.287622	0.100028	0.0709839	0.751038	0.148072	0.089943	0.0569341	0.29376	0.720934	0.152118	0.486318	0.0213024	0.0435629	0.0158919	0.0754802	0.069319	0.54309	0.0297591	0.0218609
cg00888479	0.393116	0.0446846	0.0723918	0.308988	0.530167	0.57914	0.0439715	0.305466	0.130699	0.060977	0.204521	0.459278	0.563958	0.165572	0.199596	0.538817	0.174997	0.17569	0.337649	0.517181	0.177108	0.242818	0.331966	0.347257	0.743664	0.173809	0.505812	0.187236	0.268795	0.597187	0.21634	0.266705	0.0476148	0.692931	0.176144	0.44343	0.15387	0.441577	0.595213	0.527993	0.345435	0.497076	0.232035	0.0852636	0.13093	0.370136	0.435588	0.102696	0.364366
cg00888561	0.0592287	0.0339499	0.0378362	0.024142	0.0266836	0.0863248	0.0367681	0.0605866	0.0479179	0.0312912	0.0804337	0.0358557	0.0253419	0.0389785	0.0555231	0.0561009	0.0314415	0.0185865	0.054319	0.022168	0.0319093	0.0115628	0.0547795	0.0495913	0.0343981	0.0448234	0.0768088	0.047091	0.055714	0.049081	0.0439931	0.0372658	0.0213148	0.0179659	0.0633773	0.0707323	0.0443941	0.0462966	0.0227262	0.0514688	0.0368415	0.0428565	0.0344436	0.0212626	0.0582443	0.0555269	0.118523	0.0277819	0.0472973
cg00890257	0.041414	0.0297189	0.0281724	0.0455195	0.0306762	0.0315573	0.0265405	0.161052	0.029001	0.0264428	0.0332319	0.026498	0.0238057	0.0376104	0.0255357	0.031367	0.0292781	0.0270488	0.118375	0.0306048	0.0462324	0.0270782	0.0861256	0.0333434	0.0237502	0.0270487	0.0249307	0.0332731	0.0457592	0.0301268	0.0290641	0.0828301	0.0261372	0.0255504	0.0301439	0.0224389	0.0346946	0.0678032	0.0426303	0.0452764	0.0360789	0.0458665	0.028395	0.033038	0.0707729	0.116282	0.04596	0.0375624	0.0412524
cg00891278	0.419184	0.458921	0.617898	0.338184	0.551064	0.568402	0.364896	0.275766	0.491725	0.557247	0.279627	0.42189	0.604831	0.081332	0.364922	0.510111	0.234013	0.671486	0.314897	0.610785	0.571882	0.276217	0.356908	0.425396	0.70418	0.574994	0.585399	0.0247732	0.242364	0.633158	0.274971	0.268647	0.452658	0.691121	0.584107	0.542942	0.416259	0.425331	0.456721	0.532649	0.473358	0.427051	0.240589	0.0824712	0.454722	0.399433	0.560912	0.102709	0.253265
cg00892798	0.388094	0.0799681	0.577643	0.106874	0.541539	0.621984	0.0839248	0.0942834	0.080105	0.0761164	0.159971	0.441389	0.131377	0.0975158	0.234836	0.646532	0.116225	0.0754675	0.118592	0.733142	0.0796338	0.0759115	0.189853	0.345046	0.658014	0.0908443	0.535001	0.0833259	0.105713	0.676462	0.0797048	0.0932945	0.447602	0.743233	0.126757	0.326958	0.206555	0.417852	0.621545	0.57721	0.524686	0.314725	0.106185	0.0316546	0.123481	0.117992	0.470359	0.0376621	0.0380679
cg00893242	0.17059	0.0623586	0.0921744	0.0773706	0.0643482	0.0500627	0.0547045	0.0689233	0.0788203	0.691262	0.12775	0.0785949	0.0684093	0.108027	0.0918054	0.0818494	0.085684	0.171466	0.0785622	0.214686	0.0430427	0.0440429	0.104991	0.138296	0.378825	0.113189	0.0659374	0.0782091	0.122998	0.189063	0.0747308	0.0618636	0.0523256	0.0629529	0.155091	0.0564635	0.0412896	0.125799	0.196062	0.0428924	0.251851	0.0457779	0.034635	0.0432974	0.288864	0.0903733	0.0688401	0.302822	0.0634386
cg00893636	0.0262079	0.0241646	0.475097	0.0288748	0.449714	0.428702	0.0272331	0.0265105	0.031262	0.034013	0.0328164	0.0270598	0.0311955	0.0250838	0.0266247	0.176632	0.0229603	0.0284019	0.0272895	0.540002	0.0325844	0.0272018	0.0257912	0.0266192	0.0252537	0.0282022	0.517739	0.0257953	0.0333868	0.55292	0.0255171	0.0284277	0.0301262	0.0264394	0.024389	0.031588	0.0345617	0.0393092	0.0356445	0.0352926	0.0229638	0.0413323	0.0470001	0.0244224	0.0377094	0.0538929	0.0382802	0.0282697	0.0420754
cg00893987	0.0283953	0.00819233	0.020281	0.0276976	0.0220549	0.0239312	0.0267649	0.0417119	0.0470195	0.0574868	0.0138192	0.0472725	0.0273988	0.0239808	0.0332324	0.0314879	0.0185529	0.0192012	0.0252511	0.0266508	0.032602	0.0174033	0.034791	0.0196566	0.0462357	0.0350022	0.00566072	0.0192572	0.027943	0.0311225	0.038096	0.0240306	0.0317863	0.0122308	0.0217472	0.0297323	0.0216106	0.0266994	0.0245005	0.0217423	0.0198142	0.0327461	0.0242942	0.023949	0.0314879	0.0326454	0.0213683	0.0238018	0.0501289
cg00895324	0.625888	0.9424	0.81176	0.703631	0.368769	0.444336	0.32363	0.78288	0.429947	0.317261	0.703674	0.581966	0.841044	0.82198	0.848279	0.53229	0.833793	0.874204	0.683319	0.780441	0.54631	0.32998	0.726617	0.709268	0.349001	0.755281	0.338158	0.890914	0.708866	0.307456	0.900193	0.782784	0.185197	0.328491	0.580097	0.612232	0.587895	0.526547	0.899025	0.358116	0.738757	0.787928	0.354465	0.936609	0.334674	0.650817	0.764903	0.642341	0.924375
cg00897329	0.0270295	0.0424842	0.0261752	0.0251777	0.0308967	0.0547111	0.0177914	0.0287598	0.0416454	0.0495985	0.0393899	0.0339938	0.0315593	0.0209305	0.0302511	0.0351549	0.0327409	0.0424365	0.0330442	0.0282306	0.031481	0.038614	0.0343515	0.0318046	0.0457085	0.0313298	0.0355156	0.0231504	0.0261018	0.0257709	0.0416163	0.0203382	0.0255498	0.0296128	0.0310517	0.0406119	0.0233878	0.0361128	0.0290644	0.0278162	0.033494	0.0383346	0.0282771	0.0303623	0.0437921	0.0436654	0.0300986	0.0261576	0.0378547
cg00899086	0.0423002	0.0412111	0.0426373	0.041841	0.0407675	0.0435861	0.0490316	0.0493529	0.0478885	0.0475848	0.0406918	0.0584661	0.0409981	0.0442349	0.0390899	0.0476251	0.0469071	0.0472143	0.0456579	0.0501164	0.0448229	0.0460951	0.0396763	0.0401426	0.0474339	0.0421782	0.0413113	0.0441599	0.0428175	0.0470082	0.0439978	0.0411924	0.040773	0.0447581	0.0491854	0.046864	0.0345202	0.0685303	0.0560606	0.0514796	0.0313981	0.0424459	0.0653144	0.0275566	0.0573086	0.0468255	0.0868202	0.0539662	0.0829718
cg00899641	0.0211473	0.0293491	0.0234351	0.0202216	0.0317404	0.0195533	0.0179671	0.0162553	0.0315604	0.028175	0.0313204	0.0226237	0.0203439	0.0234998	0.0266775	0.0211833	0.0169027	0.0221463	0.0233527	0.0183681	0.0196317	0.0159027	0.0188294	0.0185229	0.0280007	0.0170538	0.0215833	0.0208952	0.0223058	0.0194641	0.0197788	0.0187313	0.0161456	0.0198743	0.0288313	0.0231383	0.0225776	0.0204685	0.0260069	0.0216931	0.0170925	0.0210672	0.0253776	0.0199496	0.0229794	0.0255118	0.0206476	0.0143716	0.0249112
cg00901493	0.0494425	0.0487384	0.0458164	0.0908093	0.046409	0.0606959	0.034547	0.133125	0.0527865	0.647013	0.0716864	0.0468302	0.0447908	0.0481547	0.0428576	0.0541204	0.0806391	0.0466204	0.117218	0.0399472	0.0426931	0.0344425	0.12619	0.0683072	0.0420181	0.0532307	0.0395616	0.0463599	0.0850305	0.0419443	0.0392798	0.0875107	0.0335352	0.0524931	0.050908	0.0406511	0.0656583	0.0981737	0.089855	0.0643028	0.105045	0.085402	0.0515383	0.0271284	0.0592765	0.206663	0.0471099	0.0596664	0.0609201
cg00901652	0.0282939	0.0553901	0.0805392	0.0425864	0.0479018	0.0239102	0.0363779	0.0261999	0.0527308	0.0983684	0.053893	0.0423206	0.0399614	0.0392909	0.0309516	0.0359759	0.040314	0.0486692	0.0370474	0.0348891	0.0282312	0.0388335	0.0282284	0.0350538	0.0356701	0.0341232	0.0339661	0.0316022	0.0554408	0.0339187	0.0301118	0.0382913	0.0314287	0.0307484	0.0284407	0.0448043	0.0290396	0.0416712	0.0488894	0.043534	0.0274208	0.0447586	0.0311702	0.0418355	0.032559	0.0445431	0.0447612	0.0361502	0.0407608
cg00901683	0.0217381	0.02014	0.0182082	0.0188181	0.0193	0.0194211	0.0193152	0.0188748	0.0173105	0.0205725	0.0201888	0.0155966	0.0191008	0.0296422	0.0217313	0.0192724	0.018486	0.0175238	0.0237934	0.0197453	0.043562	0.0196589	0.0201692	0.0207271	0.0209793	0.0161549	0.0209861	0.0168059	0.0194494	0.0192282	0.0173921	0.0163738	0.020634	0.0182786	0.0321631	0.0230778	0.0277607	0.019653	0.0230785	0.0216198	0.0187282	0.0219543	0.0157906	0.0164182	0.0226925	0.0224079	0.0188471	0.0165126	0.0184928
cg00901704	0.0502512	0.0629682	0.0532469	0.0528283	0.0564398	0.0658183	0.0558909	0.0479559	0.0546012	0.0666511	0.0534311	0.0361642	0.0482835	0.0545289	0.0442735	0.0618368	0.0449049	0.0606576	0.0433141	0.0451705	0.0702146	0.0701114	0.0600945	0.0384981	0.0372045	0.0587848	0.0681473	0.0523992	0.0534161	0.0511464	0.0431408	0.0558402	0.0554129	0.0488639	0.0700505	0.0473526	0.0578374	0.040287	0.0944961	0.0470081	0.100489	0.034103	0.059538	0.0437182	0.0439584	0.0765513	0.0438626	0.141736	0.0702826
cg00901766	0.0267049	0.0514014	0.0439027	0.0307648	0.0349405	0.0211349	0.0303276	0.0211854	0.0327766	0.034401	0.0245805	0.0434129	0.0284854	0.0231512	0.0275907	0.0378962	0.0228557	0.0209351	0.0225234	0.0298742	0.0296753	0.0256807	0.0207	0.021918	0.0307737	0.0195728	0.022205	0.0223506	0.0305792	0.0158332	0.0230755	0.0257463	0.0271025	0.0208961	0.019452	0.0189273	0.0315939	0.0241454	0.0241338	0.0231334	0.0269912	0.0275228	0.028293	0.0262644	0.0252486	0.0285045	0.0255627	0.0279596	0.0341498
cg00903242	0.354071	0.131899	0.750197	0.232725	0.444953	0.724549	0.130262	0.1634	0.193331	0.67512	0.232847	0.625124	0.542508	0.182163	0.246556	0.421785	0.198622	0.818888	0.246533	0.870499	0.1899	0.224241	0.37818	0.384335	1.04297	0.522541	0.728265	0.14509	0.23233	0.824624	0.575731	0.208236	0.266581	0.95576	0.180139	0.753904	0.0753349	0.402747	0.849032	0.622632	0.541421	0.295886	0.146352	0.569758	0.254948	0.331371	0.711751	0.101525	0.337662
cg00903375	0.0594705	0.0648087	0.0600472	0.0581346	0.0778205	0.0615162	0.0701134	0.0675179	0.0549307	0.0715998	0.0628343	0.0561082	0.0658626	0.0523978	0.05453	0.0608066	0.0652643	0.0678394	0.0569296	0.0558995	0.0737938	0.0593207	0.0695098	0.064349	0.0691543	0.0633406	0.0661374	0.0633154	0.0685311	0.0710508	0.0695635	0.0577141	0.0591516	0.0694361	0.0612545	0.0751397	0.0638415	0.0634092	0.0661633	0.0555947	0.0490919	0.0709059	0.0700352	0.0631081	0.0756806	0.0708418	0.0754176	0.0569745	0.0712449
cg00904574	0.0283182	0.0395326	0.04849	0.0310436	0.0449687	0.0273847	0.0338273	0.0296523	0.0373653	0.0665699	0.0441641	0.0425662	0.0356924	0.0259364	0.0219313	0.0335063	0.0335283	0.0408166	0.0563097	0.0303984	0.031029	0.0387623	0.0267756	0.0278421	0.0280912	0.0355078	0.0377641	0.0278065	0.0492757	0.0486483	0.0310331	0.0331867	0.0374304	0.033596	0.0344339	0.0275384	0.0343518	0.0368342	0.055698	0.0284632	0.0514194	0.0347622	0.0267171	0.0284189	0.0269411	0.0261219	0.0337779	0.056656	0.0536202
cg00905170	0.025771	0.0347015	0.0377693	0.0131595	0.0381507	0.047304	0.0255319	0.0331299	0.056117	0.0341472	0.0364995	0.019866	0.0508547	0.0787727	0.0235987	0.0265032	0.0264029	0.0288763	0.0299073	0.0277472	0.0289727	0.025554	0.0251818	0.0218958	0.0405339	0.0345081	0.0369945	0.0236348	0.039685	0.0391677	0.0400331	0.0216299	0.0220305	0.0202481	0.0369844	0.0241505	0.0275261	0.0315133	0.0568435	0.0262572	0.0198338	0.0294397	0.0242566	0.0192124	0.0320294	0.0421984	0.0276925	0.0401648	0.027072
cg00906183	0.0428377	0.0354935	0.0295161	0.0373951	0.0505478	0.0436896	0.0342488	0.0380944	0.0460224	0.0436084	0.0437442	0.0363281	0.0350462	0.0613274	0.0365547	0.0400056	0.0391591	0.0424266	0.0393552	0.0406639	0.0483831	0.0334697	0.0359652	0.0482448	0.0382544	0.0401656	0.0357568	0.0366771	0.0370803	0.0425384	0.0466664	0.0368544	0.0379006	0.0383056	0.0417027	0.0713317	0.0330509	0.0540566	0.0396635	0.0288856	0.0288708	0.0413668	0.0383232	0.0340782	0.0427369	0.0473771	0.0444474	0.0251694	0.0422624
cg00908551	0.0639793	0.0446877	0.0514627	0.0455672	0.0796758	0.0678374	0.0505736	0.0550247	0.0558987	0.0342236	0.0526086	0.0442644	0.0500408	0.0630809	0.0570902	0.0582358	0.0488913	0.0469662	0.056209	0.0455829	0.0718807	0.0545164	0.0582255	0.0524853	0.11845	0.0700142	0.067078	0.0526584	0.0547549	0.0578275	0.0515176	0.0684193	0.0541154	0.056837	0.0555221	0.0496197	0.0677498	0.0672334	0.0423545	0.0540798	0.0450122	0.0491181	0.0532322	0.0485692	0.0716166	0.0749258	0.0752233	0.0344696	0.0662121
cg00910067	0.206072	0.0262969	0.0753618	0.362579	0.514924	0.66276	0.0820036	0.34501	0.121969	0.53735	0.303756	0.320815	0.120107	0.202735	0.216331	0.574354	0.231295	0.88187	0.382935	0.114334	0.210998	0.040426	0.421026	0.305852	0.228397	0.175762	0.21105	0.164101	0.336754	0.30512	0.107464	0.328142	0.0509937	0.507964	0.410079	0.495278	0.236307	0.358768	0.104118	0.557436	0.304813	0.453229	0.192447	0.0863913	0.194813	0.449627	0.622507	0.103529	0.140453
cg00910168	0.685293	0.26655	0.765599	0.669417	0.788574	0.755062	0.609843	0.594351	0.735167	0.202121	0.800664	0.697333	0.786211	0.613301	0.556018	0.715991	0.593524	0.887385	0.74122	0.551443	0.510683	0.765514	0.608317	0.71455	0.213419	0.682764	0.754996	0.531506	0.73466	0.850174	0.645283	0.609241	0.524773	0.604586	0.752796	0.80998	0.628202	0.846204	0.75008	0.87646	0.826249	0.559865	0.262085	0.406549	0.740116	0.628862	0.879727	0.33875	0.697721
cg00911351	0.452307	0.690384	0.622478	0.331032	0.615996	0.535975	0.397321	0.384349	0.696982	0.904807	0.429839	0.437525	0.536506	0.357645	0.299998	0.55355	0.311489	0.778254	0.382958	0.758907	0.399026	0.492155	0.536556	0.408259	0.8943	0.392533	0.741574	0.146097	0.417694	0.70384	0.326291	0.33776	0.561029	0.789824	0.619846	0.576962	0.485795	0.479671	0.816023	0.571602	0.355228	0.490012	0.566671	0.62079	0.399691	0.425062	0.615694	0.860291	0.393472
cg00911873	0.939234	0.87831	0.920942	0.930858	0.934737	0.957653	0.941074	0.946762	0.948432	0.929232	0.93937	0.904367	0.955077	0.922221	0.93383	0.956224	0.948374	0.929502	0.9457	0.943352	0.928929	0.944453	0.96737	0.946942	0.965893	0.950975	0.951909	0.951768	0.922215	0.938149	0.958576	0.923182	0.723869	0.952888	0.942825	0.915559	0.953851	0.902865	0.901851	0.947498	0.945115	0.909838	0.873175	0.943335	0.961229	0.946084	0.94115	0.942242	0.96025
cg00912942	0.897445	0.915328	0.9012	0.904214	0.896899	0.884051	0.412464	0.895562	0.864896	0.883566	0.864747	0.900538	0.88794	0.899062	0.900708	0.796973	0.913566	0.92182	0.894071	0.917267	0.838043	0.89495	0.903153	0.893077	0.913244	0.892701	0.815204	0.879622	0.870686	0.907459	0.915433	0.90956	0.899032	0.91367	0.89731	0.896889	0.900735	0.892666	0.933664	0.811737	0.908181	0.909374	0.860293	0.877499	0.917693	0.91674	0.93165	0.836832	0.920564
cg00915289	0.043742	0.0460578	0.0327282	0.0403895	0.0370331	0.0447562	0.0472649	0.0486085	0.0435977	0.0386814	0.0411599	0.0423706	0.0336852	0.0293211	0.0437351	0.0578401	0.034249	0.0375229	0.0420367	0.0361273	0.0327345	0.035553	0.0431316	0.0357647	0.0416203	0.0418375	0.0395075	0.0336372	0.0356834	0.0317143	0.0450476	0.0327628	0.0325227	0.0317085	0.0370657	0.0371369	0.0487646	0.0343321	0.0364768	0.0361677	0.038414	0.0471695	0.0493045	0.0358455	0.0311616	0.047335	0.0416008	0.0359869	0.0385797
cg00916199	0.0308133	0.0394622	0.0619299	0.0342876	0.0378815	0.02386	0.0282202	0.0298374	0.0324389	0.0448748	0.0439704	0.0383428	0.039984	0.0311672	0.0248854	0.0255736	0.0272482	0.0358505	0.0324376	0.0317146	0.0262959	0.0265932	0.0291446	0.0293386	0.0359344	0.0254939	0.0301232	0.0264032	0.0390985	0.0307633	0.022678	0.0357108	0.0472081	0.0292525	0.0324858	0.0256277	0.0274271	0.0275798	0.054315	0.0221102	0.0300844	0.0343896	0.0285643	0.0291988	0.0395414	0.0255674	0.0271917	0.0419255	0.0359976
cg00916635	0.706196	0.663253	0.678981	0.698014	0.650253	0.567242	0.298361	0.765831	0.665387	0.937154	0.643038	0.664477	0.734919	0.880925	0.900529	0.60298	0.866517	0.893936	0.52791	0.859738	0.678989	0.687129	0.716081	0.705778	0.95102	0.647077	0.77696	0.929841	0.526507	0.827518	0.590108	0.686318	0.987106	0.830478	0.625026	0.832377	0.322106	0.674231	0.893997	0.721594	0.883302	0.538716	0.7554	0.903576	0.711793	0.498658	0.0901876	0.492639	0.598369
cg00917893	0.0346896	0.0428667	0.0266713	0.0268827	0.0411141	0.0400882	0.0349458	0.0243259	0.0343261	0.0393545	0.0327202	0.0413248	0.035871	0.0282446	0.0365242	0.0531513	0.0328038	0.0292114	0.0339154	0.0286428	0.0310023	0.0347161	0.0436274	0.0427902	0.0330942	0.038317	0.0346069	0.0332259	0.038076	0.0328864	0.0481709	0.0267434	0.0351334	0.0260646	0.0460273	0.0381612	0.031836	0.0336759	0.0426688	0.0319753	0.0543024	0.0364797	0.0352626	0.0367585	0.0337231	0.0287506	0.0338336	0.0925458	0.0341964
cg00918794	0.0456893	0.0355447	0.0475577	0.0363773	0.0591567	0.0335136	0.0464908	0.0296489	0.0445742	0.0581012	0.0332461	0.0509785	0.0439265	0.0523747	0.0342616	0.0424566	0.0394671	0.052808	0.0475311	0.0361459	0.0501316	0.0662037	0.0501436	0.0334768	0.0468402	0.0429651	0.0360967	0.0378978	0.0368801	0.031361	0.0671699	0.0327635	0.0682086	0.0439871	0.0433865	0.0636266	0.0299486	0.0415239	0.0567212	0.0346589	0.0431153	0.0492951	0.0419834	0.0366703	0.0507839	0.0655684	0.0430645	0.05025	0.047377
cg00922727	0.0339497	0.0719442	0.0616974	0.0619597	0.0298449	0.0411132	0.031963	0.0416223	0.0638671	0.104881	0.0427362	0.0474229	0.0548836	0.0567969	0.0622257	0.0546382	0.0369371	0.109107	0.0436651	0.0442033	0.0345303	0.0469009	0.0481214	0.0376057	0.0394268	0.0329924	0.0393146	0.0339784	0.0562434	0.0745173	0.0187838	0.0510771	0.0394576	0.0388719	0.0552384	0.0211298	0.0450038	0.0402776	0.0839779	0.0658421	0.0886601	0.0517726	0.0233189	0.0312421	0.0376975	0.0475474	0.0617781	0.0385106	0.0524335
cg00925717	0.180849	0.297716	0.192803	0.236246	0.294958	0.39016	0.0985705	0.248027	0.16978	0.666631	0.250374	0.12798	0.436391	0.199033	0.237103	0.319503	0.20457	0.369333	0.246834	0.593253	0.272966	0.248395	0.305656	0.299892	0.680193	0.311193	0.366345	0.120159	0.211636	0.417245	0.431354	0.226614	0.242128	0.653943	0.346632	0.4543	0.240896	0.327376	0.603198	0.361689	0.499024	0.352135	0.260515	0.137035	0.323795	0.337334	0.454381	0.169145	0.18275
cg00929855	0.0101489	0.440529	0.580804	0.112379	0.0172371	0.0675528	0.0182625	0.114139	0.00866896	0.0103983	0.156425	0.520398	0.0144722	0.0283975	0.0238497	0.0522608	0.109199	0.0138459	0.160666	0.513211	0.0423639	0.0112636	0.247482	0.380313	0.00729282	0.580393	0.555406	0.019011	0.0950928	0.602253	0.173023	0.107994	0.00989995	0.508147	0.108593	0.52411	0.07038	0.0932424	0.0348226	0.453186	0.0414363	0.373126	0.0580491	0.0342639	0.0893246	0.179739	0.560295	0.0325501	0.167362
cg00930078	0.0202492	0.021966	0.025958	0.0106032	0.0459559	0.0180658	0.00210628	0.00664166	0.057686	0.00893466	0.0189648	0.0219482	0.00148818	0.00536083	0.0263172	0.0486166	0.0112437	0.0127233	0.0179537	0.0113909	-0.00919698	0.0116145	0.0265294	0.00876409	0.00833983	0.0170501	0.0262926	0.0139505	0.0142282	0.0575427	0.0105533	0.0140709	0.0221951	0.00963866	0.0123761	0.0346715	0.0149666	0.0149637	0.0143039	0.0163609	0.0145249	0.0203928	0.0202937	0.0178519	0.0192801	0.0189933	0.0183546	0.0161112	0.0161252
cg00930194	0.401723	1.01782	0.344629	0.399233	0.282388	0.691499	0.129642	0.422804	0.326101	1.0799	0.399565	0.238626	0.389643	0.492141	0.461889	0.188505	0.493635	0.459931	0.318781	0.841252	0.363326	0.135862	0.390949	0.431136	0.236654	0.495541	0.144456	0.456069	0.341616	0.697788	0.776323	0.442046	0.160185	0.134671	0.213283	0.504014	0.145393	0.384821	0.770941	0.173583	0.426025	0.224414	0.0782452	0.772646	0.372041	0.385728	0.598914	0.689606	0.184342
cg00930873	0.415585	0.0342927	0.437047	0.26576	0.501559	0.47403	0.569678	0.210069	0.246091	0.0471412	0.285575	0.440833	0.53485	0.119618	0.331112	0.373636	0.124429	0.253389	0.296186	0.619406	0.547958	0.593572	0.329322	0.305207	0.763519	0.490543	0.576304	0.0783246	0.223412	0.62011	0.0629294	0.213979	0.729818	0.682933	0.475511	0.629237	0.342088	0.237936	0.793686	0.342546	0.410311	0.331318	0.268119	0.326979	0.0787816	0.260691	0.487739	0.613018	0.474226
cg00931491	0.365398	0.125937	0.299894	0.371245	0.402596	0.379072	0.318417	0.367285	0.354805	0.431865	0.446975	0.345991	0.290574	0.371251	0.392841	0.345482	0.323073	0.190759	0.408031	0.247672	0.277777	0.322043	0.377068	0.35669	0.156102	0.297179	0.267842	0.357835	0.421278	0.276183	0.269367	0.346918	0.179559	0.229169	0.487122	0.323145	0.416774	0.399825	0.226425	0.477188	0.23827	0.396067	0.251592	0.160077	0.458706	0.433385	0.28383	0.248269	0.241794
cg00933411	0.183409	0.168984	0.151014	0.272268	0.171884	0.246925	0.176819	0.457751	0.154251	0.369782	0.384567	0.145909	0.139017	0.257572	0.174381	0.218207	0.503863	0.467949	0.435002	0.372639	0.144454	0.268613	0.320548	0.370645	0.15641	0.163292	0.144472	0.27824	0.293076	0.171177	0.425754	0.319406	0.117594	0.459429	0.130897	0.191381	0.382336	0.320552	0.491761	0.175843	0.166257	0.274413	0.134225	0.454396	0.247909	0.442683	0.316268	0.381495	0.169755
cg00935388	0.913487	0.918633	0.845726	0.912607	0.875083	0.836014	0.874541	0.920638	0.916053	0.909339	0.901433	0.905232	0.923608	0.911623	0.9052	0.920959	0.908215	0.936386	0.908303	0.894893	0.912446	0.87675	0.905893	0.911086	0.875814	0.893655	0.928768	0.939986	0.911242	0.913176	0.912862	0.917932	0.820733	0.903563	0.921838	0.806299	0.837411	0.908618	0.941121	0.901741	0.893313	0.936448	0.922721	0.942425	0.932349	0.906401	0.901008	0.776098	0.919938
cg00935430	0.0306519	0.0335837	0.0666826	0.0506898	0.0483976	0.0311409	0.0354621	0.0254435	0.0294648	0.0519446	0.0430457	0.0256742	0.0358753	0.0380094	0.0419147	0.0408274	0.0374458	0.0273784	0.0440418	0.0435275	0.0260739	0.0288732	0.0294144	0.0329535	0.0319611	0.032238	0.032482	0.0271061	0.0500196	0.0347019	0.0237426	0.0370811	0.0290215	0.0403228	0.0406455	0.0332936	0.0348548	0.0451291	0.0452242	0.0428842	0.0273696	0.05605	0.0291145	0.0338752	0.0383451	0.0315954	0.0356368	0.035865	0.0452464
cg00940278	0.0140193	0.0159125	0.0133495	0.063806	0.014339	0.0148506	0.0143877	0.115521	0.0149568	0.0181647	0.0296486	0.0130426	0.0137551	0.012663	0.014947	0.0203392	0.0456631	0.0140111	0.0987783	0.0137955	0.0265586	0.0153137	0.104579	0.015717	0.0151926	0.0234831	0.0121969	0.0132773	0.0784673	0.0136251	0.0165533	0.0632237	0.01425	0.0144992	0.0213102	0.0142864	0.0280338	0.125424	0.0405711	0.0307787	0.0212044	0.0322622	0.0258123	0.0309079	0.0376294	0.247934	0.033585	0.020124	0.0366249
cg00940891	0.0188312	0.0144292	0.0178612	0.0160532	0.0185777	0.0204268	0.0252666	0.0162945	0.0220875	0.0229475	0.0170522	0.0206408	0.0177573	0.0154986	0.0186021	0.0167942	0.0179031	0.0173036	0.017546	0.0169952	0.0182734	0.0176262	0.0203504	0.0177397	0.0182088	0.0189655	0.0201756	0.0199415	0.0203385	0.0170138	0.018955	0.0166125	0.0216961	0.0209769	0.0192575	0.0194135	0.0154422	0.01745	0.0216053	0.0210257	0.0263707	0.0231047	0.017044	0.0161537	0.0199844	0.0190571	0.0186663	0.0255609	0.0196354
cg00941229	0.0170561	0.0160359	0.0139232	0.0160747	0.0184234	0.0184819	0.0202944	0.0216835	0.0189379	0.015937	0.0207927	0.0149291	0.0125931	0.015002	0.0188737	0.0178049	0.0166889	0.0160452	0.019111	0.0148564	0.0162818	0.015641	0.0179956	0.0155508	0.0208436	0.014424	0.0176579	0.0158997	0.0163759	0.0177899	0.0198475	0.0175585	0.016821	0.01535	0.0372318	0.0145865	0.0130374	0.0185657	0.016176	0.0185459	0.0147948	0.0166894	0.0141019	0.0154279	0.0156414	0.0171137	0.0163687	0.0137928	0.0231784
cg00943245	0.779096	0.863254	0.733631	0.790227	0.425028	0.720611	0.530955	0.811884	0.563542	0.89678	0.806441	0.77985	0.786263	0.818361	0.818409	0.78069	0.788739	0.850646	0.76387	0.778128	0.747709	0.449496	0.792595	0.796898	0.542389	0.779625	0.32481	0.857137	0.775063	0.452087	0.864334	0.74103	0.804485	0.800465	0.814256	0.659172	0.736138	0.577503	0.886118	0.533632	0.848221	0.782361	0.572588	0.823394	0.8749	0.775243	0.631947	0.867504	0.899879
cg00943950	0.0416054	0.051335	0.0481672	0.0437291	0.0426689	0.0421033	0.0436896	0.0402921	0.0512027	0.0473168	0.0475136	0.0459818	0.0430256	0.0428817	0.0409454	0.0416595	0.0413741	0.0406083	0.0435539	0.0437277	0.0431708	0.0468701	0.0411822	0.0440944	0.0432711	0.0433144	0.041204	0.0454888	0.0467998	0.0433545	0.0391766	0.0442576	0.0498411	0.0414273	0.0437178	0.0453809	0.0377196	0.0486213	0.0733309	0.0345564	0.0340354	0.0432638	0.0453827	0.0462296	0.0487179	0.0604355	0.0604235	0.0645228	0.0606773
cg00945507	0.262282	0.064602	0.338974	0.223735	0.152782	0.1191	0.090672	0.107659	0.10946	0.216158	0.434143	0.0750567	0.236334	0.257282	0.191311	0.337022	0.128895	0.259475	0.161594	0.136891	0.112862	0.0487921	0.120736	0.236713	0.151963	0.170349	0.0857071	0.378553	0.218157	0.211262	0.0863718	0.307164	0.034155	0.0399748	0.129354	0.0810934	0.157218	0.15665	0.350312	0.635976	0.226447	0.224168	0.0808246	0.0979988	0.125206	0.249237	0.120191	0.0595267	0.106468
cg00945862	0.782496	0.891062	0.855464	0.83137	0.827682	0.711287	0.29472	0.87117	0.811925	0.903839	0.832234	0.743967	0.904804	0.867136	0.851685	0.833735	0.849067	0.905735	0.832594	0.864538	0.878458	0.793534	0.833662	0.862995	0.882868	0.622432	0.741477	0.904651	0.832059	0.745138	0.915222	0.810678	0.548199	0.573915	0.86384	0.810276	0.82809	0.820765	0.892752	0.62485	0.669014	0.868233	0.669243	0.830821	0.829095	0.811376	0.640778	0.82854	0.89146
cg00947019	0.0384353	0.0463251	0.0318997	0.0330776	0.036258	0.0535742	0.0365835	0.0363865	0.0637241	0.0394234	0.0404021	0.0402642	0.0360261	0.0262993	0.0376953	0.0502737	0.0354965	0.034424	0.0512148	0.0424561	0.0424644	0.0346316	0.0535329	0.0374495	0.0362882	0.0399556	0.0470055	0.0320027	0.0332238	0.0368866	0.0546028	0.0313248	0.047179	0.0377435	0.0458858	0.0696718	0.0265221	0.0345369	0.0712846	0.0498175	0.0310376	0.0636851	0.0278252	0.0248319	0.0808031	0.0688316	0.0325277	0.0420071	0.0915554
cg00948524	0.0552991	0.0527367	0.0657672	0.0524564	0.0572842	0.0618579	0.0518519	0.0525993	0.0591219	0.0735499	0.0800796	0.0702849	0.0556393	0.054275	0.0452995	0.0541584	0.064892	0.0515193	0.0632722	0.0460512	0.0533959	0.0471243	0.0494367	0.0522931	0.0475038	0.0553502	0.0667492	0.0586845	0.0667854	0.0590892	0.0618727	0.0586511	0.0419806	0.045994	0.0502716	0.050538	0.021448	0.0462843	0.0275249	0.431706	0.086164	0.0567036	0.0151212	0.0157048	0.0579856	0.0539409	0.383276	0.0321717	0.299235
cg00949554	0.0886004	0.0423965	0.157862	0.0663981	0.186746	0.23306	0.0456767	0.0561059	0.288236	0.0238974	0.141323	0.165326	0.119233	0.0424376	0.152727	0.195998	0.0806387	0.244633	0.0877581	0.217565	0.0752996	0.0670407	0.141455	0.143325	0.326082	0.208132	0.17375	0.0821071	0.127989	0.263639	0.215171	0.046214	0.0302391	0.204748	0.158281	0.195997	0.0551799	0.136491	0.110022	0.187717	0.198213	0.0716089	0.0386426	0.154702	0.249021	0.0851711	0.15705	0.100337	0.288837
cg00950418	0.0418556	0.026974	0.0279703	0.0522655	0.0338992	0.0553145	0.130976	0.0280682	0.0321082	0.0432703	0.0457041	0.0488523	0.0513686	0.0498072	0.0384135	0.0347998	0.0367661	0.0303634	0.0319011	0.0323191	0.0714961	0.0342322	0.0238852	0.0282033	0.0905431	0.0575119	0.0240493	0.120093	0.0324728	0.0484542	0.0311742	0.0299793	0.136426	0.0311993	0.0513818	0.114206	0.0395791	0.0390561	0.0477371	0.0745385	0.310594	0.0495049	0.0313222	0.0430845	0.047996	0.0517713	0.0502241	0.0454954	0.0538889
cg00950621	0.0496972	0.0601274	0.068311	0.0376165	0.0432745	0.0211525	0.0351195	0.0300967	0.104895	0.0551562	0.0404576	0.0582463	0.0316499	0.0295537	0.0344628	0.0470929	0.0277762	0.0574322	0.0294846	0.0459016	0.0534951	0.0410094	0.0134338	0.0268926	0.0602432	0.0452582	0.0293669	0.0245651	0.0700115	0.0631796	0.0206178	0.0384779	0.0409013	0.0484732	0.108226	0.0205465	0.0273349	0.0304156	0.0380778	0.0590283	0.0275715	0.0293254	0.0226794	0.0251427	0.0354084	0.0312238	0.0308213	0.0310105	0.0297049
cg00951770	0.812179	0.729029	0.664284	0.713523	0.729686	0.883543	0.491068	0.647644	0.740293	0.958768	0.763228	0.740226	0.866637	0.743769	0.922282	0.900963	0.61087	0.456403	0.685595	0.605672	0.847423	0.937781	0.654835	0.76595	0.584962	0.837743	0.728743	0.884678	0.72248	0.859799	0.767605	0.606326	0.841619	0.744784	0.939493	0.841728	0.752496	0.688065	0.845097	0.814611	0.432615	0.797205	0.592105	0.851037	0.890139	0.693181	0.329078	0.683761	0.879887
cg00953277	0.0126807	0.0239376	0.0149658	0.0142411	0.0244898	0.0183468	0.0234783	0.016332	0.0391598	0.0172278	0.0168777	0.0211009	0.0188187	0.0171094	0.0599269	0.0299847	0.0153002	0.0205742	0.0245671	0.0239197	0.0329906	0.0202318	0.0244073	0.0195933	0.0224723	0.0221721	0.0101445	0.033473	0.0148064	0.0193522	0.0146471	0.0171056	0.0364127	0.0186818	0.0195467	0.0255552	0.0205859	0.0188281	0.0186667	0.0204461	0.0248102	0.0252201	0.020717	0.0265773	0.0176219	0.0173072	0.0237292	0.0292076	0.0193446
cg00954003	0.0143713	0.022837	0.0156673	0.0138373	0.0129402	0.0160962	0.0113002	0.0158455	0.0184542	0.0196774	0.0186549	0.0185993	0.0135565	0.0109801	0.0148079	0.0122459	0.0155133	0.0157291	0.0141755	0.0161833	0.0176232	0.0163431	0.0180129	0.0173651	0.0243941	0.0149314	0.0136533	0.0177091	0.0157008	0.0126701	0.0138181	0.0133558	0.0145987	0.0148156	0.0197717	0.0163917	0.0134382	0.0165247	0.0162562	0.017698	0.015721	0.0231517	0.0172222	0.0133795	0.0178205	0.0160135	0.0156969	0.0148794	0.0177162
cg00954566	0.0303699	0.0268976	0.0272006	0.0262772	0.0307451	0.0279653	0.0282122	0.0340595	0.0302136	0.0327447	0.0288605	0.0295005	0.0247698	0.0242162	0.0292204	0.0340149	0.0265111	0.026722	0.0292426	0.0274475	0.0347844	0.0279377	0.0304927	0.0274039	0.0310827	0.0297074	0.0294459	0.0286939	0.0273543	0.0291059	0.0294946	0.0271069	0.0690157	0.0281776	0.0351761	0.0260789	0.0213293	0.0256762	0.0288292	0.362222	0.0392214	0.0265467	0.020478	0.0243773	0.0315081	0.0248657	0.0253244	0.0358441	0.0296928
cg00955230	0.0543034	0.0418003	0.0340096	0.0446389	0.0361559	0.0502895	0.0402038	0.0604968	0.0481596	0.0463943	0.0552774	0.0584431	0.040079	0.0325058	0.0351884	0.0504802	0.040166	0.0329039	0.0376408	0.0418988	0.0344168	0.025741	0.0313112	0.0332852	0.0387521	0.0377358	0.0453558	0.0381484	0.0368669	0.043912	0.0483182	0.0436472	0.0408203	0.040948	0.0384279	0.0369376	0.0449806	0.0403604	0.0486667	0.0457458	0.0335778	0.0566438	0.0409301	0.0382956	0.0460154	0.064863	0.0404857	0.041555	0.0496046
cg00955451	0.60862	0.852333	0.633044	0.744593	0.697855	0.68815	0.242984	0.797536	0.69013	0.931041	0.784852	0.684067	0.615492	0.80904	0.795014	0.597177	0.813121	0.931733	0.793916	0.889263	0.653363	0.655635	0.734112	0.693609	0.602758	0.555462	0.454103	0.833317	0.777303	0.516117	0.859661	0.759521	-0.0156417	0.578027	0.660637	0.809279	0.57975	0.683555	0.758903	0.719749	0.880445	0.810605	0.281274	0.565058	0.541275	0.721737	0.880881	0.561708	0.917406
cg00958517	0.0244455	0.0349128	0.0319374	0.0267104	0.0331064	0.0224706	0.0235005	0.0248624	0.0309419	0.0363359	0.035223	0.0421969	0.0263363	0.0236759	0.0263394	0.021869	0.0298508	0.0375155	0.03335	0.0255864	0.0255645	0.0332106	0.0257759	0.0258471	0.0295151	0.02836	0.0230272	0.0228919	0.0268311	0.0270308	0.0293917	0.0314208	0.0224621	0.0301338	0.022411	0.0291068	0.025529	0.0343678	0.0368463	0.0267992	0.0168349	0.0436434	0.0279708	0.0284013	0.0301137	0.0317889	0.0388857	0.031409	0.02623
cg00960702	0.0354603	0.0468582	0.0323573	0.0317464	0.0329003	0.0405062	0.0300236	0.0333922	0.0452942	0.0416189	0.0274325	0.02924	0.0248228	0.028011	0.0303967	0.0609703	0.0314344	0.0341478	0.028996	0.029441	0.0350605	0.0334437	0.0437382	0.0349287	0.039215	0.034286	0.0318348	0.0392914	0.0296975	0.0317465	0.039964	0.0292327	0.0340318	0.0290787	0.0271591	0.025429	0.0261623	0.026147	0.0421801	0.0371057	0.0286994	0.0343013	0.0304631	0.0323807	0.0364613	0.0321066	0.0373824	0.0263879	0.0456931
cg00962459	0.529223	0.766755	0.425471	0.638916	0.370305	0.474617	0.375398	0.707242	0.68498	0.794751	0.640123	0.579091	0.355701	0.628412	0.578879	0.485397	0.726158	0.785374	0.733544	0.719498	0.522254	0.442176	0.64841	0.538921	0.321621	0.540346	0.331539	0.519934	0.658151	0.33537	0.727899	0.71156	0.187779	0.765228	0.632184	0.603862	0.649905	0.668533	0.596981	0.476835	0.370352	0.536661	0.614578	0.563527	0.405058	0.756929	0.373377	0.520824	0.449634
cg00964109	0.0225042	0.0296613	0.0232192	0.0203769	0.0301001	0.0277329	0.0265388	0.0235422	0.0340919	0.0298989	0.0251321	0.0224262	0.021764	0.017885	0.0226576	0.0237398	0.0234444	0.0253471	0.0257901	0.0226552	0.0275059	0.0258358	0.0290786	0.0232219	0.0282942	0.0221749	0.0251718	0.0236649	0.0238484	0.0249724	0.0267014	0.0213524	0.0245767	0.0240874	0.024857	0.0246018	0.0220759	0.0271071	0.033821	0.0246576	0.0321647	0.0303047	0.017365	0.0228252	0.0241132	0.0259722	0.0288485	0.0305158	0.0218005
cg00967316	0.733294	0.190563	0.817379	0.735264	0.237157	0.846104	0.215413	0.847563	0.525078	0.783701	0.839188	0.625622	0.493256	0.733642	0.84684	0.711868	0.834456	0.859085	0.728344	0.847821	0.428564	0.250293	0.82136	0.854406	0.530725	0.819091	0.308789	0.892451	0.774784	0.463332	0.871798	0.796956	0.117919	0.483132	0.642553	0.402488	0.727407	0.628819	0.312838	0.578137	0.802241	0.875363	0.352141	0.894686	0.597409	0.796019	0.41114	0.922788	0.565266
cg00969446	0.486757	0.299943	0.63376	0.488346	0.794493	0.47578	0.755518	0.541249	0.34846	0.609139	0.528816	0.616995	0.783612	0.478459	0.423888	0.507223	0.62435	0.217936	0.611278	0.252044	0.542928	0.693458	0.503042	0.494173	0.461832	0.541558	0.439789	0.518734	0.568014	0.307941	0.511112	0.623001	0.483997	0.702628	0.447922	0.695386	0.49455	0.604437	0.812206	0.744302	0.596001	0.601601	0.275039	0.303229	0.680733	0.628303	0.320283	0.370677	0.367296
cg00970325	0.446051	0.908536	0.712334	0.263199	0.646881	0.621436	0.658006	0.222713	0.636827	0.182757	0.262466	0.553113	0.665622	0.183985	0.276056	0.51063	0.202829	0.850773	0.221149	0.57282	0.637467	0.739198	0.330926	0.366114	0.856456	0.659932	0.72602	0.1644	0.249267	0.694664	0.469482	0.227265	0.839369	0.801682	0.596793	0.757346	0.36342	0.386999	0.912588	0.535376	0.574684	0.438174	0.403897	0.0240845	0.442397	0.28188	0.629898	0.82193	0.672256
cg00971396	0.0574482	0.0576431	0.044614	0.0438199	0.0549628	0.0547642	0.053123	0.070433	0.0601784	0.0466089	0.061061	0.0531822	0.0418733	0.0513894	0.0620313	0.0608084	0.0523413	0.0381153	0.0574237	0.0412861	0.0471124	0.0532171	0.0486641	0.0667662	0.0481257	0.0622883	0.0459575	0.0870106	0.0562919	0.0443911	0.0587154	0.0522253	0.0569764	0.0585598	0.0681527	0.0514373	0.055151	0.0521922	0.0440132	0.0512002	0.055316	0.0581536	0.0386136	0.0606146	0.0760915	0.0587859	0.0420074	0.0482456	0.0782762
cg00973286	0.0316506	-0.00221848	0.0322005	0.0768823	0.0226202	0.0255273	0.0178792	0.0218799	0.0227452	0.0416633	0.0575891	0.0220159	0.0295957	0.0153214	0.0272982	0.0398235	0.0184963	0.0222762	0.048797	0.0123393	0.0187126	0.0316837	0.0419673	0.0341529	0.00439447	0.0172507	0.0237983	0.00988992	0.054257	0.00798642	0.0210568	0.0339771	0.0115208	0.00796025	0.0120073	0.00662235	0.0349788	0.0331668	0.0315385	0.0280587	0.0161597	0.0357963	0.0194394	0.0170253	0.0217132	0.0882218	0.024072	0.0202837	0.0232407
cg00973334	0.030744	0.0320627	0.0314443	0.0339269	0.036554	0.0274366	0.0393299	0.0261001	0.0341652	0.0316309	0.0308197	0.030267	0.0284627	0.0295051	0.0321681	0.0326257	0.0303404	0.0282276	0.0307397	0.0324436	0.0255315	0.0310229	0.0301702	0.0294797	0.0335325	0.0266848	0.0302734	0.029383	0.0289561	0.031256	0.0285687	0.0299772	0.027076	0.0324968	0.036848	0.034701	0.0314692	0.0252946	0.0389821	0.02197	0.0395873	0.0318663	0.0275575	0.0259272	0.0271518	0.0326352	0.0361108	0.0442686	0.0408464
cg00973677	0.116051	0.0396799	0.497932	0.0982421	0.226603	0.486004	0.037681	0.0914347	0.0509867	0.0363172	0.117188	0.323539	0.0511454	0.0431292	0.181556	0.201429	0.0767681	0.156715	0.0895252	0.596985	0.0454542	0.124713	0.176545	0.28354	0.584835	0.154284	0.099307	0.0384948	0.0958221	0.253434	0.0600273	0.066424	0.0367182	0.696888	0.167939	0.479783	0.0516944	0.105018	0.668829	0.315084	0.27841	0.313828	0.0814489	0.0172736	0.0287997	0.227879	0.293114	0.0183513	0.379843
cg00974864	0.525357	0.716776	0.315417	0.664567	0.459933	0.724286	0.237629	0.741939	0.726555	0.807386	0.716419	0.634822	0.474886	0.792908	0.716476	0.500389	0.762056	0.704498	0.689777	0.537381	0.589058	0.151367	0.711465	0.686851	0.420063	0.644817	0.463627	0.747971	0.718635	0.275121	0.725002	0.738982	0.206453	0.132222	0.642355	0.536498	0.500069	0.47011	0.675864	0.535021	0.780524	0.506063	0.176549	0.76374	0.800136	0.805041	0.2977	0.707555	0.782674
cg00979348	0.0421485	0.0514681	0.0468596	0.0640265	0.0583542	0.0672995	0.0713709	0.0873488	0.0902764	0.0846668	0.0524767	0.0697183	0.0441957	0.0438116	0.0423876	0.104699	0.0494309	0.030207	0.115396	0.0334275	0.0738226	0.0377647	0.0796122	0.0453765	0.0822624	0.0632879	0.0487055	0.04365	0.072789	0.0656314	0.0651994	0.0567661	0.0418845	0.0470943	0.0694361	0.0652257	0.0512681	0.0849586	0.0520334	0.407818	0.389611	0.068876	0.0269866	0.0398301	0.0512157	0.172025	0.0682346	0.0301555	0.0397636
cg00980978	0.065343	0.259986	0.147267	0.144331	0.0964797	0.094125	0.0550864	0.121028	0.047705	0.115421	0.120182	0.105695	0.0721207	0.0926396	0.0698285	0.0798203	0.109955	0.681125	0.128098	0.0634689	0.0519568	0.0568853	0.169251	0.080843	0.0452035	0.118546	0.33723	0.0554326	0.182163	0.0654125	0.0406539	0.201117	0.0373784	0.0446323	0.0590879	0.073939	0.0738613	0.0998486	0.0525598	0.614442	0.332887	0.0845256	0.0459926	0.0321646	0.274706	0.305227	0.626077	0.0702239	0.0724629
cg00983520	0.14527	0.0723054	0.165433	0.266701	0.216637	0.197513	0.160872	0.253005	0.280371	-0.0313116	0.289473	0.225846	0.2614	0.376633	0.213647	0.170777	0.268787	0.379147	0.304432	0.256646	0.29842	0.236869	0.373152	0.220607	0.439185	0.0757638	0.190346	0.0286472	0.260584	0.219209	0.0885695	0.238487	0.554038	0.0663136	0.31533	0.328574	0.225159	0.261363	0.323201	0.519282	0.150424	0.296281	0.146414	0.0670248	0.237379	0.284125	0.115662	0.0738051	0.103859
cg00983899	0.554284	0.547677	0.635067	0.6027	0.751375	0.651814	0.557599	0.640861	0.754098	0.869884	0.579734	0.568568	0.564836	0.665523	0.630283	0.607506	0.651927	0.710186	0.652556	0.884216	0.687106	0.58922	0.63916	0.570062	0.77621	0.605073	0.449387	0.650974	0.697343	0.479085	0.784056	0.655986	0.255702	0.580978	0.51653	0.566971	0.6622	0.497568	0.743807	0.747988	0.81753	0.708327	0.391047	0.740727	0.674158	0.708586	0.5668	0.796675	0.772414
cg00986320	0.932634	0.915895	0.941278	0.938318	0.928683	0.967618	0.651948	0.968231	0.93763	0.948214	0.93602	0.90525	0.942989	0.919039	0.955972	0.946662	0.963047	0.955201	0.974167	0.94364	0.945289	0.950745	0.965852	0.955817	0.938534	0.904576	0.956732	0.953965	0.938023	0.981688	0.949208	0.942848	0.909767	0.934166	0.973372	0.953297	0.952165	0.951944	0.95278	0.938037	0.938083	0.942292	0.507887	0.953286	0.944874	0.948641	0.950306	0.946559	0.952521
cg00987015	0.445229	0.135026	0.368051	0.409902	0.41732	0.469156	0.406519	0.480976	0.428888	0.32386	0.533505	0.493426	0.371497	0.504941	0.362383	0.472661	0.420959	0.306393	0.49779	0.319689	0.488166	0.395154	0.404873	0.443247	0.365078	0.366767	0.369365	0.448617	0.578487	0.376389	0.359895	0.434321	0.139671	0.252219	0.362757	0.42534	0.585717	0.492064	0.214503	0.380034	0.373261	0.514478	0.248415	0.299062	0.66132	0.553717	0.475722	0.311258	0.467158
cg00987379	0.0480609	0.0320512	0.0448174	0.0787889	0.0614899	0.0794756	0.022998	0.0615792	0.0326886	0.0252624	0.0841492	0.0735048	0.0288999	0.0281928	0.0228891	0.0486112	0.0441265	0.0278783	0.0724802	0.0428102	0.0672456	0.0226557	0.0560955	0.0377164	0.0315449	0.0272468	0.0632335	0.0236374	0.0796997	0.0263632	0.0337589	0.0638553	0.018105	0.0200497	0.0387988	0.0257531	0.0495172	0.0783167	0.064532	0.0810183	0.0236717	0.060297	0.022274	0.0200689	0.0505641	0.111527	0.0336543	0.0376087	0.0457399
cg00995065	0.467071	0.473404	0.609066	0.588296	0.537624	0.304524	0.320444	0.722892	0.410049	0.9251	0.569394	0.544993	0.354484	0.752592	0.707723	0.817856	0.831362	0.898678	0.619676	0.558172	0.242826	0.430267	0.6199	0.480443	0.158176	0.698609	0.287693	0.809162	0.691395	0.214862	0.723085	0.796211	0.144093	0.234412	0.421633	0.166894	0.623997	0.518438	0.401428	0.284955	0.427902	0.756954	0.864882	0.895894	0.515954	0.59422	0.442479	0.848808	0.274495
cg00995520	0.61861	0.88192	0.773541	0.584169	0.907364	0.747051	0.359727	0.558175	0.847439	0.945189	0.673539	0.701338	0.739898	0.53394	0.489423	0.642271	0.471157	0.835708	0.665168	0.911773	0.747528	0.788846	0.745182	0.696769	0.964101	0.748412	0.659545	0.36184	0.582843	0.828833	0.540636	0.509668	0.908447	0.886681	0.786095	0.829206	0.621303	0.711925	0.904522	0.859197	0.790442	0.769682	0.438586	0.753356	0.576245	0.696929	0.761399	0.815341	0.668254
cg00997424	0.0289939	0.0345262	0.0607881	0.0482959	0.039191	0.0194271	0.0368135	0.0333991	0.0300095	0.0539672	0.0365609	0.0705509	0.0468386	0.0570874	0.0413703	0.0327241	0.0397875	0.0542806	0.058729	0.0377649	0.018077	0.0416787	0.0294899	0.0269349	0.0203595	0.0359136	0.0255256	0.0275095	0.0525915	0.0209461	0.0388305	0.031303	0.0587197	0.0369724	0.0483649	0.0585635	0.0478815	0.0379848	0.0384635	0.035682	0.0513859	0.060287	0.0389955	0.0353037	0.0378675	0.0403003	0.0496204	0.0355117	0.0349812
cg01001286	0.383569	0.904401	0.412893	0.476911	0.44974	0.659259	0.229808	0.62051	0.632003	0.95826	0.47263	0.426976	0.247866	0.532332	0.561465	0.310734	0.630554	0.674618	0.549769	0.715326	0.373371	0.178338	0.550209	0.401306	0.45353	0.21684	0.429569	0.47505	0.465832	0.626809	0.680293	0.603965	0.847423	0.771096	0.512765	0.310318	0.342428	0.542826	0.645875	0.707689	0.747716	0.567325	0.230164	0.42773	0.509009	0.566969	0.679891	0.486609	0.275512
cg01007201	0.731391	0.702821	0.484981	0.710526	0.805365	0.668499	0.375945	0.774202	0.766668	0.893325	0.809369	0.79841	0.71307	0.815587	0.784749	0.856115	0.717747	0.916885	0.801591	0.869662	0.842894	0.86135	0.774497	0.785536	0.692079	0.794695	0.659139	0.76152	0.775687	0.724783	0.776856	0.709746	0.522881	0.454202	0.711583	0.59569	0.679539	0.745043	0.875111	0.830484	0.798692	0.748708	0.573914	0.633756	0.828878	0.790594	0.851268	0.718538	0.792593
cg01009664	0.591274	0.6025	0.722618	0.432805	0.700231	0.687925	0.545588	0.443325	0.734573	0.161254	0.456494	0.651255	0.69808	0.289537	0.561295	0.644662	0.388757	0.772682	0.462006	0.742392	0.713113	0.765127	0.550753	0.56649	0.825863	0.689457	0.713172	0.262494	0.397482	0.74016	0.65571	0.383721	0.823461	0.792568	0.681943	0.740509	0.501783	0.518329	0.854637	0.616492	0.583587	0.532021	0.432078	0.734747	0.576237	0.497046	0.692787	0.659394	0.712268
cg01015871	0.442804	0.558199	0.272203	0.503711	0.417435	0.354834	0.275214	0.588191	0.285171	0.862419	0.59293	0.490806	0.57556	0.66807	0.628558	0.687486	0.61554	0.810053	0.578752	0.437433	0.607521	0.489731	0.586487	0.49028	0.638782	0.435067	0.32854	0.653877	0.613	0.350087	0.784149	0.513874	0.107769	0.288494	0.410069	0.563836	0.458026	0.512594	0.653967	0.313453	0.362944	0.676198	0.317434	0.59472	0.667511	0.608574	0.461326	0.532961	0.773569
cg01015879	0.0446102	0.0575548	0.0493841	0.0443973	0.181619	0.0408365	0.0426846	0.04006	0.0578138	0.0594487	0.0516226	0.056674	0.0475056	0.0383682	0.0408263	0.0871458	0.044424	0.0482349	0.0449946	0.691231	0.0415271	0.0505528	0.0442618	0.0488236	0.669465	0.0446366	0.528411	0.0435492	0.0463766	0.661961	0.0416038	0.0427647	0.0460025	0.554032	0.0475534	0.311943	0.0241218	0.33024	0.0356426	0.54754	0.072491	0.33334	0.0294953	0.0302616	0.0276325	0.0314221	0.68655	0.0389582	0.034831
cg01017147	0.243676	0.282752	0.194806	0.29711	0.234186	0.422255	0.0749347	0.368869	0.479721	0.525093	0.409819	0.327168	0.623499	0.360266	0.258265	0.304841	0.363581	0.754717	0.390977	0.509347	0.13794	0.0780528	0.41088	0.421009	0.821467	0.525876	0.574273	0.179611	0.279088	0.39091	0.393666	0.338653	0.0308805	0.676209	0.4271	0.211701	0.221374	0.42677	0.590293	0.427257	0.470461	0.459424	0.210735	0.111468	0.257155	0.354397	0.568553	0.344684	0.511835
cg01021485	0.019115	0.0427357	0.0203321	0.018102	0.0293802	0.0342461	0.0268902	0.0370645	0.021515	0.0268032	0.0305624	0.0214366	0.0208846	0.0123969	0.0219249	0.0429987	0.0153051	0.020093	0.0185789	0.0183828	0.032924	0.0215242	0.0344175	0.0209855	0.0378877	0.0243682	0.0413334	0.0220724	0.0191091	0.0265114	0.0367071	0.023732	0.0368357	0.0193394	0.0428183	0.0304695	0.0225105	0.0284313	0.0261876	0.0223217	0.0939127	0.0252672	0.0262148	0.0204202	0.0250948	0.0279124	0.0271575	0.0354126	0.025494
cg01025762	0.0492798	0.0333105	0.0623734	0.0461236	0.0471482	0.0424786	0.0415935	0.0587928	0.0146673	0.0545067	0.0755698	0.021075	0.0393757	0.0532594	0.0281652	0.0619159	0.0393656	0.0592732	0.0647309	0.040423	0.0351651	0.0721106	0.0480897	0.0525332	0.0384887	0.0467209	0.0384575	0.0376495	0.0567321	0.0200954	0.0322862	0.035945	0.0856711	0.0470009	0.0213172	0.0386686	0.0444681	0.0541936	0.0354878	0.0486001	0.0273001	0.0518934	0.045123	0.0267123	0.0628948	0.0606514	0.0722925	0.0302846	0.0466471
cg01025842	0.0434255	0.0463798	0.0428491	0.0426861	0.0489331	0.0481424	0.0467269	0.0449286	0.0476978	0.482912	0.0445292	0.0452479	0.0429073	0.044022	0.0437374	0.0476225	0.0460424	0.0451035	0.0447524	0.0431445	0.0447606	0.0456047	0.0474263	0.0432135	0.0480783	0.0443433	0.0438673	0.0432572	0.0440677	0.0453307	0.0513584	0.0437291	0.0460858	0.0451696	0.0450058	0.0472335	0.0316933	0.0508467	0.0489754	0.0581387	0.0273211	0.0535454	0.0445168	0.0374221	0.0660782	0.0639508	0.0578172	0.0514719	0.0602115
cg01026744	0.649626	0.169631	0.777821	0.664051	0.888243	0.667981	0.564133	0.666205	0.679022	0.341302	0.625021	0.160042	0.55014	0.659998	0.888668	0.641555	0.1699	0.167826	0.656794	0.668945	0.669856	0.716463	0.66385	0.630781	0.645367	0.680012	0.650597	0.666915	0.648618	0.646822	0.162696	0.666234	0.429448	0.683468	0.672478	0.721365	0.554162	0.611493	0.58236	0.704562	0.832586	0.495937	0.561804	0.643294	0.49292	0.55531	0.798629	0.759227	0.752445
cg01027739	0.0840266	0.142913	0.111617	0.0825387	0.17017	0.0764266	0.0807865	0.0768573	0.0834807	0.347789	0.109098	0.153543	0.12178	0.0805982	0.07585	0.0878845	0.0767338	0.077139	0.0683672	0.0661817	0.0649631	0.295166	0.0808563	0.0740886	0.0666718	0.126341	0.0702102	0.0662261	0.0850348	0.610005	0.089947	0.0787687	0.385813	0.0679702	0.101911	0.191264	0.0633053	0.206216	0.0982929	0.254412	0.243998	0.249152	0.0818419	0.0422567	0.190519	0.0541046	0.554904	0.0368948	0.061555
cg01027805	0.0677322	0.062419	0.0634193	0.100966	0.0735675	0.0644675	0.0614589	0.0908696	0.0583869	0.079323	0.0707256	0.0658714	0.069378	0.0651791	0.0691545	0.0675992	0.0671246	0.0649608	0.0778352	0.0632194	0.0646707	0.0590166	0.0820202	0.0605747	0.0606174	0.0686557	0.0659493	0.0605048	0.0901881	0.0605158	0.064447	0.0799168	0.0701848	0.0603063	0.0636665	0.0685799	0.0759499	0.0818996	0.0747725	0.0643392	0.0616249	0.0752054	0.0566841	0.0588973	0.0755708	0.130952	0.0600392	0.0737045	0.092908
cg01029592	0.699232	0.549586	0.817502	0.667881	0.698474	0.419118	0.443506	0.770668	0.732457	0.565992	0.688738	0.70596	0.791014	0.682678	0.608781	0.682437	0.723752	0.877813	0.73433	0.721719	0.829808	0.836201	0.753681	0.732799	0.885767	0.784477	0.399163	0.610669	0.75433	0.829479	0.451936	0.719558	0.835695	0.761984	0.784618	0.759086	0.665514	0.714102	0.85087	0.806896	0.594987	0.748546	0.777874	0.785527	0.707793	0.799511	0.474961	0.383097	0.775721
cg01031251	0.752246	0.373885	0.438053	0.584421	0.745646	0.65081	0.499216	0.641216	0.547329	0.818226	0.607243	0.562685	0.587819	0.570098	0.717541	0.635808	0.506664	0.326226	0.598589	0.639825	0.528059	0.31606	0.592977	0.599441	0.311045	0.539405	0.52254	0.761792	0.599732	0.634877	0.648681	0.580828	0.6233	0.546784	0.836003	0.766955	0.583802	0.536702	0.757014	0.80847	0.773438	0.697567	0.406174	0.584941	0.781462	0.698181	0.620458	0.552171	0.841546
cg01031400	0.0759561	0.0790537	0.0739458	0.0743998	0.0723609	0.0780037	0.0737107	0.0769292	0.0753085	0.707583	0.078145	0.0745911	0.0719365	0.0764433	0.0738355	0.0728018	0.0731244	0.0732215	0.0740126	0.0724708	0.0751451	0.0775309	0.0742747	0.0734636	0.0785299	0.072482	0.0727153	0.0816063	0.0751802	0.0739796	0.0772685	0.0716937	0.0740826	0.0697995	0.0721211	0.0731989	0.0610051	0.0453292	0.0647693	0.049201	0.0537633	0.0737601	0.0632473	0.0768867	0.1063	0.0776701	0.0577797	0.0661437	0.102252
cg01033160	0.0397076	0.0351245	0.0373451	0.0394987	0.0360545	0.03667	0.0400406	0.0379447	0.0366647	0.0385407	0.0433483	0.0386617	0.0389952	0.0369911	0.0391587	0.0379038	0.0383699	0.0390789	0.0388168	0.0381431	0.0356696	0.0372149	0.0391126	0.0399653	0.0417999	0.0360704	0.0401778	0.037627	0.0400089	0.0354724	0.0356534	0.0366576	0.0375228	0.0381645	0.0380058	0.0384902	0.0364936	0.0521666	0.0436625	0.0522224	0.0330684	0.0216506	0.0337908	0.0263102	0.0645477	0.0470522	0.0335372	0.0366919	0.0440569
cg01033938	0.235114	0.153525	0.575906	0.259374	0.518573	0.610796	0.139188	0.24631	0.456026	0.111249	0.292729	0.287468	0.716807	0.160049	0.242525	0.223243	0.206481	0.133664	0.273632	0.734437	0.211992	0.107972	0.343594	0.31563	0.890036	0.18424	0.567708	0.16085	0.246588	0.491673	0.537159	0.191755	0.106446	0.80024	0.251501	0.669751	0.186479	0.36726	0.794488	0.365981	0.630149	0.409421	0.140241	0.187081	0.165866	0.387233	0.638829	0.494873	0.373557
cg01035238	0.888564	0.912542	0.753991	0.930425	0.900762	0.792762	0.782831	0.911733	0.896052	0.927066	0.93856	0.923142	0.86612	0.920855	0.918017	0.859122	0.940811	0.934446	0.909363	0.938059	0.936631	0.788492	0.915615	0.924551	0.815284	0.92309	0.497957	0.939182	0.932399	0.91882	0.907005	0.935313	0.79374	0.696864	0.919093	0.771339	0.916622	0.860185	0.866988	0.916471	0.649892	0.925231	0.845613	0.911787	0.747017	0.934691	0.90702	0.843803	0.946928
cg01035422	0.828071	0.785769	0.81669	0.828764	0.837444	0.835046	0.81472	0.858204	0.754262	0.788627	0.818398	0.825278	0.845082	0.768124	0.800617	0.803935	0.830945	0.866282	0.833386	0.845095	0.799207	0.788528	0.807089	0.82712	0.861586	0.813921	0.846936	0.773858	0.809921	0.85622	0.878274	0.838629	0.839791	0.764818	0.803093	0.863766	0.80925	0.81307	0.866185	0.81852	0.81969	0.837293	0.79981	0.700245	0.818362	0.835781	0.854491	0.670273	0.778761
cg01036148	0.0368063	0.0391168	0.064043	0.0399208	0.0577431	0.0361893	0.0470938	0.0442163	0.0319801	0.0646416	0.0704528	0.0467349	0.0412531	0.0497888	0.0448711	0.0402694	0.0430474	0.0627914	0.0410964	0.0447762	0.0389778	0.0442817	0.0742392	0.048184	0.0372565	0.0455961	0.0446982	0.0444849	0.0547405	0.0506156	0.0375114	0.0478761	0.0500371	0.0484003	0.0314735	0.0389944	0.0412505	0.0446788	0.051018	0.0642395	0.0310131	0.0407745	0.056453	0.0413232	0.0562633	0.0554143	0.0527118	0.0507794	0.0530997
cg01036173	0.0283184	0.0738503	0.0518122	0.0313946	0.031733	0.0891979	0.0402058	0.0398747	0.0421137	0.0715597	0.0385955	0.0481234	0.0501119	0.0473658	0.0408863	0.0356648	0.0322738	0.016064	0.0517553	0.0253497	0.0255676	0.0330937	0.0425109	0.032178	0.032294	0.0866393	0.0321538	0.0342608	0.0334922	0.04797	0.0446384	0.0282551	0.0693267	0.0384376	0.0586427	0.084312	0.0368599	0.0326633	0.0723981	0.0265366	0.127714	0.0360199	0.0279566	0.031651	0.0292508	0.0397661	0.0371269	0.122213	0.0323647
cg01036779	0.224774	0.131844	0.148691	0.200016	0.14163	0.192044	0.140401	0.173781	0.153697	0.514943	0.188349	0.167345	0.190815	0.185067	0.273134	0.16528	0.171794	0.0959524	0.156702	0.0804145	0.123557	0.092567	0.143882	0.172288	0.0859839	0.132774	0.154554	0.319316	0.17401	0.125977	0.170999	0.174482	0.104396	0.0928509	0.197856	0.169777	0.164287	0.155781	0.182347	0.154707	0.169923	0.1402	0.115026	0.153488	0.250052	0.142587	0.155138	0.134123	0.203665
cg01037108	0.0741873	0.0694501	0.0722892	0.0801712	0.099724	0.0580382	0.0688443	0.0817089	0.0713716	0.0981823	0.078371	0.0709649	0.0691467	0.0660682	0.0738509	0.0888022	0.0702238	0.0698224	0.0823798	0.0642597	0.061766	0.0703233	0.0661317	0.0705702	0.0669845	0.06618	0.0766025	0.0627621	0.0764504	0.0620804	0.0726352	0.079677	0.0802834	0.0720529	0.0574685	0.0897865	0.078676	0.0794192	0.0798784	0.0632931	0.0599499	0.0826254	0.0705219	0.0523009	0.0726534	0.0752096	0.0662953	0.0599402	0.0795584
cg01040062	0.0406831	0.046479	0.0596254	0.0547689	0.05684	0.044321	0.0485058	0.0334509	0.058613	0.0635138	0.0479251	0.0503727	0.0460534	0.0402219	0.0370505	0.0479871	0.0428985	0.0568084	0.0401889	0.0424469	0.0428732	0.0401952	0.0432098	0.0489117	0.0391756	0.0443526	0.0361952	0.0421657	0.0643237	0.0551477	0.0490633	0.0487831	0.0445732	0.0511	0.0561468	0.047616	0.0425827	0.0515601	0.0508893	0.0557619	0.033339	0.0450435	0.0464493	0.0439669	0.0430982	0.0435272	0.0510121	0.0353271	0.0700193
cg01040759	0.0110843	0.0194616	0.0730728	0.0252278	0.0361091	0.0151204	0.0613659	0.0352366	0.0268186	0.0810229	0.0712931	0.0162677	0.0293924	0.0120024	0.028847	0.0308729	0.0278181	1.78e-05	0.0474287	0.014858	0.0500976	0.00506981	0.0284319	0.0519954	0.0147079	0.031353	0.029559	0.0560312	0.0503471	0.0262468	0.021677	0.0125337	0.0392271	0.0403231	0.038678	0.0195537	0.0310327	0.0346813	0.0439262	0.0321326	0.0455653	0.0262498	0.0263323	0.026658	0.0317689	0.0303983	0.226491	0.025746	0.0306842
cg01040850	0.57698	0.528717	0.936958	0.500482	0.563328	0.741318	0.585942	0.579196	0.847767	0.971731	0.569664	0.646514	0.648832	0.620403	0.57448	0.869258	0.616056	0.7418	0.544247	0.810496	0.754022	0.66635	0.463916	0.559874	0.768473	0.67656	0.826811	0.717199	0.56996	0.48146	0.861902	0.630345	0.559929	0.754098	0.679088	0.745682	0.512056	0.495615	0.886846	0.655236	0.638646	0.67747	0.302114	0.576359	0.744907	0.505476	0.360751	0.244318	0.810893
cg01041367	0.0570233	0.0277615	0.0649129	0.0957947	0.0637475	0.0811185	0.0913985	0.083102	0.0629187	0.10408	0.083076	0.11391	0.0658209	0.0752067	0.078238	0.0647418	0.0792627	0.0561161	0.138969	0.0471161	0.0745296	0.0439395	0.0728696	0.0697714	0.384619	0.064365	0.0852904	0.060587	0.0842562	0.07555	0.0689852	0.0585184	0.0746985	0.0423514	0.0851362	0.0242778	0.0652671	0.0778924	0.100733	0.441753	0.25593	0.0837537	0.0377491	0.0451445	0.0676838	0.0884743	0.0879622	0.101187	0.174289
cg01043831	0.773119	0.909096	0.865624	0.845569	0.72588	0.799758	0.622212	0.917416	0.761771	0.940174	0.881452	0.878215	0.787032	0.895755	0.890111	0.886855	0.94132	0.941629	0.903464	0.851693	0.779922	0.822227	0.907393	0.901591	0.799992	0.835082	0.741726	0.924169	0.915506	0.939407	0.950104	0.908956	0.706052	0.621681	0.835299	0.912067	0.918553	0.919339	0.893959	0.913586	0.898776	0.899722	0.612927	0.74501	0.930709	0.842696	0.929929	0.807498	0.944908
cg01044662	0.149805	0.0858639	0.22129	0.189616	0.196679	0.290384	0.17395	0.158178	0.152885	0.122614	0.273859	0.260948	0.158288	0.130391	0.164471	0.360179	0.130831	0.14117	0.307109	0.155316	0.164987	0.204816	0.240747	0.17813	0.169133	0.195512	0.152472	0.125311	0.318578	0.282224	0.253582	0.163778	0.154305	0.144394	0.220132	0.223327	0.246372	0.192751	0.347832	0.388992	0.255217	0.220121	0.08159	0.0950329	0.472	0.329956	0.0821792	0.377464	0.1556
cg01044722	0.0337545	0.0475312	0.423026	0.0363459	0.0362647	0.0339366	0.0347999	0.0327261	0.0585157	0.0361644	0.0328609	0.0418469	0.030161	0.031833	0.0340584	0.435228	0.0325025	0.0447943	0.0332545	0.0356975	0.0326606	0.0438303	0.0333233	0.0389074	0.400687	0.0358351	0.030463	0.0343633	0.0336069	0.0297008	0.0290769	0.034147	0.0458313	0.813912	0.0366012	0.0622324	0.0227126	0.0478022	0.0243237	0.407637	0.0297907	0.229599	0.0271668	0.0219009	0.020421	0.0199461	0.503074	0.0219935	0.0224554
cg01045423	0.0495961	0.105761	0.106033	0.0757475	0.0462188	0.0784038	0.06274	0.0548873	0.0817857	0.0700701	0.0778811	0.116425	0.0413522	0.0544954	0.0653434	0.0513436	0.0674035	0.0879212	0.0603397	0.072792	0.0738132	0.0885411	0.0398017	0.0533163	0.0972866	0.0770527	0.0595299	0.0360434	0.0475935	0.11299	0.0525023	0.0334637	0.0825431	0.0915002	0.0947124	0.111477	0.0736298	0.060126	0.075449	0.0670545	0.101659	0.0701145	0.0556768	0.0727069	0.0558864	0.0479921	0.0673268	0.198037	0.0569948
cg01046174	0.0341825	0.0347284	0.0347525	0.0333882	0.0365547	0.0352235	0.0357508	0.0343654	0.0385087	0.0353504	0.0348636	0.0354157	0.0335899	0.0346166	0.034904	0.0367878	0.0333499	0.0347556	0.034228	0.0359845	0.0352161	0.0357247	0.0370837	0.0346195	0.0348323	0.0347175	0.0338426	0.0349478	0.033733	0.035328	0.0365807	0.0345443	0.0347356	0.0354641	0.0352602	0.0345062	0.0373302	0.0341938	0.0350094	0.0316952	0.16094	0.0365787	0.0271853	0.0274307	0.044611	0.0703357	0.0312022	0.118845	0.0624376
cg01047414	0.0418597	0.0560552	0.043187	0.0458255	0.0484676	0.0436052	0.0711588	0.0504384	0.0615715	0.0767429	0.0744314	0.0562373	0.048051	0.0565777	0.0677664	0.0460677	0.048749	0.0349649	0.0481395	0.044179	0.0667389	0.0429851	0.0470628	0.0511905	0.0385518	0.0446011	0.0507689	0.0603209	0.0413802	0.12463	0.0491371	0.04701	0.06021	0.0471884	0.05164	0.0532114	0.0399621	0.0287965	0.0395939	0.0443	0.0394584	0.0483954	0.0394386	0.0322374	0.0403812	0.0630853	0.0402618	0.0157297	0.0622739
cg01048931	0.0203169	0.0204054	0.0184708	0.019634	0.0224565	0.0249425	0.0224427	0.0219907	0.030368	0.0198078	0.0220598	0.017881	0.0205051	0.0159737	0.0204671	0.0248331	0.0194148	0.0188225	0.0224912	0.0201942	0.0235646	0.0225874	0.0313299	0.0199344	0.0270167	0.0237596	0.02164	0.0203173	0.0231798	0.0239939	0.0226293	0.0190294	0.0242385	0.016947	0.0207817	0.0246245	0.0196368	0.019054	0.0179004	0.0209847	0.0174507	0.0296866	0.0183417	0.0199361	0.0215346	0.0242977	0.0211901	0.0216148	0.021169
cg01049530	0.620878	0.10664	0.724843	0.192631	0.711597	0.688697	0.634829	0.266702	0.119011	0.111022	0.305027	0.618406	0.698573	0.176844	0.492221	0.66665	0.166507	0.619373	0.274838	0.769937	0.685629	0.389288	0.268309	0.396635	0.77358	0.613412	0.737511	0.124855	0.194823	0.651302	0.624939	0.193143	0.806526	0.817145	0.645737	0.741861	0.371557	0.408087	0.852818	0.552094	0.71599	0.340655	0.530875	0.0274114	0.0828728	0.320666	0.710549	0.828438	0.610321
cg01053621	0.540141	0.645839	0.476361	0.556705	0.702871	0.807349	0.301255	0.63914	0.625572	0.476336	0.619568	0.471397	0.416966	0.70068	0.664486	0.564272	0.608815	0.167501	0.630338	0.234652	0.546427	0.293744	0.485345	0.494125	0.22431	0.308016	0.631478	0.707882	0.660175	0.255786	0.426333	0.602753	0.327074	0.278444	0.590919	0.40448	0.427662	0.442626	0.838577	0.648225	0.385915	0.782926	0.366366	0.393862	0.559899	0.676199	0.52647	0.620418	0.870657
cg01055695	0.641769	0.542629	0.509602	0.836882	0.802694	0.598784	0.383971	0.86525	0.880646	0.467404	0.768401	0.530889	0.625625	0.866786	0.792654	0.536708	0.865414	0.873833	0.84657	0.294816	0.559322	0.337729	0.729398	0.631522	0.411471	0.456713	0.379608	0.862064	0.84353	0.351519	0.631921	0.816785	0.187496	0.519819	0.563302	0.465302	0.65454	0.850586	0.912718	0.876147	0.91549	0.667982	0.316968	0.431684	0.614349	0.856323	0.803183	0.375629	0.484443
cg01056155	0.0457428	0.0468899	0.0412134	0.041385	0.0427263	0.0511663	0.0555662	0.0537013	0.0356915	0.0331971	0.0465657	0.0367963	0.0520037	0.0233123	0.0332723	0.0563894	0.0386216	0.0393401	0.0420637	0.0429568	0.0683661	0.0394616	0.0427862	0.0347548	0.0354131	0.0393433	0.0430941	0.0255918	0.0422083	0.0513384	0.0457794	0.0452724	0.0512667	0.0313067	0.0669322	0.0588903	0.0336079	0.0454383	0.0318851	0.0315656	0.0238489	0.0646106	0.0378674	0.0316834	0.0659847	0.0559542	0.0547309	0.0197633	0.0667535
cg01056568	0.399137	0.574616	0.424204	0.453675	0.46702	0.572861	0.369393	0.489585	0.350709	0.0500232	0.562024	0.446275	0.516835	0.531726	0.414961	0.507697	0.479593	0.631673	0.503087	0.648929	0.375535	0.387725	0.54215	0.516433	0.382678	0.412574	0.33549	0.410271	0.487564	0.318782	0.604798	0.457906	0.144475	0.237933	0.437398	0.468981	0.476714	0.448502	0.807947	0.383102	0.430974	0.416372	0.341874	0.466304	0.388618	0.462649	0.462547	0.441655	0.569701
cg01057962	0.0322453	0.0378017	0.0512535	0.0454673	0.047364	0.0304944	0.0384635	0.03501	0.0470399	0.0498065	0.0523962	0.0537386	0.0333673	0.0443748	0.0329564	0.0331804	0.0441965	0.038824	0.0476233	0.0366767	0.0260143	0.0331583	0.0337604	0.0409451	0.0446876	0.0370402	0.034124	0.0326799	0.0460095	0.0320127	0.0339378	0.0398115	0.0297825	0.0344198	0.0465689	0.0346697	0.0422522	0.0363556	0.0439849	0.0441544	0.0289702	0.0336262	0.0457424	0.0414395	0.040686	0.0367725	0.0501864	0.035424	0.0505994
cg01058368	0.46667	0.364095	0.72872	0.536875	0.789748	0.651763	0.396016	0.496495	0.581435	0.115083	0.692543	0.362062	0.816809	0.510347	0.634618	0.681615	0.517524	0.942207	0.582841	1.016	0.574502	0.377295	0.6206	0.627188	0.748055	0.431482	0.514969	0.52571	0.662403	0.744945	0.271199	0.501454	0.151423	1.0345	0.701706	0.57265	0.680402	0.767724	0.666844	0.785456	0.370892	0.864984	0.331594	0.626757	0.555672	0.636325	0.756867	0.585185	0.865532
cg01062029	0.0572531	0.0613877	0.255802	0.0624856	0.50498	0.375325	0.0512239	0.0854161	0.0598133	0.081025	0.0562089	0.0576465	0.0794252	0.0601333	0.0553056	0.529437	0.0555377	0.0550818	0.109058	0.589304	0.0540233	0.206879	0.0902932	0.0967542	0.549562	0.0669453	0.466257	0.0575127	0.0647438	0.541055	0.0526625	0.0697182	0.0492132	0.725425	0.0524251	0.341277	0.0350008	0.228114	0.599538	0.270597	0.24929	0.0359773	0.029576	0.0187461	0.138716	0.0826845	0.276333	0.0320006	0.0491814
cg01063524	0.0439364	0.0252086	0.052244	0.0462856	0.0737713	0.0484932	0.0477437	0.0391864	0.056128	0.0520155	0.0416122	0.0517479	0.0501405	0.0675654	0.059524	0.0442975	0.0373218	0.0467995	0.0510483	0.0408332	0.0357992	0.0329345	0.0491026	0.0388029	0.0614061	0.0385678	0.037133	0.0400131	0.0435785	0.0403038	0.0510374	0.0406913	0.0289733	0.035381	0.0307289	0.0537175	0.0395751	0.0422544	0.0397332	0.0343642	0.0430877	0.0725839	0.0419532	0.0428113	0.0538402	0.04903	0.0429919	0.0333585	0.0482846
cg01063813	0.0575225	0.153843	0.104568	0.0793404	0.0850947	0.0621031	0.101142	0.0667998	0.0934344	0.0619259	0.0603056	0.0855089	0.0628195	0.134278	0.0791088	0.0764519	0.0718739	0.0311173	0.0696519	0.0471154	0.0637986	0.0575874	0.0438305	0.0545084	0.0929499	0.104741	0.03198	0.0524242	0.0526634	0.0650366	0.0683094	0.0796479	0.0581014	0.0683248	0.0534454	0.0399069	0.0804128	0.0713082	0.0429229	0.0796233	0.0632702	0.0964332	0.0841912	0.0521265	0.0651727	0.0994044	0.0866801	0.0672114	0.0591944
cg01064307	0.0427386	0.0315511	0.0500538	0.0530956	0.0537106	0.0498444	0.0453447	0.0344634	0.0512263	0.0572513	0.0409997	0.0293872	0.0465184	0.0408924	0.0524108	0.0305553	0.0436336	0.0364322	0.04842	0.039992	0.0621047	0.0319193	0.0433627	0.0455583	0.0667446	0.0292961	0.0399598	0.0436635	0.0387036	0.0824938	0.0555565	0.0395528	0.0526598	0.0437272	0.0428684	0.0738889	0.04565	0.0510416	0.052781	0.0467281	0.0399436	0.0544526	0.0474291	0.035881	0.0420816	0.0509798	0.0471608	0.0253489	0.0500413
cg01064957	0.0300179	0.0497881	0.0621582	0.0496509	0.0354001	0.0887614	0.039452	0.0173314	0.0340828	0.0700667	0.0805666	0.0537748	0.0247731	0.0228023	0.0430285	0.0623394	0.0243837	0.0267296	0.0578646	0.0360861	0.0220582	0.0387353	0.0583117	0.049974	0.0321963	0.0646297	0.0728372	0.0369322	0.04942	0.0284871	0.0266038	0.0580826	0.0268458	0.0345389	0.0659657	0.013444	0.0485773	0.0377489	0.0416385	0.0313096	0.15246	0.0429504	0.0320003	0.027678	0.0444389	0.0454583	0.0344775	0.023867	0.0382797
cg01065920	0.0149889	0.0241599	0.0164912	0.0180692	0.0180104	0.0240144	0.0129516	0.0121291	0.017491	0.0169408	0.0165247	0.0186085	0.017313	0.0151821	0.0155129	0.0208601	0.0145286	0.0112338	0.0148306	0.0156573	0.0181934	0.0218209	0.017829	0.0163952	0.0135307	0.0219035	0.0221099	0.0134243	0.0151022	0.0202643	0.0175643	0.0156753	0.0137046	0.0181685	0.0281723	0.0206892	0.0180284	0.0203596	0.0235081	0.0247743	0.0156331	0.0221371	0.0174142	0.0169438	0.0155483	0.0173212	0.0314071	0.0158563	0.018035
cg01069256	0.0774692	0.0779609	0.0759902	0.0780789	0.0809472	0.0839406	0.0810991	0.0811931	0.0755394	0.0873062	0.0920871	0.0858526	0.0754587	0.071957	0.0775838	0.0812574	0.0797103	0.0769144	0.076506	0.0925157	0.0798604	0.0719863	0.0797866	0.0809312	0.833049	0.0791332	0.0762494	0.0812564	0.0873917	0.0782111	0.0859092	0.0801065	0.0867034	0.0763967	0.0826126	0.178421	0.0321547	0.0496509	0.0410123	0.253662	0.101463	0.157295	0.045531	0.0428043	0.113256	0.0925347	0.129172	0.0387699	0.138585
cg01071811	0.705509	0.365139	0.883168	0.602291	0.342555	0.641335	0.739967	0.674487	0.623636	0.602083	0.649943	0.635619	0.549047	0.629478	0.614481	0.631404	0.649723	0.656166	0.622995	0.614481	0.322887	0.639391	0.627525	0.703521	0.0853901	0.741377	0.526946	0.629411	0.626729	0.681494	0.712383	0.615475	0.0989892	0.727361	0.526839	0.368076	0.640381	0.536605	0.34556	0.335915	0.495622	0.774626	0.335455	0.113841	0.417343	0.638349	0.848181	0.625789	0.545517
cg01072821	0.28458	0.716646	0.349395	0.461652	0.256826	0.351288	0.354364	0.484836	0.300646	0.112533	0.430708	0.212004	0.394212	0.564447	0.5401	0.361392	0.532487	0.214279	0.455429	0.256337	0.481178	0.469367	0.438224	0.441909	0.222282	0.271339	0.192396	0.643477	0.447782	0.254233	0.65037	0.442581	0.154456	0.162402	0.392861	0.334769	0.403356	0.368637	0.477278	0.229457	0.325064	0.382277	0.551862	0.421678	0.482901	0.443315	0.292319	0.619588	0.574621
cg01076838	0.828949	0.746147	0.917992	0.859982	0.918009	0.89565	0.454715	0.825085	0.877554	0.71108	0.84637	0.886898	0.926725	0.880202	0.916571	0.884259	0.836778	0.860247	0.886363	0.938162	0.879687	0.912049	0.821031	0.847478	0.938479	0.924435	0.729653	0.893409	0.87308	0.374269	0.890325	0.816942	0.923021	0.911313	0.948422	0.680477	0.900494	0.905612	0.90659	0.914081	0.913494	0.908639	0.879753	0.67759	0.916259	0.899031	0.920113	0.785614	0.594551
cg01078434	0.75177	0.905911	0.799758	0.879863	0.776011	0.919833	0.358558	0.860956	0.887885	0.905582	0.870381	0.916504	0.917272	0.910934	0.913355	0.879401	0.910771	0.930769	0.808785	0.920605	0.757939	0.766784	0.897147	0.878796	0.792542	0.687751	0.874695	0.912507	0.894884	0.92829	0.890892	0.871411	0.140442	0.910222	0.822287	0.905324	0.886301	0.733255	0.88305	0.927936	0.931801	0.942056	0.577981	0.916723	0.716566	0.813619	0.949094	0.886732	0.908955
cg01078871	0.0164708	0.0167779	0.021779	0.0179594	0.0138368	0.0151519	0.015187	0.0198146	0.0155575	0.014677	0.0180861	0.0239736	0.0161572	0.0232244	0.0202624	0.01702	0.0201976	0.0233649	0.0171869	0.0207181	0.0204164	0.0160959	0.0158933	0.0170858	0.0184908	0.0141569	0.0133319	0.0135307	0.0161308	0.021374	0.0187222	0.0163983	0.01942	0.0171684	0.0131104	0.0148669	0.0159069	0.0175892	0.0227388	0.0192085	0.0152829	0.0193478	0.016209	0.0197933	0.0141194	0.0177013	0.0210845	0.0183898	0.014995
cg01081263	0.501103	0.775138	0.626388	0.514482	0.686973	0.629244	0.358178	0.607051	0.658873	0.851747	0.496475	0.541126	0.64117	0.491208	0.486754	0.582376	0.556153	0.774114	0.517212	0.771756	0.448079	0.742774	0.656446	0.543977	0.924336	0.670546	0.711667	0.455454	0.489325	0.764204	0.673948	0.572242	0.848524	0.835401	0.621505	0.608025	0.53023	0.590002	0.863043	0.606018	0.72572	0.542335	0.550281	0.467711	0.644794	0.61648	0.709115	0.631437	0.674955
cg01086978	0.0811063	0.0774747	0.0746638	0.118914	0.0863217	0.0749487	0.0710652	0.0923323	0.0673479	0.0763163	0.0966066	0.0608788	0.0920796	0.081242	0.0880814	0.0699762	0.0841661	0.0736808	0.119454	0.0861259	0.0815374	0.0723264	0.111213	0.0821493	0.0873996	0.0771393	0.0854202	0.0753051	0.101255	0.069374	0.0670944	0.104421	0.0841169	0.0644315	0.0739833	0.0752185	0.10429	0.0944359	0.0868396	0.0829454	0.0609017	0.0973038	0.0781026	0.078805	0.083938	0.125763	0.0815241	0.0619663	0.0881866
cg01087382	0.155732	0.0627821	0.0461615	0.0476293	0.0529829	0.0675195	0.0864876	0.051481	0.186029	0.0830804	0.0500015	0.0434592	0.0395885	0.03978	0.0464316	0.190069	0.0539778	0.0529843	0.0504712	0.0442959	0.0773571	0.0465518	0.0511857	0.0439169	0.0510811	0.0540229	0.0489423	0.0484306	0.0518146	0.0495704	0.057372	0.0436591	0.0559016	0.0561185	0.0567662	0.101053	0.0257872	0.0417969	0.0549587	0.0542439	0.0229615	0.0672047	0.026562	0.0274676	0.190762	0.13786	0.0518758	0.0200275	0.189822
cg01087710	0.0385749	0.0549396	0.0292076	0.0427778	0.0341287	0.0510549	0.0527403	0.0362381	0.030616	0.0555017	0.0406228	0.039946	0.0586159	0.0346599	0.0439674	0.0467813	0.0387495	0.0251377	0.040179	0.0382217	0.0299515	0.0317485	0.0510553	0.0226881	0.0325822	0.0285734	0.0623504	0.0494565	0.0512649	0.0243049	0.0352394	0.040482	0.0398249	0.052692	0.0351783	0.104146	0.0384162	0.0942671	0.0364937	0.0435027	0.0187259	0.0437419	0.0352867	0.0265429	0.0563743	0.0967328	0.0456091	0.0247094	0.0445705
cg01090445	0.0593678	0.0718629	0.0396041	0.0433213	0.0477683	0.0337946	0.0464566	0.0520107	0.0584524	0.057935	0.0539773	0.0644952	0.0490846	0.0379697	0.0406139	0.0829135	0.0483386	0.0475792	0.0511131	0.0516566	0.0545672	0.0427298	0.0430039	0.0426137	0.0457192	0.044402	0.0512785	0.0487182	0.0435131	0.0548402	0.0540307	0.041965	0.0516805	0.0431473	0.068389	0.0851971	0.0381361	0.0531083	0.056969	0.0494262	0.0485564	0.0459833	0.0391228	0.0305736	0.0577078	0.0564928	0.0464541	0.0499071	0.0574102
cg01091448	0.0245263	0.025275	0.0199504	0.0172745	0.0204935	0.0255662	0.0240518	0.0226539	0.035405	0.0178582	0.0241875	0.0222136	0.0183935	0.0182451	0.0246716	0.0251008	0.0226663	0.0250516	0.020964	0.0201253	0.0195521	0.0157458	0.0259457	0.0203082	0.0274309	0.0205755	0.0191311	0.0209522	0.0205473	0.0204106	0.0223515	0.0201231	0.0161522	0.020126	0.0248289	0.021423	0.0203784	0.0203156	0.0269973	0.0265707	0.017848	0.0231097	0.0195446	0.0187069	0.0207451	0.0209834	0.0248631	0.0198302	0.0229279
cg01091565	0.736818	0.712414	0.883131	0.726489	0.682203	0.944688	0.921648	0.797997	0.867874	0.983471	0.787721	0.729233	0.837041	0.874339	0.905522	0.911514	0.828234	0.53849	0.745711	0.576546	0.748889	0.470532	0.755454	0.784583	0.993348	0.855341	0.897585	0.934976	0.786903	0.914242	0.809032	0.770986	0.841813	0.849608	0.898509	0.685779	0.746663	0.667688	0.887644	0.887325	0.457923	0.588812	0.595595	0.776209	0.923358	0.673049	0.92827	0.839759	0.886883
cg01092036	0.939947	0.929085	0.825283	0.929496	0.901476	0.956121	0.923956	0.938765	0.956005	0.908473	0.935606	0.926685	0.94575	0.93611	0.941386	0.945035	0.948737	0.939945	0.941475	0.950503	0.946809	0.916219	0.960993	0.942174	0.94527	0.933078	0.94897	0.936179	0.919254	0.950125	0.943653	0.931009	0.952198	0.753287	0.944234	0.945444	0.945693	0.935057	0.929938	0.924229	0.934714	0.939354	0.948947	0.953884	0.945711	0.935697	0.934631	0.952708	0.943476
cg01092561	0.0438775	0.0407861	0.0476209	0.0439229	0.0440378	0.0675324	0.0448022	0.0382892	0.051878	0.046295	0.0444034	0.0458954	0.043784	0.0384648	0.0423212	0.0409911	0.0401905	0.0428724	0.0386208	0.0387578	0.0390543	0.039937	0.0389108	0.0406871	0.0541724	0.0396215	0.0402408	0.0415636	0.0495217	0.0386117	0.0371797	0.0428979	0.0402336	0.0396835	0.04033	0.041147	0.0388143	0.0380455	0.0402724	0.0430709	0.0255345	0.0353541	0.0339076	0.0279486	0.0251361	0.0377225	0.0596032	0.0216994	0.0442306
[truncated: 20,289 more rows]
[truncated: 186 more columns]
