# Supplementary material for: Identification of the subtypes of gastric cancer based on DNA methylation and the prediction of prognosis
Source: Clin Epigenetics. 2020 Oct 28;12:161. doi: 10.1186/s13148-020-00940-3 (PMC7592597; doi:10.1186/s13148-020-00940-3)
Supplement: Supplementary file 4 — Additional file 4: Supplementary Table 4. Prognosis-related methylation sites by univariate Cox regression analysis (1054 sites were found, P < 0.05). [file 13148_2020_940_MOESM4_ESM.xlsx]

## Sheet: SHEET
Supplementary Table 4. Prognosis-related methylation sites by Univariate Cox regression analysis (1054 sites were found, P<0.05).
ID	Hazard ratio	Low.95% Confidence interval	High.95% confidence interval	pvalue
cg14712964	1.2807e+06	1.00306	1.63518e+12	0.0499502
cg04367351	0.0180726	0.000327239	0.998101	0.0498915
cg01490535	5160.52	1.00596	2.64733e+07	0.049841
cg09819033	3.73477e+16	1.0291	1.35541e+33	0.0498279
cg03588357	0.102682	0.0105617	0.998284	0.0498272
cg04517429	0.12261	0.0150652	0.997874	0.0497679
cg27600136	0.107533	0.0115907	0.997641	0.0497576
cg22906389	1.80439e-11	3.38527e-22	0.961758	0.0496394
cg12005098	0.325234	0.10599	0.997996	0.0495915
cg05603623	145099	1.02177	2.06052e+10	0.0495856
cg26333641	5.58052	1.00316	31.0442	0.0495806
cg15629064	6095.24	1.0189	3.64627e+07	0.0495087
cg07080007	8681550044204440	1.08249	6.96261e+31	0.0495062
cg12577610	4.44938e+30	1.16757	1.69558e+61	0.0494981
cg23029491	3.02819e-14	9.83056e-28	0.9328	0.0494891
cg22983529	0.0756416	0.00575698	0.993864	0.049455
cg26940725	4.76397e-13	2.44115e-25	0.929703	0.0494128
cg16722536	0.163466	0.0268664	0.994598	0.0493167
cg19149454	5.96624e+12	1.1011	3.23278e+25	0.0492522
cg17489451	0.122308	0.0150686	0.992735	0.0492076
cg07770222	0.201353	0.040806	0.993558	0.0490795
cg15729423	1.53885e+09	1.08991	2.17269e+18	0.0490711
cg21663122	0.143237	0.0207142	0.990472	0.0488765
cg22863122	3243.23	1.04088	1.01054e+07	0.0488698
cg05306735	3.73848e+06	1.08493	1.28821e+13	0.0487721
cg10348643	1.33277e+18	1.25626	1.41393e+36	0.048754
cg21540749	2.2527e+10	1.14973	4.41381e+20	0.0486664
cg18504358	1.89749e+09	1.13408	3.17479e+18	0.0486581
cg05647859	0.396653	0.158201	0.994517	0.0486453
cg20972543	3.88914e+10	1.15814	1.30602e+21	0.0486283
cg08654655	0.0805054	0.00658255	0.984592	0.048596
cg13782957	25814.3	1.06505	6.25677e+08	0.0485869
cg17048483	1.89041e+11	1.17534	3.04052e+22	0.0485828
cg09305478	0.0252272	0.000652008	0.976079	0.0485018
cg08353062	1229895677544260	1.26821	1.19274e+30	0.0484432
cg04613791	16.8321	1.02194	277.236	0.0482514
cg01129459	0.246111	0.0612293	0.98924	0.0482448
cg03984733	3.52029e+06	1.12564	1.10092e+13	0.0482144
cg24031606	1.08292e+08	1.15874	1.01205e+16	0.048189
cg24670715	0.173005	0.030355	0.986019	0.0481752
cg14329157	0.216597	0.0475078	0.987508	0.0481317
cg00777555	1.89154e+09	1.1958	2.99207e+18	0.0480971
cg11237115	492723195559125	1.34418	1.80613e+29	0.0480133
cg25239996	0.269025	0.0732732	0.987733	0.0478651
cg01429321	0.167759	0.0286271	0.983094	0.0478314
cg16427670	0.144231	0.0211984	0.98133	0.0477903
cg14773282	1.18644e-24	2.41875e-48	0.581974	0.0477694
cg13320683	0.213914	0.0464659	0.984793	0.0477446
cg10741760	0.214428	0.0466993	0.984587	0.0477106
cg08030082	0.130485	0.0173847	0.979382	0.0476786
cg23003881	363651	1.14183	1.15816e+11	0.0476497
cg18382305	0.211888	0.0456699	0.983063	0.0475039
cg09886641	0.0875087	0.00786782	0.973302	0.0474813
cg09755102	3112.74	1.0957	8.84285e+06	0.0474242
cg11341028	4.32872	1.01718	18.4213	0.0473654
cg07038400	0.233526	0.0554865	0.982843	0.0473043
cg15507817	0.0572034	0.00338586	0.96644	0.0472971
cg07693270	0.26233	0.0699356	0.984004	0.0472702
cg15442702	2.6111e+06	1.19665	5.69746e+12	0.0472479
cg14542839	0.0388967	0.00157569	0.960185	0.0471666
cg03365432	4.35454e-15	2.87333e-29	0.659933	0.0471543
cg17229388	0.174995	0.0313055	0.978207	0.047138
cg08955609	0.00806338	6.92612e-05	0.938738	0.0470322
cg25104511	0.0341788	0.00122153	0.956331	0.0470074
cg21024145	8.70127e+10	1.40432	5.39136e+21	0.0469506
cg02260587	0.227297	0.0527217	0.979937	0.0469059
cg07473175	0.18289	0.0342366	0.976991	0.0469011
cg27556566	493240	1.19683	2.03275e+11	0.0469001
cg23828595	0.287342	0.0839927	0.983006	0.0468916
cg15329642	0.148977	0.0227897	0.973864	0.0468547
cg19568591	0.215619	0.0475025	0.978715	0.0468294
cg05518543	1.13092e+11	1.43518	8.91168e+21	0.046791
cg13585240	10.4173	1.03405	104.947	0.0467704
cg22176895	0.133122	0.0182411	0.971518	0.0467611
cg15411984	3717.97	1.12748	1.22603e+07	0.0467018
cg18979762	0.00552128	3.29024e-05	0.926515	0.0466829
cg14732136	1.16164e+11	1.47208	9.16664e+21	0.0465724
cg12884406	0.147489	0.0223982	0.971189	0.0465508
cg15042080	0.332686	0.112564	0.983262	0.0465366
cg21885650	4.67098e+11	1.51461	1.44051e+23	0.0465115
cg05668853	0.168298	0.0291153	0.972824	0.0465091
cg03822011	2003.75	1.12479	3.56956e+06	0.0465076
cg18123596	3.56515e+10	1.4718	8.6359e+20	0.0464101
cg24041995	3.61153e+09	1.41936	9.18944e+18	0.0464087
cg06722792	0.173351	0.0309034	0.97241	0.0463971
cg14047244	3.0414e+08	1.37243	6.73996e+16	0.0463433
cg04337944	0.155655	0.024971	0.970266	0.0463388
cg04025889	8.64073e+07	1.35181	5523137448416170	0.0462794
cg09598225	57.5974	1.0694	3102.16	0.0462664
cg02453653	2.84506e+10	1.49043	5.43086e+20	0.0462609
cg02860342	0.183226	0.0345397	0.971976	0.046223
cg24625128	0.211369	0.0458715	0.973956	0.0461719
cg26129270	4.40103e+24	2.62862	7.36851e+48	0.0461603
cg15714041	4.27765e+08	1.42177	1.28701e+17	0.0460108
cg17199658	0.107424	0.0120148	0.960466	0.0459281
cg25545088	24.0758	1.05942	547.133	0.0459139
cg22234344	2.16424e+13	1.77337	2.64126e+26	0.0458006
cg20512303	0.193997	0.0388185	0.969508	0.0457507
cg10986043	0.0609034	0.00391132	0.948329	0.0457341
cg25356886	0.0305912	0.00100006	0.935767	0.0457163
cg07990939	2.15229e-08	6.54914e-16	0.707319	0.0455893
cg21300561	9.36578e+11	1.72498	5.08515e+23	0.045553
cg25898500	1.07282e+06	1.32053	8.71572e+11	0.0454992
cg15760840	3.73369	1.02676	13.5771	0.0454943
cg24743283	5446.07	1.18937	2.49373e+07	0.0454692
cg21985356	1.25829e+10	1.60597	9.85875e+19	0.0454226
cg15790852	531038537867919	2.01084	1.40241e+29	0.0453715
cg17982671	0.0635632	0.00428129	0.943708	0.0452786
cg11238505	132988	1.28175	1.37982e+10	0.0452753
cg22026853	0.31294	0.100369	0.975718	0.045249
cg09615982	5497631531217180	2.165	1.39602e+31	0.0452154
cg02582754	0.0893693	0.00841085	0.949592	0.0451923
cg03411288	0.0810581	0.00693711	0.94714	0.045149
cg22432367	1.87013e+18	2.5301	1.38231e+36	0.0450505
cg12446644	0.00100382	1.17432e-06	0.858076	0.045027
cg06429195	0.00249545	7.11797e-06	0.874865	0.0449972
cg12647643	0.307405	0.0970201	0.974002	0.0449916
cg01830294	0.129294	0.0174988	0.955324	0.0449892
cg10091705	1.1955e+13	1.97584	7.23352e+25	0.0449294
cg02523617	585.625	1.15518	296886	0.0449247
cg04775502	0.104832	0.0115669	0.9501	0.0449117
cg01240931	0.0864127	0.00789495	0.945814	0.0448996
cg17055959	6.13184e-13	7.25348e-25	0.518365	0.0447648
cg05263682	6.19139e+18	2.76428	1.38674e+37	0.044736
cg00308133	0.223715	0.0518421	0.965404	0.0447327
cg23679724	0.136463	0.0195164	0.954186	0.0447256
cg04347447	0.0889709	0.00838229	0.944351	0.0446995
cg02043083	2.02061e+06	1.41522	2.88498e+12	0.0446439
cg24124398	1.33863e+16	2.45973	7.28509e+31	0.0445742
cg03476195	0.22394	0.0520221	0.963996	0.0445161
cg01929105	776254	1.39469	4.32046e+11	0.0445107
cg05950276	0.00120018	1.69942e-06	0.847601	0.0444984
cg24715106	7.40786e-07	7.78943e-13	0.704499	0.0444485
cg01946401	0.0806573	0.00693066	0.938669	0.0443773
cg11038843	0.183144	0.0350293	0.957539	0.0442857
cg02153871	1.0197e+20	3.25597	3.19347e+39	0.0442721
cg22373112	0.18238	0.0347462	0.957296	0.044267
cg20591405	0.0849764	0.00772042	0.935311	0.0439453
cg27665659	82581.4	1.366	4.99246e+09	0.0438537
cg11880892	1.44179e+17	2.99924	6.93094e+33	0.0437991
cg07740640	0.0380859	0.00158933	0.912671	0.0437638
cg19949550	9.16618	1.06402	78.9639	0.0437542
cg24824266	0.234218	0.0571991	0.959073	0.0435846
cg20988616	0.0287322	0.000914908	0.902317	0.0435485
cg21591452	0.208328	0.0454182	0.955574	0.0435458
cg20074795	71.2404	1.1338	4476.26	0.0434448
cg26147338	38.6856	1.11381	1343.65	0.0434338
cg20888907	1.33465e+09	1.86942	9.52852e+17	0.0433717
cg07967308	27.331	1.10375	676.772	0.0433577
cg00665395	1.58313e+07	1.64364	152485159667575	0.0433285
cg11747771	0.338531	0.118432	0.96767	0.0432495
cg24662961	0.229931	0.0552928	0.95615	0.0432143
cg11141013	2.98499e+37	14.149	6.29739e+73	0.0431707
cg14893161	0.27336	0.0777854	0.960662	0.0431196
cg05008406	1058472362275820	2.91873	3.83853e+29	0.0431157
cg24313770	0.0757457	0.00621591	0.92302	0.0430981
cg24805239	0.24076	0.0605983	0.95655	0.0430652
cg22781397	284185	1.48002	5.45677e+10	0.04306
cg14061619	0.0523317	0.0030041	0.911624	0.0430292
cg00576250	0.135212	0.0194716	0.938922	0.0430005
cg07889201	0.0190988	0.00041327	0.882628	0.0429906
cg26332534	0.206088	0.0446769	0.950655	0.0428841
cg22215520	823709679442116	3.01228	2.25244e+29	0.0428695
cg19864851	2.44603e+10	2.1688	2.75869e+20	0.042814
cg07346310	0.320224	0.106416	0.963614	0.0427745
cg03996465	9.54701e+26	7.57175	1.20375e+53	0.0427663
cg01281904	0.166591	0.0294256	0.943143	0.0427503
cg07006526	1.55236e+46	33.1499	7.26947e+90	0.0426955
cg10648908	2.91623e+07	1.77026	480403704282052	0.042629
cg07376535	0.162333	0.0280144	0.940657	0.0425388
cg22524514	0.108761	0.0127499	0.927777	0.0425087
cg09499698	7.81269e+22	6.13659	9.94658e+44	0.0423741
cg10279685	0.0992152	0.010661	0.923331	0.0423514
cg02254407	0.250032	0.065583	0.953232	0.0423452
cg23614979	0.135039	0.0195536	0.932589	0.0422803
cg19339841	185.464	1.20432	28561.4	0.0421227
cg19570317	3.33324e+44	41.916	2.65066e+87	0.0419431
cg14832904	0.114545	0.0142401	0.921374	0.0416554
cg15118503	54669	1.51523	1.97244e+09	0.0415917
cg04783231	0.18238	0.0354904	0.937224	0.0415903
cg19014419	0.198766	0.042039	0.939789	0.0415189
cg03072102	9.60215e+08	2.2151	4.1624e+17	0.0415156
cg25432997	8.70641e+07	2.02389	3745350983174330	0.0414921
cg08132767	1.29844e+17	4.60763	3.65902e+33	0.0414485
cg04080057	0.177354	0.0336614	0.934433	0.0413556
cg16046376	24.1948	1.1356	515.49	0.0412072
cg14601284	0.243187	0.0626179	0.944458	0.0411008
cg21584983	3.71697e+08	2.22091	6.22083e+16	0.0410966
cg16438432	1.76761e+11	2.86683	1.08986e+22	0.0410475
cg04322344	636706871671246	4.03053	1.00581e+29	0.0410002
cg21402071	0.0519778	0.00304969	0.88589	0.0409826
cg06536578	0.165918	0.0296565	0.928255	0.0408834
cg18150721	0.1502	0.0244117	0.924151	0.0408495
cg22757447	0.203608	0.0442951	0.935911	0.0408478
cg18956095	3.98458e+07	2.07925	763585036151847	0.0408033
cg09799156	0.0107333	0.000139269	0.827203	0.0408013
cg02171545	0.169071	0.0307924	0.92831	0.0407982
cg06038049	1.04527e+21	7.59913	1.43779e+41	0.0407875
cg22115808	7.17428e+19	6.9046	7.45448e+38	0.0407121
cg16245339	6.54877e+26	13.605	3.15226e+52	0.0407089
cg11646704	24617	1.53376	3.95103e+08	0.0407036
cg06484397	0.0963283	0.0102512	0.905175	0.0406461
cg00426056	72673	1.61163	3.27704e+09	0.0406337
cg01401337	5.3842e+37	41.5989	6.96886e+73	0.0405758
cg01882150	2.38398e-08	1.21201e-15	0.468923	0.0405263
cg26025891	0.0619739	0.00433179	0.886645	0.0405024
cg06980460	0.219923	0.051679	0.935894	0.0404007
cg19307060	1.60331e-08	5.638e-16	0.455943	0.0403984
cg21937169	6.95446e+09	2.71876	1.77892e+19	0.0403198
cg14795968	0.141974	0.0219733	0.917323	0.0403045
cg06469542	0.123244	0.0166677	0.91128	0.0402691
cg09394600	7.74951e-06	1.01611e-10	0.591029	0.0402038
cg20880234	0.0796702	0.00710968	0.892775	0.0401736
cg03688818	16431	1.54769	1.7444e+08	0.0401397
cg03702236	0.10397	0.0119791	0.902391	0.040061
cg09851465	0.245852	0.0644178	0.938302	0.0400574
cg11373746	12941.6	1.53727	1.08949e+08	0.0400519
cg13264741	0.0521377	0.00311587	0.872418	0.0398873
cg03395898	0.131882	0.0191079	0.91024	0.0398422
cg22501393	1.76471e+07	2.17395	143250247834960	0.0398182
cg13643796	0.318301	0.10686	0.948113	0.039817
cg02582608	24.2421	1.16029	506.494	0.0397986
cg08568512	0.269349	0.0771428	0.94045	0.0397627
cg02044879	0.282538	0.0847037	0.942434	0.0397414
cg17049328	0.0015874	3.4321e-06	0.734194	0.0395279
cg23674788	0.0493439	0.00281388	0.86529	0.0394967
cg02776251	915.969	1.38858	604213	0.0394868
cg19948393	0.178008	0.0344462	0.919894	0.0394365
cg17503456	0.331836	0.116181	0.947788	0.039388
cg14298379	671.949	1.37485	328412	0.0393287
cg04628008	0.201823	0.044107	0.923491	0.0391559
cg23435746	0.086509	0.00846075	0.884533	0.0390743
cg22334665	0.196064	0.0417245	0.92131	0.0390388
cg23455614	460.872	1.36329	155802	0.0389922
cg16746631	18.1019	1.15864	282.814	0.0389273
cg19781133	0.273597	0.0799666	0.936084	0.0389033
cg16384137	0.185896	0.0377038	0.916549	0.0387328
cg05369166	0.0660408	0.00502147	0.868546	0.0387179
cg19008097	0.139522	0.0215624	0.902793	0.0387057
cg12787624	1.53536e+33	53.579	4.39971e+64	0.0386692
cg23303782	375.985	1.36264	103743	0.038652
cg27114086	7.23433e+09	3.28592	1.59272e+19	0.0386071
cg15078479	1.51997e+38	101.464	2.27698e+74	0.0385776
cg11140785	4.13438	1.0775	15.8637	0.0385689
cg10805676	90.8828	1.26782	6514.89	0.0385624
cg04603184	0.21729	0.0511731	0.922652	0.0385387
cg15817236	0.319937	0.108727	0.94144	0.0384946
cg20780953	1.72601e-07	6.85488e-14	0.434599	0.0383794
cg11378840	0.0687482	0.0054547	0.866467	0.0383749
cg13127386	0.0202688	0.000506613	0.810925	0.0383298
cg14049461	0.179567	0.0353693	0.911646	0.0383069
cg12854483	0.0965548	0.0105789	0.881265	0.0382657
cg00839584	0.171601	0.0324207	0.908279	0.0381614
cg16019273	0.217751	0.0515385	0.919999	0.0381375
cg09311052	15773.9	1.70363	1.4605e+08	0.0380522
cg21028326	225118	1.97332	2.56816e+10	0.038045
cg21548788	4048896075248910	7.28423	2.25055e+30	0.038024
cg08661290	7.80565e+11	4.58378	1.32921e+23	0.0379537
cg12228611	8.4592e+08	3.16639	2.25993e+17	0.037858
cg11172423	0.0760049	0.00668446	0.864204	0.0377434
cg15109571	145202727156947	6.46614	3.26065e+27	0.0376205
cg16799583	3.07221e+21	17.1389	5.50707e+41	0.0375826
cg12621514	0.303817	0.0988741	0.933556	0.0375251
cg25107978	3.25653e+11	4.62148	2.29471e+22	0.0375188
cg14733672	36.8652	1.23279	1102.41	0.0374636
cg21943652	4.36738e+12	5.45556	3.49625e+24	0.0374075
cg24794531	0.294894	0.0933799	0.931275	0.0374047
cg07328579	0.125878	0.0178845	0.885978	0.0373827
cg24683061	2.47599e+07	2.70448	226680510688230	0.037378
cg10665018	43.8675	1.24982	1539.71	0.0372695
cg04515001	0.321356	0.11045	0.934985	0.0372207
cg04263186	0.129459	0.0189191	0.88586	0.0372078
cg10905613	1.74076e+07	2.72874	111049736382334	0.0370209
cg02222362	0.0747389	0.00653471	0.854806	0.0369657
cg05806233	0.110546	0.0139674	0.874933	0.036929
cg00658007	4.63321	1.0981	19.5489	0.0368551
cg16192575	0.0487867	0.00286263	0.831454	0.0368394
cg03217964	8.14825e+12	6.15571	1.07857e+25	0.0368356
cg05144089	1.48277e+18	13.1607	1.67059e+35	0.0367423
cg04362655	0.00135952	2.77609e-06	0.665787	0.036736
cg12431699	6478.35	1.72058	2.43923e+07	0.0366949
cg17009433	0.328582	0.115738	0.932851	0.0365706
cg27378424	1.13723e+12	5.66161	2.28433e+23	0.0365705
cg09874776	6.70327	1.12918	39.7932	0.0362902
cg04025590	2.23331e+08	3.41521	1.46042e+16	0.0362837
cg12894984	0.111728	0.0143623	0.869156	0.0362651
cg13191049	0.316895	0.108093	0.929035	0.0362513
cg22681784	0.105211	0.0127925	0.865306	0.0362125
cg22775000	0.240602	0.0634541	0.912301	0.0361766
cg07027513	0.141927	0.0228461	0.881695	0.0361647
cg22403851	7.10408e+37	278.898	1.80955e+73	0.0361411
cg16786703	0.141173	0.0226294	0.880701	0.0360849
cg21458907	0.206623	0.0473185	0.902246	0.0360159
cg20001829	0.213247	0.0503059	0.903958	0.035995
cg24768561	0.159046	0.0285269	0.886732	0.0359865
cg06303238	0.259144	0.0733643	0.915371	0.035967
cg26568669	1.71515e+26	52.589	5.59386e+50	0.0359442
cg23651356	0.141218	0.0226758	0.879462	0.03594
cg26594445	35.8992	1.26576	1018.17	0.0359007
cg14795305	0.0479321	0.00280683	0.818534	0.0358817
cg27662379	1.84037e-10	1.48825e-19	0.22758	0.0358572
cg08056146	0.203068	0.0458172	0.900028	0.0358504
cg11108432	1.00079e+17	13.3228	7.5178e+32	0.0358343
cg12351433	0.208423	0.0481899	0.901441	0.0358313
cg14839932	1.91099e-09	1.37886e-17	0.264849	0.0358287
cg16124821	4.89321e+19	20.1867	1.1861e+38	0.0358084
cg08145177	0.139919	0.0223127	0.877403	0.0357648
cg11368509	6.22292e+08	3.86219	1.00266e+17	0.0357195
cg14126210	5.13632e+09	4.45876	5.91685e+18	0.0356948
cg01025762	1.16923e+09	4.06379	3.36408e+17	0.0356361
cg26385222	0.22122	0.0541679	0.903452	0.0356065
cg24621354	51436.7	2.07827	1.27304e+09	0.0355804
cg03552103	0.112389	0.0146427	0.862632	0.035547
cg04466273	4.70961e+21	29.294	7.57166e+41	0.0355324
cg16189954	390616	2.39448	6.37218e+10	0.035505
cg14939652	0.221709	0.0544754	0.902334	0.0354248
cg09972884	5.17772e+26	66.9046	4.00701e+51	0.0354031
cg21820890	0.18465	0.0382775	0.890753	0.0353735
cg11467738	16719.2	1.94647	1.4361e+08	0.0353722
cg18587973	395424	2.42665	6.44344e+10	0.0353136
cg03000846	0.130369	0.019557	0.869049	0.0352934
cg03473518	0.212399	0.0502034	0.898611	0.0352712
cg00892798	0.223455	0.0554086	0.901163	0.0351839
cg18841952	10.6947	1.17901	97.0109	0.0351751
cg13337865	0.142872	0.0233935	0.872567	0.0350643
cg16928795	2.31779e-11	2.98964e-21	0.179692	0.0350564
cg18565479	0.0419388	0.00219805	0.80019	0.0350198
cg25673373	0.0502275	0.00311393	0.810165	0.035001
cg11908570	1.21716e+09	4.36392	3.39483e+17	0.0349911
cg21402035	0.062233	0.00471256	0.821834	0.0349456
cg12506373	97443.2	2.25682	4.20733e+09	0.034907
cg10207787	0.0135053	0.000248156	0.734992	0.0347765
cg07861564	0.252583	0.0704033	0.906179	0.0347626
cg01888601	0.253112	0.0707002	0.906157	0.0347379
cg20981893	8.87824e-06	1.81582e-10	0.434091	0.0347342
cg10066332	111972794872778	10.3896	1.20677e+27	0.0346135
cg13346411	0.260886	0.0750252	0.907183	0.0345871
cg19917856	0.187345	0.0396297	0.885649	0.034585
cg21948783	0.154227	0.0272425	0.873121	0.0345702
cg25519930	0.243124	0.0655674	0.901502	0.034426
cg03159785	2.6886e+24	61.9451	1.16693e+47	0.03442
cg10586756	1.64662e-06	7.22305e-12	0.375375	0.0343764
cg27497900	145098	2.40032	8.77104e+09	0.0343583
cg08367223	4.87755	1.12432	21.1599	0.0343047
cg14681767	0.275854	0.0836995	0.909152	0.0343035
cg14802310	0.0240542	0.00076248	0.758843	0.0342878
cg25683012	268816	2.53197	2.85399e+10	0.0342345
cg01705587	0.193478	0.0423183	0.88457	0.0341645
cg19192316	0.0101932	0.00014638	0.709802	0.0341506
cg12900467	2076.74	1.77782	2.42592e+06	0.0340374
cg20328328	6.23712e+19	30.9989	1.25494e+38	0.0340349
cg02832245	155229324218912	11.761	2.04882e+27	0.0340172
cg13652556	4.79402e+11	7.63499	3.01017e+22	0.0339887
cg04283392	0.108369	0.0138932	0.845289	0.0339778
cg24619694	0.105192	0.0131268	0.84296	0.0339341
cg27269921	0.29163	0.0933988	0.910592	0.033906
cg17917518	0.0696336	0.00593879	0.816468	0.033888
cg06493994	0.115429	0.0157107	0.848076	0.0338453
cg18676764	3.38814e-05	2.5239e-09	0.45483	0.0338024
cg21179457	0.15707	0.0284303	0.867771	0.0337877
cg02437376	8483.39	2.00442	3.59046e+07	0.0337394
cg19219437	0.179241	0.0366767	0.875962	0.0337067
cg11178443	1.01166e+06	2.91496	3.51107e+11	0.0336424
cg22736107	3.0363e+19	32.5717	2.83041e+37	0.033589
cg26701198	2.37915e-10	3.1858e-19	0.177674	0.0335273
cg04527363	0.198019	0.0445265	0.88063	0.0334266
cg12218747	0.0735743	0.0066493	0.814097	0.0333649
cg13592003	1.02741e+70	332792	3.17189e+134	0.0333542
cg11828669	12096.8	2.09993	6.96845e+07	0.0333456
cg00930078	36871.2	2.29458	5.92475e+08	0.0333329
cg11141561	1.57341e+06	3.09051	8.01041e+11	0.0333154
cg21037570	2.07879e+07	3.79709	113807131856639	0.0332951
cg21289924	4.49694e+16	20.9167	9.66809e+31	0.0332738
cg26911140	2.04651e+07	3.80895	109956501343768	0.0332455
cg19803984	0.0390639	0.00197757	0.771648	0.0331495
cg17135325	43.4018	1.35181	1393.47	0.0331487
cg00516481	0.190927	0.0416133	0.875996	0.0331476
cg11668844	0.122615	0.0178035	0.84446	0.0330334
cg09998591	0.0782488	0.00752435	0.813742	0.032968
cg09535168	1.2917e+17	24.6255	6.77544e+32	0.0328883
cg07909527	41.8429	1.35561	1291.54	0.0328564
cg26212229	0.22803	0.0586905	0.885966	0.0327762
cg14407437	0.200686	0.0459424	0.87664	0.0327621
cg13936125	0.27665	0.0850494	0.899888	0.0327411
cg13853761	0.147006	0.0253014	0.854134	0.0327134
cg19009921	1.55598e+11	8.35115	2.89909e+21	0.0326901
cg26090652	0.178475	0.0367142	0.867597	0.0326791
cg04518106	3.223e+21	59.3211	1.7511e+41	0.0326739
cg24595957	1.09729e+06	3.16548	3.80367e+11	0.0325968
cg17380128	2209.05	1.8961	2.57366e+06	0.0325518
cg13640200	0.0977986	0.0116033	0.824295	0.0325468
cg02784848	0.0273786	0.00101221	0.740542	0.0324768
cg21944757	5.43981e+10	7.88777	3.75157e+20	0.0324643
cg02735486	0.155663	0.0283215	0.855562	0.0324044
cg19175383	6.69859e+13	14.4643	3.10219e+26	0.0323939
cg09830278	0.0188981	0.000498386	0.716588	0.0323847
cg01062029	0.135233	0.021652	0.844633	0.0323046
cg06637774	0.228054	0.0589267	0.882598	0.0322873
cg02019333	0.206193	0.0485945	0.874908	0.032259
cg24820250	0.154334	0.0279008	0.853703	0.0322573
cg08095532	4.93099e-06	6.85245e-11	0.354831	0.0322303
cg02675652	0.153683	0.0276868	0.853053	0.0322167
cg20881054	0.154671	0.0280414	0.853138	0.0321717
cg13707560	0.181499	0.0381166	0.864242	0.0320968
cg21087137	0.246227	0.0684445	0.885795	0.0319032
cg02795624	2.19855e+06	3.54883	1.36203e+12	0.0318645
cg13269964	0.0866148	0.00929026	0.807526	0.0317419
cg11434468	0.165227	0.031953	0.854383	0.0317381
cg11603096	7.94207e+22	100.705	6.2635e+43	0.0317269
cg11959821	9.08407e+18	45.5752	1.81064e+36	0.0317224
cg17642353	0.125876	0.0189972	0.834054	0.0317107
cg04051458	0.138044	0.0226757	0.840381	0.0316614
cg20199629	0.0622606	0.00494955	0.783179	0.0316232
cg10458581	7.61478e+18	46.5785	1.24488e+36	0.0315625
cg15979098	0.0946535	0.0110346	0.811929	0.0315582
cg22152667	0.135141	0.0217984	0.83782	0.0315508
cg19210770	0.262745	0.0777179	0.888274	0.0315082
cg04900486	1439.9	1.9066	1.08744e+06	0.0314904
cg12288365	5.20219e+40	4188.29	6.46154e+77	0.0314491
cg00746981	63.7262	1.44759	2805.36	0.0314348
cg12688215	5.29693e+31	670.35	4.18549e+60	0.0314245
cg05412136	1220.04	1.88909	787940	0.0313469
cg19167673	0.0334229	0.00151462	0.737539	0.0313335
cg15014549	0.17479	0.0357256	0.855168	0.0313106
cg10544564	0.110893	0.0149896	0.820382	0.0312505
cg20767356	0.00448186	3.26927e-05	0.614419	0.0312422
cg12619509	0.155784	0.0286982	0.845651	0.0312242
cg15307268	0.0246008	0.000845934	0.715419	0.0311833
cg19863773	0.000836312	1.33022e-06	0.525789	0.0311226
cg19890858	1.98852e+29	455.384	8.68324e+55	0.0311192
cg03101664	0.0803944	0.00812666	0.795316	0.0310977
cg11034784	1.49478e+07	4.49592	4.96979e+13	0.0310717
cg22451189	3.75502e+30	608.209	2.31831e+58	0.0310592
cg11052143	0.239081	0.0651371	0.877532	0.0310149
cg17176395	5841979970769700	27.5642	1.23816e+30	0.0310043
cg14711201	18098.2	2.45377	1.33486e+08	0.0309661
cg02214188	6.93705	1.19498	40.2705	0.0308907
cg17422427	447706	3.31496	6.04656e+10	0.0308659
cg07197823	0.15638	0.0290525	0.841739	0.0307278
cg26096837	0.235985	0.0637008	0.87423	0.0306853
cg11206634	0.204906	0.048677	0.862552	0.0306501
cg19620294	0.177747	0.0371284	0.85094	0.0306191
cg12373771	0.201771	0.0472899	0.860892	0.0305941
cg09309269	0.0881714	0.00976848	0.795845	0.0305113
cg03289369	1.6348e+06	3.84875	6.94397e+11	0.0304799
cg12187567	84.9781	1.52842	4724.66	0.0302428
cg23412850	0.225818	0.0587886	0.867406	0.0302248
cg16303453	0.131912	0.0211248	0.82371	0.030198
cg19570574	0.20995	0.0511954	0.860998	0.0301722
cg06588247	4.44746e+21	123.405	1.60284e+41	0.0300405
cg20852286	88.2473	1.54286	5047.51	0.0300068
cg01656955	0.238575	0.0653899	0.870438	0.0300005
cg03460682	0.175958	0.0366384	0.845052	0.0299877
cg21053015	0.210475	0.0515563	0.859253	0.0299071
cg23660191	3.53973e+12	16.6561	7.52261e+23	0.0299062
cg20483374	0.183186	0.039591	0.847594	0.0298916
cg03852144	0.222545	0.0573544	0.863512	0.0298488
cg21666675	101.075	1.57256	6496.51	0.0297733
cg11809091	4.45177	1.15795	17.1149	0.0297494
cg13984181	0.169772	0.0343135	0.839974	0.0297257
cg19448990	5.32929e+09	9.08676	3.12557e+18	0.0296904
cg23311628	7.12638e+53	202728	2.50509e+102	0.0296885
cg23216015	0.180049	0.0384164	0.843846	0.0296011
cg14223995	0.160433	0.0308553	0.83418	0.0295914
cg02503850	0.212371	0.0525905	0.857595	0.0295792
cg05815893	1.09906e+11	12.469	9.68742e+20	0.0295607
cg10872447	1.35054e+46	40284	4.52771e+87	0.0294565
cg03405173	35500.1	2.85741	4.41049e+08	0.029388
cg08513100	9.11236e+17	63.2049	1.31374e+34	0.0293775
cg03804985	32926.7	2.8477	3.80718e+08	0.0293164
cg09009111	0.20066	0.0473479	0.850393	0.029264
cg23006204	0.12521	0.0193419	0.810548	0.0292291
cg09822001	3.95938e+07	5.91202	265166061171898	0.0291422
cg21604042	0.164479	0.0325128	0.832082	0.0290943
cg09144196	2.45467e+07	5.77676	104304613081119	0.0288748
cg25140571	0.160672	0.0311863	0.827787	0.0288213
cg23855566	80.7315	1.5755	4136.84	0.0287945
cg22024657	0.169435	0.0345058	0.831983	0.0287779
cg11494699	7.86851	1.23924	49.9608	0.0287126
cg18489434	0.162927	0.0320631	0.827909	0.0286944
cg24499411	0.157316	0.030017	0.824479	0.0286459
cg11976166	0.293556	0.0980608	0.878793	0.0284575
cg15448245	0.0307198	0.00136247	0.692642	0.0284526
cg19098826	1.48042e+32	2484.34	8.82184e+60	0.0284357
cg08835688	0.121299	0.0183881	0.800168	0.0284105
cg17366294	0.0975168	0.0121617	0.781924	0.0284104
cg19100810	1.98912e+06	4.66874	8.47467e+11	0.0283107
cg26143719	0.0956498	0.0117403	0.779271	0.0283082
cg24970539	1.89603e+07	5.96135	6.03039e+13	0.0282594
cg25829729	0.152943	0.0285971	0.817972	0.028176
cg05670408	0.102326	0.013366	0.783377	0.0281599
cg00510956	0.0051136	4.60908e-05	0.567335	0.0281009
cg00822607	1.404e+11	15.8568	1.24313e+21	0.0280596
cg04518808	0.0947001	0.0115628	0.7756	0.0280342
cg19220754	1.89147e+31	2446.3	1.46248e+59	0.0279416
cg04763192	0.0736787	0.00720783	0.753146	0.0278782
cg03277051	0.176649	0.0377008	0.827699	0.0278111
cg25047378	3.99552e+11	18.7075	8.53355e+21	0.0277133
cg04300115	0.0571645	0.00447341	0.730489	0.0276971
cg17347389	0.180074	0.0391596	0.828059	0.0276418
cg02244695	0.131854	0.0217364	0.79984	0.0276096
cg08332868	1.49378e+17	78.2849	2.85031e+32	0.0276049
cg18362489	3.07153e+10	14.435	6.53572e+19	0.027554
cg17788682	0.140043	0.024387	0.804204	0.027503
cg11977634	2.26139e+11	18.1828	2.81248e+21	0.0274866
cg09989883	1.79717e+10	13.7399	2.3507e+19	0.027481
cg09433780	2.25425e+09	11.2607	4.51273e+17	0.0272277
cg16293105	0.16333	0.0327086	0.81559	0.0272161
cg10613440	2.57086e+16	70.4399	9.38289e+30	0.0271979
cg11715903	0.253115	0.0747974	0.856541	0.0271794
cg26091688	2.62979e+07	6.86511	100737994776621	0.0271712
cg24749970	2.33677e+08	8.81759	6192752855021750	0.0271354
cg14338062	0.00247734	1.21015e-05	0.507142	0.0271032
cg08724636	8.26379e+21	306.787	2.22598e+41	0.0270487
cg09013626	2803.66	2.46428	3.18977e+06	0.0270239
cg26477793	1.99185e+06	5.21027	7.61472e+11	0.0269908
cg16222698	1.06821e+17	86.917	1.31284e+32	0.0269783
cg24838010	0.081961	0.00893979	0.751427	0.0269144
cg12685753	0.177578	0.0384251	0.820659	0.0268949
cg01443452	0.149713	0.0278597	0.80453	0.0268651
cg16014085	0.194108	0.045486	0.828342	0.0268046
cg10220156	8.19685e+26	1262.44	5.32213e+50	0.026745
cg02668984	26495.4	3.26009	2.15333e+08	0.0266071
cg19564877	0.117567	0.0177337	0.77942	0.0265423
cg19410364	0.0712969	0.00691351	0.735262	0.0265359
cg24727203	0.000168413	7.82421e-08	0.362502	0.0264788
cg16484842	7.26345e+31	5299.96	9.95435e+59	0.0264602
cg12883767	0.100748	0.0132797	0.764333	0.0264251
cg19614321	0.139816	0.0246308	0.793655	0.026362
cg07093046	1.08406e+09	11.6484	1.00888e+17	0.0262686
cg00367281	10.2934	1.31695	80.4552	0.0262567
cg25355803	0.0455834	0.00299355	0.694108	0.0262314
cg04274487	0.193453	0.0454865	0.822752	0.0261407
cg19437319	1.26352e-06	8.02375e-12	0.198969	0.0261212
cg21692936	577.13	2.13108	156296	0.0261006
cg27056119	1.05211e+23	565.102	1.95884e+43	0.0260091
cg24371225	0.133165	0.0225894	0.785008	0.0259216
cg02229946	8.3965	1.29157	54.5855	0.0258902
cg05650764	3269195397432150	73.4392	1.4553e+29	0.0258861
cg04435377	0.145499	0.0267051	0.792735	0.025848
cg06552037	0.211065	0.0537365	0.829015	0.0258399
cg23613177	1.34902e+21	359.066	5.06833e+39	0.0257754
cg26681081	1.33783e+23	626.263	2.8579e+43	0.0257742
cg11498740	27.3398	1.49419	500.247	0.025698
cg15198335	1.37653e+08	9.99312	1896147214280950	0.0254553
cg03415518	0.00258705	1.39234e-05	0.48069	0.025433
cg20041257	669815185640645	68.2634	6.57237e+27	0.0253077
cg19615059	0.149134	0.0281542	0.789973	0.025278
cg09650667	876699	5.45082	1.41007e+11	0.0252728
cg15525002	2108	2.58656	1.71799e+06	0.0252319
cg18333824	1.09882e+12	31.5961	3.82136e+22	0.0251693
cg26450541	8.8575e-16	6.0055e-29	0.0130639	0.0250678
cg18771300	0.171398	0.0366441	0.801696	0.0250413
cg08110559	80454.4	4.12886	1.56773e+09	0.0250044
cg20727114	0.103919	0.0143606	0.751992	0.0249462
cg16306115	0.234414	0.0660013	0.832557	0.0248741
cg07775675	14.5331	1.4052	150.307	0.0247457
cg03453449	0.0821055	0.0092632	0.727753	0.0247408
cg05482722	1.90665e-11	8.40084e-21	0.0432732	0.0247258
cg08961832	0.0883987	0.0106397	0.734451	0.0247254
cg10557828	0.120588	0.0190326	0.764034	0.024724
cg22165175	0.158927	0.0319263	0.791126	0.024699
cg25173010	558280	5.40923	5.76194e+10	0.0246681
cg21700166	0.0794467	0.00872447	0.723457	0.024628
cg05566965	26.6723	1.52509	466.472	0.0245101
cg21743830	0.0508508	0.00379255	0.681811	0.0245033
cg08965235	0.209908	0.05386	0.818073	0.0244939
cg16954341	0.19101	0.0451434	0.808195	0.0244926
cg21303386	0.12268	0.0197322	0.762738	0.0244195
cg02930996	0.118567	0.0185149	0.759283	0.024409
cg20113732	0.23888	0.0686621	0.831077	0.0243954
cg19649173	1.30798e+10	20.3404	8.41095e+18	0.0243796
cg18943599	0.0741816	0.00771309	0.71345	0.0243023
cg04941721	0.0238033	0.000921256	0.615025	0.0242627
cg21296230	0.162012	0.0332598	0.789173	0.0242556
cg14026602	4.73654e+06	7.40645	3.02909e+12	0.0242257
cg11876012	185.526	1.97589	17419.9	0.0242072
cg09418283	1167928746400950	92.3416	1.47719e+28	0.0241979
cg27264345	0.0557027	0.00452255	0.68607	0.0241923
cg22986077	0.167185	0.0353122	0.791532	0.0241549
cg19846927	7.21055e+22	980.651	5.30179e+42	0.0241272
cg21011830	2.28701e+16	138.961	3.76394e+30	0.0241084
cg11100802	1.62021e+33	22577.1	1.16273e+62	0.0240909
cg20986134	1.52479e+33	22880.6	1.01614e+62	0.0240456
cg17775713	0.0407387	0.00252763	0.6566	0.0240353
cg10387901	933249	6.1031	1.42707e+11	0.0240119
cg02873524	0.224546	0.061399	0.8212	0.0239633
cg09419116	227549205392600	82.2106	6.29829e+26	0.0237212
cg09326702	0.161565	0.0333092	0.783664	0.023664
cg22479947	9.14509e+35	69026.3	1.21161e+67	0.0235306
cg08946117	0.0334298	0.00176636	0.632685	0.023507
cg17938146	1.38905e-08	2.21227e-15	0.0872165	0.0234875
cg05368762	2.65757e+29	9607.56	7.35114e+54	0.0234041
cg04511534	0.131516	0.0227691	0.759642	0.0233779
cg10983208	0.200778	0.0501261	0.804211	0.0233461
cg10215884	2.15934e-06	2.74412e-11	0.169918	0.0233219
cg23502772	0.183113	0.0422329	0.793937	0.0233124
cg25953146	0.0200381	0.000683489	0.587465	0.0232935
cg21282997	5.42473	1.26013	23.353	0.023183
cg25956985	0.126173	0.0211709	0.751954	0.0230272
cg05800321	0.104032	0.0148004	0.731241	0.0229318
cg05942574	0.191412	0.0460984	0.794788	0.0228359
cg20716064	6.22985e+12	61.0573	6.3565e+23	0.022733
cg03626672	0.120961	0.0196564	0.744372	0.0227031
cg00461841	0.0923635	0.0119019	0.716778	0.0226981
cg06230736	0.260297	0.081783	0.828464	0.0226946
cg00177698	4.69344e+12	59.1736	3.72267e+23	0.0226888
cg07640473	0.152227	0.0301543	0.768477	0.0226813
cg25830052	0.000281867	2.50083e-07	0.31769	0.0226209
cg20278498	1.50639e+09	19.4181	1.16861e+17	0.0226089
cg20496643	0.034808	0.00194552	0.622762	0.0225023
cg23670203	0.128026	0.0219102	0.748084	0.0224768
cg23707905	0.00143463	5.19954e-06	0.395837	0.0224208
cg08504049	7.63026	1.33631	43.5685	0.0222479
cg25503559	3.92516e+06	8.79363	1.75205e+12	0.022166
cg22670329	0.16883	0.0367951	0.774653	0.0221113
cg14839898	7.09249	1.32543	37.9525	0.0220689
cg04020816	1.95915e+43	1.69209e+06	2.26836e+80	0.0220602
cg09479015	0.187471	0.0447325	0.785677	0.0220276
cg20109151	48681	4.73578	5.00411e+08	0.0220264
cg15661409	0.163326	0.0346351	0.77018	0.0220228
cg09472203	0.113198	0.0175487	0.730178	0.021987
cg15057581	0.159649	0.0332235	0.76716	0.021968
cg14960043	6.41223	1.30877	31.4163	0.0219145
cg09072120	0.0214313	0.000801357	0.573152	0.02191
cg19524049	6.48687e+11	52.0911	8.07804e+21	0.0218326
cg09997760	0.180745	0.0418904	0.779859	0.0218314
cg16792632	0.102682	0.0146809	0.718188	0.0218181
cg07598199	6.83463	1.32333	35.2989	0.0217676
cg09929612	3.88167e+11	49.187	3.06328e+21	0.0217328
cg26535072	0.0655779	0.00640178	0.671761	0.0217267
cg13846866	0.15725	0.0324167	0.762805	0.0216755
cg01780107	1.32019e+07	11.0583	1.5761e+13	0.0216428
cg02298612	0.0296656	0.00147535	0.596502	0.0215963
cg15998761	0.0425384	0.00288063	0.628167	0.0215374
cg22129364	0.174153	0.0392324	0.773065	0.0215366
cg10390922	1.73144e+09	22.9965	1.30363e+17	0.0215171
cg13003163	0.0146593	0.000400571	0.536474	0.0215044
cg13230197	0.023552	0.000964379	0.575187	0.0214944
cg17037924	1.54543e+06	8.27097	2.88762e+11	0.0213851
cg13650689	4.108e+17	409.171	4.12434e+32	0.0213799
cg15488251	0.159104	0.0332855	0.760512	0.0212822
cg24946408	3.92035e+16	295.988	5.19249e+30	0.0212819
cg23442323	0.103729	0.0150788	0.713566	0.0212816
cg03673687	0.144608	0.0279369	0.748528	0.0211519
cg00666746	0.106507	0.0158704	0.714773	0.0211292
cg12598575	7.44962e+45	7.56461e+06	7.33638e+84	0.0211263
cg08620270	2.95394e+17	418.542	2.0848e+32	0.0211093
cg20696985	0.104256	0.015285	0.711115	0.021
cg03923277	0.106306	0.0158618	0.71246	0.0209295
cg13066963	0.105793	0.0157445	0.710863	0.020828
cg23397015	0.214257	0.0580323	0.791044	0.0207947
cg13396213	574315988089813	177.847	1.85463e+27	0.0207497
cg20715764	5.20594	1.28677	21.0618	0.0206929
cg04586563	0.00184633	8.9299e-06	0.381744	0.0206688
cg10617171	0.160104	0.033926	0.755569	0.0206674
cg22255355	6.32387e+44	7.20639e+06	5.54943e+82	0.0206567
cg25416372	0.100228	0.0142914	0.702922	0.0206307
cg24829483	0.14269	0.0274434	0.741912	0.0206195
cg01926595	4851.94	3.68764	6.38383e+06	0.0205535
cg03640568	5.70226e+16	387.057	8.40077e+30	0.0204524
cg20120491	0.0173726	0.000566036	0.533192	0.0203438
cg05040360	0.0741064	0.00823013	0.667275	0.0203001
cg17680902	1.01197e-11	5.32284e-21	0.0192395	0.0202122
cg05523047	0.0968653	0.0135189	0.694055	0.020155
cg01244871	1424823032060850	235.419	8.62344e+27	0.0201438
cg26328002	0.0901249	0.0118531	0.685263	0.0200651
cg11934695	0.161276	0.0346585	0.750467	0.0200249
cg21926138	0.159071	0.0338242	0.748093	0.0199446
cg14196211	1.44987e+23	4724.5	4.44943e+42	0.0198313
cg11412582	0.122312	0.0208827	0.716392	0.0198179
cg10968649	1.45602e-20	3.04262e-37	0.000696764	0.0197578
cg16338347	60.5807	1.92521	1906.29	0.0196898
cg09809672	0.0771925	0.00897233	0.664117	0.0196634
cg09514188	7.3668e+24	9674.43	5.60961e+45	0.0195927
cg14135551	0.226902	0.0653752	0.787521	0.0194813
cg04790129	99.0043	2.09687	4674.51	0.0194678
cg12645220	0.186882	0.0458304	0.76205	0.0193406
cg00676660	0.0723808	0.00801708	0.653478	0.0193391
cg25358938	160200521527386	201.814	1.27167e+26	0.0193041
cg18251360	440.407	2.68625	72204.2	0.0192968
cg08646988	7.72495e+57	2.69013e+09	2.21828e+106	0.0192133
cg26147480	0.141347	0.0274808	0.727017	0.0192067
cg01934797	1.39535e-07	2.55895e-13	0.0760865	0.0191718
cg26018901	0.0921982	0.0125869	0.675348	0.01896
cg25242557	0.0698104	0.00755491	0.645076	0.0189569
cg14764661	0.158652	0.0341402	0.737264	0.0188317
cg22463915	0.147541	0.0298942	0.728177	0.0188033
cg07986525	9.0592e+09	45.5011	1.80367e+18	0.0186962
cg11226328	17883.7	5.11848	6.24848e+07	0.0186617
cg23881725	0.101217	0.0150407	0.681141	0.0185368
cg10479325	1.20786e+32	249451	5.84855e+58	0.0184549
cg23182539	2.93398e+09	39.3831	2.18576e+17	0.0184155
cg06866657	0.14691	0.0298799	0.722305	0.01826
cg03863549	1.36467e+07	16.2255	1.14777e+13	0.01826
cg19899621	4773.59	4.21632	5.40451e+06	0.0182238
cg12556134	0.0921763	0.0127419	0.666813	0.0182085
cg02868338	2.59699e+08	27.0677	2491670436295140	0.0181729
cg08632701	0.0826387	0.0104451	0.653814	0.0181458
cg23043245	0.157104	0.0338372	0.729428	0.0181418
cg18847227	0.181048	0.0438906	0.74682	0.0180915
cg08946332	0.0365949	0.00235972	0.56752	0.0180313
cg23402444	0.101249	0.0151743	0.675566	0.0180311
cg24724583	0.117468	0.0199148	0.692884	0.0180224
cg25115460	0.242284	0.0748621	0.784128	0.0179916
cg12379145	11.553	1.52174	87.7097	0.0179857
cg05475277	9.17054	1.46309	57.4803	0.0179653
cg14534967	1.49574e+11	83.7326	2.67189e+20	0.0179176
cg05780311	6.65282e+18	1774.96	2.49357e+34	0.0178423
cg07294541	7.29768	1.41009	37.7678	0.0178028
cg06253734	1.55928e+25	23111	1.05204e+46	0.0177598
cg20770803	1.40578e+09	38.4319	5.14216e+16	0.0177579
cg12489819	7.57144e-16	2.42094e-28	0.00236795	0.017701
cg18130076	838956972245387	394.045	1.78622e+27	0.0176629
cg07772309	95.2999	2.2101	4109.36	0.0176486
cg03986968	6.10816e+10	75.4091	4.94764e+19	0.0176434
cg17398595	0.175487	0.0417164	0.738212	0.0175945
cg14899547	2.97928e+09	45.2555	1.96134e+17	0.0175482
cg22736323	0.145658	0.0297328	0.713566	0.0174907
cg11553177	40923.9	6.47195	2.58773e+08	0.0173985
cg08047907	0.264028	0.0881225	0.791066	0.0173792
cg04739149	0.000207605	1.92603e-07	0.223777	0.0173041
cg18887228	0.0690849	0.00765124	0.623785	0.0172971
cg07483064	1.0089e+33	686143	1.48349e+60	0.0172645
cg26336164	1.13406e+11	92.8822	1.38464e+20	0.0171052
cg08942800	0.186609	0.046975	0.741305	0.0170654
cg06615667	1.9921e+12	159.44	2.489e+22	0.016962
cg07197059	0.113124	0.0189225	0.676284	0.0169084
cg20162159	5.34676e+13	296.275	9.64908e+24	0.016833
cg16114640	0.169803	0.0396913	0.726429	0.016805
cg09189428	819.981	3.37656	199128	0.0166567
cg08388746	0.00661863	0.000108893	0.402287	0.0166434
cg27305662	0.0131071	0.000377369	0.455245	0.0166336
cg25509184	0.0741773	0.00882554	0.62345	0.0166214
cg05468303	0.132746	0.0254428	0.69259	0.0165862
cg23878206	8.0034	1.46096	43.8439	0.0165374
cg06587969	1.97939e+19	3348.59	1.17004e+35	0.0164847
cg09404633	0.0516144	0.00457905	0.58179	0.0164747
cg07050831	10903.6	5.47319	2.17221e+07	0.0164617
cg11154542	0.0596117	0.00596004	0.596229	0.0163901
cg08308286	5.61331e+34	2.36988e+06	1.32957e+63	0.0163818
cg07404485	0.120197	0.0213175	0.677723	0.0163597
cg01722994	0.106579	0.0171436	0.66258	0.0163293
cg15873301	0.304517	0.115392	0.803617	0.0163259
cg04735745	4.93301e+17	1819.13	1.3377e+32	0.0162773
cg16363586	4.22773	1.30512	13.695	0.0162157
cg21553524	0.183139	0.0459422	0.730049	0.016132
cg04356968	0.00158572	8.39656e-06	0.299467	0.0159142
cg17714794	5.288e+28	251932	1.10994e+52	0.0157835
cg21796234	6.71252e+07	29.9057	150666552877685	0.0157187
cg14820573	11.6087	1.59221	84.638	0.0155698
cg23923462	1.41805e+11	131.512	1.52904e+20	0.0155313
cg17191178	0.179869	0.0448916	0.720691	0.0154146
cg25483839	0.00364266	3.8774e-05	0.342214	0.0154091
cg04211818	4.56592e+66	5.89364e+12	3.53731e+120	0.0153326
cg13266631	0.173393	0.0420893	0.71432	0.0152788
cg04021421	0.045462	0.00374233	0.552276	0.0152684
cg27583102	0.135988	0.0271504	0.681117	0.0152192
cg13603171	0.170328	0.0408137	0.710827	0.0151735
cg04726446	0.0749316	0.0092647	0.606036	0.0151181
cg07684809	0.131269	0.0255562	0.674264	0.0150142
cg16302441	0.196624	0.0530493	0.728778	0.0149619
cg16370389	2.03606e-05	3.43451e-09	0.120702	0.0148099
cg17598875	6.02059e+06	21.3461	1.69808e+12	0.014769
cg19946699	202.079	2.83461	14406.1	0.0147455
cg19401923	2.04725e+18	4150.02	1.00993e+33	0.0145824
cg15677132	1.32226e+07	25.5453	6.84419e+12	0.0145784
cg17324707	1.47011e+11	168.239	1.28462e+20	0.0143696
cg04985146	1.04944e+21	15597.5	7.06092e+37	0.0143519
cg02364642	0.169637	0.0409988	0.701894	0.0143454
cg08172935	1.00116e+10	103.296	9.70332e+17	0.0141181
cg15665653	17684.9	7.17019	4.3619e+07	0.0141161
cg07306197	224.824	2.97771	16974.8	0.0141066
cg19234089	0.0193527	0.000829472	0.451527	0.0140991
cg03734783	0.0868365	0.0123548	0.610335	0.01404
cg04743872	0.16716	0.0401524	0.69591	0.0139653
cg17301902	0.0815619	0.0110575	0.601613	0.013957
cg24494008	3.11534e+07	33.1595	2.92686e+13	0.0139348
cg25047102	6.44039e+13	638.503	6.49624e+24	0.0139087
cg05559445	0.10564	0.0176531	0.632176	0.0138034
cg04595372	0.0941206	0.0143753	0.616243	0.0137044
cg14464791	3.15754e+12	364.343	2.73644e+22	0.0136955
cg13448625	0.0988433	0.0157066	0.62203	0.0136694
cg01777397	0.258139	0.0880082	0.757154	0.013638
cg23377693	1.34587e+07	29.1774	6.20815e+12	0.0136277
cg27183007	0.0806198	0.0109071	0.595904	0.0136177
cg21270015	0.0138075	0.000460178	0.414291	0.0135973
cg12867068	34.6117	2.07625	576.989	0.013554
cg26331192	1.2944e+33	6.87538e+06	2.43691e+59	0.0135116
cg16051027	7.00475e+12	457.97	1.07139e+23	0.0134349
cg08897388	0.172468	0.0428124	0.694781	0.0134285
cg26626089	0.0895277	0.0132454	0.60513	0.0133171
cg03712239	4.69093e+30	2.47024e+06	8.90796e+54	0.0132849
cg17675882	1182.66	4.37606	319622	0.0132617
cg05467167	3.85023e+35	2.88994e+07	5.12961e+63	0.0131418
cg21682902	0.0283303	0.00169594	0.473252	0.0131116
cg23660999	4.0363e+46	6.14545e+09	2.65103e+83	0.0130994
cg09976774	3.60422e+08	63.0887	2059072521236980	0.0130619
cg02169446	4.84352e+06	25.4967	9.20106e+11	0.0130578
cg21686900	4.20285e+13	739.217	2.38955e+24	0.0130364
cg03406535	0.0758152	0.00989811	0.580711	0.0130215
cg09217923	1.09479e-07	3.51405e-13	0.0341079	0.0130132
cg25959506	0.0690014	0.00837027	0.568822	0.0129853
cg08465774	22.0959	1.92651	253.428	0.012892
cg14159672	0.302969	0.118264	0.776147	0.0128482
cg08305742	3.22563e+19	14009	7.42719e+34	0.0128111
cg04065065	3.35142e+10	176.774	6.35389e+18	0.0126993
cg02553486	0.151372	0.0343009	0.668014	0.012681
cg21306212	889466249361169	1621.71	4.8785e+26	0.0125638
cg17484237	5.92962	1.4673	23.9627	0.0124869
cg00032227	1.1882e+43	1.97943e+09	7.13242e+76	0.0124408
cg22062239	111491364600768	1085.6	1.14502e+25	0.0124093
cg05564266	0.103534	0.0175001	0.612526	0.0124058
cg08998501	0.115012	0.0211289	0.626054	0.0123605
cg09721659	0.05866	0.00637544	0.539727	0.0122593
cg21255732	4275.57	6.17319	2.96128e+06	0.0122305
cg11847808	0.205341	0.0595293	0.708303	0.0122146
cg15822411	0.0723532	0.00929602	0.563142	0.0121266
cg05475904	0.0205246	0.000985458	0.427477	0.0121225
cg07331806	0.042492	0.00360516	0.500829	0.0120955
cg26783353	0.0051971	8.55146e-05	0.315851	0.0120753
cg20637800	70420.5	11.5979	4.2758e+08	0.0120263
cg27560864	0.0683245	0.00841568	0.554708	0.0120216
cg00594118	578918	18.6148	1.80043e+10	0.0119391
cg23970338	2093.23	5.40115	811237	0.0119159
cg16063112	0.123978	0.0243724	0.630653	0.0118889
cg07621046	0.129665	0.0264143	0.636514	0.0118541
cg03989569	3.92595e+20	35906.7	4.29254e+36	0.0118489
cg19408398	0.207205	0.0608169	0.705953	0.0118459
cg08285151	0.211897	0.0633738	0.708502	0.0117516
cg17349199	0.127428	0.0257082	0.631618	0.0116509
cg10503232	0.032699	0.00230307	0.46426	0.0115104
cg14546153	0.120994	0.0235128	0.622623	0.0115093
cg26404725	0.00253264	2.45701e-05	0.26106	0.0114776
cg24371383	21.2138	1.98849	226.315	0.0114365
cg03079681	0.0216274	0.00110912	0.421725	0.0114172
cg12578480	1.06999e-10	2.02927e-18	0.00564182	0.011384
cg20011352	0.117879	0.0225142	0.617184	0.011364
cg19604470	96.0147	2.80831	3282.69	0.0113099
cg14791831	6.79882e+66	1460327616393650	3.16531e+118	0.011238
cg20116574	20597.1	9.53067	4.4513e+07	0.0112305
cg11000221	30.6076	2.17686	430.357	0.0111891
cg26528713	3.40008e+19	28382.3	4.07315e+34	0.0111236
cg18757066	1.4736e+23	193196	1.12399e+41	0.0111066
cg23759214	1435559759671370	2918.87	7.06036e+26	0.0110581
cg00642303	13.9519	1.8319	106.259	0.010948
cg02733650	8.2419e+29	7.4744e+06	9.08822e+52	0.0109396
cg20123891	0.149052	0.0344648	0.644619	0.0108445
cg15309223	6.72237e+12	961.091	4.70198e+22	0.0106556
cg02537909	916555	24.4663	3.43359e+10	0.0106182
cg07437033	4.8202e+07	61.7243	37642094837465	0.0106037
cg11891504	2993066712908610	4106.7	2.18142e+27	0.0105582
cg13461600	37295.1	11.7255	1.18625e+08	0.0105205
cg15105703	0.0581467	0.00658952	0.513094	0.0104492
cg16008138	0.0416959	0.00366933	0.473805	0.0103969
cg08552121	3.12839e+06	33.9545	2.88234e+11	0.0103365
cg22007326	138405	16.4028	1.16785e+09	0.0102746
cg14947494	4989.57	7.50124	3.3189e+06	0.0102414
cg12405833	2.48591e+18	23164.9	2.66773e+32	0.0101788
cg01103836	1.21189e-05	2.21343e-09	0.066353	0.00994781
cg00954003	6.91814e+25	1.57617e+06	3.03652e+45	0.00992661
cg13271963	2.65742e-09	8.21754e-16	0.00859364	0.00982445
cg07314414	6.65279e+16	11425.1	3.87389e+29	0.00979428
cg06156376	0.0862234	0.0134324	0.553473	0.00977911
cg21319693	44.3368	2.49901	786.61	0.00976177
cg06236748	486.035	4.45932	52974.6	0.00975046
cg26471020	1.41787e+11	497.836	4.03821e+19	0.00973191
cg21875234	3.83695e+31	4.37587e+07	3.36439e+55	0.0097249
cg06386533	887.092	5.17308	152121	0.0097069
cg19954739	200.017	3.60951	11083.7	0.0096934
cg25454755	33402.2	12.5069	8.92075e+07	0.00966718
cg01543654	0.203571	0.0609718	0.679676	0.00966148
cg13493559	3.71041e+17	19109.7	7.20427e+30	0.00955763
cg07815386	1.20695e+16	8371.28	1.74014e+28	0.00953361
cg13382714	3.51636e-30	1.92786e-52	6.41373e-08	0.0095071
cg18118795	10.4014	1.77324	61.0123	0.00947116
cg18371284	3063505238748640	6170.71	1.5209e+27	0.0094553
cg09588653	21.9394	2.13442	225.512	0.00938443
cg13022129	0.0376518	0.00317171	0.44697	0.00937999
cg26107778	5.8357e+28	1.29102e+07	2.63788e+50	0.00922612
cg06334284	3.05293e+06	42.633	2.18619e+11	0.00884736
cg11572744	0.150566	0.0365051	0.621011	0.00882027
cg21673646	0.0849603	0.0134423	0.536979	0.00876869
cg06417705	399894	25.947	6.16315e+09	0.00874739
cg20125091	0.11049	0.0213184	0.572652	0.00868945
cg15167433	1.87328e+13	2355.79	1.4896e+23	0.0086006
cg13575604	3.11663e+29	3.12318e+07	3.1101e+51	0.00859694
cg01991383	5959437177217540	10433.2	3.40404e+27	0.00854174
cg08351143	6.38778e+21	365648	1.11593e+38	0.00850686
cg26339797	1.08118e+11	653.308	1.78929e+19	0.008506
cg07807709	609.116	5.17327	71719.1	0.00840179
cg01985396	0.0433892	0.00421507	0.44664	0.00835165
cg22495162	2.68773e+11	891.712	8.10116e+19	0.00824399
cg17460095	0.0890342	0.0148102	0.535244	0.00821915
cg15945754	0.0296796	0.00219	0.402228	0.00817446
cg12441964	6.63726e-06	9.69382e-10	0.0454446	0.00814499
cg05719902	0.10944	0.0212604	0.563352	0.00813564
cg24520800	1.15753e+23	966153	1.38682e+40	0.00812524
cg02579736	169.869	3.80695	7579.65	0.00805395
cg20114394	0.0162822	0.000775941	0.341662	0.00801346
cg10883621	0.0898097	0.0151524	0.53231	0.00794438
cg23850377	1.88362e+17	33748	1.05133e+30	0.00790182
cg18855178	57602.5	17.7031	1.87428e+08	0.00789816
cg16883145	0.00149411	1.23058e-05	0.181406	0.00788167
cg03293770	1.69041e+10	489.857	5.83334e+17	0.00782756
cg16522484	0.0683822	0.00949563	0.49245	0.00774039
cg12675800	6.31641e+31	2.86506e+08	1.39254e+55	0.00758409
cg04945541	0.135341	0.0312001	0.587086	0.00755506
cg00622677	0.113216	0.0229134	0.5594	0.00752604
cg05619712	0.12243	0.0263483	0.568884	0.0073694
cg10468369	486474	33.8492	6.9915e+09	0.00733948
cg02443089	3.32556e+21	621036	1.78079e+37	0.00732172
cg05127924	0.0777166	0.0120775	0.500092	0.00715607
cg12627583	0.126867	0.0282012	0.570728	0.00712497
cg10446968	3.2278e+17	57360.9	1.81635e+30	0.00711412
cg15059932	1040.09	6.63586	163022	0.00706435
cg27603796	0.134546	0.0312688	0.578937	0.00705897
cg10141022	3.93214e+18	121529	1.27227e+32	0.00698357
cg27514224	1.75022e-12	5.11172e-21	0.000599267	0.00693421
cg07364638	838958237560556	12348.4	5.69994e+25	0.00692771
cg13554114	2489181739319610	17385.9	3.56382e+26	0.00683207
cg01530101	0.097442	0.0180348	0.52648	0.00682367
cg20899053	1619.46	7.66025	342373	0.00682354
cg18192417	0.114307	0.0237851	0.549341	0.0067716
cg11251877	0.065412	0.00910036	0.470172	0.00673104
cg02257405	0.096678	0.01794	0.520995	0.00655455
cg16391151	6.41976e+34	5.73793e+09	7.18262e+59	0.0064585
cg07924819	1.44655e+12	2572.59	8.13392e+20	0.00645208
cg25432696	0.0780842	0.0125848	0.484484	0.00617955
cg10368981	2.05624e+65	4.40776e+18	9.59247e+111	0.00608862
cg15425811	0.125692	0.0285835	0.552712	0.00605786
cg25047001	0.132829	0.0314265	0.561425	0.00605262
cg26401870	0.0873832	0.0153372	0.497863	0.00604094
cg25304860	2.67638e+09	500.481	1.43123e+16	0.00602687
cg24042452	180.01	4.42694	7319.61	0.00601606
cg06544198	5.72084e+09	624.734	5.23872e+16	0.00601352
cg21339926	1.53878e-07	2.12289e-12	0.0111538	0.00600756
cg03322129	1.574e+06	59.7574	4.14587e+10	0.00600402
cg00807586	0.0138265	0.000655095	0.291823	0.00593191
cg00185839	583.118	6.25306	54377.7	0.0059208
cg16547341	0.0834554	0.0142361	0.489236	0.00591857
cg26277709	6.49278e+34	1.05078e+10	4.01191e+59	0.00591851
cg00633969	15.1142	2.18667	104.47	0.00590246
cg17002259	8.99627e-22	1.08926e-36	7.43008e-07	0.00568764
cg01656216	0.114814	0.0248896	0.529626	0.0055241
cg24353217	0.056213	0.00737713	0.428337	0.00546527
cg03340261	5.40207e+25	3.99513e+07	7.30449e+43	0.00540768
cg16770799	0.144157	0.0368434	0.564039	0.00539157
cg20864636	1.292e-12	5.54331e-21	0.000301134	0.00535668
cg11108890	0.0271391	0.00217458	0.338701	0.00510046
cg12845249	7260.37	14.4817	3.63996e+06	0.00506963
cg15701111	0.0166975	0.00095723	0.291263	0.00502215
cg22631938	0.125149	0.0293065	0.534433	0.00501795
cg09801842	312.456	5.73445	17025	0.00486009
cg25905459	1.46259e+19	699624	3.0576e+32	0.00480256
cg15047833	1219474062481870	42069.4	3.53491e+25	0.00471029
cg20910436	8638420225725550	79358.7	9.40316e+26	0.00465403
cg21230435	0.00518934	0.000136321	0.197542	0.00460582
cg25124433	0.195939	0.0635403	0.604214	0.00455614
cg20060451	6.20591e+39	2.0141e+12	1.91219e+67	0.00455035
cg23418591	0.120663	0.0280887	0.518345	0.00446165
cg22156632	0.0779352	0.0134275	0.452345	0.00445336
cg02809263	2.12459e+13	14484.8	3.1163e+22	0.00437666
cg07086898	1.45547e+19	987747	2.14466e+32	0.00434177
cg10978355	0.167076	0.0488589	0.571325	0.00433989
cg20092728	10.5984	2.10075	53.4695	0.00425094
cg23873703	0.0889727	0.0169574	0.466826	0.00422698
cg25201363	0.0476467	0.00593844	0.38229	0.00416987
cg24625388	0.121001	0.028565	0.512561	0.0041393
cg10698222	709859	73.3712	6.86782e+09	0.00401035
cg17791651	0.0697509	0.0113831	0.427405	0.00398949
cg13656360	3.50907e+08	543.7	226476790476671	0.00394226
cg03792199	7.91189e+28	1.79021e+09	3.49669e+48	0.00393782
cg19001226	0.204615	0.0696841	0.600813	0.00388954
cg05029288	1.24945e+53	1.40443e+17	1.11157e+89	0.00379338
cg26043257	0.160062	0.0465821	0.549992	0.00362275
cg01305625	0.103495	0.022533	0.475358	0.00354489
cg12830829	364350	66.7864	1.98769e+09	0.00353403
cg25018755	1778.67	11.8609	266732	0.00341753
cg14115004	2.7505e+10	3307.47	2.28732e+17	0.00310841
cg12453778	514343	84.9189	3.11531e+09	0.00308063
cg10201668	0.00946709	0.000433137	0.206923	0.00306633
cg23640701	0.056535	0.00844651	0.378405	0.00305806
cg08261666	4.06578e+12	18437.9	8.96553e+20	0.00305621
cg11356705	5.08423e+55	7.8912e+18	3.27573e+92	0.00301528
cg15056107	4.79827e+19	4.80587e+06	4.79069e+32	0.00300326
cg19308222	0.130465	0.0340512	0.499866	0.00296107
cg27316224	7.05538e+51	5.72673e+17	8.69229e+85	0.00287388
cg17009717	2.88403e+09	1745	4766553020069870	0.00286587
cg08359956	0.0373679	0.0043071	0.3242	0.00286574
cg18189938	226423	69.1275	7.41637e+08	0.00282954
cg12736438	2.17044e-12	5.22094e-20	9.02292e-05	0.00269567
cg16482226	7.71893e+22	8.89117e+07	6.70125e+37	0.0026744
cg03532114	911934	120.741	6.88769e+09	0.00259434
cg02161046	6.27766e+16	753052	5.23323e+27	0.00257263
cg22111003	1.86744e+16	515533	6.76454e+26	0.00252545
cg06141123	1.11851e+16	440897	2.83753e+26	0.0025008
cg12903171	0.0158641	0.00108191	0.232615	0.0024913
cg27308387	2.01132e+10	4413.57	9.16582e+16	0.00242299
cg00008493	2.18832e-07	1.10569e-11	0.00433103	0.00238074
cg09885086	118634	63.7158	2.20886e+08	0.00235479
cg23239444	0.053293	0.00808267	0.351387	0.00231291
cg08778586	2.60648e+16	755533	8.99196e+26	0.00226353
cg22668533	7.41133e+22	1.57574e+08	3.48584e+37	0.00225063
cg12939527	3.72676e+18	4.83403e+06	2.87312e+30	0.00219797
cg04211745	6292518215571340	524739	7.54581e+25	0.00212432
cg16007185	135.7	5.94608	3096.91	0.00209023
cg15787039	0.0958473	0.0216237	0.424845	0.00202338
cg06392589	0.0535656	0.00836748	0.342907	0.00200241
cg06027949	4.12105e+08	1421.59	119464789808809	0.00199318
cg10266188	731230	141.422	3.78085e+09	0.00196823
cg25371088	9.01884e+22	3.08693e+08	2.63496e+37	0.00186948
cg14766198	3.95222e+07	652.091	2.39538e+12	0.00184998
cg24905739	1.10291e+23	4.95269e+08	2.45605e+37	0.00164549
cg24216915	20258.2	44.5151	9.21918e+06	0.00149577
cg02300906	6647577962430730	1.14414e+06	3.86231e+25	0.00149279
cg04123507	0.0760765	0.0157646	0.367128	0.00133779
cg21595737	2699.81	23.1043	315482	0.00114339
cg24123124	3.76705e+20	1.55673e+08	9.11566e+32	0.00112781
cg20676542	80.7573	5.79964	1124.51	0.00108266
cg11783451	3.07015e+18	3.16633e+07	2.97689e+29	0.000973651
cg18997662	2043.01	23.4838	177734	0.000822247
cg25751295	2.22472e+16	6.60743e+06	7.49066e+25	0.000771018
cg14796007	482461	235.602	9.87974e+08	0.000768027
cg05477027	1.18326e+08	2349.77	5.95849e+12	0.000765125
cg16829154	48647.9	91.4416	2.58812e+07	0.000751556
cg03522403	1.14386e+26	1.05796e+11	1.23674e+41	0.000680744
cg15120942	0.0312536	0.0042516	0.229746	0.000661568
cg08934443	9153.86	48.4994	1.72771e+06	0.000645567
cg16863382	2.6427e-06	1.80654e-09	0.00386588	0.000552347
cg25932713	49.3467	5.42629	448.76	0.000537187
cg24941797	5.71367e+07	2624.7	1.2438e+12	0.000456939
cg09739907	1.76301e+13	693483	4.48202e+20	0.000455014
cg13741249	2.84237e+08	5640.99	14322051295759	0.000425796
cg16743781	5.88943e+07	2991.54	1159447251953	0.000390467
cg03301801	0.000822688	1.63838e-05	0.0413102	0.000378312
cg03752689	903540	488.59	1.6709e+09	0.000352732
cg19221369	203220	249.955	1.65224e+08	0.000350322
cg00025991	0.00195875	6.45194e-05	0.0594656	0.000342677
cg09277365	46973.3	135.675	1.6263e+07	0.000311065
cg00629217	0.00116824	2.99943e-05	0.0455013	0.00030188
cg11691938	1.36079e+17	7.77126e+07	2.3828e+26	0.000280062
cg16090392	3.32685e+10	74054.6	1.49457e+16	0.000263825
cg08418747	3.60365e+13	2.07836e+06	6.24834e+20	0.00024209
cg08497766	603720	495.856	7.35048e+08	0.000240554
cg13671831	3.47862e+10	83564.9	1.44807e+16	0.000236272
cg11847459	192.61	12.0227	3085.71	0.000201533
cg27547703	7.19547e-05	4.87309e-07	0.0106246	0.000181671
cg10235741	0.00162406	6.41339e-05	0.0411258	9.80723e-05
cg08996502	6742.34	81.8759	555219	8.95195e-05
cg10906135	6.03567e-09	5.32317e-13	6.84353e-05	7.0919e-05
cg04683119	1.78574e+09	59598.8	5.35053e+13	5.10672e-05
cg15334028	1.44183e+34	3.10835e+18	6.688e+49	1.92431e-05
cg03373857	259710599032729	9.49502e+07	7.10368e+20	1.1388e-05
