# Supplementary material for: Identification of the subtypes of gastric cancer based on DNA methylation and the prediction of prognosis
Source: Clin Epigenetics. 2020 Oct 28;12:161. doi: 10.1186/s13148-020-00940-3 (PMC7592597; doi:10.1186/s13148-020-00940-3)
Supplement: Supplementary file 5 — Additional file 5: Supplementary Table 5. Multivariate Cox regression analysis of the 1054 methylation sites (610 sites were found, P < 0.05). [file 13148_2020_940_MOESM5_ESM.xlsx]

## Sheet: SHEET
Supplementary Table 5. Multivariate Cox regression analysis of the 1054 methylation sites (610 sites were found, P<0.05).
ID	Hazard ratio	Low.95% Confidence interval	High.95% Confidence interval	pvalue
cg05566965	20.3894	1.00332	414.352	0.0497484
cg08646988	2.2292e+55	1.31662	3.7743e+110	0.0495065
cg06493994	0.124783	0.0156418	0.995458	0.0494999
cg13066963	0.139847	0.0196514	0.995207	0.0494418
cg07772309	53.2456	1.01068	2805.13	0.0493892
cg16391151	2.72167e+28	1.3407	5.52507e+56	0.0489783
cg05468303	0.199242	0.0400293	0.991711	0.0488235
cg06722792	0.165342	0.0276678	0.988085	0.0484835
cg06866657	0.199679	0.0403302	0.98863	0.0483845
cg14939652	0.234385	0.05562	0.987711	0.0480628
cg09535168	6.62004e+16	1.41673	3.09339e+33	0.0479567
cg26147480	0.148043	0.0223129	0.982251	0.0478709
cg03395898	0.139654	0.0198712	0.981482	0.0478439
cg26332534	0.209197	0.0444442	0.984685	0.0477607
cg07086898	386835942201145	1.39566	1.07219e+29	0.0477472
cg22757447	0.1994	0.0404026	0.984106	0.0477447
cg14159672	0.375096	0.142146	0.989806	0.0476292
cg26339797	9.4694e+09	1.30307	6.88138e+19	0.0473882
cg09144196	3.902e+07	1.2723	1196704394087620	0.0468843
cg12867068	21.4403	1.04698	439.058	0.0466164
cg25956985	0.138852	0.0198642	0.970586	0.0465847
cg20727114	0.119909	0.0148702	0.966902	0.0464185
cg07404485	0.161887	0.0269889	0.971043	0.0463588
cg12577610	4.4531e+35	3.89389	5.09263e+70	0.0462647
cg10207787	0.00347373	1.32564e-05	0.910262	0.0462552
cg01062029	0.149229	0.0229968	0.968366	0.04619
cg22463915	0.174298	0.0313289	0.969707	0.0460326
cg22255355	7.57538e+40	5.2614	1.09071e+81	0.0460256
cg14764661	0.209179	0.0449869	0.97264	0.0460055
cg12005098	0.304126	0.0944801	0.978962	0.0459762
cg14542839	0.0305769	0.000995781	0.938909	0.0459293
cg09830278	0.0144113	0.000224532	0.924974	0.0458586
cg17347389	0.208681	0.0448648	0.97065	0.0457223
cg14733672	36.873	1.07257	1267.63	0.0456323
cg25503559	2.73579e+06	1.33389	5.61107e+12	0.0456283
cg04518808	0.11396	0.0135614	0.957632	0.0455191
cg20770803	7.34452e+08	1.51419	3.56242e+17	0.0454331
cg08654655	0.0788213	0.00654424	0.949354	0.0454035
cg16306115	0.271551	0.0757471	0.973499	0.0453714
cg17135325	44.9752	1.08211	1869.27	0.0453425
cg01244871	126095987672479	1.98221	8.02146e+27	0.0452679
cg04362655	0.00148015	2.51818e-06	0.870011	0.0452024
cg21053015	0.231851	0.0555219	0.96817	0.0450358
cg06386533	338.995	1.1387	100920	0.0449998
cg14899547	3.80374e+09	1.63546	8.84673e+18	0.0449985
cg10390922	9.87467e+09	1.67163	5.83318e+19	0.0449928
cg27056119	1.23765e+23	3.32086	4.61256e+45	0.0449389
cg09009111	0.222793	0.0513612	0.966427	0.0449013
cg02733650	5.81346e+27	4.62428	7.30846e+54	0.0446366
cg26018901	0.129964	0.0177426	0.951985	0.0446012
cg10279685	0.101805	0.0109637	0.945327	0.0444932
cg19220754	4.8732e+28	5.26865	4.50743e+56	0.0443737
cg12431699	14564.2	1.28861	1.64609e+08	0.044092
cg00308133	0.217986	0.0494993	0.959972	0.0440123
cg15167433	3.82764e+11	2.07167	7.07201e+22	0.0439055
cg14795968	0.156711	0.0258444	0.950235	0.0438549
cg12900467	2053.88	1.24251	3.39507e+06	0.0436544
cg19219437	0.196697	0.0405953	0.95306	0.0434168
cg11828669	28677.7	1.36081	6.04353e+08	0.0433197
cg21303386	0.14497	0.0223136	0.94186	0.0431041
cg11052143	0.264254	0.0729499	0.957235	0.0427118
cg19620294	0.190182	0.0382178	0.946393	0.0426359
cg20113732	0.266774	0.0743923	0.956665	0.0425647
cg07331806	0.0739075	0.00597659	0.913953	0.042348
cg18130076	5.39741e+13	3.13896	9.2808e+26	0.0419989
cg06038049	4.46561e+23	7.26862	2.74353e+46	0.0419461
cg14795305	0.04227	0.00200522	0.89105	0.0419382
cg17503456	0.328801	0.112719	0.959116	0.0417115
cg07861564	0.246671	0.0643175	0.946037	0.0412659
cg05412136	2041.59	1.35353	3.07941e+06	0.0412477
cg21604042	0.183034	0.0358996	0.933199	0.0410376
cg03626672	0.153959	0.0256067	0.925675	0.0409191
cg07815386	1.75378e+13	3.60558	8.53047e+25	0.0407555
cg03804985	73765.1	1.61548	3.36822e+09	0.0406009
cg00746981	71.4649	1.20218	4248.31	0.0405296
cg19234089	0.0148007	0.000263622	0.83096	0.0403577
cg13337865	0.139735	0.0213087	0.916327	0.0402638
cg11934695	0.192864	0.0400235	0.929366	0.0402411
cg08132767	6.09547e+17	6.20806	5.98492e+34	0.0402253
cg14766198	3.69921e+06	1.99116	6.87245e+12	0.0400263
cg24670715	0.147536	0.0237626	0.916014	0.0399635
cg19570574	0.211412	0.0480238	0.930688	0.0398834
cg15507817	0.044308	0.00226761	0.865757	0.0398777
cg24824266	0.220746	0.0523007	0.931701	0.0397583
cg20881054	0.162371	0.0287463	0.917141	0.0396019
cg08056146	0.189162	0.0388398	0.921275	0.0392576
cg10613440	1.07295e+17	6.99199	1.64649e+33	0.0391852
cg12405833	2.79349e+17	7.52006	1.0377e+34	0.039055
cg04274487	0.214362	0.0496903	0.924747	0.0389366
cg11038843	0.174719	0.033389	0.914274	0.0388184
cg20328328	1.34555e+21	12.2162	1.48205e+41	0.0388041
cg04603184	0.215375	0.0503445	0.921383	0.0384173
cg00516481	0.200767	0.0439238	0.917667	0.0383796
cg09822001	1.58519e+08	2.76212	9097398012597230	0.038319
cg13640200	0.0972161	0.0107218	0.881473	0.038254
cg13230197	0.0300683	0.00109319	0.827032	0.0382404
cg23435746	0.0818045	0.0076657	0.872977	0.0382261
cg02503850	0.228544	0.0566226	0.922469	0.0381422
cg26143719	0.111931	0.0141463	0.885643	0.0379831
cg16883145	0.00303383	1.27021e-05	0.724618	0.0379627
cg02809263	2.47122e+10	3.79213	1.61042e+20	0.0379335
cg03712239	7.12572e+25	28.4986	1.7817e+50	0.0378169
cg16046376	23.8152	1.19633	474.087	0.0377622
cg08946117	0.0364222	0.00160149	0.82834	0.037699
cg00032227	4.52616e+40	230.446	8.88978e+78	0.0374442
cg18150721	0.1415	0.0224787	0.890715	0.0372277
cg19401923	8.90916e+17	11.5601	6.86611e+34	0.0372206
cg03923277	0.114195	0.0148446	0.878474	0.0371208
cg17788682	0.156652	0.0274283	0.894689	0.0370571
cg21875234	5.82458e+29	61.3766	5.52746e+57	0.037049
cg24946408	2.0426e+16	9.74019	4.28351e+31	0.0369403
cg13271963	6.75868e-09	1.43564e-16	0.318184	0.036888
cg21230435	0.0142747	0.000264475	0.770459	0.0367882
cg21686900	4107096436435	6.01907	2.80247e+24	0.0367014
cg19524049	5.18516e+11	5.34722	5.02802e+22	0.0366305
cg14601284	0.236179	0.0610193	0.914146	0.0366215
cg11378840	0.0633198	0.00476711	0.841055	0.036516
cg23651356	0.128654	0.0188342	0.878821	0.036463
cg16008138	0.0682661	0.00552489	0.843501	0.0363811
cg01281904	0.153992	0.0267009	0.888117	0.0363774
cg23614979	0.12011	0.016547	0.871847	0.0361206
cg26096837	0.215679	0.0514112	0.904815	0.0360218
cg15014549	0.180489	0.0364296	0.894223	0.0360031
cg14115004	3.18515e+08	3.60546	2.81384e+16	0.0359634
cg26331192	5.2803e+30	104.029	2.68017e+59	0.0359324
cg11494699	7.6866	1.14528	51.5889	0.0357628
cg27316224	1.50808e+39	403.972	5.62984e+75	0.0357603
cg06253734	5.09447e+24	45.63	5.68785e+47	0.0356353
cg12228611	4.9131e+09	4.50052	5.3635e+18	0.0355859
cg26681081	9.56677e+22	35.7119	2.56282e+44	0.0355536
cg25673373	0.0467519	0.00269122	0.812172	0.0354838
cg19948393	0.157506	0.0281272	0.881997	0.0354813
cg15411984	12176.2	1.902	7.79497e+07	0.0354014
cg26147338	57.335	1.31888	2492.49	0.0353979
cg17324707	1.25094e+11	5.73905	2.72669e+21	0.0353937
cg18489434	0.170498	0.0328365	0.885279	0.0352952
cg13382714	4.27442e-27	1.20983e-51	0.0151018	0.0352606
cg15979098	0.100507	0.01187	0.851027	0.0350339
cg12598575	1.04203e+47	2059.04	5.2735e+90	0.0349818
cg13643796	0.298611	0.0971573	0.917778	0.0348811
cg23660999	3.74985e+46	2234.38	6.29318e+89	0.0347014
cg20591405	0.0690409	0.00577877	0.824854	0.0346774
cg05800321	0.107895	0.0136718	0.851491	0.0346443
cg02171545	0.152468	0.0266498	0.872293	0.0345581
cg23006204	0.12794	0.0190084	0.861128	0.0345448
cg07197823	0.162508	0.0301553	0.875757	0.0344864
cg07889201	0.0145491	0.000289478	0.731237	0.0342954
cg06536578	0.133821	0.0207854	0.861566	0.034278
cg24313770	0.063187	0.00490485	0.81401	0.0341948
cg14126210	8.77827e+10	6.74409	1.1426e+21	0.0339562
cg11715903	0.258139	0.0738478	0.90234	0.03393
cg26328002	0.109854	0.0142765	0.845293	0.0338882
cg02735486	0.142735	0.0236623	0.861008	0.0337391
cg01926595	4198	1.91104	9.22179e+06	0.0335925
cg14820573	8.37186	1.18173	59.3097	0.0334101
cg26783353	0.0122985	0.000213931	0.70702	0.0333637
cg05619712	0.156379	0.0283165	0.86361	0.0333249
cg24371225	0.144915	0.02447	0.858215	0.0333001
cg16063112	0.165258	0.0316074	0.864049	0.0329158
cg21692936	1723.75	1.83761	1.61695e+06	0.0328248
cg11876012	256.848	1.5737	41920.7	0.0328109
cg23759214	4.95989e+13	13.4959	1.82282e+26	0.0326586
cg15307268	0.0257655	0.000898089	0.739194	0.0326449
cg05029288	8.34138e+44	5643.48	1.2329e+86	0.032471
cg12351433	0.202065	0.0466645	0.874978	0.0324705
cg06417705	72318.7	2.55388	2.04786e+09	0.0324171
cg16792632	0.112965	0.0153214	0.832889	0.032407
cg08835688	0.116962	0.0163851	0.834912	0.0323639
cg20715764	4.91982	1.14509	21.1377	0.0321836
cg19339841	409.812	1.66832	100668	0.0321753
cg27662379	5.05501e-12	2.37306e-22	0.10768	0.0320626
cg26450541	1.38089e-14	2.96766e-27	0.064255	0.0320004
cg15817236	0.302548	0.101478	0.902022	0.0319549
cg13396213	6.12726e+13	15.6516	2.39868e+26	0.0318819
cg13461600	13288.6	2.27905	7.74822e+07	0.0318598
cg20060451	4.1154e+32	689.524	2.45627e+62	0.0318085
cg21306212	136037455566178	17.1163	1.0812e+27	0.0317647
cg16928795	5.08304e-12	2.50809e-22	0.103016	0.0317398
cg23502772	0.194456	0.0437312	0.864673	0.0314797
cg15042080	0.281026	0.0884477	0.892904	0.0313962
cg09309269	0.0863473	0.00927862	0.803552	0.0313867
cg26701198	8.42441e-11	5.74877e-20	0.123453	0.0312223
cg01929105	1.36884e+07	4.47956	4.18284e+13	0.0310225
cg09588653	12.3032	1.25882	120.248	0.0309392
cg25242557	0.0885698	0.00980307	0.80022	0.0308954
cg14329157	0.179989	0.0379819	0.852938	0.0307451
cg07807709	327.78	1.71607	62608.1	0.0306578
cg00892798	0.202597	0.0476852	0.860757	0.030532
cg17349199	0.141613	0.0241198	0.831439	0.0304363
cg02537909	158235	3.11492	8.03818e+09	0.0303508
cg24838010	0.0851648	0.00916599	0.7913	0.0303279
cg12939527	1.07552e+16	34.2629	3.37609e+30	0.0301989
cg02553486	0.186797	0.0410071	0.850902	0.0301079
cg20910436	9.62489e+12	18.1883	5.0933e+24	0.0299631
cg05650764	1.78305e+16	38.1115	8.34199e+30	0.0299163
cg02169446	4.98219e+06	4.49352	5.524e+12	0.0298891
cg24625388	0.187453	0.0413848	0.84907	0.0298371
cg11959821	9.85415e+20	117.761	8.24589e+39	0.0296696
cg20109151	120766	3.19011	4.57174e+09	0.0295814
cg12619509	0.152297	0.0279541	0.829734	0.0295735
cg26535072	0.0670479	0.00588771	0.763527	0.0294541
cg04775502	0.0742042	0.00716892	0.768073	0.0291644
cg25047102	5.77393e+13	25.5706	1.30377e+26	0.0290132
cg26940725	1.47434e-14	5.85717e-27	0.0371116	0.0288117
cg20483374	0.161955	0.0316757	0.828062	0.0287734
cg24625128	0.173104	0.0359399	0.83375	0.0287679
cg24829483	0.153754	0.0287193	0.823155	0.0287202
cg08897388	0.205906	0.0499818	0.848259	0.0286848
cg09976774	3.48025e+10	12.6944	9.54132e+19	0.0285861
cg04356968	0.00175367	5.97786e-06	0.514457	0.0285785
cg25509184	0.0913962	0.0107532	0.776813	0.028432
cg22983529	0.0556487	0.00420207	0.736966	0.0284145
cg23442323	0.109869	0.0152497	0.791577	0.0283835
cg16014085	0.189469	0.0428345	0.838075	0.0283207
cg25124433	0.24916	0.071962	0.862685	0.0283029
cg00185839	253.921	1.80267	35767	0.0282792
cg22736107	1.09802e+22	235.373	5.12227e+41	0.0280701
cg11891504	455755230350493	37.8602	5.48631e+27	0.0280608
cg18847227	0.188998	0.0427784	0.835005	0.0279604
cg20496643	0.0406311	0.00233985	0.705551	0.0278462
cg15488251	0.169211	0.034753	0.823881	0.027818
cg09997760	0.186016	0.0416281	0.831222	0.0276665
cg06027949	2.286e+07	6.45838	8.09147e+13	0.0276359
cg15309223	1.2461e+12	21.8948	7.09198e+22	0.0275089
cg08305742	5.71971e+19	157.112	2.08228e+37	0.0274486
cg11783451	5.25439e+13	34.0938	8.09784e+25	0.0273533
cg21743830	0.0349635	0.00177864	0.687291	0.0273329
cg21553524	0.20223	0.0489058	0.836237	0.0273211
cg10968649	2.08435e-20	7.15954e-38	0.00606812	0.0271908
cg02784848	0.0235891	0.000849971	0.654663	0.0271186
cg10983208	0.222108	0.0584805	0.843566	0.0271177
cg15677132	3.07926e+07	7.04759	134539864123381	0.0270865
cg05780311	8.73231e+19	192.156	3.96831e+37	0.0268668
cg07621046	0.149706	0.0278623	0.804383	0.0268489
cg21926138	0.164818	0.0334074	0.813147	0.0268311
cg13264741	0.0333076	0.00164144	0.675864	0.0267571
cg23881725	0.116267	0.0173229	0.780359	0.0267413
cg15448245	0.0264103	0.00106074	0.657563	0.0267226
cg04783231	0.140229	0.0247285	0.795196	0.0265005
cg17680902	1.25577e-12	3.93899e-23	0.0400348	0.0263679
cg03289369	1.15934e+07	6.83094	1.96762e+13	0.0262493
cg23397015	0.221394	0.0585775	0.836761	0.0262377
cg24743283	26246.5	3.3334	2.06659e+08	0.0262157
cg08388746	0.00844437	0.000125541	0.568	0.0261901
cg04065065	6.45602e+10	19.1463	2.17693e+20	0.0261687
cg26568669	2.32791e+28	2347.62	2.30837e+53	0.0261313
cg05670408	0.0949083	0.0119297	0.755053	0.0260478
cg16302441	0.211244	0.0538283	0.829009	0.025828
cg09072120	0.0269689	0.00112794	0.64482	0.0256884
cg25239996	0.227234	0.0618577	0.834742	0.0256112
cg25356886	0.0179363	0.000526759	0.610739	0.0254891
cg20199629	0.0440769	0.00285229	0.681125	0.0254258
cg01656955	0.221236	0.0590619	0.828712	0.0251689
cg05523047	0.101255	0.0136466	0.751288	0.0251152
cg04527363	0.175617	0.0384653	0.801792	0.0247627
cg03453449	0.0665449	0.00627371	0.705838	0.0245063
cg09472203	0.110372	0.0161748	0.753148	0.0244936
cg14732136	130768255638879	65.5404	2.60913e+26	0.0244859
cg09013626	2728.91	2.7795	2.67924e+06	0.0243988
cg18565479	0.0314865	0.00155408	0.637934	0.0242718
cg22670329	0.165162	0.0344898	0.790912	0.0242279
cg26107778	3.42637e+24	1573.63	7.46047e+45	0.0242207
cg16293105	0.157508	0.0315686	0.785871	0.0242092
cg09721659	0.0724687	0.00739713	0.709966	0.0241864
cg10141022	3.56056e+18	268.206	4.72681e+34	0.0241223
cg20001829	0.201041	0.0498638	0.810559	0.0241194
cg05467167	3.74301e+33	26979.3	5.19293e+62	0.0239473
cg03702236	0.103201	0.0143825	0.740514	0.0238993
cg08961832	0.0763655	0.00820717	0.710561	0.0238078
cg06615667	1.7422e+12	42.4262	7.15421e+22	0.023788
cg07986525	4.69715e+09	19.3387	1.14088e+18	0.0237811
cg19564877	0.105232	0.014956	0.740427	0.0237058
cg10503232	0.0350258	0.00191913	0.63925	0.0237011
cg19954739	134.61	1.9261	9407.58	0.0236678
cg11154542	0.0672999	0.00650818	0.695937	0.0235683
cg02298612	0.0280016	0.00126857	0.618093	0.023531
cg01780107	2.64656e+07	9.97671	7.02061e+13	0.0235268
cg26090652	0.152831	0.0300894	0.776268	0.0234884
cg10368981	1.0045e+61	1.68089e+08	6.00288e+113	0.0234859
cg08351143	6.59951e+20	647.467	6.72675e+38	0.0234558
cg11000221	23.9155	1.538	371.878	0.0233631
cg09479015	0.182344	0.0418942	0.793648	0.0233319
cg07294541	7.11731	1.30616	38.7824	0.0232848
cg21796234	2.76409e+08	14.1341	5405509615902860	0.0232582
cg04941721	0.0192115	0.000632655	0.583385	0.0232435
cg09217923	1.55537e-08	2.80802e-15	0.0861521	0.0232424
cg16338347	69.3998	1.78663	2695.77	0.0231607
cg05942574	0.178951	0.0405775	0.789195	0.0230468
cg22007326	65885	4.65035	9.33443e+08	0.0228996
cg18192417	0.162964	0.0341977	0.77658	0.0227641
cg16051027	3.67955e+12	56.9484	2.37743e+23	0.0227122
cg26091688	1.44126e+08	13.9879	1485016074803940	0.0225973
cg21255732	3453.07	3.14926	3.78619e+06	0.0225383
cg11141561	1.70103e+07	10.446	27699717000034	0.0225208
cg05668853	0.113893	0.0176227	0.736075	0.0225008
cg00510956	0.00183762	8.32457e-06	0.405647	0.022159
cg21402035	0.0401945	0.00256423	0.63005	0.0220817
cg00676660	0.0702485	0.00723715	0.681879	0.022012
cg01777397	0.286163	0.0980847	0.834883	0.0220038
cg21296230	0.137856	0.0254368	0.747117	0.0215581
cg14196211	5.39477e+26	8803.39	3.30595e+49	0.0214909
cg00954003	6.58799e+26	9386.81	4.62368e+49	0.021405
cg25898500	3.36969e+07	13.0978	8.66929e+13	0.0213609
cg23850377	2.27125e+16	278.05	1.85527e+30	0.021206
cg09809672	0.0677822	0.00688829	0.66699	0.0210486
cg14960043	6.72446	1.3341	33.8942	0.0209293
cg01705587	0.160007	0.0337815	0.757876	0.0209253
cg10544564	0.0871878	0.0110018	0.690954	0.0208885
cg23640701	0.080347	0.00946025	0.682396	0.0208836
cg25483839	0.00247285	1.52976e-05	0.399736	0.0207027
cg16114640	0.170669	0.0381757	0.762995	0.0206677
cg04025590	5.25747e+11	65.3257	4.23126e+21	0.0203896
cg20864636	2.72487e-12	4.87404e-22	0.0152335	0.0200529
cg07640473	0.145971	0.0288308	0.739053	0.0200525
cg13127386	0.0119072	0.000284513	0.498333	0.0200433
cg04586563	0.000252159	2.35114e-07	0.270439	0.0199502
cg10665018	93.5561	2.04783	4274.16	0.0199356
cg05040360	0.0602948	0.00566694	0.641521	0.0199166
cg26477793	1.92754e+07	14.1922	2.61794e+13	0.019905
cg20880234	0.0555479	0.00487924	0.632388	0.0198467
cg21179457	0.120492	0.0203339	0.714	0.0197512
cg22334665	0.159154	0.0340173	0.744621	0.0195681
cg03673687	0.132646	0.0243651	0.722142	0.0194658
cg19410364	0.0444578	0.00326956	0.604515	0.0193897
cg17009717	2.91366e+08	23.4844	3614921666982470	0.0193506
cg04763192	0.058903	0.00549493	0.631412	0.01929
cg03322129	360230	8.03983	1.61403e+10	0.0192108
cg11100802	1.9873e+38	1.76834e+06	2.23337e+70	0.0191799
cg18371284	5677010579680860	384.173	8.38905e+28	0.0190472
cg08261666	1.92514e+10	48.8361	7.58902e+18	0.0190258
cg20899053	921.999	3.07218	276703	0.0189955
cg03792199	7.21921e+25	18195.6	2.86426e+47	0.0189488
cg14407437	0.169625	0.0386218	0.744987	0.0187794
cg17484237	5.53766	1.33014	23.0545	0.0186732
cg03734783	0.0392011	0.00265254	0.579342	0.0184126
cg15056107	9.67272e+16	745.89	1.25436e+31	0.0183285
cg15425811	0.161009	0.0353068	0.734249	0.0183258
cg00930078	317720	8.55134	1.18047e+10	0.0182902
cg06334284	3.62288e+06	13.1665	9.96867e+11	0.0181117
cg13603171	0.184732	0.045532	0.749493	0.0181024
cg02019333	0.17588	0.0417414	0.741078	0.0178704
cg21682902	0.030102	0.00165826	0.546435	0.0178569
cg15790852	2.43973e+18	1523.36	3.90733e+33	0.0177762
cg27264345	0.0494539	0.00412236	0.593273	0.0177008
cg15998761	0.0310689	0.00177586	0.543553	0.0174322
cg25959506	0.0744807	0.00875539	0.633595	0.0174188
cg08942800	0.186174	0.0466939	0.742299	0.0172064
cg20696985	0.0934641	0.0133026	0.656681	0.0171837
cg01946401	0.029401	0.00162433	0.532168	0.0169918
cg12883767	0.0703739	0.00797068	0.621337	0.0169313
cg20120491	0.0157739	0.000524486	0.474399	0.0168774
cg13846866	0.129258	0.0241371	0.692193	0.016864
cg05559445	0.116059	0.0198431	0.678805	0.016854
cg17366294	0.0763003	0.00925264	0.629197	0.0168311
cg15057581	0.140562	0.0281766	0.701212	0.0167192
cg13853761	0.104104	0.0163276	0.663756	0.0166851
cg11434468	0.123729	0.022356	0.684777	0.0166783
cg13554114	807453872404286	502.76	1.29681e+27	0.0166775
cg05564266	0.100695	0.0154046	0.658209	0.0165488
cg19167673	0.0249535	0.00122291	0.509175	0.0164568
cg21663122	0.0670286	0.00736673	0.609881	0.0164454
cg22026853	0.240428	0.0752258	0.768426	0.0162038
cg04726446	0.072048	0.00844152	0.614927	0.0161972
cg02443089	8.48072e+19	4883.97	1.47263e+36	0.0161653
cg26401870	0.114092	0.0194691	0.668604	0.0161199
cg14796007	27782.1	6.71698	1.14909e+08	0.0160296
cg16482226	3.22451e+19	4365.82	2.38156e+35	0.0159717
cg14802310	0.013097	0.000385693	0.444734	0.0159315
cg19614321	0.116986	0.0204913	0.667877	0.0157738
cg12379145	13.4611	1.63116	111.087	0.0157633
cg14712964	2.40456e+08	38.0495	1519580532008890	0.015717
cg03476195	0.149683	0.0320904	0.698186	0.0156397
cg17598875	6.30834e+06	19.3765	2.05378e+12	0.0156214
cg12187567	201.451	2.73903	14816.4	0.0155438
cg23402444	0.0885587	0.0124353	0.630678	0.0155128
cg26025891	0.0309826	0.00185974	0.516158	0.0154882
cg10617171	0.142028	0.0293213	0.687961	0.015325
cg27603796	0.163461	0.0380638	0.701964	0.014855
cg08998501	0.120501	0.0219745	0.660789	0.0148038
cg09885086	48759.9	8.33234	2.85337e+08	0.014728
cg06230736	0.227127	0.0690994	0.746557	0.0146314
cg22631938	0.162651	0.0379372	0.697345	0.0144724
cg04021421	0.0108493	0.00028928	0.406894	0.0144364
cg13656360	1.53447e+08	43.3595	543044190833811	0.014289
cg11108890	0.0399907	0.00304592	0.525049	0.0142708
cg19604470	120.798	2.6114	5587.87	0.0142605
cg22736323	0.129998	0.0255523	0.661372	0.0139684
cg22165175	0.128283	0.0249851	0.658657	0.0138855
cg04595372	0.0909806	0.0134867	0.613751	0.0138481
cg04743872	0.156314	0.0357243	0.683963	0.0137261
cg16363586	4.91056	1.38629	17.3943	0.0136577
cg18676764	1.76448e-06	4.72213e-11	0.0659318	0.0136574
cg02300906	5.11262e+12	408.531	6.39827e+22	0.013632
cg21700166	0.0547402	0.0054479	0.550026	0.0135966
cg24724583	0.0945493	0.014548	0.614488	0.013515
cg02860342	0.119191	0.0220518	0.644231	0.0134846
cg03277051	0.141075	0.0298363	0.667041	0.0134816
cg14839898	9.08986	1.57946	52.3125	0.013441
cg19014419	0.136259	0.028094	0.660869	0.0133573
cg13707560	0.134454	0.0274371	0.658881	0.0133433
cg11976166	0.242368	0.0788894	0.744617	0.0133276
cg17301902	0.0717691	0.00891144	0.577999	0.0133237
cg23216015	0.112944	0.0200832	0.63518	0.0133226
cg00633969	13.6639	1.72354	108.325	0.0133119
cg24353217	0.0486401	0.00444006	0.532843	0.0133085
cg20123891	0.154204	0.0351281	0.676917	0.0132503
cg03688818	98152.7	11.0844	8.69146e+08	0.0131858
cg12645220	0.168603	0.0412946	0.688397	0.0131321
cg00008493	1.84254e-06	5.42607e-11	0.0625674	0.0131149
cg20676542	36.9499	2.14141	637.568	0.0129923
cg03293770	1.61775e+10	145.305	1.80112e+18	0.0128955
cg14135551	0.197474	0.0549877	0.709176	0.0128901
cg15059932	888.617	4.22617	186845	0.0128413
cg02260587	0.149347	0.033545	0.664916	0.0125759
cg25416372	0.0774453	0.010386	0.577483	0.0125741
cg09998591	0.0500752	0.00477339	0.525312	0.0125329
cg07924819	1.72824e+12	432.97	6.89845e+21	0.0124837
cg15822411	0.0548027	0.00562198	0.534212	0.0124327
cg13575604	3.93517e+30	4.08731e+06	3.7887e+54	0.0124103
cg16484842	9.70442e+37	1.64257e+08	5.73343e+67	0.0123905
cg19308222	0.177813	0.045937	0.688282	0.0123873
cg01991383	2.29482e+16	3561.26	1.47875e+29	0.0123005
cg03301801	0.00408489	5.541e-05	0.301143	0.0121771
cg22156632	0.0983419	0.0160431	0.602822	0.0121735
cg20637800	77658.9	11.6763	5.1651e+08	0.0121705
cg19568591	0.135565	0.0284276	0.64648	0.0121664
cg24520800	3.3992e+21	52370.8	2.2063e+38	0.0120693
cg23239444	0.064057	0.007519	0.545725	0.0119355
cg10266188	242427	15.8725	3.70269e+09	0.0116555
cg11847808	0.194759	0.0546672	0.693855	0.0116094
cg11572744	0.161115	0.0391215	0.663526	0.0114731
cg06141123	611372038753264	2104.3	1.77624e+26	0.0114667
cg09801842	221.129	3.40443	14363.1	0.0112363
cg26333641	11.6007	1.74642	77.0587	0.0111774
cg04790129	311.82	3.71508	26172.1	0.0110661
cg23878206	10.2532	1.70277	61.7397	0.0110528
cg17191178	0.162161	0.0400067	0.657294	0.0108461
cg17460095	0.090449	0.0142451	0.574306	0.010833
cg11226328	102124	14.4885	7.19835e+08	0.0107319
cg12736438	1.14772e-11	4.5624e-20	0.00288721	0.0106964
cg17917518	0.0261807	0.00159708	0.429176	0.0106879
cg08465774	31.5382	2.23778	444.485	0.0105679
cg14049461	0.111679	0.0208542	0.598063	0.0104558
cg01305625	0.1074	0.0195471	0.590098	0.0102654
cg01656216	0.0985296	0.0167993	0.577885	0.0102424
cg17982671	0.0164507	0.000715923	0.378009	0.0102211
cg24371383	29.7496	2.24023	395.067	0.0101339
cg21673646	0.0886539	0.0139859	0.561961	0.0101219
cg27583102	0.0996066	0.0171774	0.577589	0.01011
cg18997662	810.272	4.9316	133129	0.0100826
cg00576250	0.0778153	0.0111274	0.544171	0.0100774
cg18943599	0.0486473	0.00487621	0.485327	0.00999635
cg12453778	269546	20.0826	3.61782e+09	0.0099211
cg10698222	475241	23.0488	9.79894e+09	0.0099083
cg16547341	0.08654	0.0134869	0.55529	0.00987385
cg04283392	0.0510806	0.00536154	0.486655	0.0097049
cg19001226	0.219947	0.0698173	0.692905	0.0096936
cg04211745	9.16201e+13	2420.17	3.46846e+24	0.00968332
cg26277709	2.97912e+33	1.31088e+08	6.77037e+58	0.00966974
cg10883621	0.0943452	0.0158973	0.559906	0.00936867
cg16954341	0.131418	0.028471	0.606607	0.00930816
cg06156376	0.0830233	0.0127276	0.54157	0.00929746
cg08359956	0.0582376	0.0068685	0.493792	0.00913475
cg00622677	0.114211	0.0223527	0.583558	0.00912938
cg18189938	345883	24.0592	4.97251e+09	0.00902471
cg23970338	7397.77	9.28979	5.8911e+06	0.00895039
cg15105703	0.0573677	0.0067308	0.488954	0.0089383
cg21087137	0.174608	0.0472134	0.645745	0.00891285
cg13022129	0.0116197	0.000413328	0.326659	0.00886386
cg13266631	0.149969	0.0362202	0.620942	0.00886274
cg15945754	0.0104107	0.000341387	0.317478	0.00884566
cg05477027	7.54691e+06	54.0116	1.05451e+12	0.00879528
cg01722994	0.0827279	0.0128222	0.533753	0.00879364
cg15873301	0.271238	0.102272	0.71936	0.00874489
cg24621354	385036	25.7784	5.75104e+09	0.00872614
cg25201363	0.0530489	0.0059361	0.47408	0.00859151
cg22501393	1.59371e+09	231.35	1.09786e+16	0.0083491
cg26626089	0.0623391	0.00798889	0.486446	0.00811081
cg23873703	0.081728	0.0129257	0.516757	0.00777712
cg05475277	13.6264	1.9942	93.1097	0.00772348
cg11412582	0.0814152	0.0129018	0.513762	0.00761828
cg16829154	17941.6	13.6385	2.36023e+07	0.00751707
cg13448625	0.0741011	0.0109997	0.499195	0.00749957
cg21944757	148415232801803	6076	3.62526e+24	0.00749858
cg19615059	0.0974522	0.0177325	0.535566	0.00740168
cg25355803	0.0190877	0.00105775	0.344451	0.00731719
cg16743781	1.54391e+07	89.158	2.67354e+12	0.00715347
cg03340261	1.80892e+26	1.33099e+07	2.45846e+45	0.00715061
cg24619694	0.0409081	0.00400476	0.417872	0.00701964
cg19917856	0.104193	0.0201549	0.538636	0.00697294
cg12627583	0.120024	0.0257524	0.559395	0.00694062
cg25371088	3.20236e+22	1.57118e+06	6.527e+38	0.00683876
cg07684809	0.0903073	0.0158416	0.514812	0.00677711
cg18118795	12.8353	2.02338	81.4205	0.00677591
cg12884406	0.0703505	0.0103085	0.480109	0.00675321
cg14681767	0.181967	0.0530656	0.623985	0.00672652
cg21282997	8.20622	1.7916	37.5876	0.00670858
cg23043245	0.104336	0.0203919	0.533845	0.00665721
cg00642303	22.9762	2.40309	219.678	0.00650662
cg01830294	0.0540676	0.00662425	0.441304	0.00645709
cg05719902	0.106753	0.0213406	0.534013	0.00645537
cg07197059	0.0706001	0.0105263	0.473514	0.00633622
cg00367281	20.2386	2.33937	175.09	0.00629595
cg14026602	5.33928e+08	302.917	941111792046974	0.00617068
cg11553177	364185	38.3394	3.45938e+09	0.00613848
cg17002259	4.4296e-22	2.57609e-37	7.61672e-07	0.00601347
cg23923462	1.02318e+13	5508.74	1.90043e+22	0.00594079
cg06587969	3.43172e+23	5.87262e+06	2.00536e+40	0.00593745
cg15047833	1.09631e+16	41789.2	2.8761e+27	0.00590275
cg06392589	0.0507104	0.00609726	0.421754	0.00580194
cg07376535	0.0808106	0.0135645	0.481428	0.00573128
cg24216915	13335	15.8977	1.11854e+07	0.00568677
cg00594118	4.80406e+06	88.6072	2.60464e+11	0.00567088
cg25751295	9.17385e+18	356436	2.36114e+32	0.00558176
cg06236748	1078.66	7.80389	149093	0.00548653
cg19946699	818.307	7.20484	92941	0.00547265
cg03522403	9.00877e+21	2.9672e+06	2.73517e+37	0.00544724
cg25018755	1314.6	8.31029	207955	0.00544342
cg03079681	0.00950053	0.000356528	0.253164	0.00543326
cg12675800	3.23087e+32	3.92299e+09	2.66086e+55	0.00542754
cg06544198	9.00028e+10	1748.71	4.63228e+18	0.0053671
cg12578480	1.4848e-11	3.64443e-19	0.000604929	0.00528979
cg27560864	0.0427793	0.00467302	0.391624	0.00527473
cg15198335	2.72259e+11	2570.27	2.88394e+19	0.00522556
cg14546153	0.0951361	0.0183338	0.493673	0.00510709
cg20716064	1.0539e+16	69108.3	1.6072e+27	0.00498296
cg22129364	0.114658	0.0253056	0.519511	0.00496261
cg15787039	0.0952594	0.0184976	0.49057	0.00492902
cg20092728	11.0734	2.09071	58.6503	0.00469784
cg25432696	0.0667887	0.0103055	0.432848	0.00453748
cg00807586	0.0128876	0.000640916	0.259143	0.00448507
cg01985396	0.0285607	0.00246338	0.331136	0.00445583
cg12830829	732053	66.6634	8.03892e+09	0.00444588
cg04263186	0.0498447	0.00633635	0.392102	0.00437733
cg24749970	3.56816e+12	8576.76	1.48445e+21	0.00431195
cg27665659	2.88037e+06	106.66	7.7785e+10	0.00427774
cg02868338	1.30881e+10	1595.94	1.07333e+17	0.0041312
cg08778586	6.15968e+16	211110	1.79725e+28	0.00410218
cg25905459	1.36481e+22	1.24243e+07	1.49925e+37	0.00392139
cg11356705	2.38823e+59	1.16639e+19	4.88997e+99	0.00388923
cg14338062	0.000257742	9.63379e-07	0.0689562	0.00375858
cg13741249	2.2545e+07	239.78	2.11977e+12	0.00375726
cg08047907	0.188865	0.0611903	0.582938	0.00374984
cg02364642	0.10966	0.0246408	0.488029	0.00371109
cg12845249	19816	26.9265	1.45831e+07	0.00330621
cg12489819	1.57099e-20	9.78198e-34	2.52302e-07	0.00329024
cg08934443	8071.86	20.2517	3.21726e+06	0.00323349
cg24123124	2.41546e+19	3.13723e+06	1.85975e+32	0.0031978
cg02161046	1.92377e+19	3.05872e+06	1.20994e+32	0.00314547
cg04945541	0.0957916	0.0203345	0.451254	0.0030146
cg03532114	1.00995e+06	109.411	9.32275e+09	0.00299898
cg10978355	0.148834	0.0423066	0.523595	0.00299609
cg26404725	0.00126264	1.53895e-05	0.103594	0.00299504
cg20011352	0.0773165	0.0143109	0.417714	0.00293719
cg10201668	0.00912504	0.000414108	0.201074	0.00291513
cg09739907	9.2715e+12	32324.6	2.6593e+21	0.0026558
cg19192316	0.000390349	2.34257e-06	0.0650449	0.00263919
cg09277365	20646.5	31.9504	1.33419e+07	0.00261944
cg09404633	0.0256557	0.00236688	0.278094	0.0025912
cg25932713	34.2712	3.44055	341.374	0.00258233
cg01240931	0.0204952	0.00164526	0.255311	0.00252058
cg24941797	3.50602e+07	472.118	2.60362e+12	0.00239751
cg15442702	1.69824e+11	9572.15	3.01294e+18	0.0023947
cg22111003	6.61318e+18	6.01928e+06	7.26567e+30	0.00218756
cg20114394	0.00706922	0.000298119	0.16763	0.00217227
cg08418747	5.40061e+11	18573.6	1.57033e+19	0.00206309
cg13671831	1.01222e+10	4392.44	2.33261e+16	0.00205556
cg18855178	243273	92.1342	6.42344e+08	0.00203414
cg21319693	195.113	6.86929	5541.9	0.00201108
cg18757066	2.11827e+30	1.46719e+11	3.05826e+49	0.00192046
cg01543654	0.130229	0.0359355	0.471942	0.00191569
cg11691938	2.94563e+16	1.22122e+06	7.10498e+26	0.00187712
cg27308387	4.08531e+11	20000.8	8.34455e+18	0.0018511
cg25047001	0.0934069	0.0210019	0.415431	0.00184787
cg11251877	0.0181059	0.00145077	0.225964	0.00184011
cg10468369	2.09772e+07	539.734	8.15295e+11	0.00176759
cg02257405	0.0492097	0.00757163	0.319825	0.00161207
cg16863382	1.38074e-05	1.3633e-08	0.013984	0.00152839
cg17791651	0.0487126	0.00766812	0.309452	0.00135815
cg23418591	0.097346	0.0234073	0.404841	0.00135768
cg14832904	0.0160329	0.00128021	0.200789	0.00135107
cg16770799	0.0938251	0.0221479	0.39747	0.00131566
cg05475904	0.0024292	6.26007e-05	0.0942645	0.00125905
cg19221369	87836.9	87.6146	8.80599e+07	0.00124387
cg08497766	324720	147.399	7.15355e+08	0.00123218
cg00025991	0.0025366	6.93072e-05	0.0928378	0.00113784
cg16007185	248.553	9.07475	6807.73	0.00109136
cg01530101	0.0529556	0.00911024	0.307818	0.00106776
cg18771300	0.0542616	0.00962772	0.305817	0.000957027
cg22668533	1.2335e+26	4.78333e+10	3.18087e+41	0.000906089
cg15120942	0.025575	0.00296331	0.220726	0.000856488
cg12903171	0.00763556	0.000439217	0.13274	0.000819921
cg04123507	0.0577811	0.0110372	0.30249	0.000736368
cg00629217	0.00137975	3.06565e-05	0.0620979	0.000696954
cg10235741	0.00186702	5.14532e-05	0.0677462	0.000605645
cg24905739	8.94874e+27	1.5231e+12	5.2577e+43	0.000512419
cg27547703	4.5286e-05	1.84506e-07	0.0111152	0.000367372
cg04683119	9.70391e+08	11506.1	8.18399e+13	0.000349257
cg26043257	0.0901519	0.0243076	0.334355	0.000320429
cg11847459	346.4	14.5347	8255.64	0.00030119
cg03752689	1.67465e+07	2106.56	1.33129e+11	0.000283319
cg10906135	6.39205e-09	2.74208e-13	0.000149005	0.000235753
cg16090392	5.73471e+11	523793	6.27859e+17	0.000135624
cg03373857	345214397025401	1.50546e+07	7.91604e+21	0.000108272
cg21595737	52276.4	218.356	1.25155e+07	0.000101493
cg08996502	32898.2	178.401	6.06665e+06	9.32603e-05
cg08285151	0.0715557	0.019192	0.266789	8.57101e-05
cg05127924	0.00839684	0.000791218	0.0891118	7.3012e-05
cg15334028	1.08307e+35	7.46952e+17	1.57044e+52	6.30125e-05
cg15701111	0.00179645	8.21924e-05	0.0392645	5.89181e-05
