# Supplementary material for: Identification of the subtypes of gastric cancer based on DNA methylation and the prediction of prognosis
Source: Clin Epigenetics. 2020 Oct 28;12:161. doi: 10.1186/s13148-020-00940-3 (PMC7592597; doi:10.1186/s13148-020-00940-3)
Supplement: Supplementary file 6 — Additional file 6: Supplementary Table 6. Mehylation sites used in the Cox proportional hazard model and their coefficients. [file 13148_2020_940_MOESM6_ESM.xlsx]

## Sheet: SHEET
Supplementary Table 6.Mehylation sites used in the cox proportional Hazard model and their coefficients
ID	Coefficient
cg00308133	15.2729
cg00576250	34.4492
cg00622677	-27.3079
cg00676660	181.352
cg00807586	-3.17708
cg00892798	14.542
cg01062029	24.2476
cg01722994	91.4795
cg01777397	6.18818
cg02503850	-7.21741
cg02784848	-83.7463
cg03079681	-46.0919
cg03277051	32.756
cg03476195	-0.193205
cg03673687	-123.871
cg04274487	147.616
cg04518808	45.3255
cg04603184	-40.8705
cg04726446	-10.8776
cg04743872	-29.6286
cg04763192	11.1523
cg04775502	-81.3192
cg04941721	10.6622
cg05523047	-94.7149
cg05670408	20.5531
cg05942574	48.232
cg06156376	66.366
cg06230736	21.0145
cg06722792	22.4045
cg06866657	-67.9081
cg07197823	125.36
cg07294541	-148.439
cg07640473	12.5226
cg07861564	-22.2052
cg08047907	-32.1458
cg08056146	-62.5044
cg08359956	-153.293
cg08998501	-5.63779
cg09009111	-36.905
cg09072120	126.565
cg09472203	26.0038
cg09479015	-46.6649
cg09997760	-154.198
cg10279685	1.88141
cg10544564	-97.258
cg10617171	43.7271
cg11154542	-153.052
cg11378840	-4.81598
cg11434468	-24.6355
cg11572744	65.9321
cg11715903	64.5084
cg11934695	96.0461
cg11976166	-2.06814
cg12627583	-3.54222
cg13127386	29.8379
cg13264741	-75.749
cg13266631	-4.96063
cg13337865	125.95
cg13640200	151.586
cg13643796	18.153
cg13846866	56.2028
cg14049461	-64.8224
cg14135551	-81.2387
cg14601284	76.7435
cg14681767	-0.578004
cg14764661	280.325
cg14795305	141.571
cg14795968	-40.4815
cg14939652	-65.159
cg14960043	84.4832
cg15014549	-107.985
cg15042080	-12.3349
cg15057581	102.076
cg15105703	23.8551
cg15307268	-163.533
cg15488251	24.0012
cg15507817	41.5762
cg15979098	-62.1477
cg16063112	61.6997
cg16114640	71.7312
cg16293105	-34.853
cg16306115	28.3297
cg16770799	36.3981
cg16792632	26.251
cg17191178	-10.2761
cg17301902	-7.90498
cg17347389	-94.7481
cg17366294	-1.43877
cg17460095	-162.558
cg17503456	-56.7904
cg17788682	-146.641
cg18150721	13.5553
cg18192417	-17.4998
cg18489434	-15.8707
cg18565479	168.42
cg18943599	-73.8009
cg19167673	-91.4306
cg19219437	35.8476
cg19564877	58.4353
cg19570574	-81.9077
cg19615059	-137.994
cg20120491	-75.5627
cg20123891	-196.169
cg20199629	-72.8542
cg20496643	-171.887
cg20591405	15.9194
cg20696985	156.026
cg20727114	24.9635
cg20880234	-120.623
cg20881054	-135.87
cg21053015	84.171
cg21179457	-4.07454
cg21303386	-124.197
cg21553524	28.5887
cg21604042	-31.9972
cg21673646	-49.3875
cg21700166	80.6798
cg21926138	153.086
cg22026853	150.744
cg22156632	34.968
cg22983529	77.0293
cg23043245	68.1907
cg23397015	-87.1005
cg23402444	123.131
cg23435746	-85.5997
cg23442323	-5.29271
cg23502772	-19.7986
cg23614979	128.094
cg23881725	40.715
cg24313770	71.8832
cg24371225	-3.6204
cg24625128	-6.12766
cg24824266	101.669
cg24838010	-141.513
cg25047001	36.5434
cg25239996	11.1291
cg25242557	8.20508
cg25416372	-170.983
cg25483839	-32.2171
cg25673373	196.466
cg25959506	14.8417
cg26018901	-106.537
cg26090652	-145.721
cg26328002	155.29
cg26332534	1.14627
cg26401870	-15.6807
cg26535072	-112.998
cg27264345	16.1712
cg27603796	-10.8859
