# Supplementary material for: Identification of the subtypes of gastric cancer based on DNA methylation and the prediction of prognosis
Source: Clin Epigenetics. 2020 Oct 28;12:161. doi: 10.1186/s13148-020-00940-3 (PMC7592597; doi:10.1186/s13148-020-00940-3)
Supplement: Supplementary file 8 — Additional file 8: Supplementary Table 7. Analysis of differences in methylation site levels between the 7 clusters (conMean, the mean methylation level in other clusters; treatMean, the mean methylation level in targeted cluster; FC, fold change). [file 13148_2020_940_MOESM8_ESM.xlsx]

## Sheet: SHEET
Supplementary Table 7.Analysis of differences in methylation site levels between the 7 clusters (conMean, the mean methylation level in other clusters; treatMean, the mean methylation level in targeted cluster; FC, fold change)
cluster1						cluster2						cluster3						cluster4						cluster5						cluster6						cluster7
ID	conMean	treatMean	logFC	pValue	adj.pValue	ID	conMean	treatMean	logFC	pValue	adj.pValue	ID	conMean	treatMean	logFC	pValue	adj.pValue	ID	conMean	treatMean	logFC	pValue	adj.pValue	ID	conMean	treatMean	logFC	pValue	adj.pValue	ID	conMean	treatMean	logFC	pValue	adj.pValue	ID	conMean	treatMean	logFC	pValue	adj.pValue
cg00008493	0.937467	0.940594	0.00480426	0.605644	0.806644	cg00008493	0.937192	0.939058	0.00286965	0.96713	0.978357	cg00008493	0.93709	0.940341	0.00499687	0.321299	0.988823	cg00008493	0.937559	0.944802	0.0111023	0.409287	0.727887	cg00008493	0.939721	0.929158	-0.0163089	0.132059	0.203424	cg00008493	0.937625	0.938364	0.00113587	0.601927	0.667592	cg00008493	0.937553	0.941307	0.00576563	0.570301	0.792445
cg00025991	0.583255	0.604089	0.0506338	0.273075	0.481433	cg00025991	0.586209	0.58236	-0.00950298	0.427084	0.537157	cg00025991	0.589167	0.568724	-0.0509469	0.170236	0.948065	cg00025991	0.588062	0.468706	-0.327285	0.033527	0.234657	cg00025991	0.596638	0.534984	-0.157362	5.9355e-05	0.000151492	cg00025991	0.573987	0.644969	0.168211	6.02514e-06	1.50628e-05	cg00025991	0.579447	0.692077	0.256256	8.35041e-05	0.0169792
cg00032227	0.0147665	0.0155405	0.0737056	0.169509	0.355327	cg00032227	0.0148527	0.0147897	-0.00612756	0.278965	0.394822	cg00032227	0.0148669	0.0147032	-0.0159794	0.634335	0.997765	cg00032227	0.0147926	0.0164552	0.153662	0.0934212	0.377397	cg00032227	0.0150345	0.0139661	-0.106348	0.0777386	0.131724	cg00032227	0.0147247	0.0154254	0.0670651	0.0862949	0.122134	cg00032227	0.0148265	0.0149808	0.0149406	0.652586	0.838058
cg00185839	0.0279889	0.04709	0.750566	0.997591	0.997591	cg00185839	0.0310375	0.026349	-0.236264	0.465081	0.568535	cg00185839	0.0304424	0.0265317	-0.198366	0.482854	0.997765	cg00185839	0.0297878	0.0246875	-0.27094	0.755436	0.900031	cg00185839	0.0306658	0.0253031	-0.277312	0.547772	0.641345	cg00185839	0.0281518	0.0378062	0.425396	0.621705	0.687029	cg00185839	0.0299321	0.0244958	-0.289159	0.488389	0.721349
cg00308133	0.129238	0.362877	1.48945	7.35963e-05	0.00269044	cg00308133	0.200198	0.0282269	-2.82628	1.51259e-05	0.000198868	cg00308133	0.164362	0.0909584	-0.853602	0.690004	0.997765	cg00308133	0.146511	0.273316	0.899554	0.262614	0.602234	cg00308133	0.18071	0.015225	-3.56916	9.44775e-07	3.47177e-06	cg00308133	0.0849507	0.499228	2.555	1.06833e-10	7.16134e-10	cg00308133	0.153607	0.0750908	-1.03254	0.70416	0.867753
cg00367281	0.537827	0.506724	-0.0859411	0.303206	0.521001	cg00367281	0.51369	0.586593	0.191461	0.00351968	0.0135032	cg00367281	0.532641	0.544965	0.0330002	0.690004	0.997765	cg00367281	0.538122	0.417457	-0.366308	0.132902	0.445442	cg00367281	0.541473	0.507511	-0.09345	0.330706	0.428303	cg00367281	0.539689	0.510353	-0.0806346	0.475038	0.554059	cg00367281	0.537874	0.482501	-0.156736	0.140002	0.41457
cg00510956	0.934538	0.949486	0.0228927	0.11996	0.272027	cg00510956	0.935196	0.93741	0.00341261	0.108853	0.188104	cg00510956	0.93605	0.93503	-0.0015738	0.967675	1	cg00510956	0.935587	0.945936	0.0158707	0.738879	0.900031	cg00510956	0.942487	0.90707	-0.0552588	0.000395269	0.00088645	cg00510956	0.932513	0.953845	0.0326303	0.000463446	0.000945493	cg00510956	0.93496	0.952674	0.0270767	0.12782	0.393788
cg00516481	0.474154	0.594437	0.326169	0.00652039	0.0250153	cg00516481	0.503364	0.439754	-0.194904	0.0330413	0.07752	cg00516481	0.487425	0.473693	-0.0412252	0.683728	0.997765	cg00516481	0.48388	0.515808	0.0921858	0.814227	0.928371	cg00516481	0.524835	0.310666	-0.756498	1.08575e-09	1.27367e-08	cg00516481	0.450223	0.670739	0.575113	6.66964e-09	2.5428e-08	cg00516481	0.475661	0.656011	0.463788	0.00578453	0.0608373
cg00576250	0.197297	0.311546	0.659075	0.00350403	0.0166989	cg00576250	0.234568	0.14172	-0.726965	0.00411018	0.0153816	cg00576250	0.211609	0.190036	-0.155124	0.601282	0.997765	cg00576250	0.20613	0.252715	0.293959	0.487683	0.772692	cg00576250	0.237923	0.0745675	-1.67388	8.96261e-10	1.072e-08	cg00576250	0.171475	0.400716	1.22458	2.18137e-08	7.47549e-08	cg00576250	0.199799	0.349704	0.807587	0.0167667	0.116223
cg00594118	0.0700709	0.0563252	-0.315034	0.0241068	0.0742686	cg00594118	0.065425	0.0771465	0.237758	0.00241005	0.0102806	cg00594118	0.0684323	0.0706117	0.0452304	0.245064	0.988823	cg00594118	0.0691875	0.0564131	-0.294482	0.235697	0.559437	cg00594118	0.0681903	0.0718057	0.0745318	0.815076	0.866195	cg00594118	0.0710379	0.0571515	-0.313797	0.00935616	0.0165428	cg00594118	0.0689646	0.0670356	-0.0409297	0.959414	0.981748
cg00622677	0.185174	0.458978	1.30954	0.000244018	0.004023	cg00622677	0.270959	0.0604849	-2.16343	3.78603e-06	8.24813e-05	cg00622677	0.21546	0.183822	-0.229112	0.373781	0.988823	cg00622677	0.208773	0.223134	0.0959736	0.730645	0.898576	cg00622677	0.244623	0.0553379	-2.14422	0.000171665	0.000396651	cg00622677	0.139071	0.587463	2.07868	4.58466e-11	3.67979e-10	cg00622677	0.213092	0.133891	-0.670417	0.473768	0.718902
cg00629217	0.910937	0.917738	0.0107312	0.863359	0.950629	cg00629217	0.91164	0.911274	-0.000580312	0.393033	0.505801	cg00629217	0.910669	0.914987	0.00682563	0.763615	0.997765	cg00629217	0.914938	0.778716	-0.232576	0.403111	0.727887	cg00629217	0.913024	0.905071	-0.0126214	0.0902626	0.14841	cg00629217	0.908926	0.925607	0.0262367	0.0180891	0.0305661	cg00629217	0.910296	0.93503	0.0386767	0.0234196	0.14286
cg00633969	0.763085	0.766561	0.00655654	0.949444	0.986645	cg00633969	0.763684	0.762678	-0.00190191	0.781613	0.852923	cg00633969	0.747812	0.825696	0.142934	0.0145999	0.520982	cg00633969	0.766131	0.656454	-0.222897	0.138634	0.452229	cg00633969	0.760578	0.77557	0.0281623	0.880116	0.914601	cg00633969	0.776272	0.693822	-0.161995	0.0845864	0.120274	cg00633969	0.764727	0.737967	-0.0513873	0.884839	0.962124
cg00642303	0.0640106	0.0556969	-0.200712	0.997591	0.997591	cg00642303	0.0604959	0.0699844	0.210197	0.997011	0.997011	cg00642303	0.0652414	0.0554499	-0.234602	0.916763	1	cg00642303	0.063417	0.0580617	-0.127282	0.544139	0.812475	cg00642303	0.0665297	0.0492145	-0.434916	0.0228793	0.0414136	cg00642303	0.0607553	0.0769332	0.340597	0.0741373	0.106912	cg00642303	0.0623384	0.0812331	0.381948	0.630169	0.821374
cg00676660	0.145185	0.319085	1.13605	8.7788e-05	0.002815	cg00676660	0.200832	0.0631957	-1.66809	1.413e-05	0.000198868	cg00676660	0.163698	0.147213	-0.15314	0.456648	0.997765	cg00676660	0.162108	0.0938529	-0.788479	0.447509	0.751388	cg00676660	0.186243	0.0484218	-1.94346	6.16846e-07	2.44335e-06	cg00676660	0.112879	0.41702	1.88534	1.68343e-12	4.37081e-11	cg00676660	0.160538	0.157807	-0.0247544	0.739334	0.898393
cg00746981	0.147428	0.167441	0.183637	0.262644	0.469833	cg00746981	0.14988	0.147495	-0.0231357	0.713525	0.789928	cg00746981	0.144257	0.168867	0.227247	0.0433996	0.650947	cg00746981	0.148488	0.176143	0.246402	0.434548	0.740431	cg00746981	0.158112	0.110472	-0.517267	3.44083e-05	9.047e-05	cg00746981	0.148783	0.15132	0.0243955	0.992501	0.997406	cg00746981	0.147907	0.173344	0.228944	0.349492	0.623363
cg00807586	0.121847	0.175155	0.523559	0.0804331	0.197839	cg00807586	0.137515	0.100058	-0.458751	0.0977593	0.175909	cg00807586	0.131259	0.107523	-0.287765	0.210568	0.972647	cg00807586	0.128955	0.0312134	-2.04663	0.0624038	0.317219	cg00807586	0.146414	0.0402704	-1.86226	2.84095e-05	7.66805e-05	cg00807586	0.0983866	0.278388	1.50056	0.000190487	0.00041059	cg00807586	0.124265	0.169197	0.445281	0.131785	0.401946
cg00892798	0.251524	0.42525	0.757615	0.00299765	0.0146285	cg00892798	0.321381	0.135318	-1.24794	1.51259e-05	0.000198868	cg00892798	0.252001	0.325621	0.369768	0.0324126	0.650947	cg00892798	0.267859	0.222508	-0.267612	0.797307	0.922879	cg00892798	0.308875	0.0840758	-1.87726	2.11563e-08	1.29054e-07	cg00892798	0.20552	0.597231	1.53901	6.37135e-14	1.29551e-11	cg00892798	0.270239	0.199948	-0.434613	0.314398	0.5901
cg00930078	0.0196545	0.0201736	0.0376096	0.688002	0.856492	cg00930078	0.0179748	0.0238476	0.407871	0.297671	0.414565	cg00930078	0.0198806	0.0189772	-0.0670987	0.346908	0.988823	cg00930078	0.0197681	0.0170426	-0.214026	0.891336	0.958933	cg00930078	0.0205056	0.0162088	-0.339244	0.201	0.287817	cg00930078	0.0200714	0.0176938	-0.181898	0.454942	0.535742	cg00930078	0.019785	0.018084	-0.129689	0.431386	0.687063
cg00954003	0.0165032	0.0174796	0.0829223	0.36345	0.586519	cg00954003	0.0161343	0.017681	0.132074	0.0992865	0.177609	cg00954003	0.0167334	0.0160095	-0.063805	0.212127	0.972647	cg00954003	0.0166008	0.0161139	-0.042952	0.891336	0.958933	cg00954003	0.0167896	0.0157179	-0.0951545	0.38075	0.485894	cg00954003	0.0166367	0.016329	-0.0269368	0.767183	0.822464	cg00954003	0.0166595	0.0152423	-0.128267	0.248177	0.54456
cg01062029	0.176361	0.351643	0.995583	6.3187e-05	0.00269044	cg01062029	0.2394	0.0770106	-1.63629	1.22647e-06	3.5626e-05	cg01062029	0.184027	0.222383	0.273135	0.0160389	0.520982	cg01062029	0.192348	0.166353	-0.209468	0.730645	0.898576	cg01062029	0.225313	0.0460326	-2.2912	8.96261e-10	1.072e-08	cg01062029	0.139625	0.472891	1.75995	1.91595e-13	1.5132e-11	cg01062029	0.19426	0.143029	-0.441682	0.619086	0.815642
cg01240931	0.541922	0.555481	0.0356538	0.755809	0.902238	cg01240931	0.544779	0.539091	-0.0151441	0.407723	0.521407	cg01240931	0.551766	0.508475	-0.11788	0.00854228	0.520982	cg01240931	0.542004	0.586189	0.113063	0.156974	0.476389	cg01240931	0.550925	0.509235	-0.113524	0.10719	0.171167	cg01240931	0.532402	0.600922	0.174663	0.000506032	0.00102212	cg01240931	0.539671	0.608405	0.17295	0.0259223	0.15656
cg01244871	0.0335073	0.0356977	0.0913565	0.504602	0.734623	cg01244871	0.0328704	0.0356909	0.118767	0.0458558	0.0978044	cg01244871	0.034034	0.0323587	-0.0728243	0.387687	0.997765	cg01244871	0.0336607	0.0351912	0.0641493	0.665959	0.879297	cg01244871	0.0341803	0.0316131	-0.112641	0.152225	0.228151	cg01244871	0.0339235	0.032486	-0.0624709	0.507578	0.583094	cg01244871	0.0336449	0.0347256	0.0456121	0.92826	0.972918
cg01281904	0.606532	0.646962	0.0930954	0.477991	0.711158	cg01281904	0.604345	0.623835	0.0457917	0.919434	0.934758	cg01281904	0.60628	0.62523	0.0444037	0.998298	1	cg01281904	0.609142	0.646275	0.0853702	0.581003	0.837792	cg01281904	0.653895	0.420163	-0.638107	1.1802e-11	7.99913e-10	cg01281904	0.586631	0.73664	0.328506	2.01968e-07	6.03924e-07	cg01281904	0.605204	0.702516	0.215109	0.0507774	0.241986
cg01305625	0.700101	0.816394	0.221704	0.00271605	0.0134698	cg01305625	0.718788	0.689813	-0.05936	0.0875878	0.16339	cg01305625	0.708002	0.719375	0.0229908	0.451505	0.997765	cg01305625	0.710423	0.704549	-0.0119783	0.856893	0.946929	cg01305625	0.748667	0.543916	-0.46094	7.19042e-10	9.74701e-09	cg01305625	0.685477	0.844192	0.300463	1.79654e-09	7.71753e-09	cg01305625	0.704679	0.816624	0.212706	0.0269863	0.161389
cg01530101	0.591123	0.678796	0.19952	0.0244881	0.075064	cg01530101	0.610762	0.570021	-0.0995948	0.0745561	0.144379	cg01530101	0.604567	0.575701	-0.0705836	0.0442925	0.650947	cg01530101	0.594775	0.755546	0.345176	0.00914471	0.103301	cg01530101	0.623861	0.49017	-0.347943	7.54128e-05	0.000187762	cg01530101	0.576978	0.716597	0.312645	7.3022e-07	2.03394e-06	cg01530101	0.594465	0.681035	0.196136	0.142117	0.416785
cg01543654	0.49308	0.622309	0.335811	0.0348157	0.0987794	cg01543654	0.518416	0.470659	-0.139427	0.183552	0.287833	cg01543654	0.512577	0.471628	-0.120121	0.170236	0.948065	cg01543654	0.507814	0.370751	-0.45385	0.317303	0.647341	cg01543654	0.538603	0.356119	-0.596864	2.29629e-05	6.28134e-05	cg01543654	0.475576	0.659972	0.472729	1.63747e-05	3.90179e-05	cg01543654	0.490732	0.763839	0.638333	0.000229978	0.0169987
cg01656216	0.778764	0.788289	0.0175372	0.644114	0.820271	cg01656216	0.776732	0.786489	0.0180105	0.807616	0.867334	cg01656216	0.781429	0.772272	-0.0170072	0.264636	0.988823	cg01656216	0.784596	0.584684	-0.424291	0.053732	0.295284	cg01656216	0.785275	0.754995	-0.0567307	0.173271	0.254075	cg01656216	0.775363	0.802466	0.0495685	0.0237963	0.0392317	cg01656216	0.774763	0.87146	0.16968	0.00127447	0.0281205
cg01656955	0.36561	0.544208	0.573851	0.00189082	0.0114198	cg01656955	0.425681	0.274385	-0.633573	0.000104006	0.000869093	cg01656955	0.383477	0.37228	-0.0427531	0.802937	0.997765	cg01656955	0.374376	0.648834	0.79336	0.0129052	0.124955	cg01656955	0.433507	0.154738	-1.48623	1.64464e-11	8.36027e-10	cg01656955	0.330841	0.653378	0.98178	1.00398e-10	6.95942e-10	cg01656955	0.36842	0.624768	0.761968	0.00180919	0.0306557
cg01705587	0.27871	0.409087	0.553645	0.00753812	0.0280381	cg01705587	0.313194	0.234636	-0.416636	0.0116961	0.0358522	cg01705587	0.288307	0.297361	0.0446114	0.809543	0.997765	cg01705587	0.288635	0.347957	0.269664	0.467357	0.7542	cg01705587	0.337347	0.0854588	-1.98093	1.97595e-12	3.01332e-10	cg01705587	0.251743	0.497339	0.982277	6.23441e-10	3.27844e-09	cg01705587	0.280656	0.469888	0.743515	0.00176169	0.0306557
cg01722994	0.211867	0.300375	0.50361	0.012741	0.0431778	cg01722994	0.257588	0.128305	-1.00549	1.21128e-05	0.000194443	cg01722994	0.211292	0.252886	0.25925	0.0442925	0.650947	cg01722994	0.218704	0.254979	0.221395	0.544139	0.812475	cg01722994	0.255916	0.062288	-2.03865	4.00981e-10	6.672e-09	cg01722994	0.176902	0.450239	1.34774	6.28318e-11	4.67407e-10	cg01722994	0.213635	0.333159	0.641065	0.0369378	0.194242
cg01777397	0.348903	0.612608	0.812137	0.000886545	0.00751101	cg01777397	0.450106	0.184135	-1.2895	2.20726e-07	2.49453e-05	cg01777397	0.363333	0.406554	0.162153	0.238205	0.988823	cg01777397	0.369995	0.449271	0.28008	0.814227	0.928371	cg01777397	0.419657	0.165366	-1.34355	9.23966e-07	3.41587e-06	cg01777397	0.311669	0.697643	1.16247	8.89935e-10	4.37791e-09	cg01777397	0.358156	0.634581	0.825215	0.00592465	0.0612549
cg01780107	0.038811	0.0403344	0.0555455	0.329443	0.547576	cg01780107	0.0389403	0.038954	0.000510418	0.155664	0.251204	cg01780107	0.0390363	0.0385765	-0.0170943	0.459232	0.997765	cg01780107	0.0389228	0.0397841	0.0315783	0.396991	0.727887	cg01780107	0.039546	0.0363371	-0.122089	0.682724	0.755828	cg01780107	0.0382809	0.042527	0.151755	0.895314	0.919431	cg01780107	0.0390947	0.0360873	-0.115481	0.663915	0.840225
cg01830294	0.526028	0.589963	0.165487	0.0440224	0.12042	cg01830294	0.540526	0.510215	-0.0832566	0.0123336	0.0374303	cg01830294	0.529877	0.538601	0.0235584	0.431261	0.997765	cg01830294	0.527135	0.706612	0.422746	0.0024227	0.0931989	cg01830294	0.564383	0.389656	-0.534474	2.39951e-08	1.435e-07	cg01830294	0.51072	0.644495	0.335638	1.13142e-08	4.20835e-08	cg01830294	0.526996	0.619522	0.233364	0.0178702	0.12112
cg01926595	0.0665017	0.0810356	0.285164	0.270441	0.478171	cg01926595	0.0680275	0.0671627	-0.0184571	0.324503	0.437935	cg01926595	0.065734	0.0759312	0.208054	0.144008	0.948065	cg01926595	0.0667698	0.106916	0.679211	0.114277	0.410052	cg01926595	0.0726489	0.0466466	-0.639168	9.21278e-05	0.000226605	cg01926595	0.0670491	0.0716851	0.0964563	0.869355	0.90265	cg01926595	0.0680272	0.062952	-0.111858	0.559714	0.77951
cg01929105	0.040254	0.0361396	-0.155551	0.156759	0.33552	cg01929105	0.0379295	0.044617	0.234272	0.000202227	0.00138605	cg01929105	0.039512	0.041422	0.0681074	0.294986	0.988823	cg01929105	0.0399846	0.0363587	-0.137146	0.681922	0.881567	cg01929105	0.0403454	0.0379376	-0.0887762	0.252961	0.344434	cg01929105	0.0406225	0.0359597	-0.175899	0.0235064	0.0388588	cg01929105	0.040204	0.0340028	-0.241686	0.0842912	0.325428
cg01946401	0.822162	0.811841	-0.0182259	0.437772	0.670956	cg01946401	0.822264	0.818842	-0.00601531	0.526665	0.62503	cg01946401	0.824816	0.80703	-0.031449	0.0084357	0.520982	cg01946401	0.82	0.87035	0.0859724	0.199082	0.508117	cg01946401	0.825506	0.802855	-0.0401394	0.536187	0.631418	cg01946401	0.817521	0.841442	0.0416073	0.00849703	0.0150674	cg01946401	0.817628	0.890247	0.122761	0.00296699	0.0402193
cg01985396	0.523107	0.557401	0.0916083	0.212407	0.412638	cg01985396	0.533181	0.509101	-0.0666735	0.0509663	0.106471	cg01985396	0.526633	0.524007	-0.00721324	0.454072	0.997765	cg01985396	0.522147	0.680586	0.382321	0.0023364	0.0931989	cg01985396	0.552226	0.41293	-0.419363	4.3859e-09	3.52026e-08	cg01985396	0.507953	0.624147	0.297192	1.95698e-08	6.78271e-08	cg01985396	0.521141	0.620472	0.25169	0.00500478	0.0593444
cg01991383	0.0337712	0.030094	-0.166317	0.146422	0.317855	cg01991383	0.032452	0.0358476	0.143568	0.0155189	0.0452944	cg01991383	0.0334228	0.033556	0.00574084	0.988088	1	cg01991383	0.033546	0.0296832	-0.176495	0.367241	0.706679	cg01991383	0.0328418	0.0360825	0.135766	0.0910963	0.149378	cg01991383	0.034196	0.029418	-0.21713	0.0262288	0.0426654	cg01991383	0.0336619	0.0294134	-0.194639	0.0699194	0.287374
cg02019333	0.51237	0.554411	0.113768	0.379608	0.609371	cg02019333	0.499072	0.556867	0.158085	0.05952	0.121836	cg02019333	0.520419	0.498569	-0.061881	0.482854	0.997765	cg02019333	0.514639	0.571051	0.150059	0.42815	0.737772	cg02019333	0.538047	0.420725	-0.354856	0.00128316	0.00266233	cg02019333	0.506273	0.568841	0.168109	0.14005	0.189424	cg02019333	0.51984	0.444025	-0.227426	0.292336	0.574913
cg02161046	0.0374786	0.0394517	0.0740191	0.21463	0.414317	cg02161046	0.0370504	0.0390958	0.0775215	0.453714	0.561391	cg02161046	0.0373953	0.0386749	0.0485409	0.674355	0.997765	cg02161046	0.0377094	0.0353845	-0.0918074	0.508476	0.785242	cg02161046	0.0378069	0.0369768	-0.0320264	0.987792	0.989414	cg02161046	0.0382394	0.0344753	-0.149495	0.0588715	0.0875893	cg02161046	0.0377641	0.0355064	-0.0889358	0.769071	0.918069
cg02169446	0.0316803	0.0304732	-0.0560467	0.858614	0.94883	cg02169446	0.0305428	0.0340557	0.157062	0.382738	0.496746	cg02169446	0.0321402	0.0293129	-0.132841	0.512599	0.997765	cg02169446	0.0314959	0.0346473	0.137576	0.114277	0.410052	cg02169446	0.0313415	0.0325854	0.0561515	0.754605	0.820515	cg02169446	0.0320118	0.0292144	-0.131926	0.413533	0.492686	cg02169446	0.0316563	0.0300238	-0.0763869	0.953177	0.981748
cg02171545	0.389722	0.421408	0.112775	0.308913	0.524893	cg02171545	0.405551	0.361102	-0.167478	0.208132	0.31661	cg02171545	0.393103	0.390059	-0.0112139	0.826115	0.997881	cg02171545	0.391786	0.420125	0.100753	0.642298	0.864905	cg02171545	0.41905	0.277418	-0.595064	1.17283e-05	3.37464e-05	cg02171545	0.366081	0.535125	0.547713	8.02884e-06	1.99089e-05	cg02171545	0.386411	0.508065	0.394876	0.329699	0.605772
cg02257405	0.578983	0.690153	0.253396	0.0019298	0.011541	cg02257405	0.608013	0.542303	-0.165003	0.00111733	0.00561487	cg02257405	0.591068	0.579279	-0.0290666	0.498961	0.997765	cg02257405	0.587643	0.630341	0.101192	0.281695	0.609341	cg02257405	0.622769	0.441121	-0.497524	1.35032e-09	1.52536e-08	cg02257405	0.558423	0.752259	0.42987	5.04043e-11	3.94187e-10	cg02257405	0.580584	0.743111	0.356074	0.00154092	0.0299637
cg02260587	0.459652	0.525533	0.193238	0.181042	0.374358	cg02260587	0.486169	0.415524	-0.226526	0.00922502	0.0294621	cg02260587	0.462315	0.477823	0.0475996	0.937099	1	cg02260587	0.462224	0.589939	0.351972	0.132902	0.445442	cg02260587	0.502242	0.305843	-0.715589	6.62063e-08	3.36549e-07	cg02260587	0.434563	0.632028	0.540424	1.90448e-08	6.63847e-08	cg02260587	0.457324	0.619191	0.437168	0.00538191	0.0596903
cg02298612	0.792105	0.833733	0.0738927	0.0486544	0.129604	cg02298612	0.797393	0.791793	-0.0101662	0.455975	0.563046	cg02298612	0.796855	0.79132	-0.0100558	0.512599	0.997765	cg02298612	0.797978	0.708772	-0.171028	0.053732	0.295284	cg02298612	0.81034	0.732515	-0.145668	1.37574e-06	4.87908e-06	cg02298612	0.783529	0.861727	0.137243	3.86818e-07	1.10779e-06	cg02298612	0.793174	0.844643	0.0907041	0.0748934	0.296656
cg02300906	0.0224998	0.020473	-0.136193	0.131904	0.294732	cg02300906	0.0218732	0.0234026	0.0975028	0.0286861	0.0711322	cg02300906	0.0226378	0.0210611	-0.104155	0.496257	0.997765	cg02300906	0.022378	0.0201591	-0.150647	0.460687	0.751388	cg02300906	0.021777	0.0246864	0.180911	0.260293	0.352059	cg02300906	0.0225128	0.0212949	-0.0802405	0.347281	0.427962	cg02300906	0.0224612	0.0196874	-0.190158	0.200526	0.475956
cg02364642	0.438366	0.595815	0.442729	0.00201	0.0117894	cg02364642	0.48764	0.366799	-0.410827	0.000208305	0.00141184	cg02364642	0.448778	0.465603	0.0530994	0.592405	0.997765	cg02364642	0.445143	0.725143	0.703997	0.00729431	0.0946709	cg02364642	0.495412	0.264641	-0.904595	1.6326e-09	1.74717e-08	cg02364642	0.412566	0.665856	0.690583	8.14412e-10	4.07206e-09	cg02364642	0.447148	0.547051	0.290925	0.162266	0.44686
cg02443089	0.0340683	0.0330019	-0.0458832	0.444936	0.678527	cg02443089	0.03356	0.0349727	0.0594853	0.0669684	0.133499	cg02443089	0.0338551	0.0344548	0.0253352	0.960874	1	cg02443089	0.0340306	0.0318093	-0.0973802	0.529726	0.807832	cg02443089	0.0337569	0.0349202	0.0488785	0.622853	0.711499	cg02443089	0.0344571	0.0313716	-0.135343	0.0433073	0.0658789	cg02443089	0.0339963	0.0335714	-0.0181443	0.847889	0.949013
cg02503850	0.334707	0.511974	0.61317	0.00209324	0.0121607	cg02503850	0.406042	0.216002	-0.910587	1.11573e-06	3.53441e-05	cg02503850	0.336572	0.404804	0.26631	0.0867663	0.821664	cg02503850	0.345496	0.534372	0.629175	0.150667	0.471317	cg02503850	0.387996	0.186512	-1.05678	2.87083e-06	9.46598e-06	cg02503850	0.302407	0.608399	1.00853	3.86022e-10	2.18031e-09	cg02503850	0.350107	0.352327	0.00912097	0.971896	0.983178
cg02537909	0.0414829	0.0543661	0.390191	0.0397683	0.111278	cg02537909	0.0417555	0.044665	0.0971786	0.206781	0.315342	cg02537909	0.0420793	0.0447336	0.0882493	0.145182	0.948065	cg02537909	0.0427367	0.0376732	-0.181939	0.673922	0.880284	cg02537909	0.0435938	0.0383476	-0.184988	0.0693059	0.118091	cg02537909	0.0437154	0.0366417	-0.254654	0.0428228	0.0653048	cg02537909	0.0428225	0.0385756	-0.150679	0.295939	0.574913
cg02553486	0.353836	0.542022	0.615273	0.00105308	0.0079306	cg02553486	0.390059	0.322801	-0.273048	0.205437	0.314077	cg02553486	0.375852	0.3481	-0.110665	0.954077	1	cg02553486	0.373745	0.236016	-0.663171	0.18063	0.503125	cg02553486	0.391221	0.279654	-0.484339	0.0052497	0.0103301	cg02553486	0.335253	0.559569	0.739067	0.000270506	0.000570963	cg02553486	0.376461	0.253282	-0.571753	0.0699194	0.287374
cg02733650	0.018774	0.0180002	-0.0607245	0.481745	0.713263	cg02733650	0.0182598	0.0197797	0.115348	0.177457	0.280437	cg02733650	0.0187558	0.0185083	-0.0191614	0.984685	1	cg02733650	0.018728	0.0178592	-0.0685325	0.960775	0.985645	cg02733650	0.0188277	0.0181802	-0.0504848	0.644649	0.725527	cg02733650	0.0187873	0.0182691	-0.0403455	0.836187	0.877925	cg02733650	0.0187335	0.0181899	-0.0424795	0.468949	0.715147
cg02735486	0.446963	0.499115	0.159218	0.141453	0.312631	cg02735486	0.44927	0.45695	0.024452	0.694061	0.772586	cg02735486	0.443676	0.482924	0.12229	0.0791968	0.791968	cg02735486	0.457175	0.231202	-0.983591	0.00618619	0.0946709	cg02735486	0.483656	0.312295	-0.631072	1.27882e-09	1.47184e-08	cg02735486	0.426487	0.586738	0.460215	7.19252e-06	1.79079e-05	cg02735486	0.453157	0.420528	-0.107811	0.549223	0.770175
cg02784848	0.0883422	0.171223	0.954699	0.00573315	0.023284	cg02784848	0.121968	0.032185	-1.92204	0.000152235	0.00111883	cg02784848	0.101055	0.0737504	-0.454421	0.423808	0.997765	cg02784848	0.0932942	0.185292	0.989944	0.102279	0.406387	cg02784848	0.109796	0.0340518	-1.68902	7.00795e-05	0.000175199	cg02784848	0.0635245	0.26877	2.08099	5.15445e-06	1.29926e-05	cg02784848	0.0970514	0.0679083	-0.515161	0.226435	0.523202
cg02809263	0.0429082	0.0395665	-0.116975	0.382892	0.611425	cg02809263	0.0415117	0.0452704	0.125047	0.114762	0.194458	cg02809263	0.0422415	0.0441133	0.0625522	0.338231	0.988823	cg02809263	0.0426561	0.041046	-0.0555102	0.788881	0.916605	cg02809263	0.0426015	0.0426779	0.00258293	0.939018	0.957861	cg02809263	0.0433534	0.0386333	-0.1663	0.078024	0.111987	cg02809263	0.0427869	0.039365	-0.120256	0.353539	0.628743
cg02860342	0.457628	0.549289	0.263389	0.0248746	0.0758675	cg02860342	0.499168	0.38506	-0.374441	1.25358e-05	0.000196073	cg02860342	0.463727	0.473337	0.029594	0.886366	1	cg02860342	0.459694	0.697891	0.602328	0.00397897	0.0931989	cg02860342	0.494121	0.34227	-0.52973	1.74947e-06	6.02926e-06	cg02860342	0.435859	0.626511	0.523478	4.01372e-09	1.60024e-08	cg02860342	0.458271	0.605835	0.402726	0.00823413	0.073865
cg02868338	0.0534943	0.0572705	0.0984094	0.185013	0.377452	cg02868338	0.0533717	0.0549138	0.0410955	0.460515	0.564085	cg02868338	0.0529397	0.0573646	0.115812	0.0345417	0.650947	cg02868338	0.0533286	0.0731713	0.456368	0.421807	0.737772	cg02868338	0.0546787	0.0501238	-0.125483	0.177448	0.257722	cg02868338	0.0547051	0.0490702	-0.156829	0.0854372	0.121202	cg02868338	0.0542208	0.0462984	-0.227886	0.200526	0.475956
cg03079681	0.101098	0.250935	1.31155	0.000127364	0.00298816	cg03079681	0.143058	0.0448495	-1.67343	0.00111733	0.00561487	cg03079681	0.120163	0.0903922	-0.410723	0.619215	0.997765	cg03079681	0.115795	0.0523467	-1.1454	0.822721	0.932825	cg03079681	0.13228	0.0359025	-1.88143	0.000120618	0.000290819	cg03079681	0.0781602	0.308872	1.9825	1.48961e-08	5.4087e-08	cg03079681	0.115275	0.0939508	-0.295104	0.14642	0.419324
cg03277051	0.220414	0.401895	0.866599	0.000379817	0.0048317	cg03277051	0.279209	0.133116	-1.06866	0.000332143	0.00208873	cg03277051	0.238423	0.22778	-0.0658818	0.56903	0.997765	cg03277051	0.232369	0.389377	0.74475	0.29661	0.626062	cg03277051	0.276357	0.0626891	-2.14025	9.65684e-11	2.80508e-09	cg03277051	0.190453	0.483837	1.34509	2.10381e-10	1.30951e-09	cg03277051	0.228329	0.387627	0.763554	0.0362351	0.193889
cg03289369	0.0250679	0.0215387	-0.218909	0.0804331	0.197839	cg03289369	0.0234678	0.0278639	0.247713	0.0442513	0.0953826	cg03289369	0.0248186	0.0245212	-0.0173926	0.346908	0.988823	cg03289369	0.0248148	0.0225869	-0.135713	0.689957	0.881567	cg03289369	0.0245316	0.0257451	0.06966	0.158582	0.235939	cg03289369	0.0254766	0.0208845	-0.28674	0.00357268	0.00666463	cg03289369	0.0248726	0.0226028	-0.138054	0.295939	0.574913
cg03293770	0.0326207	0.033719	0.0477742	0.935027	0.980012	cg03293770	0.0323129	0.0336878	0.0601149	0.079565	0.151671	cg03293770	0.0328358	0.0322407	-0.0263859	1	1	cg03293770	0.0328119	0.0290064	-0.177846	0.396991	0.727887	cg03293770	0.0336975	0.028467	-0.243351	0.00276798	0.00560954	cg03293770	0.0318511	0.0373911	0.231351	0.104956	0.145177	cg03293770	0.0328415	0.0303469	-0.113969	0.613576	0.815428
cg03301801	0.902444	0.909971	0.0119834	0.49692	0.732177	cg03301801	0.905162	0.898152	-0.0112155	0.476604	0.580296	cg03301801	0.901872	0.908025	0.0098087	0.674355	0.997765	cg03301801	0.903158	0.90093	-0.0035635	0.925985	0.975563	cg03301801	0.909355	0.876008	-0.0538992	6.15946e-05	0.000155903	cg03301801	0.89864	0.927199	0.0451347	0.00086267	0.00172534	cg03301801	0.901799	0.927867	0.0411121	0.167023	0.44686
cg03322129	0.0360784	0.0357447	-0.0134057	0.91105	0.971574	cg03322129	0.0363281	0.0353787	-0.0382039	0.295937	0.413093	cg03322129	0.0368607	0.0328033	-0.16824	0.566139	0.997765	cg03322129	0.0361111	0.033637	-0.102394	0.899981	0.963138	cg03322129	0.0369457	0.0321644	-0.199944	0.24935	0.340276	cg03322129	0.0339567	0.0473487	0.479626	0.658676	0.725257	cg03322129	0.0361587	0.0339683	-0.0901542	0.965654	0.981748
cg03340261	0.0280826	0.0280179	-0.00332875	0.631178	0.815717	cg03340261	0.0273404	0.0298479	0.126595	0.0160051	0.0458363	cg03340261	0.028068	0.0281129	0.00230885	0.991491	1	cg03340261	0.0280828	0.0278472	-0.0121555	0.934672	0.981325	cg03340261	0.0285161	0.0261738	-0.123657	0.0830318	0.138009	cg03340261	0.0283018	0.0268629	-0.07528	0.387211	0.468648	cg03340261	0.0280453	0.0286781	0.0321882	0.922041	0.968063
cg03373857	0.0238999	0.0217785	-0.134096	0.26008	0.466615	cg03373857	0.0227667	0.0259925	0.191169	0.00120918	0.00594838	cg03373857	0.0239398	0.0228121	-0.069615	0.869548	1	cg03373857	0.0237357	0.0228762	-0.0532152	0.865481	0.947834	cg03373857	0.0232989	0.0255142	0.131038	0.666754	0.743546	cg03373857	0.0244858	0.019548	-0.324924	0.000409421	0.000840898	cg03373857	0.0236984	0.024015	0.0191434	0.996877	0.996877
cg03395898	0.262471	0.388138	0.564411	0.00869605	0.0312035	cg03395898	0.288146	0.238175	-0.274777	0.324503	0.437935	cg03395898	0.275756	0.26431	-0.0611635	0.779932	0.997765	cg03395898	0.277605	0.112072	-1.30861	0.0393852	0.252894	cg03395898	0.298345	0.165661	-0.848749	3.06788e-05	8.20792e-05	cg03395898	0.249698	0.401819	0.686363	0.0100164	0.0175072	cg03395898	0.266774	0.40063	0.58665	0.00525344	0.0593444
cg03453449	0.754798	0.77957	0.0465891	0.665915	0.841011	cg03453449	0.751494	0.77012	0.035321	0.860238	0.892424	cg03453449	0.760368	0.743355	-0.0326462	0.209018	0.972647	cg03453449	0.758664	0.690708	-0.135385	0.831235	0.937252	cg03453449	0.773509	0.685275	-0.174735	1.08218e-05	3.12858e-05	cg03453449	0.745231	0.820333	0.138522	2.79572e-06	7.28798e-06	cg03453449	0.754779	0.798509	0.0812541	0.109366	0.360614
cg03476195	0.276656	0.326963	0.241035	0.19942	0.394955	cg03476195	0.286718	0.26745	-0.100361	0.741653	0.818099	cg03476195	0.287452	0.255479	-0.170116	0.964274	1	cg03476195	0.285062	0.124881	-1.19073	0.051075	0.293922	cg03476195	0.31879	0.117554	-1.43928	2.85981e-08	1.64574e-07	cg03476195	0.23785	0.514379	1.11278	6.85651e-08	2.2013e-07	cg03476195	0.277688	0.345084	0.313482	0.197786	0.475956
cg03522403	0.0329271	0.0309216	-0.0906618	0.382892	0.611425	cg03522403	0.0319739	0.0346216	0.114777	0.10721	0.18632	cg03522403	0.0332575	0.030728	-0.114128	0.141681	0.948065	cg03522403	0.0326021	0.0385838	0.243031	0.960775	0.985645	cg03522403	0.0326343	0.0332601	0.0274039	0.287104	0.382387	cg03522403	0.0332267	0.030186	-0.138463	0.155837	0.209384	cg03522403	0.0325671	0.0362575	0.154865	0.337527	0.612773
cg03532114	0.044155	0.0413439	-0.0949023	0.622615	0.809798	cg03532114	0.0430073	0.0460769	0.0994615	0.0575228	0.118144	cg03532114	0.0445876	0.0411946	-0.11419	0.643482	0.997765	cg03532114	0.0438238	0.0472318	0.108044	0.390928	0.72482	cg03532114	0.0446906	0.0405222	-0.141261	0.35974	0.461982	cg03532114	0.0428814	0.049458	0.205851	0.585665	0.650739	cg03532114	0.0441033	0.0402183	-0.133034	0.591757	0.807543
cg03626672	0.319281	0.403169	0.336555	0.0529442	0.138609	cg03626672	0.329526	0.319639	-0.0439469	0.89272	0.91369	cg03626672	0.325727	0.330197	0.0196634	0.212127	0.972647	cg03626672	0.331454	0.138156	-1.26251	0.00885699	0.103301	cg03626672	0.352362	0.215078	-0.712201	2.12609e-06	7.1259e-06	cg03626672	0.298066	0.480821	0.68987	6.23136e-05	0.000141833	cg03626672	0.330653	0.250028	-0.403227	0.164631	0.44686
cg03673687	0.176734	0.363183	1.03912	0.000397637	0.0048317	cg03673687	0.245249	0.0675454	-1.86032	8.41998e-06	0.000146748	cg03673687	0.183718	0.230369	0.326451	0.0206578	0.630062	cg03673687	0.185013	0.506428	1.45273	0.00639486	0.0946709	cg03673687	0.22982	0.0337059	-2.76943	2.57897e-09	2.34802e-08	cg03673687	0.142658	0.465157	1.70516	4.91214e-12	7.62252e-11	cg03673687	0.199321	0.0738659	-1.43211	0.019851	0.130206
cg03688818	0.0574727	0.0527759	-0.122996	0.54393	0.759262	cg03688818	0.0552401	0.0614413	0.153492	0.0160051	0.0458363	cg03688818	0.0564712	0.0594237	0.0735227	0.183918	0.948065	cg03688818	0.0575047	0.0397871	-0.531379	0.0913057	0.377397	cg03688818	0.0560477	0.0614561	0.132902	0.153481	0.229469	cg03688818	0.0582298	0.0507539	-0.198241	0.000471686	0.000959095	cg03688818	0.0578937	0.0412545	-0.488853	0.0275323	0.163055
cg03702236	0.193545	0.235752	0.284597	0.122863	0.27758	cg03702236	0.203379	0.182475	-0.156469	0.744486	0.819741	cg03702236	0.199741	0.187228	-0.0933384	0.308969	0.988823	cg03702236	0.200565	0.0675014	-1.57108	0.0141439	0.132735	cg03702236	0.216159	0.115248	-0.907357	0.00138451	0.00286288	cg03702236	0.171438	0.33656	0.973173	0.00228918	0.00433665	cg03702236	0.197431	0.193572	-0.0284833	0.435983	0.690779
cg03712239	0.0234517	0.0222371	-0.0767205	0.778867	0.910171	cg03712239	0.0232222	0.0236415	0.0258182	0.534029	0.631314	cg03712239	0.023389	0.0231711	-0.0135038	0.793055	0.997765	cg03712239	0.0233296	0.0239624	0.038612	0.99564	0.99564	cg03712239	0.0236255	0.0221318	-0.0942201	0.109109	0.173777	cg03712239	0.0231014	0.0246631	0.0943728	0.307839	0.384799	cg03712239	0.0232916	0.024367	0.0651184	0.468949	0.715147
cg03734783	0.884455	0.903303	0.0304213	0.755809	0.902238	cg03734783	0.888348	0.880708	-0.0124614	0.343239	0.456156	cg03734783	0.881056	0.906297	0.040751	0.480197	0.997765	cg03734783	0.884979	0.929971	0.0715423	0.0722022	0.336209	cg03734783	0.903114	0.812395	-0.152727	1.27261e-08	8.25842e-08	cg03734783	0.87821	0.928731	0.0806953	2.29424e-05	5.40343e-05	cg03734783	0.883888	0.9282	0.0705706	0.0341948	0.18624
cg03752689	0.0320106	0.0268653	-0.252807	0.528018	0.74558	cg03752689	0.0302062	0.0348163	0.204917	0.0882848	0.163689	cg03752689	0.0322362	0.0288572	-0.159752	1	1	cg03752689	0.0307165	0.0644709	1.06963	0.373077	0.706762	cg03752689	0.0318842	0.0301573	-0.0803365	0.496636	0.588249	cg03752689	0.0318986	0.0297339	-0.101387	0.435333	0.513643	cg03752689	0.0318543	0.0259759	-0.294315	0.391288	0.659352
cg03792199	0.0268648	0.0279124	0.0551927	0.292003	0.507469	cg03792199	0.0263757	0.0283528	0.104283	0.109682	0.189001	cg03792199	0.0269272	0.0270732	0.00780067	0.740949	0.997765	cg03792199	0.0269853	0.0258305	-0.0630959	0.99564	0.99564	cg03792199	0.0271512	0.0261125	-0.0562736	0.445551	0.54033	cg03792199	0.0273355	0.0249096	-0.134075	0.105967	0.146245	cg03792199	0.026968	0.0267369	-0.0124177	0.965654	0.981748
cg03804985	0.0265705	0.0294542	0.148646	0.179081	0.37283	cg03804985	0.0253549	0.0303522	0.259537	0.169178	0.268746	cg03804985	0.0269328	0.0263833	-0.0297394	0.373781	0.988823	cg03804985	0.0268963	0.023958	-0.1669	0.536908	0.812475	cg03804985	0.0274213	0.0242297	-0.17852	0.437768	0.535091	cg03804985	0.0273482	0.0239861	-0.189244	0.0756725	0.108868	cg03804985	0.0270102	0.023263	-0.215466	0.14642	0.419324
cg03923277	0.362494	0.353694	-0.0354551	0.825552	0.937778	cg03923277	0.353852	0.380649	0.105313	0.804716	0.865744	cg03923277	0.368354	0.335204	-0.136051	0.325479	0.988823	cg03923277	0.359146	0.46225	0.364104	0.0344482	0.234657	cg03923277	0.373475	0.3108	-0.265026	0.00959195	0.0182846	cg03923277	0.352649	0.410728	0.219952	0.00379376	0.00703403	cg03923277	0.361908	0.358231	-0.0147311	0.739334	0.898393
cg04021421	0.928881	0.941545	0.019536	0.696913	0.862306	cg04021421	0.930058	0.929825	-0.000361122	0.880885	0.904612	cg04021421	0.928411	0.936301	0.0122082	0.699458	0.997765	cg04021421	0.932915	0.815875	-0.193398	0.281695	0.609341	cg04021421	0.932402	0.919535	-0.020048	0.0162958	0.0303063	cg04021421	0.927759	0.942035	0.0220319	0.0285306	0.0460414	cg04021421	0.929246	0.944104	0.0228843	0.602622	0.815076
cg04025590	0.0308708	0.0296076	-0.0602771	0.737517	0.897975	cg04025590	0.0297179	0.0332666	0.162742	0.0419335	0.091355	cg04025590	0.030788	0.0306496	-0.00649653	0.79964	0.997765	cg04025590	0.0308539	0.0271091	-0.186673	0.566117	0.82418	cg04025590	0.0304124	0.0322676	0.0854263	0.339474	0.438727	cg04025590	0.0314192	0.0272024	-0.207912	0.0155127	0.0264323	cg04025590	0.031022	0.0257873	-0.26663	0.122046	0.389779
cg04065065	0.0454293	0.0483691	0.090463	0.887153	0.957811	cg04065065	0.0445824	0.0483412	0.116779	0.0703875	0.138953	cg04065065	0.0456735	0.0457387	0.00205848	0.954077	1	cg04065065	0.0456568	0.0468472	0.0371347	0.603668	0.846523	cg04065065	0.0467825	0.0409373	-0.192555	0.0427382	0.075566	cg04065065	0.0458878	0.0445997	-0.0410783	0.541253	0.615978	cg04065065	0.0456799	0.0458132	0.00420546	0.847889	0.949013
cg04123507	0.780629	0.861601	0.142383	0.0763393	0.190069	cg04123507	0.783096	0.798817	0.0286748	0.810519	0.868922	cg04123507	0.788133	0.786038	-0.00383968	0.189613	0.948065	cg04123507	0.793325	0.568873	-0.479806	0.0317477	0.230549	cg04123507	0.821435	0.641591	-0.356493	1.77234e-08	1.10319e-07	cg04123507	0.767817	0.895157	0.221377	8.89819e-08	2.79789e-07	cg04123507	0.780672	0.921513	0.239288	0.000864492	0.0210936
cg04211745	0.0457971	0.0442946	-0.0481257	0.63979	0.81818	cg04211745	0.0440234	0.049614	0.172477	0.0223026	0.0591504	cg04211745	0.0460937	0.0439534	-0.0685941	0.333945	0.988823	cg04211745	0.0455763	0.0491482	0.108855	0.276839	0.609341	cg04211745	0.0463121	0.0428639	-0.111626	0.11503	0.181314	cg04211745	0.0458687	0.0445687	-0.0414808	0.796047	0.844502	cg04211745	0.045758	0.0439099	-0.0594768	0.934483	0.974419
cg04263186	0.395526	0.42212	0.0938801	0.350838	0.573756	cg04263186	0.407653	0.37429	-0.123183	0.0970028	0.175064	cg04263186	0.40467	0.370584	-0.126946	0.11206	0.948065	cg04263186	0.392622	0.601837	0.616231	0.00488912	0.0931989	cg04263186	0.426786	0.272475	-0.647392	1.43055e-07	6.66136e-07	cg04263186	0.37057	0.545182	0.556993	1.2664e-09	5.76497e-09	cg04263186	0.391915	0.510663	0.381828	0.013807	0.10271
cg04274487	0.22031	0.480626	1.12538	4.2922e-05	0.00269044	cg04274487	0.308143	0.08668	-1.82983	4.87597e-07	2.97434e-05	cg04274487	0.235985	0.271501	0.202267	0.0568233	0.693244	cg04274487	0.242647	0.260303	0.101334	0.960775	0.985645	cg04274487	0.285702	0.0584287	-2.28976	9.10914e-09	6.46113e-08	cg04274487	0.180536	0.580869	1.68593	1.47022e-12	4.27063e-11	cg04274487	0.242149	0.260938	0.107815	0.866327	0.957355
cg04283392	0.254964	0.309099	0.277775	0.162131	0.343403	cg04283392	0.273341	0.226906	-0.268606	0.299413	0.41604	cg04283392	0.263408	0.244871	-0.105279	0.994895	1	cg04283392	0.26092	0.212157	-0.298475	0.658034	0.878338	cg04283392	0.284832	0.150799	-0.917488	4.09352e-07	1.69867e-06	cg04283392	0.224724	0.448577	0.997204	5.47887e-09	2.11526e-08	cg04283392	0.259308	0.267158	0.0430244	0.965654	0.981748
cg04356968	0.745322	0.770843	0.0485719	0.0313371	0.0919021	cg04356968	0.747672	0.747275	-0.000766452	0.388895	0.502597	cg04356968	0.748512	0.74373	-0.00924677	0.454072	0.997765	cg04356968	0.749287	0.680008	-0.139968	0.0688048	0.325356	cg04356968	0.750993	0.732659	-0.0356584	0.0166895	0.0308502	cg04356968	0.7453	0.759735	0.0276744	0.013265	0.0227934	cg04356968	0.746093	0.775329	0.0554529	0.0640864	0.269605
cg04362655	0.089625	0.131086	0.548543	0.0233597	0.0723322	cg04362655	0.101213	0.0741158	-0.449535	0.0527724	0.109867	cg04362655	0.0933033	0.0930511	-0.00390548	0.779932	0.997765	cg04362655	0.0941709	0.0574481	-0.713023	0.214807	0.534825	cg04362655	0.100253	0.0629204	-0.672042	0.0181337	0.0332179	cg04362655	0.0854634	0.135316	0.66295	0.0500376	0.0755518	cg04362655	0.090767	0.140485	0.630176	0.0144215	0.104728
cg04518808	0.198281	0.335545	0.758957	0.000925721	0.00759213	cg04518808	0.230477	0.16176	-0.510764	0.135966	0.225993	cg04518808	0.216981	0.183532	-0.241537	0.950679	1	cg04518808	0.213619	0.0805374	-1.40731	0.0220415	0.174615	cg04518808	0.228754	0.130288	-0.812095	0.00207121	0.00422554	cg04518808	0.177783	0.38584	1.11789	7.30035e-05	0.000164325	cg04518808	0.210856	0.19956	-0.0794397	0.613576	0.815428
cg04527363	0.281382	0.357285	0.344549	0.130363	0.292358	cg04527363	0.309726	0.235844	-0.39316	0.0483544	0.101711	cg04527363	0.286198	0.295322	0.0452751	0.296957	0.988823	cg04527363	0.289223	0.241227	-0.261793	0.618995	0.854269	cg04527363	0.323936	0.132399	-1.29082	4.58366e-08	2.41037e-07	cg04527363	0.251511	0.485188	0.947923	2.40926e-07	7.09975e-07	cg04527363	0.280287	0.435018	0.634172	0.0736236	0.293532
cg04586563	0.975365	0.978638	0.00483295	0.778867	0.910171	cg04586563	0.975546	0.975904	0.00052905	0.00420861	0.015654	cg04586563	0.974647	0.979667	0.0074123	0.981282	1	cg04586563	0.975473	0.982602	0.0105054	0.184215	0.505804	cg04586563	0.978813	0.961948	-0.0250751	0.173271	0.254075	cg04586563	0.974623	0.981201	0.00970418	0.00688937	0.0123968	cg04586563	0.975241	0.983442	0.0120818	0.00823413	0.073865
cg04595372	0.590336	0.628757	0.0909665	0.500753	0.734277	cg04595372	0.604499	0.567728	-0.090539	0.103188	0.182448	cg04595372	0.592482	0.59856	0.0147259	0.686863	0.997765	cg04595372	0.589766	0.747007	0.340978	0.00729431	0.0946709	cg04595372	0.625118	0.45754	-0.45023	3.36634e-09	2.8922e-08	cg04595372	0.572163	0.709984	0.311361	1.56697e-07	4.73195e-07	cg04595372	0.586208	0.736	0.328292	0.00138298	0.0281205
cg04603184	0.201788	0.420587	1.05956	0.000112604	0.00298816	cg04603184	0.277167	0.0857316	-1.69286	2.90555e-05	0.000316497	cg04603184	0.22132	0.219384	-0.0126785	0.156083	0.948065	cg04603184	0.212162	0.562997	1.40796	0.0208047	0.171498	cg04603184	0.262442	0.0410607	-2.67617	2.51091e-09	2.32069e-08	cg04603184	0.16001	0.549914	1.78104	1.15358e-11	1.19269e-10	cg04603184	0.2248	0.147466	-0.608261	0.244984	0.539496
cg04683119	0.0370636	0.0390093	0.0738127	0.665915	0.841011	cg04683119	0.0373867	0.0368663	-0.0202254	0.460515	0.564085	cg04683119	0.037339	0.0368133	-0.0204565	0.464425	0.997765	cg04683119	0.0371768	0.0394586	0.085935	0.244444	0.577948	cg04683119	0.0382673	0.0327554	-0.22438	0.0971075	0.157962	cg04683119	0.0362806	0.0423813	0.224228	0.405527	0.485995	cg04683119	0.0372164	0.0375648	0.0134434	0.267942	0.563601
cg04726446	0.211544	0.323776	0.614039	0.0039336	0.017774	cg04726446	0.243014	0.169314	-0.521339	0.0423125	0.0918527	cg04726446	0.233225	0.173922	-0.423286	0.55751	0.997765	cg04726446	0.222543	0.175406	-0.343381	0.501494	0.780386	cg04726446	0.240824	0.137039	-0.813388	0.000207796	0.00047474	cg04726446	0.185343	0.415879	1.16597	1.80089e-06	4.79714e-06	cg04726446	0.218855	0.269051	0.297906	0.449945	0.694852
cg04743872	0.369321	0.601758	0.704308	0.000112604	0.00298816	cg04743872	0.426214	0.301772	-0.498118	0.00739474	0.0245152	cg04743872	0.387618	0.397822	0.037484	0.2468	0.988823	cg04743872	0.388272	0.443768	0.19274	0.596069	0.837792	cg04743872	0.433348	0.200343	-1.11306	3.64513e-09	3.04593e-08	cg04743872	0.336443	0.677028	1.00886	1.46559e-09	6.47834e-09	cg04743872	0.395061	0.287027	-0.460889	0.15306	0.430259
cg04763192	0.11238	0.28183	1.32644	0.000255802	0.00410629	cg04763192	0.163333	0.0403502	-2.01717	0.00253253	0.0105811	cg04763192	0.141135	0.0714922	-0.981219	0.387687	0.997765	cg04763192	0.128977	0.0581687	-1.1488	0.714271	0.896513	cg04763192	0.148893	0.0332307	-2.16369	0.000180884	0.000416375	cg04763192	0.0716921	0.426985	2.5743	8.86448e-11	6.21533e-10	cg04763192	0.131803	0.0398758	-1.7248	0.229455	0.524223
cg04775502	0.173053	0.207116	0.259221	0.03919	0.110165	cg04775502	0.204058	0.108655	-0.90923	0.0225231	0.0594766	cg04775502	0.172152	0.19156	0.154114	0.0387561	0.650947	cg04775502	0.173787	0.263654	0.601324	0.551418	0.812475	cg04775502	0.196729	0.0863555	-1.18785	3.50703e-05	9.18149e-05	cg04775502	0.140578	0.367495	1.38635	0.00016708	0.000362699	cg04775502	0.177427	0.149552	-0.246586	0.897215	0.966811
cg04783231	0.34581	0.440028	0.347617	0.031815	0.092415	cg04783231	0.360365	0.338882	-0.0886764	0.44697	0.556432	cg04783231	0.364986	0.310326	-0.234059	0.132663	0.948065	cg04783231	0.349991	0.512523	0.550298	0.0460903	0.272962	cg04783231	0.390475	0.196229	-0.99269	3.02671e-09	2.67578e-08	cg04783231	0.323748	0.517705	0.677258	9.1321e-08	2.85671e-07	cg04783231	0.348012	0.468849	0.429986	0.0640864	0.269605
cg04790129	0.392433	0.367098	-0.0962831	0.0998622	0.236108	cg04790129	0.385193	0.402294	0.0626667	0.0715586	0.140356	cg04790129	0.393385	0.377544	-0.0592943	0.317154	0.988823	cg04790129	0.389487	0.418676	0.104259	0.61131	0.851368	cg04790129	0.387989	0.399871	0.0435188	0.35974	0.461982	cg04790129	0.392351	0.37869	-0.05113	0.127859	0.174093	cg04790129	0.389912	0.395999	0.0223469	0.464157	0.711396
cg04941721	0.116096	0.181879	0.647658	0.00640227	0.0247176	cg04941721	0.135741	0.0884593	-0.617777	0.209489	0.317092	cg04941721	0.126559	0.103024	-0.296839	0.643482	0.997765	cg04941721	0.1238	0.0458768	-1.43218	0.0775547	0.351012	cg04941721	0.134022	0.0691188	-0.955316	7.96622e-05	0.000197536	cg04941721	0.0990693	0.24488	1.30557	6.23136e-05	0.000141833	cg04941721	0.120919	0.13958	0.207046	0.922041	0.968063
cg04945541	0.42133	0.534378	0.34291	0.0180731	0.0583311	cg04945541	0.449546	0.387165	-0.215519	0.0882848	0.163689	cg04945541	0.443498	0.382115	-0.21492	0.0844365	0.821664	cg04945541	0.431659	0.414151	-0.0597341	0.618995	0.854269	cg04945541	0.466015	0.28045	-0.732631	7.22317e-07	2.75383e-06	cg04945541	0.390231	0.652571	0.741808	1.86138e-10	1.18275e-09	cg04945541	0.422961	0.588163	0.47569	0.0224789	0.139919
cg05029288	0.0161598	0.0161537	-0.000550156	0.882385	0.956048	cg05029288	0.0159213	0.0167314	0.0715946	0.245513	0.354888	cg05029288	0.0162719	0.0157086	-0.0508356	0.387687	0.997765	cg05029288	0.0161222	0.017604	0.126848	0.403111	0.727887	cg05029288	0.0161325	0.0162755	0.0127331	0.893928	0.9258	cg05029288	0.0162702	0.0155603	-0.0643665	0.477948	0.55639	cg05029288	0.0162032	0.0153248	-0.0804144	0.488389	0.721349
cg05040360	0.841797	0.799353	-0.0746385	0.568238	0.773716	cg05040360	0.832527	0.85144	0.0324076	0.620955	0.706684	cg05040360	0.839527	0.832308	-0.0124589	0.25206	0.988823	cg05040360	0.838408	0.82541	-0.0225417	0.199082	0.508117	cg05040360	0.842006	0.821081	-0.036307	0.177448	0.257722	cg05040360	0.833683	0.861843	0.0479262	0.0295692	0.0474663	cg05040360	0.837649	0.84633	0.0148752	0.12782	0.393788
cg05127924	0.74315	0.822941	0.147135	0.0229938	0.0715623	cg05127924	0.760306	0.725669	-0.067269	0.0292366	0.0722038	cg05127924	0.75803	0.718537	-0.0771917	0.0151256	0.520982	cg05127924	0.749308	0.782266	0.0621021	0.797307	0.922879	cg05127924	0.769655	0.66553	-0.209709	0.000129515	0.000308609	cg05127924	0.730475	0.856279	0.229246	3.19558e-09	1.29954e-08	cg05127924	0.744229	0.862289	0.212426	0.00411305	0.0512032
cg05412136	0.0299292	0.0254782	-0.232291	0.201543	0.396585	cg05412136	0.0273042	0.0349148	0.354719	0.0216523	0.0581845	cg05412136	0.029994	0.0277231	-0.113583	0.967675	1	cg05412136	0.0296005	0.0271721	-0.123496	0.581003	0.837792	cg05412136	0.0295307	0.0295791	0.00236466	0.641516	0.723336	cg05412136	0.0302246	0.025842	-0.226005	0.129039	0.17531	cg05412136	0.0297825	0.0249278	-0.256711	0.261236	0.555241
cg05467167	0.0252013	0.0240482	-0.0675724	0.357109	0.579352	cg05467167	0.0247574	0.0259251	0.0664894	0.0911178	0.166912	cg05467167	0.024907	0.025874	0.0549537	0.446394	0.997765	cg05467167	0.0250972	0.0252266	0.00742178	0.969487	0.985645	cg05467167	0.0251219	0.0250072	-0.00660632	0.818471	0.868291	cg05467167	0.025344	0.023785	-0.0915907	0.0990487	0.137944	cg05467167	0.0251899	0.0233995	-0.106369	0.15306	0.430259
cg05468303	0.37667	0.44987	0.256206	0.0714627	0.180133	cg05468303	0.410213	0.317828	-0.368128	0.0051955	0.0184259	cg05468303	0.381873	0.387887	0.0225435	0.574832	0.997765	cg05468303	0.379136	0.536704	0.501409	0.135745	0.447591	cg05468303	0.41594	0.24066	-0.78938	4.09352e-07	1.69867e-06	cg05468303	0.347813	0.573489	0.721453	1.15231e-07	3.55005e-07	cg05468303	0.377318	0.492466	0.384244	0.102603	0.349652
cg05475277	0.77299	0.74029	-0.0623582	0.614104	0.807335	cg05475277	0.76132	0.791306	0.0557329	0.347067	0.460241	cg05475277	0.764372	0.793155	0.0533279	0.571928	0.997765	cg05475277	0.770234	0.765997	-0.00795924	0.596069	0.837792	cg05475277	0.778503	0.733837	-0.0852438	0.0807286	0.135287	cg05475277	0.774927	0.744217	-0.0583366	0.717462	0.780128	cg05475277	0.767243	0.824953	0.104628	0.318178	0.595365
cg05475904	0.948507	0.958065	0.0144647	0.350838	0.573756	cg05475904	0.948053	0.952445	0.00666774	0.259488	0.368969	cg05475904	0.950063	0.946466	-0.00547173	0.277639	0.988823	cg05475904	0.949124	0.957889	0.0132618	0.908639	0.965626	cg05475904	0.953957	0.929353	-0.0376964	0.000732545	0.00157898	cg05475904	0.947163	0.961119	0.0211028	0.0249869	0.0410836	cg05475904	0.948716	0.961258	0.0189476	0.16944	0.44744
cg05477027	0.0493269	0.0506418	0.0379529	0.788146	0.917499	cg05477027	0.0486078	0.0514474	0.081911	0.186034	0.290976	cg05477027	0.0492083	0.0503768	0.0338577	0.551793	0.997765	cg05477027	0.0492913	0.0553181	0.166418	0.373077	0.706762	cg05477027	0.0506725	0.0441096	-0.200112	0.173271	0.254075	cg05477027	0.0490421	0.0516011	0.0733793	0.429822	0.508123	cg05477027	0.0498267	0.0421322	-0.241997	0.274764	0.571427
cg05523047	0.176226	0.366584	1.05672	0.000435645	0.0048317	cg05523047	0.236889	0.0870771	-1.44385	0.000169119	0.00121368	cg05523047	0.199343	0.167037	-0.255083	0.994895	1	cg05523047	0.192853	0.194022	0.00871902	0.856893	0.946929	cg05523047	0.22024	0.0743314	-1.56703	1.90818e-06	6.50275e-06	cg05523047	0.145998	0.446054	1.61127	2.93273e-09	1.20065e-08	cg05523047	0.188996	0.266719	0.496967	0.0736236	0.293532
cg05559445	0.449593	0.583133	0.375205	0.00189082	0.0114198	cg05559445	0.495571	0.378827	-0.387554	0.000169119	0.00121368	cg05559445	0.465462	0.444543	-0.0663404	0.903236	1	cg05559445	0.465279	0.305225	-0.608222	0.0624038	0.317219	cg05559445	0.484955	0.358676	-0.43517	3.57444e-05	9.31797e-05	cg05559445	0.416859	0.701141	0.750147	2.5219e-12	5.12787e-11	cg05559445	0.458578	0.51258	0.160611	0.257928	0.554
cg05564266	0.767738	0.844608	0.137667	0.0479687	0.129473	cg05564266	0.773644	0.776435	0.0051943	0.688536	0.767838	cg05564266	0.77297	0.780442	0.0138799	0.577744	0.997765	cg05564266	0.777274	0.664861	-0.225372	0.0472964	0.27477	cg05564266	0.804771	0.643134	-0.323459	2.93219e-08	1.67162e-07	cg05564266	0.757275	0.867286	0.195691	1.60202e-06	4.30499e-06	cg05564266	0.769255	0.873444	0.183253	0.0078612	0.0726566
cg05566965	0.0513014	0.0779809	0.604122	0.36345	0.586519	cg05566965	0.0543776	0.0518525	-0.0685984	0.854356	0.890867	cg05566965	0.0552887	0.0470244	-0.233575	0.340387	0.988823	cg05566965	0.0543574	0.0254963	-1.09219	0.00559646	0.0946709	cg05566965	0.0560671	0.0431004	-0.379453	0.82187	0.870384	cg05566965	0.049866	0.073993	0.569332	0.951286	0.965532	cg05566965	0.0544632	0.0379166	-0.522451	0.413278	0.68135
cg05619712	0.779213	0.813463	0.0620575	0.614104	0.807335	cg05619712	0.769026	0.813908	0.0818333	0.221989	0.331895	cg05619712	0.785851	0.767647	-0.0338127	0.266468	0.988823	cg05619712	0.784838	0.67971	-0.207477	0.121991	0.432642	cg05619712	0.800135	0.704538	-0.183566	0.000489585	0.00108205	cg05619712	0.769623	0.850181	0.143618	0.000290954	0.000609903	cg05619712	0.784976	0.729659	-0.105426	0.884839	0.962124
cg05650764	0.0536404	0.0490591	-0.128797	0.0869064	0.208712	cg05650764	0.0518988	0.0564628	0.121597	0.00653348	0.0218979	cg05650764	0.0532366	0.0532513	0.000398232	0.920149	1	cg05650764	0.0532403	0.0532093	-0.000839073	0.882703	0.956393	cg05650764	0.0531979	0.0534197	0.00600081	0.673124	0.747916	cg05650764	0.0536974	0.0507667	-0.080971	0.0924954	0.130005	cg05650764	0.0534817	0.0486384	-0.136948	0.135846	0.406206
cg05668853	0.509475	0.570608	0.16349	0.11996	0.272027	cg05668853	0.530997	0.475939	-0.157928	0.0309431	0.0740207	cg05668853	0.514889	0.514563	-0.000913701	0.967675	1	cg05668853	0.514385	0.531936	0.0484028	0.738879	0.900031	cg05668853	0.532731	0.437229	-0.285017	0.00103468	0.00217639	cg05668853	0.50273	0.580132	0.206597	0.0161246	0.0273222	cg05668853	0.503761	0.725032	0.525307	2.75929e-05	0.00841583
cg05670408	0.13367	0.337722	1.33716	3.39061e-05	0.00269044	cg05670408	0.19429	0.0487039	-1.9961	0.000130848	0.00103659	cg05670408	0.163647	0.103033	-0.667476	0.967675	1	cg05670408	0.154356	0.0410711	-1.91007	0.111793	0.408344	cg05670408	0.176807	0.0419635	-2.07497	0.000548684	0.00119963	cg05670408	0.0903452	0.48189	2.41518	5.54043e-11	4.22457e-10	cg05670408	0.156478	0.0573961	-1.44694	0.374218	0.648502
cg05719902	0.516299	0.630266	0.287752	0.000925721	0.00759213	cg05719902	0.546044	0.478732	-0.189799	0.00289929	0.0117904	cg05719902	0.52252	0.541278	0.050884	0.601282	0.997765	cg05719902	0.526046	0.535058	0.0245061	0.99564	0.99564	cg05719902	0.559742	0.381233	-0.55409	1.46493e-09	1.62474e-08	cg05719902	0.500134	0.667413	0.416266	1.70783e-08	6.09228e-08	cg05719902	0.519129	0.661981	0.350698	0.0167667	0.116223
cg05780311	0.0255452	0.0262823	0.0410417	0.811474	0.930449	cg05780311	0.0249935	0.0270911	0.116265	0.0862071	0.161804	cg05780311	0.0256274	0.025539	-0.00498364	0.76687	0.997765	cg05780311	0.0256906	0.0224537	-0.194291	0.355741	0.686715	cg05780311	0.0257206	0.0251292	-0.0335576	0.777965	0.836965	cg05780311	0.0258256	0.0244441	-0.0793114	0.531959	0.606533	cg05780311	0.0257453	0.0230343	-0.160522	0.257928	0.554
cg05800321	0.638581	0.625259	-0.0304161	0.54393	0.759262	cg05800321	0.624906	0.667492	0.0951105	0.0419335	0.091355	cg05800321	0.642447	0.61729	-0.0576283	0.22327	0.972821	cg05800321	0.644574	0.358236	-0.847438	0.00194564	0.0931989	cg05800321	0.638835	0.631268	-0.0171899	0.859468	0.902367	cg05800321	0.637312	0.637977	0.00150595	0.693029	0.754906	cg05800321	0.632891	0.723384	0.192804	0.0480593	0.232668
cg05942574	0.321456	0.53259	0.728406	0.000338479	0.00480169	cg05942574	0.376685	0.251561	-0.58245	0.00436027	0.0160227	cg05942574	0.348466	0.305785	-0.188498	0.773393	0.997765	cg05942574	0.334093	0.567559	0.764519	0.0934212	0.377397	cg05942574	0.386611	0.137646	-1.48992	1.62091e-10	3.80289e-09	cg05942574	0.286196	0.630094	1.13856	1.23114e-11	1.25166e-10	cg05942574	0.336952	0.396508	0.234807	0.426816	0.687063
cg06027949	0.0372338	0.0365606	-0.0263214	0.221398	0.423363	cg06027949	0.0361264	0.0396956	0.135924	0.541445	0.63761	cg06027949	0.0363629	0.0404229	0.152705	0.00679694	0.520982	cg06027949	0.0374234	0.0274813	-0.44549	0.089229	0.372806	cg06027949	0.0374535	0.0359674	-0.0584117	0.921645	0.944879	cg06027949	0.0380869	0.03225	-0.239994	0.0588715	0.0875893	cg06027949	0.0372781	0.0352137	-0.0821913	0.915826	0.968063
cg06038049	0.0123692	0.0125629	0.0224167	0.42715	0.65965	cg06038049	0.0121353	0.0129892	0.0980985	0.872026	0.89854	cg06038049	0.0124206	0.0122481	-0.0201836	0.859485	1	cg06038049	0.0123627	0.0132997	0.105401	0.558744	0.821286	cg06038049	0.0125635	0.0116174	-0.11295	0.180274	0.261205	cg06038049	0.0124106	0.012254	-0.0183178	0.410854	0.490452	cg06038049	0.0124104	0.0119248	-0.0575819	0.663915	0.840225
cg06141123	0.034895	0.0357731	0.0358545	0.728426	0.89046	cg06141123	0.0343299	0.0365151	0.0890292	0.0940234	0.170697	cg06141123	0.0346068	0.0364317	0.074136	0.300926	0.988823	cg06141123	0.0349749	0.0348495	-0.0051819	0.61131	0.851368	cg06141123	0.0354986	0.032689	-0.118958	0.133184	0.204641	cg06141123	0.0352955	0.0332236	-0.0872781	0.271482	0.34864	cg06141123	0.0350888	0.032748	-0.0996058	0.431386	0.687063
cg06156376	0.259208	0.396832	0.614421	0.017208	0.0561331	cg06156376	0.305923	0.187888	-0.703295	0.00241005	0.0102806	cg06156376	0.275465	0.254388	-0.11484	0.819476	0.997765	cg06156376	0.27394	0.166318	-0.719921	0.191542	0.505804	cg06156376	0.299688	0.148019	-1.01767	0.000250981	0.000571263	cg06156376	0.217338	0.562371	1.37158	8.88466e-12	1.02257e-10	cg06156376	0.274289	0.213506	-0.361417	0.299571	0.576462
cg06230736	0.342617	0.481038	0.489551	0.072417	0.181788	cg06230736	0.392622	0.263624	-0.574658	0.00653348	0.0218979	cg06230736	0.34167	0.406966	0.252307	0.216852	0.972647	cg06230736	0.358339	0.213957	-0.744003	0.153796	0.471435	cg06230736	0.407923	0.124221	-1.71539	1.15407e-07	5.58714e-07	cg06230736	0.301962	0.639672	1.08297	2.07643e-09	8.73531e-09	cg06230736	0.346856	0.504326	0.540021	0.105942	0.353139
cg06236748	0.0551968	0.0894119	0.695883	0.580583	0.787013	cg06236748	0.0595925	0.0548199	-0.120431	0.403493	0.517081	cg06236748	0.0590839	0.0546175	-0.1134	0.58652	0.997765	cg06236748	0.0581945	0.0580387	-0.00386816	0.494562	0.775535	cg06236748	0.0597093	0.0516096	-0.210317	0.932065	0.952361	cg06236748	0.0573762	0.0625883	0.12544	0.0980904	0.136923	cg06236748	0.0586922	0.0486602	-0.270427	0.295939	0.574913
cg06253734	0.0217744	0.0213019	-0.0316518	0.189049	0.380593	cg06253734	0.021673	0.0218775	0.0135488	0.144012	0.235515	cg06253734	0.0215505	0.0224632	0.0598412	0.333945	0.988823	cg06253734	0.0217838	0.0197531	-0.141179	0.441001	0.745182	cg06253734	0.021652	0.0220846	0.0285424	0.904309	0.930233	cg06253734	0.0218709	0.0209888	-0.0593958	0.225344	0.294978	cg06253734	0.0217866	0.0207163	-0.0726743	0.445263	0.691121
cg06334284	0.0277727	0.0446249	0.684181	0.228318	0.429858	cg06334284	0.0290392	0.0297476	0.0347681	0.104782	0.184731	cg06334284	0.0290165	0.0301705	0.0562656	0.0632054	0.71626	cg06334284	0.0293975	0.0233877	-0.329944	0.480855	0.763858	cg06334284	0.0297067	0.0272565	-0.124188	0.297116	0.393147	cg06334284	0.0299822	0.025279	-0.246168	0.0726276	0.105232	cg06334284	0.0298129	0.0185009	-0.688343	0.00274783	0.0380949
cg06386533	0.0325094	0.0243938	-0.414346	0.547945	0.759651	cg06386533	0.0318847	0.0315941	-0.0132102	0.830911	0.879958	cg06386533	0.0316756	0.0322944	0.0279136	0.899858	1	cg06386533	0.0321248	0.0191046	-0.749772	0.109351	0.408344	cg06386533	0.0298759	0.040134	0.425841	0.963388	0.97135	cg06386533	0.0320082	0.0306714	-0.0615495	0.294656	0.372133	cg06386533	0.0322834	0.0226019	-0.514351	0.281704	0.572799
cg06392589	0.891756	0.89314	0.00223732	0.844411	0.943389	cg06392589	0.888625	0.899695	0.0178609	0.422736	0.53389	cg06392589	0.889671	0.900699	0.017773	0.61621	0.997765	cg06392589	0.896486	0.712112	-0.332177	0.019063	0.16378	cg06392589	0.898028	0.865221	-0.0536928	0.00362201	0.00719682	cg06392589	0.888266	0.911378	0.0370584	0.00156322	0.00299862	cg06392589	0.889484	0.937349	0.0756183	0.0341948	0.18624
cg06417705	0.0341605	0.0440738	0.367591	0.688002	0.856492	cg06417705	0.0344418	0.0364371	0.0812503	0.282305	0.397704	cg06417705	0.0350865	0.0347936	-0.0120915	0.507121	0.997765	cg06417705	0.0351977	0.0284054	-0.309317	0.403111	0.727887	cg06417705	0.0349334	0.0354374	0.0206668	0.143654	0.217442	cg06417705	0.036128	0.0290876	-0.312713	0.00948502	0.0167221	cg06417705	0.035177	0.0321946	-0.127815	0.523428	0.753045
cg06493994	0.312862	0.435206	0.476172	0.000945905	0.00759213	cg06493994	0.34778	0.265355	-0.39025	0.00387317	0.0146747	cg06493994	0.325865	0.314376	-0.0517848	0.779932	0.997765	cg06493994	0.320441	0.445489	0.475329	0.127356	0.441403	cg06493994	0.359976	0.165796	-1.1185	2.61827e-12	3.1104e-10	cg06493994	0.284664	0.533646	0.906624	2.28019e-12	4.96019e-11	cg06493994	0.320537	0.38115	0.24987	0.329699	0.605772
cg06536578	0.690841	0.749993	0.118524	0.223688	0.426405	cg06536578	0.687172	0.717281	0.0618668	0.247039	0.35625	cg06536578	0.699906	0.680457	-0.0406578	0.306945	0.988823	cg06536578	0.702283	0.451614	-0.636962	0.0208047	0.171498	cg06536578	0.715778	0.610385	-0.229791	0.000114327	0.000277848	cg06536578	0.681924	0.772118	0.179212	0.00243663	0.00460169	cg06536578	0.693472	0.744367	0.102177	0.164631	0.44686
cg06544198	0.0356398	0.0376246	0.0781856	0.987955	0.997591	cg06544198	0.0344836	0.0390109	0.177967	0.06054	0.12351	cg06544198	0.0359434	0.035294	-0.0263029	0.488192	0.997765	cg06544198	0.0359895	0.0289481	-0.314109	0.138634	0.452229	cg06544198	0.0361746	0.0342486	-0.0789337	0.285129	0.380588	cg06544198	0.0362487	0.0334634	-0.115344	0.480868	0.558723	cg06544198	0.0359836	0.0325824	-0.143245	0.288762	0.573762
cg06587969	0.0271713	0.0272901	0.00629313	0.524077	0.745191	cg06587969	0.0267995	0.0281006	0.0683915	0.1122	0.191714	cg06587969	0.0271921	0.0271401	-0.00276173	0.708959	0.997765	cg06587969	0.0271732	0.0275133	0.0179437	0.63449	0.862002	cg06587969	0.0269245	0.0282962	0.0716861	0.390324	0.490923	cg06587969	0.0276254	0.0247856	-0.156493	0.0259134	0.0422652	cg06587969	0.0273017	0.0249029	-0.132675	0.17685	0.453272
cg06615667	0.0492384	0.0502144	0.0283177	0.830258	0.937884	cg06615667	0.048807	0.0505663	0.0510873	0.326346	0.43945	cg06615667	0.0489425	0.0508493	0.0551402	0.353508	0.988823	cg06615667	0.049234	0.0528264	0.101603	0.460687	0.751388	cg06615667	0.0498597	0.0470018	-0.0851565	0.223412	0.309731	cg06615667	0.0497958	0.0467752	-0.0902813	0.169995	0.226413	cg06615667	0.0493259	0.0492846	-0.00120663	0.922041	0.968063
cg06722792	0.155036	0.260912	0.75096	0.0226328	0.0708001	cg06722792	0.21043	0.0533932	-1.97861	0.000184978	0.00131205	cg06722792	0.169667	0.142833	-0.248382	0.472275	0.997765	cg06722792	0.165532	0.11626	-0.509762	0.698028	0.881567	cg06722792	0.190862	0.0491983	-1.95585	0.000957309	0.00204181	cg06722792	0.0970259	0.527582	2.44295	1.50115e-10	9.84625e-10	cg06722792	0.170154	0.0530774	-1.68067	0.133804	0.40207
cg06866657	0.247062	0.423715	0.778224	0.000308481	0.00458572	cg06866657	0.313901	0.138983	-1.1754	2.67949e-06	6.05367e-05	cg06866657	0.259224	0.275696	0.0888772	0.289124	0.988823	cg06866657	0.25736	0.463711	0.84944	0.0739517	0.339177	cg06866657	0.301823	0.0921985	-1.71089	3.84334e-09	3.16816e-08	cg06866657	0.206136	0.566985	1.45971	5.51917e-14	1.29551e-11	cg06866657	0.263697	0.240136	-0.135031	0.940711	0.979238
cg07086898	0.037278	0.0365681	-0.0277394	0.81616	0.934067	cg07086898	0.0369274	0.0379097	0.0378756	0.796031	0.86556	cg07086898	0.0368149	0.0388201	0.076517	0.0924046	0.854043	cg07086898	0.0371256	0.0407397	0.134024	0.327997	0.658152	cg07086898	0.0373777	0.0365151	-0.0336849	0.607484	0.695244	cg07086898	0.0374931	0.0357191	-0.0699295	0.321407	0.399305	cg07086898	0.0374167	0.0334008	-0.163802	0.14642	0.419324
cg07197059	0.569722	0.616904	0.114788	0.193149	0.385035	cg07197059	0.571493	0.579518	0.0201164	0.677537	0.761137	cg07197059	0.577923	0.557561	-0.0517482	0.302924	0.988823	cg07197059	0.57585	0.495856	-0.215773	0.350077	0.680086	cg07197059	0.605726	0.435724	-0.475252	5.15538e-10	7.48758e-09	cg07197059	0.551854	0.692634	0.327806	7.85037e-07	2.16684e-06	cg07197059	0.566361	0.716146	0.338532	0.0037236	0.0473207
cg07197823	0.14131	0.341071	1.27121	0.00522445	0.0218282	cg07197823	0.205358	0.0468255	-2.13277	0.0013959	0.00649998	cg07197823	0.163232	0.141018	-0.211038	0.846103	1	cg07197823	0.158768	0.159594	0.00748005	0.281695	0.609341	cg07197823	0.187836	0.0329168	-2.51258	8.5681e-05	0.000211601	cg07197823	0.0994669	0.479129	2.26812	1.15358e-11	1.19269e-10	cg07197823	0.165082	0.0392209	-2.07349	0.104262	0.351379
cg07294541	0.104921	0.137438	0.389476	0.618353	0.807699	cg07294541	0.0954557	0.137363	0.525093	0.0115721	0.0356515	cg07294541	0.109265	0.101768	-0.102549	0.493561	0.997765	cg07294541	0.108938	0.0620443	-0.812143	0.848322	0.946027	cg07294541	0.109588	0.0998707	-0.133957	0.825273	0.872472	cg07294541	0.118216	0.0513359	-1.20339	0.000260794	0.000552376	cg07294541	0.106345	0.134761	0.341642	0.399997	0.666662
cg07331806	0.358637	0.450877	0.33021	0.00177816	0.0109563	cg07331806	0.379315	0.336396	-0.173238	0.0330413	0.07752	cg07331806	0.362938	0.381786	0.0730404	0.182514	0.948065	cg07331806	0.369275	0.266588	-0.470081	0.0608829	0.317219	cg07331806	0.385288	0.286192	-0.428953	4.86423e-06	1.49104e-05	cg07331806	0.350661	0.453361	0.370582	0.000225124	0.000481844	cg07331806	0.363988	0.418383	0.200935	0.181923	0.460468
cg07376535	0.440131	0.484011	0.137108	0.187023	0.379017	cg07376535	0.459981	0.405477	-0.181953	0.0179043	0.0500993	cg07376535	0.450963	0.416001	-0.116422	0.188177	0.948065	cg07376535	0.438618	0.652699	0.573452	0.00598367	0.0946709	cg07376535	0.473306	0.31685	-0.578972	4.1885e-07	1.70332e-06	cg07376535	0.416691	0.591281	0.504868	2.43066e-08	8.23724e-08	cg07376535	0.4345	0.623915	0.521995	0.000563269	0.0186153
cg07404485	0.439115	0.458367	0.0619037	0.520151	0.744817	cg07404485	0.423562	0.482245	0.187193	0.0365843	0.0832703	cg07404485	0.442282	0.434874	-0.0243687	0.872907	1	cg07404485	0.44351	0.335096	-0.404392	0.150667	0.471317	cg07404485	0.467771	0.323925	-0.530141	4.02853e-06	1.2667e-05	cg07404485	0.426053	0.520433	0.288679	0.0101534	0.0176959	cg07404485	0.441234	0.432553	-0.0286656	0.619086	0.815642
cg07621046	0.471462	0.559635	0.247345	0.0264738	0.0795517	cg07621046	0.492142	0.448006	-0.135558	0.022084	0.0588263	cg07621046	0.468276	0.522782	0.158852	0.137115	0.948065	cg07621046	0.47715	0.558235	0.226429	0.235697	0.559437	cg07621046	0.523347	0.287777	-0.862817	6.94899e-13	1.55509e-10	cg07621046	0.449094	0.641628	0.514721	2.60433e-10	1.51299e-09	cg07621046	0.477152	0.517651	0.117529	0.518345	0.753045
cg07640473	0.263181	0.407165	0.629559	0.00324184	0.0155711	cg07640473	0.311645	0.18955	-0.717325	0.00124131	0.0059622	cg07640473	0.272995	0.286916	0.0717546	0.0662963	0.71626	cg07640473	0.27708	0.225069	-0.299936	0.199082	0.508117	cg07640473	0.301369	0.164891	-0.870019	0.000676431	0.0014632	cg07640473	0.23809	0.479303	1.00943	0.0010203	0.00200769	cg07640473	0.273816	0.313083	0.193338	0.274764	0.571427
cg07684809	0.272753	0.371615	0.446215	0.0138653	0.0464715	cg07684809	0.30458	0.225682	-0.432528	0.00451687	0.0164005	cg07684809	0.293846	0.231633	-0.34322	0.338231	0.988823	cg07684809	0.277811	0.421525	0.601518	0.0934212	0.377397	cg07684809	0.304097	0.183066	-0.732165	0.00497288	0.00984889	cg07684809	0.252348	0.4383	0.796501	0.000324357	0.000677595	cg07684809	0.272089	0.45838	0.752465	0.0194402	0.128897
cg07772309	0.0176466	0.0379013	1.10286	0.882385	0.956048	cg07772309	0.0218519	0.0135692	-0.687426	0.235014	0.343786	cg07772309	0.0193751	0.0195938	0.0161885	0.744173	0.997765	cg07772309	0.019592	0.0126662	-0.629278	0.747143	0.900031	cg07772309	0.0212453	0.0115044	-0.884954	0.0484045	0.084847	cg07772309	0.0169943	0.0325115	0.935897	0.00379376	0.00703403	cg07772309	0.0197629	0.012883	-0.617323	0.171884	0.449997
cg07807709	0.0579358	0.0471008	-0.298702	0.270441	0.478171	cg07807709	0.0527021	0.0672915	0.352566	0.187283	0.291436	cg07807709	0.0585134	0.0508852	-0.201521	0.998298	1	cg07807709	0.0572437	0.0470048	-0.284308	0.467357	0.7542	cg07807709	0.0571492	0.0562879	-0.0219097	0.0459711	0.0810474	cg07807709	0.056993	0.056959	-0.000862749	0.0391099	0.0607049	cg07807709	0.0575728	0.0458708	-0.327813	0.345474	0.618003
cg07815386	0.0407539	0.0396813	-0.0384783	0.42715	0.65965	cg07815386	0.0399783	0.0422991	0.0814097	0.0346136	0.0796766	cg07815386	0.0402946	0.0421216	0.0639749	0.718505	0.997765	cg07815386	0.0406809	0.0398469	-0.0298836	0.899981	0.963138	cg07815386	0.0405036	0.0413378	0.0294126	0.647788	0.727718	cg07815386	0.0414954	0.0361489	-0.199001	0.00961546	0.0168547	cg07815386	0.0407548	0.0388589	-0.0687261	0.646951	0.834335
cg07861564	0.237027	0.500015	1.07692	0.000158631	0.00330862	cg07861564	0.315532	0.12662	-1.31728	6.11261e-05	0.000573645	cg07861564	0.26087	0.256714	-0.0231679	0.61022	0.997765	cg07861564	0.257885	0.344057	0.415923	0.286609	0.615604	cg07861564	0.306967	0.0566816	-2.43713	1.7233e-09	1.81244e-08	cg07861564	0.195748	0.607211	1.6332	7.95903e-13	3.03438e-11	cg07861564	0.259363	0.272879	0.0732902	0.533671	0.760606
cg07889201	0.15886	0.168762	0.0872405	0.219125	0.42166	cg07889201	0.160162	0.158678	-0.0134348	0.474287	0.57863	cg07889201	0.159752	0.159624	-0.00115263	0.371493	0.988823	cg07889201	0.161717	0.0820715	-0.97852	0.0107122	0.112662	cg07889201	0.168117	0.123365	-0.446537	0.00103468	0.00217639	cg07889201	0.151828	0.202379	0.414623	0.207873	0.272694	cg07889201	0.158008	0.192374	0.283919	0.386976	0.659352
cg07924819	0.0405917	0.0386541	-0.0705646	0.614104	0.807335	cg07924819	0.0394156	0.0428423	0.120271	0.136952	0.226398	cg07924819	0.0403168	0.0408439	0.0187389	0.779932	0.997765	cg07924819	0.0402137	0.0485522	0.271848	0.132902	0.445442	cg07924819	0.0405612	0.0398198	-0.0266141	0.959904	0.971047	cg07924819	0.0409412	0.0376193	-0.122082	0.127859	0.174093	cg07924819	0.0407305	0.0345643	-0.236826	0.109366	0.360614
cg07986525	0.0502858	0.0453886	-0.147819	0.156759	0.33552	cg07986525	0.0503345	0.0487098	-0.0473377	0.804716	0.865744	cg07986525	0.0492001	0.0524858	0.0932638	0.913379	1	cg07986525	0.0494635	0.0652129	0.398792	0.025417	0.196257	cg07986525	0.0497188	0.0504571	0.0212647	0.493872	0.586113	cg07986525	0.0501547	0.0482509	-0.0558296	0.66208	0.727692	cg07986525	0.0499025	0.0489975	-0.0264029	0.959414	0.981748
cg08047907	0.3564	0.55332	0.634615	0.00255891	0.0131171	cg08047907	0.416146	0.271414	-0.616593	0.00136008	0.00638194	cg08047907	0.371056	0.38393	0.0492068	0.622227	0.997765	cg08047907	0.376001	0.281193	-0.419175	0.42815	0.737772	cg08047907	0.430283	0.128138	-1.74758	8.71972e-10	1.072e-08	cg08047907	0.318481	0.671438	1.07604	5.7009e-10	3.02396e-09	cg08047907	0.358839	0.654671	0.867433	0.00195884	0.0322945
cg08056146	0.163229	0.391466	1.26199	0.000945905	0.00759213	cg08056146	0.230971	0.0683445	-1.75682	0.00143258	0.00662024	cg08056146	0.184641	0.177433	-0.057448	0.496257	0.997765	cg08056146	0.18715	0.0291247	-2.68388	0.0593928	0.31504	cg08056146	0.216479	0.0389907	-2.47302	5.07129e-06	1.54674e-05	cg08056146	0.127197	0.485616	1.93275	7.02209e-10	3.66109e-09	cg08056146	0.182876	0.189345	0.0501464	0.709981	0.867913
cg08132767	0.0249577	0.0218541	-0.191581	0.11996	0.272027	cg08132767	0.0235897	0.0273222	0.211915	0.00145125	0.0066561	cg08132767	0.0248753	0.0239294	-0.0559294	0.634335	0.997765	cg08132767	0.0247177	0.0234543	-0.0756914	0.618995	0.854269	cg08132767	0.0244045	0.0259066	0.0861741	0.400044	0.499032	cg08132767	0.025209	0.0218627	-0.205466	0.0200082	0.0335302	cg08132767	0.0248252	0.0220445	-0.171383	0.303233	0.578039
cg08261666	0.0239061	0.0251588	0.073685	0.547945	0.759651	cg08261666	0.0237133	0.0247427	0.0613062	0.851418	0.890849	cg08261666	0.0239756	0.0241763	0.0120248	0.598317	0.997765	cg08261666	0.0239596	0.0262056	0.129276	0.267298	0.608402	cg08261666	0.0246508	0.0212638	-0.213237	0.0208651	0.0378801	cg08261666	0.0238122	0.0251147	0.0768285	0.22896	0.29907	cg08261666	0.0240748	0.0228926	-0.0726424	0.417762	0.686886
cg08285151	0.462872	0.520489	0.169255	0.286507	0.499341	cg08285151	0.459921	0.487129	0.0829177	0.512093	0.613706	cg08285151	0.482537	0.409422	-0.237048	0.0644271	0.71626	cg08285151	0.471591	0.32448	-0.539407	0.191542	0.505804	cg08285151	0.495851	0.346852	-0.515588	0.000436466	0.000971695	cg08285151	0.448914	0.570514	0.345824	0.00453365	0.00828002	cg08285151	0.455591	0.702053	0.623841	0.00167011	0.0299637
cg08305742	0.024221	0.0266736	0.13915	0.160326	0.340762	cg08305742	0.0244948	0.0242933	-0.0119162	0.301161	0.416571	cg08305742	0.0242068	0.0253511	0.0666389	0.387687	0.997765	cg08305742	0.0244151	0.0252352	0.0476605	0.390928	0.72482	cg08305742	0.0250261	0.0218768	-0.194035	0.0082257	0.0158787	cg08305742	0.0242869	0.0252386	0.0554549	0.0409307	0.0632094	cg08305742	0.0244386	0.0243798	-0.00347166	0.591757	0.807543
cg08351143	0.0262194	0.0267174	0.0271416	0.802121	0.924942	cg08351143	0.0258461	0.0272652	0.0771139	0.22916	0.336837	cg08351143	0.0259891	0.0273588	0.0740995	0.124095	0.948065	cg08351143	0.0263465	0.0230068	-0.195553	0.210794	0.531341	cg08351143	0.0265121	0.0251834	-0.0741833	0.541964	0.636991	cg08351143	0.0264508	0.0252487	-0.0671066	0.283963	0.361623	cg08351143	0.0263798	0.0240432	-0.133806	0.22048	0.511381
cg08359956	0.262335	0.411328	0.648877	0.000268117	0.00419363	cg08359956	0.300176	0.215737	-0.476535	0.00457019	0.0164959	cg08359956	0.277702	0.266051	-0.061836	0.683728	0.997765	cg08359956	0.279479	0.1152	-1.2786	0.00618619	0.0946709	cg08359956	0.300888	0.1648	-0.868513	4.1141e-06	1.28041e-05	cg08359956	0.234837	0.494258	1.0736	4.59712e-12	7.57904e-11	cg08359956	0.277455	0.235799	-0.234693	0.391288	0.659352
cg08388746	0.395355	0.398842	0.012668	0.839687	0.941561	cg08388746	0.395146	0.396895	0.00637211	0.907548	0.924214	cg08388746	0.392749	0.407303	0.0524946	0.589459	0.997765	cg08388746	0.396003	0.382263	-0.0509475	0.566117	0.82418	cg08388746	0.39875	0.382268	-0.0609008	0.482898	0.576453	cg08388746	0.396232	0.392571	-0.0133909	0.796047	0.844502	cg08388746	0.395282	0.402832	0.0272939	0.549223	0.770175
cg08418747	0.0494981	0.048923	-0.0168588	0.954253	0.988176	cg08418747	0.04911	0.0502599	0.0333894	0.422736	0.53389	cg08418747	0.0491089	0.0508032	0.048933	0.243336	0.988823	cg08418747	0.0494862	0.0479505	-0.0454783	0.969487	0.985645	cg08418747	0.0489599	0.0515619	0.0747054	0.862903	0.904417	cg08418747	0.0503204	0.0447359	-0.169711	0.0313724	0.0497069	cg08418747	0.0495388	0.0477189	-0.0539972	0.663915	0.840225
cg08465774	0.782122	0.693222	-0.174076	0.0039336	0.017774	cg08465774	0.751238	0.829894	0.143658	0.0234242	0.0608033	cg08465774	0.772955	0.779897	0.0128993	0.683728	0.997765	cg08465774	0.773138	0.821358	0.0872851	0.373077	0.706762	cg08465774	0.759558	0.838414	0.142503	0.0268122	0.0481043	cg08465774	0.802609	0.621707	-0.368464	0.000361324	0.000747144	cg08465774	0.773996	0.780944	0.0128928	0.278219	0.571427
cg08497766	0.083284	0.0931905	0.162143	0.512346	0.744121	cg08497766	0.0846763	0.0828875	-0.030804	0.827991	0.87839	cg08497766	0.083977	0.0848461	0.0148525	0.189613	0.948065	cg08497766	0.0841679	0.0834857	-0.0117414	0.755436	0.900031	cg08497766	0.0855338	0.0781579	-0.130104	0.0936349	0.15272	cg08497766	0.083114	0.0897498	0.110818	0.884173	0.912599	cg08497766	0.0844597	0.0782822	-0.109579	0.488389	0.721349
cg08646988	0.0120946	0.0116125	-0.0586804	0.23539	0.437769	cg08646988	0.0119011	0.0124163	0.0611491	0.187283	0.291436	cg08646988	0.0120089	0.0122264	0.0258921	0.79964	0.997765	cg08646988	0.0120092	0.0137397	0.194217	0.0688048	0.325356	cg08646988	0.0121608	0.0115828	-0.0702471	0.309435	0.405054	cg08646988	0.0120987	0.0118027	-0.0357251	0.785188	0.837351	cg08646988	0.0120717	0.0116859	-0.0468662	0.478615	0.720877
cg08654655	0.366543	0.402976	0.136712	0.0857992	0.207689	cg08654655	0.373701	0.360184	-0.0531514	0.663883	0.751334	cg08654655	0.367206	0.379828	0.0487573	0.333945	0.988823	cg08654655	0.368628	0.412733	0.163045	0.658034	0.878338	cg08654655	0.391039	0.277393	-0.495382	1.43055e-07	6.66136e-07	cg08654655	0.356029	0.443717	0.317642	0.00105486	0.00206903	cg08654655	0.367043	0.420805	0.197203	0.586358	0.8074
cg08778586	0.026232	0.027561	0.0712964	0.868108	0.950797	cg08778586	0.025068	0.0294265	0.231271	0.0342941	0.0792403	cg08778586	0.0266884	0.0249879	-0.0949865	0.46965	0.997765	cg08778586	0.0263705	0.0254832	-0.0493814	0.698028	0.881567	cg08778586	0.0268859	0.0240188	-0.162685	0.11503	0.181314	cg08778586	0.026749	0.0241845	-0.145406	0.472138	0.551732	cg08778586	0.026287	0.0275138	0.0658057	0.669609	0.843928
cg08835688	0.563229	0.650093	0.206924	0.0100104	0.0348935	cg08835688	0.597957	0.505609	-0.242021	0.000134884	0.00104151	cg08835688	0.56666	0.587512	0.0521353	0.41643	0.997765	cg08835688	0.573154	0.480199	-0.255289	0.447509	0.751388	cg08835688	0.590396	0.486045	-0.280594	0.000154537	0.000362568	cg08835688	0.538833	0.743612	0.464711	8.64031e-10	4.28503e-09	cg08835688	0.570775	0.571883	0.00279903	0.805205	0.937118
cg08897388	0.374295	0.510922	0.448926	0.0082444	0.0301143	cg08897388	0.429641	0.281928	-0.607804	6.9431e-06	0.000132353	cg08897388	0.375981	0.427326	0.184678	0.145182	0.948065	cg08897388	0.378834	0.67549	0.834369	0.00488912	0.0931989	cg08897388	0.434929	0.175307	-1.31089	2.81692e-11	1.01078e-09	cg08897388	0.340793	0.631717	0.890381	4.59712e-12	7.57904e-11	cg08897388	0.380474	0.495994	0.382525	0.0961764	0.346679
cg08934443	0.0393973	0.035344	-0.156632	0.963876	0.988176	cg08934443	0.0342844	0.0504826	0.558233	0.00272695	0.011164	cg08934443	0.039813	0.0359613	-0.146792	0.560379	0.997765	cg08934443	0.0393149	0.0284239	-0.467972	0.173616	0.492585	cg08934443	0.0407448	0.0316665	-0.363661	0.211992	0.29865	cg08934443	0.0393397	0.0374383	-0.0714746	0.16422	0.220163	cg08934443	0.0395915	0.0286144	-0.468452	0.0629694	0.268611
cg08942800	0.609491	0.681489	0.161085	0.114314	0.264134	cg08942800	0.623472	0.597324	-0.0618116	0.354806	0.469482	cg08942800	0.608069	0.646678	0.0888121	0.376077	0.988823	cg08942800	0.619096	0.486893	-0.34656	0.130106	0.445442	cg08942800	0.657399	0.435491	-0.594127	6.4997e-09	4.83514e-08	cg08942800	0.585237	0.780783	0.415902	6.16278e-07	1.72445e-06	cg08942800	0.610794	0.71074	0.218637	0.15306	0.430259
cg08946117	0.458741	0.492328	0.101942	0.0668443	0.170607	cg08946117	0.475109	0.429391	-0.145967	0.000608579	0.00340581	cg08946117	0.460599	0.466	0.0168186	0.366945	0.988823	cg08946117	0.458066	0.602623	0.395701	0.00472542	0.0931989	cg08946117	0.484072	0.364647	-0.408719	3.68637e-10	6.42482e-09	cg08946117	0.438412	0.587323	0.421867	1.49574e-11	1.40369e-10	cg08946117	0.460651	0.481218	0.0630169	0.281704	0.572799
cg08961832	0.46333	0.494672	0.0944332	0.252492	0.458393	cg08961832	0.463481	0.472302	0.0272016	0.490635	0.595005	cg08961832	0.468809	0.455123	-0.0427457	0.950679	1	cg08961832	0.465578	0.485344	0.0599836	0.98692	0.99564	cg08961832	0.492639	0.350948	-0.489272	2.51091e-09	2.32069e-08	cg08961832	0.44356	0.587636	0.405794	2.6702e-06	6.99066e-06	cg08961832	0.466107	0.465406	-0.0021712	0.959414	0.981748
cg08996502	0.0657414	0.0607796	-0.113216	0.997591	0.997591	cg08996502	0.0629	0.0710948	0.176684	0.514507	0.61539	cg08996502	0.0663885	0.0609819	-0.122552	0.298937	0.988823	cg08996502	0.0654815	0.058512	-0.162354	0.755436	0.900031	cg08996502	0.0651515	0.0659818	0.0182693	0.309435	0.405054	cg08996502	0.0651858	0.0659628	0.0170938	0.970011	0.978027	cg08996502	0.0658313	0.0553491	-0.250215	0.195074	0.474085
cg08998501	0.15367	0.387208	1.33327	0.000397637	0.0048317	cg08998501	0.220553	0.0624312	-1.82079	0.0365843	0.0832703	cg08998501	0.173653	0.175913	0.0186552	0.893109	1	cg08998501	0.17478	0.147773	-0.242159	0.130106	0.445442	cg08998501	0.206827	0.032307	-2.67851	9.20557e-06	2.71275e-05	cg08998501	0.128424	0.42078	1.71215	2.94354e-07	8.55029e-07	cg08998501	0.171475	0.22407	0.385955	0.99063	0.993889
cg09009111	0.235986	0.460382	0.964128	0.000127364	0.00298816	cg09009111	0.30492	0.137093	-1.15328	4.43921e-05	0.000423112	cg09009111	0.255495	0.256126	0.00356307	0.661936	0.997765	cg09009111	0.251617	0.41179	0.710683	0.104595	0.406387	cg09009111	0.291928	0.0982906	-1.57049	1.72929e-07	7.81381e-07	cg09009111	0.208311	0.511095	1.29485	1.12629e-09	5.20483e-09	cg09009111	0.253013	0.305165	0.270379	0.422275	0.6869
cg09013626	0.0562765	0.0686516	0.286761	0.983138	0.997591	cg09013626	0.057298	0.0575067	0.00524623	0.142987	0.234467	cg09013626	0.0575646	0.056538	-0.0259602	0.950679	1	cg09013626	0.0577011	0.0440289	-0.390147	0.16348	0.481752	cg09013626	0.0581572	0.0539017	-0.109626	0.635269	0.717619	cg09013626	0.0564975	0.0620132	0.134388	0.873055	0.90265	cg09013626	0.0580043	0.0451045	-0.362888	0.104262	0.351379
cg09072120	0.122314	0.234989	0.942005	0.0421543	0.115829	cg09072120	0.146802	0.0970005	-0.597812	0.319014	0.432441	cg09072120	0.137834	0.109531	-0.331588	0.215269	0.972647	cg09072120	0.134351	0.0472524	-1.50754	0.0214153	0.171886	cg09072120	0.147111	0.0674401	-1.12523	0.000451066	0.00100055	cg09072120	0.108726	0.258788	1.25108	0.00826488	0.0147415	cg09072120	0.131814	0.138988	0.0764549	0.483488	0.721349
cg09144196	0.0425069	0.0474905	0.159942	0.23539	0.437769	cg09144196	0.0408728	0.04792	0.229486	0.0107367	0.0334152	cg09144196	0.0426239	0.044219	0.0530013	0.46965	0.997765	cg09144196	0.0431426	0.0351571	-0.295295	0.291581	0.619736	cg09144196	0.0432597	0.0415704	-0.057468	0.607484	0.695244	cg09144196	0.044515	0.034454	-0.36962	0.00130728	0.00251558	cg09144196	0.0432974	0.0362084	-0.257954	0.244984	0.539496
cg09217923	0.940594	0.934586	-0.00924443	0.402959	0.638455	cg09217923	0.940406	0.939257	-0.00176356	0.804716	0.865744	cg09217923	0.94043	0.938623	-0.00277537	0.846103	1	cg09217923	0.939923	0.945725	0.00887744	0.681922	0.881567	cg09217923	0.940848	0.936691	-0.00638914	0.0103482	0.0196647	cg09217923	0.938796	0.946942	0.0124649	0.0149214	0.025496	cg09217923	0.939621	0.948572	0.0136786	0.137912	0.410373
cg09277365	0.0419342	0.0528285	0.333188	0.997591	0.997591	cg09277365	0.0428222	0.0430444	0.00746819	0.0379506	0.0854238	cg09277365	0.0429828	0.0425062	-0.016086	0.957475	1	cg09277365	0.0432047	0.0305154	-0.50165	0.0739517	0.339177	cg09277365	0.0434359	0.0405108	-0.100582	0.828679	0.874557	cg09277365	0.0427677	0.0435344	0.0256348	0.253475	0.328978	cg09277365	0.0430831	0.0391706	-0.137352	0.102603	0.349652
cg09309269	0.216544	0.25147	0.215727	0.347728	0.571737	cg09309269	0.222751	0.212023	-0.071208	0.822157	0.876776	cg09309269	0.220604	0.215581	-0.0332282	0.25206	0.988823	cg09309269	0.223714	0.0591369	-1.91953	0.00260411	0.0931989	cg09309269	0.231714	0.167106	-0.471582	0.0604327	0.10443	cg09309269	0.196499	0.344345	0.809335	0.010292	0.0178863	cg09309269	0.22528	0.111666	-1.01253	0.0108229	0.088026
cg09404633	0.272965	0.323051	0.243046	0.0552049	0.143298	cg09404633	0.282582	0.264765	-0.093956	0.538968	0.635919	cg09404633	0.27846	0.272901	-0.0290881	0.816162	0.997765	cg09404633	0.278596	0.228657	-0.284992	0.29661	0.626062	cg09404633	0.302887	0.16668	-0.861695	2.55552e-10	5.02861e-09	cg09404633	0.25663	0.389227	0.600922	2.07093e-06	5.4687e-06	cg09404633	0.272008	0.378807	0.477815	0.0113185	0.0908459
cg09472203	0.140959	0.270296	0.939259	0.012741	0.0431778	cg09472203	0.193642	0.052822	-1.87418	0.00160889	0.0072698	cg09472203	0.157724	0.130485	-0.273515	0.401905	0.997765	cg09472203	0.151135	0.196789	0.380812	0.882703	0.956393	cg09472203	0.1825	0.021307	-3.09849	2.24014e-07	9.90206e-07	cg09472203	0.0924378	0.475405	2.3626	3.23962e-13	1.64681e-11	cg09472203	0.156275	0.0763036	-1.03426	0.251398	0.547688
cg09479015	0.222785	0.444873	0.997743	0.000178991	0.00330862	cg09479015	0.294154	0.117348	-1.32578	2.90555e-05	0.000316497	cg09479015	0.246428	0.225375	-0.128837	0.76687	0.997765	cg09479015	0.236515	0.464628	0.974146	0.053732	0.295284	cg09479015	0.28195	0.0700445	-2.0091	1.06334e-08	7.45558e-08	cg09479015	0.186071	0.54541	1.55149	2.13295e-11	1.97136e-10	cg09479015	0.240465	0.275514	0.196299	0.303233	0.578039
cg09535168	0.0259724	0.0267071	0.040246	0.820853	0.93418	cg09535168	0.0255998	0.0270871	0.0814753	0.179877	0.282796	cg09535168	0.0256783	0.0274701	0.0973098	0.161122	0.948065	cg09535168	0.0260907	0.0239287	-0.124793	0.642298	0.864905	cg09535168	0.0263165	0.0248242	-0.0842207	0.303234	0.398648	cg09535168	0.026516	0.0234481	-0.177397	0.109047	0.150156	cg09535168	0.0260045	0.0266488	0.0353099	0.823435	0.937118
cg09588653	0.711077	0.69048	-0.0424062	0.452167	0.687835	cg09588653	0.703322	0.723586	0.0409803	0.516926	0.617075	cg09588653	0.713547	0.692183	-0.0438563	0.346908	0.988823	cg09588653	0.710698	0.653742	-0.120517	0.856893	0.946929	cg09588653	0.702937	0.736738	0.0677561	0.317832	0.414269	cg09588653	0.718021	0.662042	-0.117103	0.0654521	0.0966725	cg09588653	0.704561	0.79883	0.181164	0.0126468	0.0976526
cg09721659	0.318926	0.350997	0.138237	0.195223	0.387902	cg09721659	0.324433	0.31524	-0.0414689	0.610415	0.69729	cg09721659	0.322393	0.319091	-0.0148527	0.76687	0.997765	cg09721659	0.321764	0.320519	-0.00559007	0.917307	0.96977	cg09721659	0.349131	0.203005	-0.782252	3.68637e-10	6.42482e-09	cg09721659	0.297793	0.451004	0.598828	1.77946e-07	5.34715e-07	cg09721659	0.319661	0.361089	0.175812	0.200526	0.475956
cg09739907	0.0313138	0.0297421	-0.0742903	0.774239	0.910171	cg09739907	0.0310783	0.0314117	0.0153935	0.798923	0.865619	cg09739907	0.031527	0.0297735	-0.0825591	0.423808	0.997765	cg09739907	0.0311164	0.0335113	0.106975	0.596069	0.837792	cg09739907	0.0312577	0.0308235	-0.0201769	0.427513	0.525772	cg09739907	0.0314734	0.0295717	-0.089914	0.33536	0.414109	cg09739907	0.0305496	0.0430832	0.495974	0.267942	0.563601
cg09801842	0.0199786	0.0268556	0.426768	0.0891554	0.213274	cg09801842	0.023235	0.0141979	-0.710624	0.376642	0.490922	cg09801842	0.0222625	0.0138516	-0.684563	0.896483	1	cg09801842	0.0207721	0.0131007	-0.665003	0.551418	0.812475	cg09801842	0.0221283	0.0138725	-0.673662	0.78804	0.846311	cg09801842	0.0152769	0.0492189	1.68786	0.861962	0.897264	cg09801842	0.0209578	0.0134091	-0.644271	0.345474	0.618003
cg09809672	0.663191	0.647982	-0.0334713	0.584726	0.787379	cg09809672	0.668496	0.645907	-0.0495933	0.0970028	0.175064	cg09809672	0.669371	0.631818	-0.0832981	0.0420888	0.650947	cg09809672	0.663041	0.615808	-0.106618	0.551418	0.812475	cg09809672	0.660976	0.665692	0.010256	0.994768	0.994768	cg09809672	0.653846	0.70514	0.108959	0.00838024	0.0149036	cg09809672	0.655987	0.773457	0.237655	0.00211979	0.0331557
cg09822001	0.0231257	0.0229814	-0.00903006	0.992773	0.997591	cg09822001	0.0222842	0.0251058	0.171997	0.556431	0.650235	cg09822001	0.0231444	0.0229879	-0.00978666	0.289124	0.988823	cg09822001	0.0232171	0.0190539	-0.285105	0.0551032	0.29746	cg09822001	0.0233589	0.0220478	-0.0833408	0.507776	0.600278	cg09822001	0.023304	0.0220817	-0.0777261	0.958773	0.971514	cg09822001	0.023204	0.0213843	-0.117826	0.473768	0.718902
cg09830278	0.934922	0.944255	0.014332	0.185013	0.377452	cg09830278	0.941321	0.922315	-0.0294272	0.0158416	0.0458363	cg09830278	0.934804	0.939474	0.00718843	0.283342	0.988823	cg09830278	0.935446	0.94712	0.0178929	0.191542	0.505804	cg09830278	0.935937	0.934879	-0.00163126	0.0179209	0.032927	cg09830278	0.933369	0.948533	0.0232499	0.00597521	0.0108802	cg09830278	0.935393	0.9423	0.0106141	0.946942	0.980704
cg09885086	0.0324465	0.0295479	-0.135006	0.225994	0.428126	cg09885086	0.0326638	0.0310605	-0.0726097	0.275651	0.39104	cg09885086	0.0319611	0.0331196	0.0513662	0.399514	0.997765	cg09885086	0.0322207	0.0311062	-0.0507864	0.805756	0.928371	cg09885086	0.0329953	0.0287156	-0.200425	0.409908	0.509254	cg09885086	0.030804	0.0396928	0.365761	0.550627	0.623158	cg09885086	0.0323129	0.0299123	-0.111368	0.971896	0.983178
cg09976774	0.0587888	0.0580394	-0.0185072	0.719373	0.882932	cg09976774	0.0570777	0.0626794	0.135062	0.0234242	0.0608033	cg09976774	0.0584179	0.0599446	0.0372188	0.428768	0.997765	cg09976774	0.058709	0.0592755	0.013853	0.730645	0.898576	cg09976774	0.0591391	0.056921	-0.0551506	0.577264	0.669451	cg09976774	0.0596133	0.0539169	-0.144896	0.0871596	0.123073	cg09976774	0.059009	0.0532938	-0.146965	0.105942	0.353139
cg09997760	0.176507	0.439933	1.31756	4.40536e-05	0.00269044	cg09997760	0.258726	0.057299	-2.17485	1.88712e-06	4.42749e-05	cg09997760	0.203678	0.183071	-0.153888	0.338231	0.988823	cg09997760	0.199547	0.199943	0.00285884	0.908639	0.965626	cg09997760	0.237472	0.0352602	-2.75164	7.90175e-07	2.9571e-06	cg09997760	0.130625	0.571792	2.13006	2.35812e-12	4.96019e-11	cg09997760	0.203044	0.133295	-0.607175	0.884839	0.962124
cg09998591	0.590429	0.62854	0.0902416	0.143095	0.313985	cg09998591	0.594386	0.592267	-0.00515198	0.801818	0.865744	cg09998591	0.59904	0.572658	-0.0649785	0.122022	0.948065	cg09998591	0.594495	0.56524	-0.0728011	0.42815	0.737772	cg09998591	0.605578	0.542569	-0.158504	0.000831392	0.00178574	cg09998591	0.58273	0.653346	0.165019	0.000101746	0.000224062	cg09998591	0.591006	0.646165	0.12873	0.122046	0.389779
cg10141022	0.025246	0.02831	0.165259	0.185013	0.377452	cg10141022	0.0252968	0.0260364	0.0415789	0.294209	0.412569	cg10141022	0.0255201	0.0254897	-0.00172329	0.950679	1	cg10141022	0.0254198	0.0291893	0.199485	0.33343	0.666861	cg10141022	0.0261289	0.0228497	-0.193473	0.111056	0.176416	cg10141022	0.0253726	0.0262778	0.0505727	0.767183	0.822464	cg10141022	0.0256244	0.0234167	-0.129984	0.16944	0.44744
cg10201668	0.308733	0.349533	0.179071	0.031815	0.092415	cg10201668	0.327368	0.276083	-0.245813	0.00327411	0.0128852	cg10201668	0.313496	0.307528	-0.0277301	0.947283	1	cg10201668	0.315045	0.205355	-0.617437	0.0284308	0.214109	cg10201668	0.328532	0.241977	-0.441161	2.0362e-06	6.86234e-06	cg10201668	0.290293	0.431156	0.570698	2.39862e-09	9.8862e-09	cg10201668	0.306381	0.424821	0.47153	0.000750536	0.0204787
cg10207787	0.898852	0.891057	-0.0125658	0.181042	0.374358	cg10207787	0.895313	0.90504	0.0155894	0.0108527	0.0336047	cg10207787	0.900451	0.889044	-0.0183933	0.866191	1	cg10207787	0.898007	0.904509	0.0104074	0.831235	0.937252	cg10207787	0.898792	0.895475	-0.00533349	0.291081	0.386839	cg10207787	0.897851	0.899895	0.00328083	0.261373	0.337077	cg10207787	0.897636	0.908307	0.0170492	0.518345	0.753045
cg10235741	0.925087	0.935569	0.016256	0.820853	0.93418	cg10235741	0.92524	0.92784	0.00404897	0.41198	0.52465	cg10235741	0.924536	0.931874	0.0114049	0.637378	0.997765	cg10235741	0.929899	0.774107	-0.264541	0.124651	0.434497	cg10235741	0.927884	0.917855	-0.0156788	0.032361	0.0575517	cg10235741	0.923948	0.937108	0.0204037	0.504573	0.580735	cg10235741	0.924909	0.946802	0.0337508	0.00750348	0.0704172
cg10266188	0.0302979	0.028931	-0.066604	0.858614	0.94883	cg10266188	0.029324	0.0322322	0.136419	0.0653109	0.131484	cg10266188	0.030657	0.0282637	-0.117267	0.571928	0.997765	cg10266188	0.0303941	0.021762	-0.481979	0.206836	0.523526	cg10266188	0.0304602	0.0289567	-0.0730324	0.629048	0.713233	cg10266188	0.0293272	0.0347744	0.245785	0.376975	0.458077	cg10266188	0.0305888	0.0223798	-0.450801	0.125872	0.393788
cg10279685	0.12347	0.353358	1.51697	0.000118303	0.00298816	cg10279685	0.175232	0.0675001	-1.3763	0.00113218	0.00561487	cg10279685	0.151179	0.113211	-0.417241	0.342552	0.988823	cg10279685	0.144525	0.106927	-0.4347	0.529726	0.807832	cg10279685	0.165195	0.0499424	-1.72584	2.63003e-05	7.16215e-05	cg10279685	0.106966	0.341331	1.67402	3.06393e-06	7.91949e-06	cg10279685	0.146063	0.096516	-0.597748	0.787081	0.925085
cg10368981	0.0156869	0.0155616	-0.0115677	0.959064	0.988176	cg10368981	0.0155242	0.0160406	0.0472119	0.16572	0.26394	cg10368981	0.0157469	0.015392	-0.0328793	0.344726	0.988823	cg10368981	0.0156411	0.017034	0.123075	0.969487	0.985645	cg10368981	0.0157033	0.0155573	-0.0134738	0.838915	0.883831	cg10368981	0.0157024	0.0155329	-0.0156577	0.925119	0.945264	cg10368981	0.0157072	0.0150812	-0.0586718	0.597178	0.811311
cg10390922	0.033655	0.0331246	-0.0229193	0.925428	0.976663	cg10390922	0.0321418	0.0371353	0.208341	0.114762	0.194458	cg10390922	0.0337251	0.0331426	-0.0251343	0.728095	0.997765	cg10390922	0.0336482	0.0320629	-0.069626	0.917307	0.96977	cg10390922	0.0339352	0.0321935	-0.0760116	0.880116	0.914601	cg10390922	0.0341742	0.0305542	-0.161539	0.0726276	0.105232	cg10390922	0.0337341	0.0312249	-0.111507	0.533671	0.760606
cg10468369	0.0437233	0.0455731	0.0597799	0.0998622	0.236108	cg10468369	0.0430718	0.0458406	0.0898839	0.571615	0.661642	cg10468369	0.0442622	0.042377	-0.0627908	0.750637	0.997765	cg10468369	0.043861	0.044827	0.0314302	0.460687	0.751388	cg10468369	0.045027	0.038937	-0.20965	0.0265131	0.047708	cg10468369	0.0429907	0.0487152	0.180347	0.66891	0.731246	cg10468369	0.0441704	0.0384658	-0.199501	0.238686	0.537264
cg10503232	0.71185	0.741656	0.0591777	0.249997	0.457953	cg10503232	0.718785	0.704053	-0.029878	0.196207	0.300719	cg10503232	0.720678	0.689575	-0.0636487	0.0142584	0.520982	cg10503232	0.713862	0.737691	0.0473711	0.474079	0.755061	cg10503232	0.727498	0.657948	-0.144969	0.0011887	0.00249177	cg10503232	0.699337	0.796111	0.186983	4.38054e-08	1.45224e-07	cg10503232	0.711395	0.772648	0.119161	0.0607837	0.262965
cg10544564	0.168133	0.216631	0.365636	0.0575455	0.148741	cg10544564	0.209744	0.0825369	-1.34552	1.56486e-05	0.000198868	cg10544564	0.175172	0.161197	-0.119943	0.140529	0.948065	cg10544564	0.169946	0.267191	0.652798	0.111793	0.408344	cg10544564	0.198759	0.0580525	-1.77559	8.6467e-08	4.32335e-07	cg10544564	0.128291	0.410442	1.67776	8.14412e-10	4.07206e-09	cg10544564	0.165406	0.304815	0.88192	0.0391161	0.20221
cg10613440	0.0254582	0.0252235	-0.0133611	0.622615	0.809798	cg10613440	0.0253136	0.0257358	0.0238652	0.599954	0.691819	cg10613440	0.0254087	0.0255532	0.00817892	0.960874	1	cg10613440	0.0255052	0.0228014	-0.161672	0.42815	0.737772	cg10613440	0.0251619	0.0266326	0.0819526	0.204097	0.290886	cg10613440	0.0257962	0.0235014	-0.13441	0.101968	0.141365	cg10613440	0.0253825	0.026486	0.0613972	0.641337	0.832373
cg10617171	0.256313	0.467855	0.868155	0.000174732	0.00330862	cg10617171	0.329773	0.142708	-1.20841	7.91404e-07	3.13528e-05	cg10617171	0.263804	0.318896	0.27362	0.0475407	0.650947	cg10617171	0.273956	0.30861	0.171841	0.788881	0.916605	cg10617171	0.311421	0.11623	-1.42189	5.31258e-08	2.7698e-07	cg10617171	0.222596	0.556848	1.32286	3.29608e-12	6.09275e-11	cg10617171	0.277003	0.233397	-0.247118	0.811271	0.937118
cg10665018	0.0434177	0.0370498	-0.228816	0.252492	0.458393	cg10665018	0.0390025	0.0521361	0.418715	0.0745561	0.144379	cg10665018	0.0436409	0.0397391	-0.135122	0.859485	1	cg10665018	0.04297	0.038591	-0.155063	0.899981	0.963138	cg10665018	0.043985	0.0379879	-0.211471	0.482898	0.576453	cg10665018	0.0433773	0.0400699	-0.114421	0.962518	0.973692	cg10665018	0.0430032	0.0401487	-0.0990923	0.523428	0.753045
cg10698222	0.0196181	0.0207466	0.0806897	0.191091	0.382181	cg10698222	0.0202585	0.0184144	-0.137699	0.44697	0.556432	cg10698222	0.0201403	0.0180227	-0.160274	0.971076	1	cg10698222	0.0197962	0.0166224	-0.252092	0.874085	0.953831	cg10698222	0.0207252	0.015347	-0.43343	0.0164916	0.0305772	cg10698222	0.0177359	0.0304135	0.778038	0.271482	0.34864	cg10698222	0.0198677	0.0168498	-0.237691	0.435983	0.690779
cg10883621	0.333996	0.476111	0.511465	0.00135775	0.00920255	cg10883621	0.374891	0.278008	-0.431342	0.00229301	0.00999099	cg10883621	0.35251	0.322118	-0.130073	1	1	cg10883621	0.349364	0.232068	-0.590184	0.135745	0.447591	cg10883621	0.375547	0.220263	-0.769768	1.07943e-06	3.89618e-06	cg10883621	0.306604	0.561498	0.872903	1.01294e-08	3.79077e-08	cg10883621	0.339561	0.476962	0.490203	0.0132156	0.0995252
cg10906135	0.945534	0.944737	-0.00121672	0.90148	0.966438	cg10906135	0.945708	0.944879	-0.00126516	0.220574	0.33059	cg10906135	0.944731	0.948399	0.00559031	0.496257	0.997765	cg10906135	0.946638	0.899715	-0.0733446	0.747143	0.900031	cg10906135	0.945517	0.94524	-0.00042248	0.0869887	0.144193	cg10906135	0.944757	0.949284	0.00689528	0.0711431	0.103821	cg10906135	0.945214	0.950224	0.00762639	0.195074	0.474085
cg10968649	0.0372329	0.0353252	-0.0758777	0.524077	0.745191	cg10968649	0.036049	0.0395109	0.132291	0.0051955	0.0184259	cg10968649	0.0371593	0.0366925	-0.0182399	0.509856	0.997765	cg10968649	0.0371465	0.0339252	-0.130867	0.306841	0.636643	cg10968649	0.0375152	0.0351192	-0.0952164	0.0822582	0.137097	cg10968649	0.0371106	0.0368248	-0.0111515	0.843535	0.882601	cg10968649	0.0370765	0.0368662	-0.00820573	0.781064	0.923351
cg10978355	0.398745	0.566896	0.507616	0.00753812	0.0280381	cg10978355	0.440911	0.347456	-0.343659	0.0248346	0.0636516	cg10978355	0.417239	0.398336	-0.0668893	0.77666	0.997765	cg10978355	0.421457	0.101531	-2.05346	0.00441282	0.0931989	cg10978355	0.452245	0.245385	-0.882057	4.02853e-06	1.2667e-05	cg10978355	0.36145	0.694303	0.941767	4.30348e-11	3.50017e-10	cg10978355	0.408809	0.501803	0.295693	0.288762	0.573762
cg10983208	0.315957	0.492883	0.641515	0.00114679	0.00853102	cg10983208	0.353981	0.277239	-0.352542	0.0855233	0.161016	cg10983208	0.333166	0.324529	-0.0378947	0.69315	0.997765	cg10983208	0.337695	0.0874512	-1.94917	0.00598367	0.0946709	cg10983208	0.372659	0.152815	-1.28607	2.58722e-08	1.51751e-07	cg10983208	0.298102	0.511455	0.778802	2.20019e-05	5.22224e-05	cg10983208	0.316027	0.62425	0.982075	0.000432895	0.0186153
cg11000221	0.0509931	0.0857731	0.750223	0.564151	0.773716	cg11000221	0.0574714	0.0457775	-0.328206	0.982067	0.98855	cg11000221	0.0531757	0.0574788	0.112262	0.998298	1	cg11000221	0.0543523	0.0417141	-0.381807	0.276839	0.609341	cg11000221	0.0558346	0.0462439	-0.271895	0.657243	0.736982	cg11000221	0.0527992	0.0607172	0.201591	0.376975	0.458077	cg11000221	0.0543671	0.0477529	-0.187145	0.445263	0.691121
cg11038843	0.329166	0.415227	0.335082	0.0327896	0.0947946	cg11038843	0.369714	0.257316	-0.522869	4.43921e-05	0.000423112	cg11038843	0.333665	0.348822	0.0640881	0.728095	0.997765	cg11038843	0.330206	0.589832	0.836939	0.00300469	0.0931989	cg11038843	0.372172	0.182968	-1.02438	1.5052e-09	1.6396e-08	cg11038843	0.304135	0.512528	0.752919	4.09983e-10	2.2944e-09	cg11038843	0.327177	0.517571	0.661686	0.000669591	0.0200147
cg11052143	0.611219	0.736544	0.269083	0.00900932	0.0319516	cg11052143	0.641087	0.576737	-0.152607	0.00563266	0.019412	cg11052143	0.619699	0.632127	0.028648	0.42134	0.997765	cg11052143	0.616766	0.833518	0.43449	0.00472542	0.0931989	cg11052143	0.673507	0.399787	-0.752463	1.85453e-11	8.70202e-10	cg11052143	0.589213	0.800233	0.441632	1.00133e-09	4.77199e-09	cg11052143	0.611709	0.821212	0.424908	0.000216245	0.0169987
cg11100802	0.0186959	0.0179337	-0.0600452	0.357109	0.579352	cg11100802	0.018492	0.0189592	0.0359992	0.306445	0.421968	cg11100802	0.0184927	0.0191752	0.0522893	0.523647	0.997765	cg11100802	0.0185484	0.0217818	0.231831	0.0688048	0.325356	cg11100802	0.0187978	0.0178987	-0.0707086	0.271563	0.364876	cg11100802	0.0186951	0.0182734	-0.0329151	0.572805	0.637611	cg11100802	0.0186624	0.0179985	-0.0522566	0.613576	0.815428
cg11108890	0.19046	0.265674	0.480174	0.0486544	0.129604	cg11108890	0.204139	0.179975	-0.181754	0.869076	0.898536	cg11108890	0.203549	0.171008	-0.251317	0.690004	0.997765	cg11108890	0.199546	0.0993373	-1.00631	0.153796	0.471435	cg11108890	0.213595	0.125307	-0.769407	0.000395269	0.00088645	cg11108890	0.17216	0.331398	0.944816	0.00028571	0.000600976	cg11108890	0.197974	0.179313	-0.142831	0.399997	0.666662
cg11141561	0.0135478	0.013517	-0.00328225	0.474253	0.707322	cg11141561	0.0125788	0.0158684	0.335158	0.12092	0.202086	cg11141561	0.0136814	0.0130001	-0.0736947	0.649609	0.997765	cg11141561	0.013591	0.0117549	-0.209396	0.544139	0.812475	cg11141561	0.0138235	0.0123391	-0.163886	0.38075	0.485894	cg11141561	0.0137787	0.0122839	-0.165674	0.323706	0.401343	cg11141561	0.0136536	0.0114848	-0.249559	0.17685	0.453272
cg11154542	0.236295	0.334542	0.501599	0.00584009	0.023284	cg11154542	0.270756	0.182707	-0.567463	0.0127307	0.0378816	cg11154542	0.245338	0.243105	-0.01319	0.376077	0.988823	cg11154542	0.247771	0.132602	-0.901905	0.089229	0.372806	cg11154542	0.272344	0.125933	-1.11278	3.00635e-08	1.69803e-07	cg11154542	0.202374	0.474486	1.22934	8.053e-12	9.44679e-11	cg11154542	0.244873	0.245241	0.0021653	0.811271	0.937118
cg11226328	0.0740942	0.0648046	-0.193263	0.470532	0.705219	cg11226328	0.0707193	0.0794412	0.167783	0.0297962	0.0727028	cg11226328	0.0707357	0.0834637	0.23871	0.0875544	0.821664	cg11226328	0.0731951	0.0766434	0.066414	0.665959	0.879297	cg11226328	0.073039	0.0743315	0.0253066	0.754605	0.820515	cg11226328	0.076233	0.0573423	-0.410817	0.00385094	0.00711841	cg11226328	0.0742231	0.0553875	-0.422308	0.0946211	0.346679
cg11251877	0.823584	0.80776	-0.0279881	0.297569	0.514213	cg11251877	0.810315	0.850772	0.0702903	0.0438576	0.0948693	cg11251877	0.820943	0.827226	0.0109997	0.221653	0.972723	cg11251877	0.822716	0.802059	-0.0366856	0.460687	0.751388	cg11251877	0.8411	0.740295	-0.184178	1.34915e-05	3.8101e-05	cg11251877	0.814497	0.863788	0.0847677	0.00109051	0.00211851	cg11251877	0.820907	0.846741	0.0447012	0.229455	0.524223
cg11356705	0.0157834	0.0160654	0.0255487	0.568238	0.773716	cg11356705	0.0156823	0.0161105	0.0388721	0.335663	0.449023	cg11356705	0.0158451	0.0156599	-0.0169645	0.580662	0.997765	cg11356705	0.0158313	0.0149015	-0.0873213	0.673922	0.880284	cg11356705	0.01565	0.0164929	0.0756852	0.293083	0.388654	cg11356705	0.0160188	0.0146699	-0.126915	0.0563978	0.0845274	cg11356705	0.0158182	0.0156153	-0.018627	0.891024	0.965408
cg11378840	0.0866935	0.189498	1.12819	0.00522445	0.0218282	cg11378840	0.12464	0.0260837	-2.25654	0.000487193	0.00283036	cg11378840	0.103071	0.0661605	-0.639595	0.933706	1	cg11378840	0.0977216	0.0164094	-2.57415	0.474079	0.755061	cg11378840	0.111071	0.0290313	-1.9358	0.00124457	0.00259996	cg11378840	0.05504	0.315192	2.51768	4.24818e-09	1.68272e-08	cg11378840	0.0974502	0.0622235	-0.647205	0.984384	0.99252
cg11412582	0.388232	0.464527	0.258843	0.124336	0.27987	cg11412582	0.406241	0.367659	-0.143967	0.117371	0.197779	cg11412582	0.404642	0.355969	-0.184895	0.0656683	0.71626	cg11412582	0.392625	0.483936	0.301664	0.317303	0.647341	cg11412582	0.411338	0.323711	-0.345617	0.00310224	0.00622489	cg11412582	0.372205	0.517504	0.475473	1.13756e-05	2.75362e-05	cg11412582	0.393152	0.428274	0.123449	0.0546007	0.250424
cg11434468	0.156627	0.313721	1.00214	0.000987501	0.00762501	cg11434468	0.216524	0.0594134	-1.86567	0.000279275	0.00181232	cg11434468	0.174732	0.152937	-0.192201	0.696301	0.997765	cg11434468	0.168657	0.237288	0.492543	0.384921	0.718048	cg11434468	0.196294	0.0580467	-1.75773	0.000120618	0.000290819	cg11434468	0.119721	0.443896	1.89055	5.13463e-08	1.68394e-07	cg11434468	0.170174	0.174151	0.0333238	0.835642	0.945718
cg11494699	0.718501	0.666602	-0.108165	0.18302	0.377169	cg11494699	0.690565	0.770207	0.157469	0.0125971	0.0376678	cg11494699	0.722203	0.680988	-0.0847759	0.122022	0.948065	cg11494699	0.720214	0.470037	-0.615653	0.0169397	0.149757	cg11494699	0.706514	0.746226	0.0788953	0.299146	0.394123	cg11494699	0.72742	0.641278	-0.181837	0.0796244	0.113749	cg11494699	0.708044	0.826367	0.222944	0.0335369	0.18624
cg11553177	0.0462169	0.042145	-0.13306	0.746645	0.900106	cg11553177	0.0428952	0.0529902	0.30491	0.227712	0.336837	cg11553177	0.0460321	0.0451748	-0.0271206	0.607234	0.997765	cg11553177	0.0456916	0.0524528	0.19909	0.378971	0.715703	cg11553177	0.0468133	0.0417323	-0.165753	0.493872	0.586113	cg11553177	0.0465822	0.0419641	-0.150624	0.418921	0.498133	cg11553177	0.0462964	0.0375815	-0.300877	0.271338	0.568784
cg11572744	0.191044	0.536329	1.48921	9.72116e-06	0.00269044	cg11572744	0.28967	0.0567712	-2.35118	1.91653e-05	0.000233816	cg11572744	0.220256	0.225256	0.0323837	0.262814	0.988823	cg11572744	0.219264	0.298945	0.447212	0.747143	0.900031	cg11572744	0.26265	0.0418838	-2.64868	4.1885e-07	1.70332e-06	cg11572744	0.152239	0.59395	1.96401	1.27181e-11	1.27181e-10	cg11572744	0.228198	0.0893621	-1.35255	0.189732	0.474085
cg11691938	0.0355003	0.0364853	0.0394812	0.751223	0.902238	cg11691938	0.0351812	0.036561	0.0555003	0.19107	0.296572	cg11691938	0.0361663	0.0332673	-0.120542	0.128323	0.948065	cg11691938	0.0357033	0.0310328	-0.202262	0.187852	0.505804	cg11691938	0.0356854	0.035158	-0.0214801	0.963388	0.97135	cg11691938	0.0351382	0.0380076	0.113251	0.410854	0.490452	cg11691938	0.0356762	0.0338832	-0.074389	0.897215	0.966811
cg11715903	0.227331	0.474711	1.06226	0.000455896	0.00487888	cg11715903	0.331091	0.0515528	-2.6831	2.82506e-09	1.72328e-06	cg11715903	0.232166	0.316217	0.445757	0.0475407	0.650947	cg11715903	0.237283	0.705012	1.57104	0.00102272	0.0931989	cg11715903	0.298797	0.0330876	-3.1748	1.14857e-08	7.78477e-08	cg11715903	0.186099	0.588515	1.66101	2.88362e-12	5.4969e-11	cg11715903	0.248115	0.265347	0.096873	0.646951	0.834335
cg11783451	0.0339977	0.0337949	-0.00863199	0.755809	0.902238	cg11783451	0.0330371	0.0362466	0.13376	0.0658596	0.132152	cg11783451	0.0341136	0.0334452	-0.0285452	0.852789	1	cg11783451	0.0338541	0.0388874	0.199974	0.214807	0.534825	cg11783451	0.033942	0.0341444	0.00857767	0.873224	0.9121	cg11783451	0.0347197	0.0299849	-0.211518	0.0418677	0.0644932	cg11783451	0.0340557	0.0325393	-0.0657144	0.763094	0.914514
cg11828669	0.0419922	0.0422965	0.0104181	0.614104	0.807335	cg11828669	0.0391798	0.0488444	0.318083	0.0122037	0.0372212	cg11828669	0.0426381	0.0395414	-0.108782	0.70262	0.997765	cg11828669	0.0421052	0.0386482	-0.123598	0.763757	0.906404	cg11828669	0.0421625	0.0413959	-0.0264736	0.660407	0.739172	cg11828669	0.0432671	0.0352781	-0.294495	0.00669707	0.0121584	cg11828669	0.0423131	0.0364276	-0.21607	0.214639	0.499732
cg11847459	0.0512444	0.0409143	-0.324789	0.963876	0.988176	cg11847459	0.0528218	0.0443748	-0.251391	0.328196	0.440968	cg11847459	0.0493708	0.0542193	0.135151	0.753875	0.997765	cg11847459	0.0477732	0.150464	1.65514	0.409287	0.727887	cg11847459	0.0525785	0.0406426	-0.371479	0.811683	0.865606	cg11847459	0.0513531	0.0448726	-0.194616	0.0668384	0.0982444	cg11847459	0.0482657	0.0897617	0.895103	0.745252	0.901991
cg11847808	0.408078	0.583819	0.516674	0.00493917	0.0212176	cg11847808	0.472753	0.304931	-0.632603	4.43921e-05	0.000423112	cg11847808	0.411523	0.471186	0.195322	0.116958	0.948065	cg11847808	0.414757	0.762687	0.878823	0.00334118	0.0931989	cg11847808	0.483197	0.164574	-1.55388	5.55275e-13	1.55509e-10	cg11847808	0.371664	0.70313	0.919791	6.69023e-11	4.85838e-10	cg11847808	0.415456	0.57544	0.469968	0.0526601	0.247097
cg11876012	0.894597	0.911867	0.0275848	0.778867	0.910171	cg11876012	0.890275	0.910133	0.0318253	0.393033	0.505801	cg11876012	0.895404	0.898927	0.00566534	0.640427	0.997765	cg11876012	0.895236	0.930118	0.0551449	0.681922	0.881567	cg11876012	0.899017	0.883503	-0.0251141	0.173271	0.254075	cg11876012	0.901457	0.867225	-0.0558524	0.519695	0.593659	cg11876012	0.896146	0.895391	-0.00121631	0.841761	0.947369
cg11891504	0.0350178	0.0365402	0.0613964	0.705866	0.869856	cg11891504	0.0346566	0.0363397	0.0684188	0.571615	0.661642	cg11891504	0.0352049	0.0349355	-0.0110815	0.661936	0.997765	cg11891504	0.0352396	0.0316961	-0.152893	0.34447	0.675649	cg11891504	0.035074	0.0354845	0.0167843	0.767928	0.82909	cg11891504	0.03548	0.0333741	-0.0882798	0.259383	0.335219	cg11891504	0.0352838	0.0326279	-0.1129	0.652586	0.838058
cg11934695	0.246017	0.416417	0.759269	0.00141582	0.00938747	cg11934695	0.310207	0.142447	-1.1228	6.52688e-07	3.13528e-05	cg11934695	0.245266	0.323571	0.399731	0.0258228	0.646966	cg11934695	0.255733	0.463509	0.857959	0.0832262	0.365237	cg11934695	0.301889	0.0834255	-1.85546	1.24043e-08	8.13617e-08	cg11934695	0.2144	0.512176	1.25634	1.86297e-12	4.37081e-11	cg11934695	0.263423	0.213505	-0.303109	0.53883	0.764387
cg11959821	0.0272139	0.0270183	-0.0104116	0.792797	0.919404	cg11959821	0.0265429	0.0287689	0.116183	0.0721501	0.141063	cg11959821	0.0273709	0.0265007	-0.0466098	0.592405	0.997765	cg11959821	0.0271651	0.028434	0.0658624	0.327997	0.658152	cg11959821	0.0274488	0.0261049	-0.0724212	0.176047	0.256911	cg11959821	0.0272804	0.0267454	-0.0285728	1	1	cg11959821	0.0272627	0.0259443	-0.0715134	0.478615	0.720877
cg11976166	0.355113	0.570297	0.683435	0.00385884	0.017774	cg11976166	0.441617	0.211233	-1.06396	1.53704e-06	4.0765e-05	cg11976166	0.37499	0.369747	-0.0203148	0.628269	0.997765	cg11976166	0.374138	0.366295	-0.0305648	0.814227	0.928371	cg11976166	0.419958	0.174537	-1.26671	2.52524e-06	8.37172e-06	cg11976166	0.312035	0.708237	1.18252	3.52623e-10	2.01028e-09	cg11976166	0.356258	0.709928	0.99475	0.0013459	0.0281205
cg12005098	0.396154	0.545383	0.461208	0.0256634	0.0774984	cg12005098	0.462563	0.280942	-0.719376	1.15882e-06	3.53441e-05	cg12005098	0.394254	0.469043	0.250594	0.520874	0.997765	cg12005098	0.401203	0.721569	0.846805	0.00155627	0.0931989	cg12005098	0.456447	0.204526	-1.15817	6.90529e-07	2.66597e-06	cg12005098	0.367071	0.63677	0.794713	7.45153e-10	3.85206e-09	cg12005098	0.399936	0.585446	0.549765	0.0144215	0.104728
cg12187567	0.0638234	0.0588909	-0.116039	0.792797	0.919404	cg12187567	0.0640293	0.0618591	-0.0497454	0.374623	0.489337	cg12187567	0.0633699	0.0634792	0.00248691	0.406712	0.997765	cg12187567	0.0635303	0.0579876	-0.131702	0.772106	0.909236	cg12187567	0.0610947	0.0733458	0.263667	0.25478	0.346138	cg12187567	0.0645357	0.0572147	-0.17371	0.290347	0.367451	cg12187567	0.0633281	0.0646007	0.0287022	0.329699	0.605772
cg12228611	0.0601698	0.063514	0.078036	0.323489	0.543604	cg12228611	0.059327	0.063192	0.0910525	0.108029	0.18721	cg12228611	0.0594308	0.0645889	0.120077	0.0590791	0.706598	cg12228611	0.0605265	0.0579599	-0.0625128	0.814227	0.928371	cg12228611	0.0607047	0.0594125	-0.0310415	0.866341	0.906463	cg12228611	0.0615697	0.054483	-0.176413	0.0119313	0.0206764	cg12228611	0.0611997	0.0464532	-0.397748	0.000579821	0.0186153
cg12351433	0.55288	0.663777	0.263733	0.0123144	0.0422009	cg12351433	0.582043	0.515797	-0.174323	0.00351968	0.0135032	cg12351433	0.560631	0.570394	0.0249067	0.674355	0.997765	cg12351433	0.557058	0.778089	0.482109	0.00683129	0.0946709	cg12351433	0.608797	0.362324	-0.748681	4.48446e-10	6.672e-09	cg12351433	0.529583	0.740788	0.484205	7.67575e-10	3.93463e-09	cg12351433	0.554538	0.715455	0.367575	0.00923661	0.0804905
cg12379145	0.758354	0.727122	-0.0606746	0.283786	0.496015	cg12379145	0.750663	0.767542	0.0320815	0.672062	0.757778	cg12379145	0.752695	0.767326	0.0277744	0.548945	0.997765	cg12379145	0.761255	0.535904	-0.506405	0.089229	0.372806	cg12379145	0.748539	0.78631	0.0710199	0.13094	0.20324	cg12379145	0.764923	0.70539	-0.116893	0.389796	0.469912	cg12379145	0.75116	0.840386	0.161933	0.120167	0.389779
cg12405833	0.0262557	0.0279198	0.0886564	0.564151	0.773716	cg12405833	0.0264043	0.0263942	-0.00055234	0.507282	0.61034	cg12405833	0.026308	0.0267745	0.0253551	0.480197	0.997765	cg12405833	0.0263416	0.0287293	0.12518	0.42815	0.737772	cg12405833	0.0270074	0.0237747	-0.183932	0.0131047	0.0247488	cg12405833	0.0262366	0.0272908	0.0568346	0.0661422	0.0974559	cg12405833	0.0263067	0.0281995	0.100242	0.884839	0.962124
cg12431699	0.0425755	0.0397035	-0.100757	0.430674	0.661741	cg12431699	0.0403352	0.0471062	0.223877	0.105587	0.185433	cg12431699	0.0425386	0.0414667	-0.0368203	0.737728	0.997765	cg12431699	0.0422828	0.0439386	0.0554165	0.42815	0.737772	cg12431699	0.0430012	0.0393906	-0.126527	0.275393	0.369208	cg12431699	0.042726	0.0401548	-0.0895406	0.492644	0.569153	cg12431699	0.0424876	0.0392197	-0.115463	0.658241	0.838261
cg12453778	0.0298859	0.0280035	-0.0938582	0.635478	0.816087	cg12453778	0.0300206	0.0290014	-0.0498303	0.845548	0.887753	cg12453778	0.0301844	0.0278683	-0.115181	0.543272	0.997765	cg12453778	0.029864	0.0241524	-0.306236	0.0871904	0.372806	cg12453778	0.0299443	0.0287543	-0.0585056	0.236995	0.327074	cg12453778	0.0283152	0.0373134	0.398119	0.172939	0.229332	cg12453778	0.0298616	0.0270521	-0.142554	0.445263	0.691121
cg12489819	0.0351927	0.0393012	0.159298	0.0857992	0.207689	cg12489819	0.0370506	0.0319497	-0.213697	0.00537895	0.0188573	cg12489819	0.0362262	0.0328562	-0.140869	0.61022	0.997765	cg12489819	0.0355993	0.0337154	-0.0784401	0.943366	0.983681	cg12489819	0.0369516	0.0294882	-0.325501	0.000505835	0.00110992	cg12489819	0.033063	0.048994	0.567388	2.30275e-08	7.84734e-08	cg12489819	0.0351816	0.0425934	0.275807	0.164631	0.44686
cg12577610	0.0183988	0.0195059	0.0843023	0.466826	0.701389	cg12577610	0.0182745	0.0190273	0.0582407	0.193626	0.299017	cg12577610	0.0184888	0.0185232	0.0026786	0.930315	1	cg12577610	0.0185091	0.01797	-0.0426443	0.689957	0.881567	cg12577610	0.0186289	0.0179181	-0.0561264	0.440354	0.535091	cg12577610	0.0185716	0.0180858	-0.0382418	0.560079	0.629187	cg12577610	0.0185637	0.0172037	-0.109766	0.395628	0.663003
cg12578480	0.0667431	0.0698525	0.0656932	0.21463	0.414317	cg12578480	0.0681975	0.0641725	-0.0877632	0.36463	0.478332	cg12578480	0.0674173	0.0654066	-0.0436833	0.839429	1	cg12578480	0.0669413	0.0698949	0.0622893	0.730645	0.898576	cg12578480	0.0693285	0.0569908	-0.28272	0.000149195	0.000351385	cg12578480	0.0644318	0.0809651	0.329526	0.000524066	0.00105505	cg12578480	0.0664506	0.0777427	0.226426	0.155323	0.434619
cg12598575	0.0118688	0.0121042	0.0283308	0.618353	0.807699	cg12598575	0.0117589	0.0122032	0.0535131	0.315389	0.42848	cg12598575	0.0118786	0.0119326	0.00654502	0.718505	0.997765	cg12598575	0.0118933	0.0117377	-0.0189959	0.772106	0.909236	cg12598575	0.0118737	0.0119575	0.0101517	0.247558	0.338588	cg12598575	0.0119848	0.0113743	-0.0754249	0.3012	0.377273	cg12598575	0.01194	0.010927	-0.127913	0.179373	0.455907
cg12619509	0.535559	0.642343	0.262297	0.00701269	0.0267359	cg12619509	0.571096	0.481927	-0.24492	0.000608579	0.00340581	cg12619509	0.549159	0.527878	-0.05702	0.275755	0.988823	cg12619509	0.539485	0.756199	0.487184	0.00384319	0.0931989	cg12619509	0.56638	0.451832	-0.325984	0.0001123	0.000274013	cg12619509	0.518623	0.686815	0.405236	7.03825e-08	2.24782e-07	cg12619509	0.541352	0.612356	0.177802	0.125872	0.393788
cg12627583	0.240408	0.45214	0.911285	0.00037119	0.0048317	cg12627583	0.304242	0.150004	-1.02022	0.000217744	0.00144374	cg12627583	0.265732	0.231743	-0.197448	0.712136	0.997765	cg12627583	0.258942	0.258632	-0.0017307	0.822721	0.932825	cg12627583	0.294881	0.103166	-1.51516	2.13752e-07	9.58738e-07	cg12627583	0.205148	0.54938	1.42114	2.04046e-10	1.28317e-09	cg12627583	0.254342	0.346196	0.444821	0.197786	0.475956
cg12645220	0.316256	0.469859	0.571135	0.00364223	0.0170904	cg12645220	0.379995	0.208766	-0.864094	1.62577e-06	4.13217e-05	cg12645220	0.314306	0.391258	0.31595	0.0546397	0.686921	cg12645220	0.322527	0.609298	0.917729	0.0107122	0.112662	cg12645220	0.373109	0.141572	-1.39807	2.51091e-09	2.32069e-08	cg12645220	0.286868	0.56097	0.967537	2.85285e-10	1.64173e-09	cg12645220	0.32644	0.391567	0.262444	0.292336	0.574913
cg12675800	0.0193123	0.0204604	0.0833183	0.597237	0.800691	cg12675800	0.0193708	0.0195134	0.0105798	0.851418	0.890849	cg12675800	0.0193044	0.0198458	0.0399018	0.61621	0.997765	cg12675800	0.0194207	0.0191013	-0.023925	0.943366	0.983681	cg12675800	0.0195084	0.0189979	-0.0382545	0.453413	0.546604	cg12675800	0.0194559	0.0191794	-0.0206548	0.836187	0.877925	cg12675800	0.0195031	0.0176956	-0.140311	0.288762	0.573762
cg12736438	0.0572945	0.0681696	0.250732	0.0183698	0.0589767	cg12736438	0.0608561	0.051971	-0.227694	0.0321276	0.0759606	cg12736438	0.058375	0.0577307	-0.016012	0.69315	0.997765	cg12736438	0.0584842	0.0489591	-0.256471	0.42815	0.737772	cg12736438	0.0615216	0.0440524	-0.481872	7.55512e-07	2.8625e-06	cg12736438	0.0535886	0.0833968	0.638067	4.89417e-09	1.91374e-08	cg12736438	0.0582021	0.0590818	0.0216422	0.709981	0.867913
cg12830829	0.064632	0.0648324	0.00446732	0.872863	0.950797	cg12830829	0.0631151	0.0683388	0.114721	0.0565453	0.116529	cg12830829	0.063779	0.0681318	0.095247	0.404304	0.997765	cg12830829	0.0633129	0.116779	0.883214	0.814227	0.928371	cg12830829	0.0672364	0.0534399	-0.331324	0.0557997	0.0969738	cg12830829	0.0654482	0.0603365	-0.117324	0.288208	0.365503	cg12830829	0.0649903	0.0581755	-0.159813	0.781064	0.923351
cg12845249	0.0644251	0.0682119	0.0824	0.806794	0.926826	cg12845249	0.0628651	0.0693038	0.140675	0.120025	0.201695	cg12845249	0.0655544	0.0615645	-0.090595	0.61621	0.997765	cg12845249	0.0649538	0.0570574	-0.187002	0.596069	0.837792	cg12845249	0.0666035	0.0567526	-0.230912	0.126539	0.197921	cg12845249	0.0633143	0.0725437	0.196317	0.75644	0.816687	cg12845249	0.0653073	0.0542906	-0.266542	0.211761	0.496823
cg12867068	0.0291261	0.0636166	1.12709	0.568238	0.773716	cg12867068	0.0349297	0.0254464	-0.456997	0.901613	0.921246	cg12867068	0.0336773	0.0260107	-0.37267	0.806238	0.997765	cg12867068	0.032378	0.0230197	-0.492141	0.409287	0.727887	cg12867068	0.0340755	0.0237743	-0.519332	0.0514664	0.0896986	cg12867068	0.0290574	0.0488118	0.748328	0.042343	0.0647349	cg12867068	0.03253	0.0248101	-0.39084	0.817347	0.937118
cg12883767	0.68137	0.664568	-0.0360203	0.270441	0.478171	cg12883767	0.683511	0.671218	-0.026183	0.509685	0.612023	cg12883767	0.679962	0.679652	-0.000656329	0.750637	0.997765	cg12883767	0.684035	0.518631	-0.399362	0.0214153	0.171886	cg12883767	0.690473	0.634081	-0.122918	0.0206245	0.0375551	cg12883767	0.667898	0.744711	0.157054	0.000954295	0.00189	cg12883767	0.673124	0.808643	0.264631	0.000223012	0.0169987
cg12884406	0.329736	0.357096	0.115001	0.416681	0.651731	cg12884406	0.346526	0.297519	-0.219984	0.030365	0.0735025	cg12884406	0.332303	0.33144	-0.00375242	0.909996	1	cg12884406	0.330141	0.409705	0.311502	0.248901	0.581723	cg12884406	0.361874	0.203241	-0.832293	2.94716e-09	2.64377e-08	cg12884406	0.306005	0.473209	0.628926	1.37194e-08	5.01129e-08	cg12884406	0.323389	0.498219	0.623509	0.000321335	0.0169987
cg12900467	0.0457706	0.0368625	-0.312266	0.148108	0.320375	cg12900467	0.0440736	0.0471972	0.0987893	0.306445	0.421968	cg12900467	0.0429631	0.0531033	0.305703	0.00991845	0.520982	cg12900467	0.0451393	0.0392129	-0.203054	0.822721	0.932825	cg12900467	0.0464512	0.0386644	-0.26471	0.171895	0.254075	cg12900467	0.045458	0.0424702	-0.0980815	0.0934097	0.130988	cg12900467	0.044817	0.0482991	0.107949	0.681053	0.854819
cg12903171	0.460802	0.53303	0.210069	0.00503266	0.021468	cg12903171	0.485582	0.42274	-0.199942	0.00210065	0.0092855	cg12903171	0.467243	0.466639	-0.00186521	0.981282	1	cg12903171	0.466876	0.476727	0.0301245	0.63449	0.862002	cg12903171	0.485313	0.388294	-0.321765	1.27069e-05	3.60521e-05	cg12903171	0.439311	0.6173	0.490727	2.52628e-10	1.48176e-09	cg12903171	0.468762	0.435953	-0.104683	0.823435	0.937118
cg12939527	0.0321519	0.0342077	0.0894145	0.275726	0.484706	cg12939527	0.0319807	0.0331761	0.0529435	0.683028	0.76309	cg12939527	0.0322863	0.0325138	0.0101284	0.816162	0.997765	cg12939527	0.0322617	0.0350655	0.12023	0.434548	0.740431	cg12939527	0.0326227	0.0310714	-0.0702888	0.692375	0.765124	cg12939527	0.0326193	0.0307792	-0.0837734	0.384636	0.466457	cg12939527	0.0323718	0.0315729	-0.0360489	0.811271	0.937118
cg13022129	0.826395	0.851013	0.0423501	0.0599681	0.154348	cg13022129	0.831073	0.82248	-0.0149931	0.566532	0.658256	cg13022129	0.82971	0.823903	-0.0101335	0.0682099	0.71738	cg13022129	0.828586	0.827094	-0.00259914	0.454071	0.751388	cg13022129	0.831172	0.817182	-0.0244891	0.0234085	0.0422462	cg13022129	0.826453	0.839864	0.0232227	0.000877351	0.00174897	cg13022129	0.827343	0.851462	0.0414576	0.244984	0.539496
cg13066963	0.382441	0.411806	0.106728	0.30605	0.522943	cg13066963	0.39924	0.350799	-0.18661	0.0918373	0.167226	cg13066963	0.387162	0.376402	-0.0406618	0.869548	1	cg13066963	0.386628	0.321928	-0.264206	0.312043	0.640897	cg13066963	0.407949	0.28561	-0.514339	1.49029e-05	4.18928e-05	cg13066963	0.355653	0.543537	0.611907	4.26941e-07	1.21698e-06	cg13066963	0.379883	0.482432	0.344772	0.0517116	0.244528
cg13127386	0.0951455	0.234264	1.29993	1.14977e-06	0.000701359	cg13127386	0.127408	0.0590168	-1.11026	0.0138456	0.040999	cg13127386	0.109749	0.097596	-0.169313	0.308969	0.988823	cg13127386	0.107809	0.0881809	-0.289941	0.235697	0.559437	cg13127386	0.120094	0.0519578	-1.20875	0.000122787	0.000294882	cg13127386	0.0887468	0.207605	1.22607	0.00390891	0.00720373	cg13127386	0.107093	0.1116	0.0594665	0.915826	0.968063
cg13230197	0.299711	0.370558	0.306124	0.00177816	0.0109563	cg13230197	0.31741	0.278263	-0.189895	0.0770274	0.147757	cg13230197	0.306008	0.305521	-0.00229831	0.42134	0.997765	cg13230197	0.306671	0.276248	-0.150728	0.61131	0.851368	cg13230197	0.324177	0.226754	-0.515651	2.7202e-08	1.58031e-07	cg13230197	0.288443	0.400235	0.472561	4.16985e-05	9.63487e-05	cg13230197	0.302344	0.373666	0.305555	0.097752	0.346679
cg13264741	0.12673	0.2459	0.956317	6.64912e-05	0.00269044	cg13264741	0.165475	0.0690724	-1.26043	0.000480412	0.0028178	cg13264741	0.142135	0.117246	-0.277727	0.705787	0.997765	cg13264741	0.138461	0.086303	-0.681997	0.434548	0.740431	cg13264741	0.154973	0.0599526	-1.37013	1.99264e-06	6.75283e-06	cg13264741	0.0996778	0.339545	1.76826	2.27448e-11	2.07079e-10	cg13264741	0.13864	0.108981	-0.347267	0.528537	0.756825
cg13266631	0.294302	0.388163	0.399365	0.0714627	0.180133	cg13266631	0.328301	0.24052	-0.448859	0.0265724	0.0672578	cg13266631	0.299859	0.313138	0.0625146	0.418881	0.997765	cg13266631	0.296969	0.518807	0.804886	0.111793	0.408344	cg13266631	0.348335	0.103962	-1.74442	7.39167e-10	9.802e-09	cg13266631	0.256896	0.548857	1.09525	1.03124e-09	4.87642e-09	cg13266631	0.300491	0.340967	0.182311	0.602622	0.815076
cg13271963	0.939997	0.941548	0.00237832	0.742077	0.898148	cg13271963	0.940507	0.939233	-0.00195448	0.741653	0.818099	cg13271963	0.939889	0.941109	0.00187176	0.646543	0.997765	cg13271963	0.940216	0.936886	-0.00511812	0.515509	0.792093	cg13271963	0.941037	0.936214	-0.00741302	0.150978	0.226838	cg13271963	0.939381	0.944191	0.00736867	0.178941	0.236264	cg13271963	0.939999	0.942669	0.00409243	0.829534	0.942301
cg13337865	0.242665	0.392443	0.693521	0.000744713	0.00678022	cg13337865	0.28424	0.187322	-0.601584	0.00147014	0.00669244	cg13337865	0.260761	0.235807	-0.145119	0.950679	1	cg13337865	0.254041	0.323192	0.347327	0.267298	0.608402	cg13337865	0.291363	0.101534	-1.52085	1.81712e-10	4.10534e-09	cg13337865	0.213444	0.484329	1.18213	8.053e-12	9.44679e-11	cg13337865	0.251916	0.329001	0.38515	0.167023	0.44686
cg13382714	0.0301265	0.0299045	-0.0106686	0.755809	0.902238	cg13382714	0.0294414	0.0317075	0.106975	0.0776555	0.148495	cg13382714	0.0297903	0.031374	0.0747274	0.153608	0.948065	cg13382714	0.0302192	0.0257357	-0.231693	0.191542	0.505804	cg13382714	0.0305024	0.0283938	-0.103346	0.0902626	0.14841	cg13382714	0.0302529	0.0293196	-0.0452079	0.547493	0.621919	cg13382714	0.0302673	0.0270625	-0.161466	0.0828929	0.322068
cg13396213	0.0383397	0.0375245	-0.0310039	0.872863	0.950797	cg13396213	0.0372717	0.0406645	0.125689	0.0500828	0.104985	cg13396213	0.0384321	0.0376134	-0.0310659	0.744173	0.997765	cg13396213	0.0383105	0.0366253	-0.0648981	0.722442	0.898576	cg13396213	0.0386412	0.0366525	-0.076231	0.199464	0.28629	cg13396213	0.0384963	0.0370372	-0.0557475	0.510594	0.585455	cg13396213	0.0382382	0.038841	0.022566	0.709981	0.867913
cg13448625	0.865929	0.897557	0.0517537	0.944636	0.983324	cg13448625	0.855676	0.900003	0.0728661	0.315389	0.42848	cg13448625	0.866638	0.876931	0.0170342	0.23315	0.98765	cg13448625	0.877331	0.531964	-0.721792	0.0114032	0.114032	cg13448625	0.872013	0.854325	-0.0295647	0.0320093	0.0570926	cg13448625	0.869166	0.866163	-0.00499342	0.374442	0.456819	cg13448625	0.870654	0.831507	-0.066372	0.835642	0.945718
cg13461600	0.0453698	0.049872	0.136496	0.187023	0.379017	cg13461600	0.0443904	0.0490657	0.144469	0.00441191	0.0161154	cg13461600	0.0468564	0.0413932	-0.178854	0.369215	0.988823	cg13461600	0.0458265	0.0433187	-0.0811892	0.856893	0.946929	cg13461600	0.0468591	0.0410172	-0.1921	0.387917	0.490923	cg13461600	0.0446591	0.0517291	0.212023	0.774371	0.827261	cg13461600	0.046223	0.0370382	-0.319598	0.0993482	0.347959
cg13554114	0.0483814	0.0482525	-0.00384775	0.765008	0.906126	cg13554114	0.0478686	0.0495757	0.0505527	0.311791	0.427399	cg13554114	0.0481771	0.0491422	0.0286144	0.543272	0.997765	cg13554114	0.0482246	0.0540458	0.164415	0.187852	0.505804	cg13554114	0.0484489	0.0480284	-0.0125763	0.890472	0.923789	cg13554114	0.0488072	0.0460099	-0.0851483	0.141316	0.190715	cg13554114	0.0485883	0.0442235	-0.135796	0.278219	0.571427
cg13575604	0.0262964	0.0259058	-0.0215914	0.91584	0.971586	cg13575604	0.0259855	0.0269276	0.0513775	0.245513	0.354888	cg13575604	0.0260309	0.0271876	0.0627238	0.27388	0.988823	cg13575604	0.0262798	0.025578	-0.039051	0.891336	0.958933	cg13575604	0.0260083	0.0273627	0.0732399	0.299146	0.394123	cg13575604	0.0267348	0.0237105	-0.173196	0.00826488	0.0147415	cg13575604	0.0264095	0.0234654	-0.170519	0.097752	0.346679
cg13603171	0.420611	0.571349	0.441885	0.00245881	0.01293	cg13603171	0.475088	0.334534	-0.506041	1.46199e-05	0.000198868	cg13603171	0.428813	0.45375	0.0815479	0.300926	0.988823	cg13603171	0.433121	0.460312	0.0878427	0.788881	0.916605	cg13603171	0.478892	0.238405	-1.00628	7.43681e-11	2.26823e-09	cg13603171	0.386139	0.691171	0.839921	6.47651e-13	2.63378e-11	cg13603171	0.424439	0.611676	0.527212	0.00667219	0.0667219
cg13640200	0.139739	0.237975	0.76808	0.00727115	0.0275491	cg13640200	0.185933	0.0579382	-1.68219	6.51226e-05	0.000592908	cg13640200	0.14738	0.152151	0.045955	0.261	0.988823	cg13640200	0.149704	0.0949273	-0.657216	0.218874	0.542737	cg13640200	0.171398	0.048391	-1.82454	0.00352198	0.00702094	cg13640200	0.106302	0.37531	1.81991	3.43403e-06	8.83865e-06	cg13640200	0.145643	0.199469	0.453728	0.241821	0.53836
cg13643796	0.28849	0.548431	0.926789	0.00132955	0.00920255	cg13643796	0.390935	0.119614	-1.70855	2.64316e-07	2.49453e-05	cg13643796	0.301293	0.351001	0.220309	0.133765	0.948065	cg13643796	0.300837	0.716722	1.25243	0.00729431	0.0946709	cg13643796	0.370403	0.0548369	-2.75588	4.48446e-10	6.672e-09	cg13643796	0.242661	0.681532	1.48984	7.29776e-12	9.27424e-11	cg13643796	0.303172	0.464416	0.615278	0.0961764	0.346679
cg13656360	0.0392426	0.0402237	0.0356265	0.652799	0.829599	cg13656360	0.0394981	0.0389204	-0.0212558	0.519352	0.618759	cg13656360	0.0394472	0.0388532	-0.0218888	0.909996	1	cg13656360	0.0392953	0.0406212	0.0478759	0.673922	0.880284	cg13656360	0.0401089	0.0359464	-0.158073	0.100682	0.161622	cg13656360	0.0384427	0.0441116	0.19845	0.839859	0.880265	cg13656360	0.0393379	0.039148	-0.00698276	0.408822	0.677667
cg13671831	0.0283976	0.030203	0.0889238	0.493102	0.728311	cg13671831	0.0285573	0.0285514	-0.000298214	0.0475091	0.100627	cg13671831	0.0287234	0.0278843	-0.0427765	0.724894	0.997765	cg13671831	0.028555	0.0285789	0.00120812	0.747143	0.900031	cg13671831	0.0292085	0.0257263	-0.183145	0.0622503	0.107267	cg13671831	0.0278049	0.0326094	0.229952	0.906476	0.927769	cg13671831	0.0286737	0.0263123	-0.12399	0.554456	0.773955
cg13707560	0.366473	0.484982	0.404223	0.00605939	0.0238467	cg13707560	0.405045	0.309037	-0.390306	0.00105974	0.00557275	cg13707560	0.375719	0.381338	0.0214162	0.728095	0.997765	cg13707560	0.379638	0.267837	-0.503267	0.166808	0.484537	cg13707560	0.405473	0.252776	-0.681745	4.02853e-06	1.2667e-05	cg13707560	0.347033	0.537813	0.63203	3.09403e-07	8.94482e-07	cg13707560	0.365903	0.584699	0.676232	0.000772146	0.0204787
cg13741249	0.0269685	0.0279437	0.0512499	0.516241	0.744817	cg13741249	0.0272269	0.0266377	-0.0315611	0.504886	0.608657	cg13741249	0.0274045	0.0256509	-0.0954079	0.988088	1	cg13741249	0.0269299	0.0318851	0.24367	0.202932	0.515785	cg13741249	0.0273894	0.0255997	-0.0974858	0.695603	0.767302	cg13741249	0.026149	0.0319398	0.2886	0.763597	0.822464	cg13741249	0.0273555	0.0213211	-0.359547	0.195074	0.474085
cg13846866	0.157157	0.382232	1.28224	0.000987501	0.00762501	cg13846866	0.218635	0.0763915	-1.51704	0.00244015	0.0103368	cg13846866	0.189002	0.128246	-0.559485	0.598317	0.997765	cg13846866	0.178924	0.0960074	-0.89813	0.596069	0.837792	cg13846866	0.202421	0.0660496	-1.61574	0.0799725	0.134389	cg13846866	0.135203	0.401749	1.57116	0.0044019	0.00806354	cg13846866	0.167466	0.355175	1.08466	0.0711367	0.287374
cg13853761	0.80421	0.874765	0.121324	0.160326	0.340762	cg13853761	0.810575	0.809922	-0.00116182	0.44697	0.556432	cg13853761	0.803992	0.835949	0.056235	0.783207	0.997765	cg13853761	0.807915	0.906643	0.166331	0.0404415	0.256972	cg13853761	0.846814	0.652515	-0.376035	4.13925e-11	1.40274e-09	cg13853761	0.792057	0.909344	0.199223	6.85909e-09	2.59879e-08	cg13853761	0.809204	0.832781	0.0414324	0.333598	0.607447
cg14026602	0.0728673	0.0718926	-0.0194293	0.91584	0.971586	cg14026602	0.0707895	0.0775726	0.132013	0.0286861	0.0711322	cg14026602	0.0717716	0.0768238	0.0981398	0.264636	0.988823	cg14026602	0.0726636	0.0773989	0.0910785	0.551418	0.812475	cg14026602	0.0741075	0.0670383	-0.144634	0.0679763	0.116476	cg14026602	0.0740621	0.0658696	-0.169123	0.0511471	0.0770363	cg14026602	0.0728833	0.0708588	-0.0406411	0.698357	0.865849
cg14049461	0.191211	0.305813	0.677484	0.00573315	0.023284	cg14049461	0.249768	0.0845636	-1.56248	1.98201e-05	0.000237064	cg14049461	0.208723	0.171304	-0.28503	0.625245	0.997765	cg14049461	0.193431	0.505755	1.38662	0.00729431	0.0946709	cg14049461	0.239712	0.0345205	-2.79578	7.43681e-11	2.26823e-09	cg14049461	0.146563	0.496489	1.76024	1.12022e-12	3.59651e-11	cg14049461	0.192161	0.373723	0.959654	0.0206955	0.134301
cg14115004	0.0453842	0.0443424	-0.0335035	0.963876	0.988176	cg14115004	0.0438361	0.0487959	0.154642	0.106396	0.185433	cg14115004	0.0453225	0.045175	-0.00470187	0.724894	0.997765	cg14115004	0.045225	0.0479446	0.0842485	0.291581	0.619736	cg14115004	0.04565	0.0437462	-0.0614565	0.47746	0.572202	cg14115004	0.0459839	0.0415624	-0.145847	0.3012	0.377273	cg14115004	0.0454146	0.0429819	-0.0794285	0.586358	0.8074
cg14126210	0.0123362	0.0122219	-0.0134251	0.516241	0.744817	cg14126210	0.0117253	0.0137707	0.231977	0.458242	0.563563	cg14126210	0.0124275	0.0119209	-0.0600353	0.70262	0.997765	cg14126210	0.0123349	0.0119833	-0.0417282	0.421807	0.737772	cg14126210	0.0125269	0.0114564	-0.12887	0.215211	0.30179	cg14126210	0.0124279	0.0117768	-0.0776285	0.767183	0.822464	cg14126210	0.0124069	0.0107923	-0.201141	0.0507774	0.241986
cg14135551	0.277004	0.476635	0.782976	0.0016717	0.0106222	cg14135551	0.358597	0.140299	-1.35386	3.5605e-07	2.71488e-05	cg14135551	0.29069	0.3096	0.0909271	0.172909	0.948065	cg14135551	0.291241	0.420484	0.52984	0.191542	0.505804	cg14135551	0.337258	0.109066	-1.62865	1.17843e-08	7.89938e-08	cg14135551	0.237394	0.602691	1.34414	8.32838e-11	5.90734e-10	cg14135551	0.28418	0.490018	0.786031	0.0120998	0.0946264
cg14159672	0.510601	0.662158	0.37498	0.047291	0.128211	cg14159672	0.525494	0.519938	-0.0153326	0.755851	0.829261	cg14159672	0.532553	0.489095	-0.12281	0.357952	0.988823	cg14159672	0.52276	0.566847	0.116811	0.722442	0.898576	cg14159672	0.554435	0.391377	-0.50246	0.00584548	0.0113922	cg14159672	0.497265	0.667487	0.424726	0.00228918	0.00433665	cg14159672	0.526673	0.470457	-0.162844	0.528537	0.756825
cg14196211	0.0142836	0.0137409	-0.0558742	0.30605	0.522943	cg14196211	0.0136866	0.0155571	0.184804	0.0306529	0.0736151	cg14196211	0.0143566	0.0137538	-0.0618915	0.390035	0.997765	cg14196211	0.0142693	0.0129421	-0.140834	0.763757	0.906404	cg14196211	0.0143979	0.0135349	-0.0891706	0.715087	0.783129	cg14196211	0.0142583	0.014116	-0.0144701	0.854582	0.892628	cg14196211	0.0143052	0.0129224	-0.14667	0.675321	0.849373
cg14329157	0.348103	0.496798	0.513144	0.00160402	0.0102995	cg14329157	0.389514	0.292833	-0.411596	0.00343602	0.0133501	cg14329157	0.367137	0.337022	-0.123475	0.464425	0.997765	cg14329157	0.362141	0.321056	-0.173725	0.409287	0.727887	cg14329157	0.396653	0.207109	-0.937489	2.29322e-07	1.00638e-06	cg14329157	0.321331	0.575942	0.841865	2.37699e-10	1.42153e-09	cg14329157	0.35131	0.547392	0.639831	0.00750348	0.0704172
cg14338062	0.853975	0.852346	-0.00275562	0.944636	0.983324	cg14338062	0.851405	0.85967	0.013938	0.602562	0.693514	cg14338062	0.854012	0.853115	-0.00151603	0.371493	0.988823	cg14338062	0.855242	0.798878	-0.0983565	0.421807	0.737772	cg14338062	0.856092	0.84404	-0.020454	0.0586592	0.101654	cg14338062	0.853196	0.857272	0.00687602	0.397615	0.477451	cg14338062	0.852536	0.87846	0.0432153	0.0414025	0.207013
cg14407437	0.361647	0.488165	0.43279	0.0100104	0.0348935	cg14407437	0.40476	0.295678	-0.453039	0.00113218	0.00561487	cg14407437	0.378539	0.349427	-0.115451	0.551793	0.997765	cg14407437	0.379182	0.120572	-1.653	0.00683129	0.0946709	cg14407437	0.399852	0.25513	-0.648234	0.000124992	0.000299	cg14407437	0.336816	0.566585	0.750333	4.26578e-08	1.42193e-07	cg14407437	0.356669	0.677632	0.925917	2.2407e-05	0.00841583
cg14542839	0.185469	0.204364	0.139964	0.144751	0.316481	cg14542839	0.193682	0.171352	-0.176724	0.209489	0.317092	cg14542839	0.191011	0.171567	-0.154888	0.760364	0.997765	cg14542839	0.186344	0.217473	0.222867	0.908639	0.965626	cg14542839	0.197983	0.140059	-0.49934	0.00103468	0.00217639	cg14542839	0.170174	0.278645	0.711417	0.00012572	0.000273889	cg14542839	0.187122	0.187127	3.7752e-05	0.488389	0.721349
cg14546153	0.35798	0.441658	0.303052	0.0332864	0.095777	cg14546153	0.389211	0.307818	-0.338472	0.00113218	0.00561487	cg14546153	0.365262	0.365459	0.000777125	0.974477	1	cg14546153	0.361329	0.520242	0.525872	0.0437557	0.269606	cg14546153	0.404921	0.193616	-1.06444	1.40457e-10	3.80289e-09	cg14546153	0.332109	0.544544	0.713393	2.30561e-10	1.3925e-09	cg14546153	0.354266	0.574981	0.698682	0.000341228	0.0169987
cg14601284	0.29632	0.496081	0.743419	0.000570998	0.00570998	cg14601284	0.354053	0.217018	-0.706154	0.00124131	0.0059622	cg14601284	0.315007	0.308969	-0.0279222	0.634335	0.997765	cg14601284	0.308949	0.502962	0.703081	0.109351	0.408344	cg14601284	0.365732	0.0887555	-2.04288	2.65423e-11	1.01078e-09	cg14601284	0.261408	0.596711	1.19073	2.45053e-10	1.45128e-09	cg14601284	0.306738	0.447952	0.546335	0.100965	0.347959
cg14681767	0.271268	0.528249	0.961502	0.000244018	0.004023	cg14681767	0.353909	0.149125	-1.24686	4.29498e-06	8.73313e-05	cg14681767	0.290868	0.305297	0.0698477	0.737728	0.997765	cg14681767	0.293472	0.304739	0.0543537	0.969487	0.985645	cg14681767	0.325899	0.154456	-1.07723	0.000566752	0.00123471	cg14681767	0.24041	0.58181	1.27505	1.0937e-09	5.09279e-09	cg14681767	0.293235	0.303606	0.0501414	0.781064	0.923351
cg14712964	0.0427571	0.0412565	-0.0515436	0.91105	0.971574	cg14712964	0.0402309	0.0483838	0.266222	0.00556824	0.019299	cg14712964	0.0425555	0.0429071	0.0118722	0.819476	0.997765	cg14712964	0.0427296	0.0385769	-0.147501	0.596069	0.837792	cg14712964	0.0431074	0.0405388	-0.0886335	0.761258	0.823346	cg14712964	0.0435832	0.0374558	-0.218584	0.0788209	0.112866	cg14712964	0.0429705	0.0360755	-0.252329	0.174354	0.452578
cg14732136	0.0164737	0.0173832	0.0775317	0.820853	0.93418	cg14732136	0.0155462	0.0189745	0.287506	0.0821701	0.155664	cg14732136	0.0166985	0.0159721	-0.0641619	0.926925	1	cg14732136	0.0166129	0.0142273	-0.223645	0.434548	0.740431	cg14732136	0.0168453	0.0152878	-0.139968	0.598344	0.69258	cg14732136	0.0168539	0.0149296	-0.174912	0.364417	0.448174	cg14732136	0.016678	0.0141827	-0.233813	0.281704	0.572799
cg14733672	0.0364294	0.0416483	0.193155	0.201543	0.396585	cg14733672	0.0418382	0.0249797	-0.744065	0.227712	0.336837	cg14733672	0.039118	0.0279583	-0.484553	0.243336	0.988823	cg14733672	0.0372155	0.0240383	-0.63057	0.566117	0.82418	cg14733672	0.0376845	0.0334261	-0.172996	0.387917	0.490923	cg14733672	0.0294527	0.0770262	1.38695	0.817882	0.863163	cg14733672	0.0373446	0.0281735	-0.406561	0.285218	0.573762
cg14764661	0.287063	0.470497	0.712817	0.000170569	0.00330862	cg14764661	0.351715	0.186264	-0.917054	6.78408e-07	3.13528e-05	cg14764661	0.297718	0.324696	0.125144	0.212127	0.972647	cg14764661	0.304703	0.241146	-0.337495	0.544139	0.812475	cg14764661	0.341505	0.136753	-1.32034	3.57887e-08	1.96677e-07	cg14764661	0.249781	0.591111	1.24276	1.08825e-13	1.32766e-11	cg14764661	0.299846	0.3652	0.284465	0.254648	0.552795
cg14766198	0.044781	0.042521	-0.0747117	0.896701	0.964705	cg14766198	0.0426391	0.0492575	0.208167	0.00582997	0.0198675	cg14766198	0.0445592	0.0446792	0.0038784	0.683728	0.997765	cg14766198	0.0447403	0.0384566	-0.218344	0.409287	0.727887	cg14766198	0.0455141	0.0405495	-0.166629	0.176047	0.256911	cg14766198	0.0457358	0.0383591	-0.253756	0.042343	0.0647349	cg14766198	0.0438778	0.0579872	0.402245	0.953177	0.981748
cg14795305	0.121561	0.203407	0.74269	0.0025084	0.0129672	cg14795305	0.157195	0.0602676	-1.3831	7.04665e-05	0.000632126	cg14795305	0.136055	0.099395	-0.452942	0.680598	0.997765	cg14795305	0.129581	0.0952503	-0.444058	0.772106	0.909236	cg14795305	0.145093	0.0577838	-1.32824	4.7455e-05	0.000122141	cg14795305	0.0897444	0.339206	1.91827	5.7952e-12	8.2211e-11	cg14795305	0.127997	0.142507	0.154924	0.241821	0.53836
cg14795968	0.23986	0.290845	0.278054	0.108879	0.254468	cg14795968	0.279057	0.160808	-0.795222	0.000327402	0.00208037	cg14795968	0.241998	0.253616	0.0676536	0.17973	0.948065	cg14795968	0.246587	0.155953	-0.660987	0.501494	0.780386	cg14795968	0.271536	0.126393	-1.10323	9.3942e-06	2.75503e-05	cg14795968	0.194317	0.514348	1.40434	5.07749e-12	7.62252e-11	cg14795968	0.243551	0.258952	0.0884555	0.909617	0.968063
cg14796007	0.0413497	0.03717	-0.153739	0.742077	0.898148	cg14796007	0.0392345	0.0451902	0.203886	0.0828321	0.156432	cg14796007	0.0413791	0.0394035	-0.0705779	0.763615	0.997765	cg14796007	0.0411767	0.0334695	-0.298982	0.187852	0.505804	cg14796007	0.0424668	0.0345584	-0.297298	0.00305853	0.00615745	cg14796007	0.0400094	0.0462467	0.20901	0.172939	0.229332	cg14796007	0.0410002	0.0406762	-0.0114445	0.823435	0.937118
cg14802310	0.239812	0.291732	0.282741	0.00740356	0.0278776	cg14802310	0.264257	0.196504	-0.427387	0.00293492	0.0118563	cg14802310	0.24975	0.222776	-0.164891	0.757117	0.997765	cg14802310	0.245401	0.203574	-0.269587	0.755436	0.900031	cg14802310	0.257213	0.188637	-0.447354	0.00712915	0.0138057	cg14802310	0.213658	0.410119	0.940742	3.76061e-06	9.55821e-06	cg14802310	0.244573	0.240206	-0.0259921	0.513287	0.752656
cg14820573	0.760448	0.816895	0.103301	0.228318	0.429858	cg14820573	0.75728	0.784877	0.0516385	0.372611	0.487753	cg14820573	0.770109	0.746499	-0.0449231	0.209018	0.972647	cg14820573	0.766107	0.737313	-0.0552677	0.698028	0.881567	cg14820573	0.763116	0.775228	0.0227179	0.852605	0.896706	cg14820573	0.77756	0.699654	-0.152312	0.155837	0.209384	cg14820573	0.762573	0.818847	0.102718	0.23558	0.534216
cg14832904	0.71434	0.75674	0.0831871	0.205839	0.401156	cg14832904	0.730979	0.686965	-0.0895919	0.017192	0.0487773	cg14832904	0.728365	0.676789	-0.105956	0.00446718	0.520982	cg14832904	0.715652	0.811555	0.18143	0.0794092	0.351012	cg14832904	0.730352	0.664738	-0.135806	0.0142733	0.0268726	cg14832904	0.698113	0.825709	0.242172	4.15393e-08	1.39225e-07	cg14832904	0.712961	0.814737	0.192512	0.0108229	0.088026
cg14839898	0.688613	0.612703	-0.168506	0.0763393	0.190069	cg14839898	0.654201	0.748735	0.194721	0.00107387	0.00559882	cg14839898	0.678605	0.695435	0.0353455	0.988088	1	cg14839898	0.686482	0.506043	-0.43996	0.141571	0.454516	cg14839898	0.672375	0.723554	0.105835	0.244001	0.334473	cg14839898	0.706519	0.549411	-0.362843	0.000488578	0.000990141	cg14839898	0.680845	0.703366	0.0469496	0.787081	0.925085
cg14899547	0.0434349	0.0396198	-0.132635	0.609867	0.807335	cg14899547	0.0433371	0.0425336	-0.0269996	0.243993	0.354888	cg14899547	0.0410039	0.0514899	0.328528	0.779932	0.997765	cg14899547	0.0431222	0.0422797	-0.0284637	0.780481	0.913807	cg14899547	0.0439257	0.0395278	-0.152199	0.238733	0.327989	cg14899547	0.0435323	0.0407726	-0.0944851	0.891598	0.917158	cg14899547	0.0432612	0.0400593	-0.110938	0.884839	0.962124
cg14939652	0.213126	0.453125	1.0882	7.939e-05	0.00269044	cg14939652	0.29639	0.0844258	-1.81174	4.59804e-07	2.97434e-05	cg14939652	0.225566	0.268367	0.250658	0.0494851	0.656215	cg14939652	0.234945	0.202164	-0.2168	0.596069	0.837792	cg14939652	0.271337	0.072877	-1.89655	4.59013e-07	1.84209e-06	cg14939652	0.176532	0.54513	1.62667	8.32838e-11	5.90734e-10	cg14939652	0.233702	0.242178	0.0513993	0.686803	0.856748
cg14960043	0.138499	0.149823	0.113382	0.935027	0.980012	cg14960043	0.127011	0.169492	0.416265	0.0483544	0.101711	cg14960043	0.138972	0.141563	0.0266481	0.46965	0.997765	cg14960043	0.140505	0.0999237	-0.491718	0.960775	0.985645	cg14960043	0.139217	0.140673	0.0150069	0.629048	0.713233	cg14960043	0.151908	0.0724346	-1.06844	0.000237927	0.000507466	cg14960043	0.138318	0.161749	0.225762	0.727544	0.887604
cg15014549	0.232238	0.403696	0.797666	0.0011714	0.00860906	cg15014549	0.301061	0.117843	-1.35319	1.85237e-06	4.42749e-05	cg15014549	0.235581	0.293879	0.318998	0.0313909	0.650947	cg15014549	0.242768	0.421655	0.796483	0.141571	0.454516	cg15014549	0.288043	0.0704298	-2.03203	8.71972e-10	1.072e-08	cg15014549	0.194668	0.531132	1.44805	1.86297e-12	4.37081e-11	cg15014549	0.247844	0.235773	-0.0720363	0.996877	0.996877
cg15042080	0.324442	0.573272	0.82126	0.000416236	0.0048317	cg15042080	0.404097	0.207049	-0.964728	1.43729e-05	0.000198868	cg15042080	0.334545	0.392892	0.231933	0.313044	0.988823	cg15042080	0.336272	0.733954	1.12606	0.0024227	0.0931989	cg15042080	0.404948	0.0917028	-2.1427	8.71972e-10	1.072e-08	cg15042080	0.289591	0.651979	1.17081	5.04043e-11	3.94187e-10	cg15042080	0.344184	0.384782	0.160859	0.624617	0.817631
cg15047833	0.0378543	0.0374856	-0.014122	0.983138	0.997591	cg15047833	0.037523	0.038541	0.0386197	0.816333	0.87362	cg15047833	0.0377236	0.038216	0.018711	0.740949	0.997765	cg15047833	0.0378432	0.0369985	-0.0325665	0.814227	0.928371	cg15047833	0.0378685	0.037621	-0.00945934	0.900847	0.930233	cg15047833	0.0378488	0.0376778	-0.00653175	0.936325	0.955114	cg15047833	0.0380112	0.0342277	-0.151262	0.20891	0.492028
cg15056107	0.0333022	0.0318991	-0.0621053	0.674717	0.846866	cg15056107	0.0320754	0.0358339	0.159857	0.00327411	0.0128852	cg15056107	0.0332416	0.0329308	-0.0135539	0.852789	1	cg15056107	0.0332717	0.0295812	-0.169617	0.150667	0.471317	cg15056107	0.0332178	0.0330132	-0.00891357	0.632155	0.715426	cg15056107	0.033634	0.0307247	-0.130522	0.0711431	0.103821	cg15056107	0.0332987	0.0309137	-0.107219	0.299571	0.576462
cg15057581	0.273452	0.437893	0.679289	0.000416236	0.0048317	cg15057581	0.329383	0.187962	-0.809326	9.34757e-06	0.000158389	cg15057581	0.286532	0.293077	0.0325846	0.631299	0.997765	cg15057581	0.283519	0.456375	0.686773	0.0426264	0.265327	cg15057581	0.328959	0.109661	-1.58486	4.12366e-10	6.672e-09	cg15057581	0.239564	0.548537	1.19518	2.72078e-13	1.618e-11	cg15057581	0.284026	0.360323	0.34327	0.174354	0.452578
cg15059932	0.0521542	0.0552136	0.0822418	0.504602	0.734623	cg15059932	0.0494855	0.0594817	0.265442	0.0369219	0.0837263	cg15059932	0.0538245	0.0468111	-0.201414	0.876269	1	cg15059932	0.0527805	0.0384332	-0.457654	0.173616	0.492585	cg15059932	0.051526	0.0563039	0.127936	0.0979916	0.158554	cg15059932	0.05524	0.0372041	-0.570252	0.000209057	0.000449031	cg15059932	0.0515759	0.0684948	0.409297	0.454655	0.700352
cg15105703	0.19718	0.304723	0.627983	0.00226929	0.0124989	cg15105703	0.236678	0.134251	-0.817992	0.00707042	0.0235681	cg15105703	0.20692	0.205273	-0.0115301	0.371493	0.988823	cg15105703	0.208224	0.142885	-0.543283	0.235697	0.559437	cg15105703	0.234283	0.0865903	-1.43597	4.16048e-09	3.38385e-08	cg15105703	0.161239	0.451485	1.48547	1.35714e-11	1.31405e-10	cg15105703	0.207901	0.181677	-0.19452	0.891024	0.965408
cg15120942	0.458034	0.564968	0.302715	0.00213604	0.0121774	cg15120942	0.493551	0.404493	-0.287086	0.000143312	0.0010661	cg15120942	0.468683	0.462221	-0.0200284	0.933706	1	cg15120942	0.468011	0.443168	-0.0786912	0.63449	0.862002	cg15120942	0.496944	0.339327	-0.550408	6.16908e-09	4.64585e-08	cg15120942	0.433599	0.649866	0.583783	1.04638e-12	3.54608e-11	cg15120942	0.45994	0.608943	0.404862	0.00716042	0.069331
cg15167433	0.0398736	0.0365058	-0.127307	0.189049	0.380593	cg15167433	0.0390309	0.0408964	0.0673582	0.236494	0.345123	cg15167433	0.0388159	0.0426307	0.135243	0.0331095	0.650947	cg15167433	0.0396554	0.0365959	-0.115835	0.501494	0.780386	cg15167433	0.0393294	0.0406602	0.0480114	0.550688	0.643524	cg15167433	0.0404132	0.0350738	-0.204432	0.018789	0.031661	cg15167433	0.0397397	0.0365241	-0.121732	0.17685	0.453272
cg15198335	0.0155545	0.0156068	0.00484585	0.858614	0.94883	cg15198335	0.0144942	0.0181191	0.322033	0.0336627	0.0780771	cg15198335	0.0156435	0.0152211	-0.039495	0.859485	1	cg15198335	0.0156226	0.013082	-0.256051	0.34447	0.675649	cg15198335	0.0158738	0.0141953	-0.16123	0.565378	0.658169	cg15198335	0.0158705	0.0138774	-0.193604	0.236316	0.308019	cg15198335	0.015673	0.0133945	-0.226633	0.189732	0.474085
cg15307268	0.109184	0.196887	0.850607	0.00130189	0.00912823	cg15307268	0.140645	0.0596687	-1.23701	0.00364865	0.0139105	cg15307268	0.12141	0.098649	-0.299512	0.392392	0.997765	cg15307268	0.118643	0.0472292	-1.32888	0.0934212	0.377397	cg15307268	0.132126	0.0506937	-1.38204	4.1141e-06	1.28041e-05	cg15307268	0.0829682	0.299862	1.85367	2.39862e-09	9.8862e-09	cg15307268	0.11792	0.0966705	-0.286665	0.878661	0.962124
cg15309223	0.032263	0.0318653	-0.0178959	0.714861	0.879163	cg15309223	0.0304521	0.0364984	0.261294	0.000915199	0.00494045	cg15309223	0.0323853	0.0315997	-0.035432	0.731302	0.997765	cg15309223	0.0323709	0.026663	-0.279859	0.312043	0.640897	cg15309223	0.0322105	0.0323049	0.0042215	0.77127	0.831227	cg15309223	0.033189	0.0270398	-0.295623	0.00307029	0.00576271	cg15309223	0.0323982	0.0289987	-0.159922	0.498269	0.734165
cg15334028	0.0336906	0.0343241	0.0268757	0.635478	0.816087	cg15334028	0.0342887	0.0324414	-0.0798994	0.0751678	0.145102	cg15334028	0.0334303	0.0350089	0.0665644	0.0551789	0.686921	cg15334028	0.0335891	0.0398661	0.247168	0.0794092	0.351012	cg15334028	0.0344485	0.0307023	-0.166093	0.015533	0.0289759	cg15334028	0.0331953	0.0367199	0.145581	0.0880312	0.124016	cg15334028	0.0337112	0.0344089	0.0295543	0.854026	0.95065
cg15411984	0.0296162	0.0361085	0.285949	0.605644	0.806644	cg15411984	0.0305083	0.0294054	-0.0531206	0.0709711	0.139653	cg15411984	0.0302033	0.0301083	-0.00454711	0.954077	1	cg15411984	0.0303237	0.0247467	-0.293212	0.474079	0.755061	cg15411984	0.0293793	0.0336729	0.19679	0.136607	0.208847	cg15411984	0.0310344	0.0255937	-0.278081	0.240056	0.312227	cg15411984	0.0302635	0.0286796	-0.0775533	0.422275	0.6869
cg15425811	0.404313	0.536994	0.409433	0.00222405	0.0124989	cg15425811	0.448209	0.338297	-0.40588	0.000217744	0.00144374	cg15425811	0.409608	0.44118	0.107123	0.224896	0.972953	cg15425811	0.412505	0.549206	0.412935	0.166808	0.484537	cg15425811	0.456384	0.240588	-0.923683	1.86864e-09	1.93198e-08	cg15425811	0.375117	0.636271	0.762298	2.30561e-10	1.3925e-09	cg15425811	0.413532	0.46134	0.157831	0.464157	0.711396
cg15442702	0.106594	0.106657	0.000854714	0.90148	0.966438	cg15442702	0.105042	0.110344	0.0710499	0.0276118	0.0693135	cg15442702	0.104151	0.116391	0.160302	0.00191343	0.520982	cg15442702	0.106736	0.101268	-0.0758646	0.508476	0.785242	cg15442702	0.10726	0.103734	-0.0482232	0.238733	0.327989	cg15442702	0.108529	0.0961766	-0.174329	0.0010203	0.00200769	cg15442702	0.107404	0.0913088	-0.234224	0.0164124	0.116223
cg15448245	0.615588	0.611953	-0.00854398	0.973505	0.991383	cg15448245	0.610042	0.627839	0.0414845	0.341335	0.454616	cg15448245	0.619639	0.597795	-0.0517771	0.159851	0.948065	cg15448245	0.61731	0.535695	-0.204585	0.0655399	0.325035	cg15448245	0.617701	0.604737	-0.0305992	0.38313	0.487911	cg15448245	0.61468	0.618457	0.00883667	0.483797	0.561058	cg15448245	0.611523	0.686462	0.166773	0.0186407	0.124954
cg15488251	0.189649	0.43657	1.20288	6.15938e-05	0.00269044	cg15488251	0.26279	0.0873486	-1.58906	0.000130848	0.00103659	cg15488251	0.218557	0.182042	-0.263739	0.816162	0.997765	cg15488251	0.212823	0.150083	-0.503888	0.755436	0.900031	cg15488251	0.246987	0.0564113	-2.13038	6.30949e-07	2.48309e-06	cg15488251	0.147199	0.557154	1.92031	8.053e-12	9.44679e-11	cg15488251	0.212265	0.192059	-0.144319	0.745252	0.901991
cg15507817	0.120696	0.186525	0.627986	0.00466805	0.0203394	cg15507817	0.154601	0.0587893	-1.39492	0.00297096	0.0119229	cg15507817	0.131522	0.106191	-0.308642	0.583588	0.997765	cg15507817	0.128369	0.0518505	-1.30787	0.338921	0.673427	cg15507817	0.144097	0.0500126	-1.52668	6.23969e-06	1.87498e-05	cg15507817	0.0871041	0.338957	1.96029	1.06202e-09	4.98334e-09	cg15507817	0.124699	0.159839	0.358165	0.884839	0.962124
cg15677132	0.0297799	0.0285683	-0.0599234	0.593053	0.796833	cg15677132	0.0284731	0.0325609	0.193543	0.0918373	0.167226	cg15677132	0.0299295	0.0286513	-0.0629655	0.655761	0.997765	cg15677132	0.029662	0.0301383	0.0229841	0.596069	0.837792	cg15677132	0.0300337	0.0281146	-0.0952624	0.440354	0.535091	cg15677132	0.0298514	0.0287153	-0.0559777	0.940063	0.957327	cg15677132	0.0297963	0.0273479	-0.123703	0.257928	0.554
cg15701111	0.778247	0.817167	0.070402	0.0949834	0.226328	cg15701111	0.777098	0.792604	0.0285043	0.610415	0.69729	cg15701111	0.787639	0.757706	-0.0558962	0.000805888	0.491592	cg15701111	0.779652	0.859667	0.140947	0.0317477	0.230549	cg15701111	0.801037	0.697651	-0.199364	2.2681e-06	7.56033e-06	cg15701111	0.770416	0.842328	0.128743	3.51303e-06	8.9663e-06	cg15701111	0.778722	0.837337	0.1047	0.0348637	0.188202
cg15787039	0.464064	0.564175	0.281818	0.0166517	0.0546103	cg15787039	0.472405	0.473831	0.00434719	0.988044	0.992928	cg15787039	0.483682	0.429392	-0.171765	0.0602345	0.706598	cg15787039	0.478566	0.248883	-0.943252	0.0114032	0.114032	cg15787039	0.499319	0.358012	-0.479952	1.74578e-05	4.86268e-05	cg15787039	0.439951	0.650337	0.563844	4.49595e-09	1.76937e-08	cg15787039	0.473048	0.468559	-0.0137568	0.965654	0.981748
cg15790852	0.0374963	0.0356728	-0.0719227	0.466826	0.701389	cg15790852	0.0365185	0.0393038	0.106041	0.196207	0.300719	cg15790852	0.037536	0.0365395	-0.0388175	0.646543	0.997765	cg15790852	0.037438	0.0333872	-0.165207	0.301696	0.630256	cg15790852	0.0373293	0.0373688	0.00152451	0.794776	0.85055	cg15790852	0.0375417	0.0362298	-0.0513175	0.605204	0.670008	cg15790852	0.0373442	0.0371942	-0.00580929	0.823435	0.937118
cg15817236	0.41772	0.605029	0.534469	0.00584009	0.023284	cg15817236	0.500368	0.274808	-0.864565	5.81236e-08	1.77277e-05	cg15817236	0.412538	0.520397	0.335088	0.110147	0.948065	cg15817236	0.426049	0.748458	0.812901	0.00371164	0.0931989	cg15817236	0.485191	0.212758	-1.18934	7.12228e-08	3.59057e-07	cg15817236	0.389394	0.675575	0.794887	5.79617e-09	2.22369e-08	cg15817236	0.42306	0.644059	0.606332	0.00716042	0.069331
cg15822411	0.784707	0.845154	0.10706	0.0677478	0.172192	cg15822411	0.800231	0.765388	-0.0642243	0.0229698	0.0603948	cg15822411	0.78762	0.799497	0.0215928	0.344726	0.988823	cg15822411	0.792054	0.709718	-0.158353	0.454071	0.751388	cg15822411	0.807938	0.712247	-0.181866	1.22082e-05	3.49625e-05	cg15822411	0.774265	0.87494	0.176356	1.50894e-09	6.62198e-09	cg15822411	0.785981	0.866277	0.140335	0.0153886	0.110436
cg15873301	0.431503	0.696625	0.69101	0.0013865	0.00929415	cg15873301	0.514964	0.309816	-0.733061	3.42368e-05	0.000366394	cg15873301	0.444389	0.49595	0.158371	0.560379	0.997765	cg15873301	0.450311	0.625937	0.475095	0.18063	0.503125	cg15873301	0.512714	0.203314	-1.33444	3.03295e-07	1.28479e-06	cg15873301	0.401899	0.739835	0.88037	2.06622e-08	7.12087e-08	cg15873301	0.442655	0.68359	0.626949	0.0211294	0.135673
cg15945754	0.881624	0.917262	0.0571701	0.0209009	0.0664039	cg15945754	0.881889	0.891604	0.015806	0.330052	0.442488	cg15945754	0.881084	0.899376	0.0296441	0.323385	0.988823	cg15945754	0.886324	0.823072	-0.106816	0.0655399	0.325035	cg15945754	0.900721	0.815505	-0.143386	1.17927e-06	4.20676e-06	cg15945754	0.878345	0.919288	0.0657283	0.000173475	0.000375248	cg15945754	0.883334	0.911514	0.0453067	0.321989	0.600652
cg15979098	0.108609	0.255302	1.23306	0.00231537	0.0124989	cg15979098	0.15828	0.032881	-2.26716	0.00406175	0.0152942	cg15979098	0.123248	0.114229	-0.109642	0.333945	0.988823	cg15979098	0.121823	0.106692	-0.19133	0.327997	0.658152	cg15979098	0.14322	0.0270842	-2.4027	0.000187287	0.000429492	cg15979098	0.0861682	0.311935	1.85602	8.76404e-06	2.1644e-05	cg15979098	0.117188	0.202309	0.787731	0.79311	0.928593
cg15998761	0.843316	0.857507	0.0240763	0.26008	0.466615	cg15998761	0.846656	0.839513	-0.0122233	0.458242	0.563563	cg15998761	0.848823	0.827495	-0.0367143	0.0514958	0.668349	cg15998761	0.843711	0.877583	0.056787	0.454071	0.751388	cg15998761	0.848995	0.825326	-0.0407925	0.0124756	0.0236339	cg15998761	0.836026	0.890628	0.0912755	2.24675e-05	5.31208e-05	cg15998761	0.845249	0.831419	-0.0238007	0.591757	0.807543
cg16007185	0.0562897	0.060899	0.113549	0.335468	0.556074	cg16007185	0.0560367	0.0582708	0.0564	0.0419335	0.091355	cg16007185	0.0607239	0.0405693	-0.581877	0.294986	0.988823	cg16007185	0.0525856	0.216881	2.04417	0.104595	0.406387	cg16007185	0.0582253	0.0500529	-0.218194	0.464015	0.558283	cg16007185	0.0586833	0.045945	-0.353043	0.394998	0.475244	cg16007185	0.055311	0.0829513	0.5847	0.624617	0.817631
cg16008138	0.483241	0.588868	0.285201	0.000966496	0.00762501	cg16008138	0.505837	0.460379	-0.13585	0.0446479	0.0958987	cg16008138	0.490464	0.500564	0.0294088	0.480197	0.997765	cg16008138	0.497729	0.287911	-0.78974	0.00167727	0.0931989	cg16008138	0.509059	0.420658	-0.275186	0.000139027	0.000328707	cg16008138	0.472496	0.600418	0.345665	6.48377e-05	0.00014703	cg16008138	0.491328	0.514444	0.0663268	0.299571	0.576462
cg16014085	0.466216	0.58214	0.320369	0.0219256	0.0692986	cg16014085	0.476718	0.475497	-0.00369984	0.854356	0.890867	cg16014085	0.482614	0.451338	-0.0966615	0.371493	0.988823	cg16014085	0.484036	0.176949	-1.45178	0.00201863	0.0931989	cg16014085	0.515255	0.30781	-0.743248	3.95212e-08	2.09634e-07	cg16014085	0.44726	0.633495	0.502218	1.60303e-05	3.8347e-05	cg16014085	0.465267	0.687109	0.56248	0.00167011	0.0299637
cg16046376	0.746915	0.725739	-0.0414923	0.257534	0.464779	cg16046376	0.740773	0.755374	0.0281588	0.444735	0.556432	cg16046376	0.747602	0.734904	-0.0247143	0.0867663	0.821664	cg16046376	0.745627	0.723046	-0.0443666	0.706133	0.889961	cg16046376	0.743908	0.750061	0.0118823	0.80491	0.859886	cg16046376	0.748419	0.726935	-0.0420201	0.563248	0.630424	cg16046376	0.741758	0.807839	0.12312	0.0607837	0.262965
cg16051027	0.0388176	0.0369333	-0.0717882	0.614104	0.807335	cg16051027	0.0373652	0.0417482	0.160017	0.0145853	0.042981	cg16051027	0.0385693	0.0389864	0.0155146	0.77013	0.997765	cg16051027	0.0384925	0.0449039	0.222265	0.187852	0.505804	cg16051027	0.0386361	0.0387247	0.003305	0.880116	0.914601	cg16051027	0.0396537	0.0332477	-0.2542	0.00109051	0.00211851	cg16051027	0.0388115	0.0356366	-0.123125	0.445263	0.691121
cg16063112	0.315622	0.41289	0.387561	0.0303997	0.0895837	cg16063112	0.372668	0.207441	-0.845188	5.48123e-07	3.03959e-05	cg16063112	0.320973	0.336771	0.0693189	0.221653	0.972723	cg16063112	0.32671	0.223605	-0.547056	0.27204	0.609341	cg16063112	0.355348	0.188864	-0.911886	2.84095e-05	7.66805e-05	cg16063112	0.26998	0.616555	1.19137	1.62744e-12	4.37081e-11	cg16063112	0.317639	0.447514	0.494547	0.0536231	0.249695
cg16090392	0.0467838	0.0434073	-0.108072	0.416681	0.651731	cg16090392	0.0446492	0.0509103	0.189325	0.0297962	0.0727028	cg16090392	0.0464213	0.0467568	0.0103886	0.518108	0.997765	cg16090392	0.0467312	0.0370187	-0.336133	0.132902	0.445442	cg16090392	0.0460172	0.0485302	0.0767092	0.474754	0.570079	cg16090392	0.047451	0.0412901	-0.200645	0.0741373	0.106912	cg16090392	0.0469272	0.0381507	-0.298716	0.0576233	0.258458
cg16114640	0.20811	0.437211	1.07099	0.000280987	0.00428505	cg16114640	0.287923	0.0844602	-1.76934	0.000115811	0.000954662	cg16114640	0.229934	0.221045	-0.0568793	0.141681	0.948065	cg16114640	0.232745	0.0492037	-2.24191	0.0460903	0.272962	cg16114640	0.266818	0.0606197	-2.138	1.52168e-08	9.56933e-08	cg16114640	0.154041	0.628376	2.02831	2.44962e-13	1.618e-11	cg16114640	0.229532	0.202017	-0.184215	0.99063	0.993889
cg16293105	0.279439	0.419123	0.584841	0.00261034	0.0132692	cg16293105	0.332662	0.193087	-0.784808	1.8531e-05	0.000230693	cg16293105	0.286685	0.311569	0.120085	0.27388	0.988823	cg16293105	0.287554	0.451851	0.652013	0.100004	0.401333	cg16293105	0.326535	0.140541	-1.21624	2.8954e-07	1.2438e-06	cg16293105	0.247416	0.530585	1.10064	3.6723e-11	3.06863e-10	cg16293105	0.290798	0.30807	0.0832433	0.99063	0.993889
cg16302441	0.598091	0.712365	0.252253	0.0273061	0.0816507	cg16302441	0.629092	0.557596	-0.17405	0.00773233	0.0253587	cg16302441	0.603986	0.624504	0.0481945	0.988088	1	cg16302441	0.604018	0.766897	0.344442	0.0593928	0.31504	cg16302441	0.654031	0.409011	-0.677219	3.29447e-10	6.28008e-09	cg16302441	0.574586	0.78901	0.45752	1.55354e-09	6.76902e-09	cg16302441	0.60018	0.758371	0.337507	0.0120998	0.0946264
cg16306115	0.243025	0.46986	0.951123	0.00385884	0.017774	cg16306115	0.325403	0.112536	-1.53185	0.00014116	0.00106306	cg16306115	0.264301	0.257161	-0.0395127	0.275755	0.988823	cg16306115	0.263494	0.238667	-0.142772	0.865481	0.947834	cg16306115	0.303929	0.0849637	-1.83882	5.26299e-07	2.09832e-06	cg16306115	0.191362	0.649035	1.76199	2.13184e-12	4.81637e-11	cg16306115	0.262012	0.27924	0.0918706	0.698357	0.865849
cg16338347	0.0505966	0.0906697	0.841581	0.252492	0.458393	cg16338347	0.0570752	0.0469571	-0.281519	0.0105081	0.0330408	cg16338347	0.0544068	0.0528878	-0.0408514	0.480197	0.997765	cg16338347	0.0544197	0.0417504	-0.38234	0.698028	0.881567	cg16338347	0.0576513	0.0387268	-0.574021	0.0686384	0.117281	cg16338347	0.050224	0.0750498	0.579473	0.560079	0.629187	cg16338347	0.0550909	0.035332	-0.640839	0.114667	0.376057
cg16363586	0.406465	0.294394	-0.465382	0.0403538	0.112401	cg16363586	0.376725	0.444586	0.23895	0.0382989	0.0855762	cg16363586	0.397128	0.394785	-0.00853723	0.728095	0.997765	cg16363586	0.396774	0.39217	-0.0168378	0.839769	0.943387	cg16363586	0.373208	0.498282	0.416984	0.00210181	0.00427368	cg16363586	0.429046	0.221772	-0.952057	2.59761e-07	7.61798e-07	cg16363586	0.392839	0.469234	0.256368	0.365858	0.637638
cg16391151	0.0223856	0.0245117	0.130899	0.0466214	0.12696	cg16391151	0.0224541	0.0228543	0.0254813	0.979079	0.98855	cg16391151	0.0225769	0.0225508	-0.00166771	0.886366	1	cg16391151	0.0225358	0.0239708	0.0890616	0.27204	0.609341	cg16391151	0.022746	0.0218163	-0.0602046	0.322087	0.418028	cg16391151	0.0225887	0.0224795	-0.00699267	0.99625	0.997886	cg16391151	0.0227059	0.0200209	-0.181565	0.0699194	0.287374
cg16482226	0.0252219	0.02504	-0.0104388	0.723894	0.886698	cg16482226	0.0243356	0.0272986	0.165761	0.0196023	0.0541058	cg16482226	0.0254773	0.0241208	-0.0789324	0.366945	0.988823	cg16482226	0.0251049	0.0291468	0.21537	0.214807	0.534825	cg16482226	0.0253852	0.0244293	-0.0553785	0.395166	0.494972	cg16482226	0.0254761	0.0237474	-0.101375	0.427082	0.505864	cg16482226	0.0253198	0.023043	-0.135935	0.426816	0.687063
cg16484842	0.0255328	0.0260148	0.026982	0.830258	0.937884	cg16484842	0.0256205	0.0254655	-0.0087569	0.860238	0.892424	cg16484842	0.0253706	0.0263924	0.0569629	0.300926	0.988823	cg16484842	0.0255533	0.0264212	0.0481881	0.588513	0.837792	cg16484842	0.0258531	0.0243699	-0.0852373	0.0936349	0.15272	cg16484842	0.0255446	0.0257389	0.0109332	0.752869	0.814273	cg16484842	0.0255651	0.0257626	0.0111002	0.787081	0.925085
cg16547341	0.522613	0.537428	0.0403286	0.769619	0.909821	cg16547341	0.539177	0.487202	-0.146236	0.0454502	0.0972793	cg16547341	0.519664	0.540889	0.0577525	0.298937	0.988823	cg16547341	0.523837	0.526731	0.00794933	0.839769	0.943387	cg16547341	0.551634	0.403767	-0.450187	2.70031e-07	1.16822e-06	cg16547341	0.496507	0.671879	0.436387	5.41288e-08	1.7657e-07	cg16547341	0.518078	0.634698	0.2929	0.0286529	0.16646
cg16743781	0.0179122	0.0171962	-0.058852	0.308913	0.524893	cg16743781	0.0173913	0.0189515	0.123947	0.245513	0.354888	cg16743781	0.0184121	0.0155995	-0.239153	0.220045	0.972723	cg16743781	0.0178953	0.0160652	-0.155645	0.908639	0.965626	cg16743781	0.0185679	0.0147368	-0.333384	0.188954	0.272486	cg16743781	0.016892	0.0230202	0.446557	0.861962	0.897264	cg16743781	0.0178455	0.0179263	0.0065129	0.288762	0.573762
cg16770799	0.233391	0.494947	1.08453	0.000121254	0.00298816	cg16770799	0.310605	0.12566	-1.30556	0.000480412	0.0028178	cg16770799	0.259896	0.2418	-0.104122	0.41643	0.997765	cg16770799	0.260546	0.0897865	-1.53697	0.286609	0.615604	cg16770799	0.302886	0.0543051	-2.47962	1.97932e-10	4.3121e-09	cg16770799	0.191998	0.603382	1.65198	1.11662e-11	1.19269e-10	cg16770799	0.247669	0.419826	0.761375	0.0961764	0.346679
cg16792632	0.145237	0.281551	0.954987	0.0252663	0.0766789	cg16792632	0.192612	0.0719409	-1.42081	0.00103198	0.00547397	cg16792632	0.16209	0.137461	-0.237772	0.712136	0.997765	cg16792632	0.160093	0.0429721	-1.89743	0.253415	0.590012	cg16792632	0.183075	0.0448845	-2.02815	0.000134191	0.000318509	cg16792632	0.112859	0.396414	1.81248	9.61789e-08	2.99332e-07	cg16792632	0.152306	0.249482	0.711968	0.0406281	0.206526
cg16829154	0.0364425	0.0466029	0.354795	0.802121	0.924942	cg16829154	0.0375915	0.0367066	-0.0343664	0.386836	0.500998	cg16829154	0.0380033	0.0346448	-0.133483	0.806238	0.997765	cg16829154	0.0372767	0.0394729	0.0825913	0.409287	0.727887	cg16829154	0.0378484	0.0350919	-0.109097	0.215211	0.30179	cg16829154	0.0366581	0.0409681	0.160369	0.0317441	0.0501656	cg16829154	0.0376391	0.0314894	-0.257365	0.241821	0.53836
cg16863382	0.905303	0.907389	0.00332111	0.872863	0.950797	cg16863382	0.90387	0.909369	0.00875031	0.90458	0.922732	cg16863382	0.909474	0.889531	-0.0319885	0.526429	0.997765	cg16863382	0.905322	0.911852	0.0103688	0.874085	0.953831	cg16863382	0.906175	0.902496	-0.0058693	0.210396	0.297087	cg16863382	0.903195	0.917856	0.0232303	0.0601417	0.0892615	cg16863382	0.905115	0.912527	0.0117659	0.909617	0.968063
cg16883145	0.854342	0.863318	0.0150794	0.524077	0.745191	cg16883145	0.853429	0.859211	0.00974075	0.833834	0.879998	cg16883145	0.853618	0.861166	0.0127014	0.61022	0.997765	cg16883145	0.855184	0.852918	-0.0038283	0.99564	0.99564	cg16883145	0.863186	0.820204	-0.0736896	4.8353e-05	0.00012393	cg16883145	0.851265	0.875984	0.0412957	0.00161444	0.00308717	cg16883145	0.854895	0.85954	0.00781685	0.860173	0.95401
cg16928795	0.052856	0.0560152	0.0837527	0.317606	0.536674	cg16928795	0.0534996	0.0522497	-0.0341048	0.607792	0.696904	cg16928795	0.0525658	0.0553987	0.0757268	0.537628	0.997765	cg16928795	0.0531843	0.051109	-0.0574234	0.698028	0.881567	cg16928795	0.0536556	0.0508652	-0.0770507	0.488368	0.581845	cg16928795	0.0530084	0.053802	0.0214393	0.648505	0.715349	cg16928795	0.0532115	0.0516296	-0.0435406	0.554456	0.773955
cg16954341	0.449434	0.560345	0.318208	0.0348157	0.0987794	cg16954341	0.471098	0.430386	-0.130395	0.110516	0.189902	cg16954341	0.456957	0.467865	0.0340331	0.658846	0.997765	cg16954341	0.453095	0.694851	0.616891	0.00441282	0.0931989	cg16954341	0.508389	0.24572	-1.04892	1.37273e-11	8.08568e-10	cg16954341	0.426527	0.635239	0.574661	1.00133e-09	4.77199e-09	cg16954341	0.454451	0.548194	0.270561	0.195074	0.474085
cg17002259	0.0419138	0.0426131	0.0238703	0.839687	0.941561	cg17002259	0.04251	0.0406887	-0.0631734	0.3807	0.495153	cg17002259	0.0416331	0.0433427	0.0580578	0.507121	0.997765	cg17002259	0.0418021	0.0487163	0.220828	0.0551032	0.29746	cg17002259	0.0434403	0.0356255	-0.286122	1.61322e-05	4.51406e-05	cg17002259	0.0404434	0.0502454	0.313085	1.39117e-06	3.77161e-06	cg17002259	0.0422084	0.0375395	-0.169121	0.179373	0.455907
cg17009717	0.0402585	0.0381336	-0.0782301	0.528018	0.74558	cg17009717	0.0400605	0.0401016	0.00148021	0.490635	0.595005	cg17009717	0.0400936	0.0399884	-0.00379043	0.436272	0.997765	cg17009717	0.0399759	0.0438433	0.133224	0.222997	0.546298	cg17009717	0.0407281	0.0372323	-0.129468	0.154744	0.230792	cg17009717	0.03915	0.0450548	0.20267	0.770775	0.824864	cg17009717	0.0402434	0.0368282	-0.127942	0.386976	0.659352
cg17135325	0.0391624	0.0487447	0.315775	0.802121	0.924942	cg17135325	0.0425448	0.0338845	-0.328357	0.827991	0.87839	cg17135325	0.040678	0.0372921	-0.125378	0.849445	1	cg17135325	0.0384507	0.100456	1.38549	0.053732	0.295284	cg17135325	0.0415439	0.0333143	-0.318496	0.952938	0.967209	cg17135325	0.0395869	0.0422362	0.0934561	0.310074	0.3868	cg17135325	0.0389836	0.0593288	0.605867	0.523428	0.753045
cg17191178	0.22047	0.401105	0.863396	0.00364223	0.0170904	cg17191178	0.28556	0.117782	-1.27767	0.000591998	0.00337494	cg17191178	0.246067	0.197108	-0.320064	0.991491	1	cg17191178	0.237057	0.20578	-0.204136	0.312043	0.640897	cg17191178	0.275154	0.0678013	-2.02086	0.000162889	0.000379246	cg17191178	0.158901	0.654097	2.04137	9.18015e-12	1.03702e-10	cg17191178	0.241239	0.141976	-0.764817	0.624617	0.817631
cg17301902	0.235558	0.408911	0.795706	7.74125e-05	0.00269044	cg17301902	0.276913	0.187766	-0.560499	0.0161701	0.0460925	cg17301902	0.255611	0.231186	-0.144893	0.926925	1	cg17301902	0.251627	0.215603	-0.22291	0.865481	0.947834	cg17301902	0.277992	0.132576	-1.06823	5.86454e-06	1.77978e-05	cg17301902	0.209442	0.473663	1.17731	1.90378e-09	8.12102e-09	cg17301902	0.254138	0.185904	-0.451055	0.0915712	0.34269
cg17324707	0.0249987	0.0245815	-0.024281	0.906263	0.969861	cg17324707	0.0250928	0.0246481	-0.0258008	0.747322	0.821381	cg17324707	0.0250304	0.0246892	-0.0198007	0.793055	0.997765	cg17324707	0.0249627	0.0249441	-0.001071	0.730645	0.898576	cg17324707	0.0244537	0.0271658	0.15174	0.904309	0.930233	cg17324707	0.0251759	0.0238082	-0.0805834	0.457783	0.537015	cg17324707	0.0250172	0.0239174	-0.0648595	0.817347	0.937118
cg17347389	0.237079	0.363185	0.615338	0.00573315	0.023284	cg17347389	0.28944	0.148751	-0.960369	0.000139038	0.00106017	cg17347389	0.239392	0.282995	0.241399	0.0300716	0.650947	cg17347389	0.245212	0.36126	0.55901	0.276839	0.609341	cg17347389	0.292571	0.0554626	-2.3992	3.05941e-12	3.1104e-10	cg17347389	0.202586	0.493956	1.28584	9.44034e-10	4.57032e-09	cg17347389	0.240721	0.388567	0.690803	0.0566007	0.255751
cg17349199	0.6781	0.744914	0.135576	0.0544426	0.141923	cg17349199	0.689444	0.670729	-0.0397035	0.212221	0.319642	cg17349199	0.678749	0.704734	0.0542009	0.893109	1	cg17349199	0.684243	0.672355	-0.0252858	0.747143	0.900031	cg17349199	0.717304	0.539396	-0.411239	2.73439e-11	1.01078e-09	cg17349199	0.662269	0.801003	0.274391	1.6952e-09	7.33383e-09	cg17349199	0.680269	0.753807	0.14809	0.0471809	0.2321
cg17366294	0.153728	0.281498	0.872746	0.00317915	0.0153911	cg17366294	0.192384	0.0988471	-0.960717	0.0318279	0.0755448	cg17366294	0.167796	0.153354	-0.129841	0.451505	0.997765	cg17366294	0.167373	0.0687555	-1.28352	0.195285	0.508117	cg17366294	0.187024	0.069068	-1.43714	0.00584548	0.0113922	cg17366294	0.121232	0.400753	1.72494	5.52877e-05	0.000126788	cg17366294	0.170132	0.0656497	-1.37379	0.116478	0.379954
cg17460095	0.198469	0.362732	0.86999	0.00226929	0.0124989	cg17460095	0.271749	0.0712151	-1.93202	2.86258e-07	2.49453e-05	cg17460095	0.204604	0.245795	0.264623	0.010678	0.520982	cg17460095	0.209177	0.355772	0.766229	0.170186	0.492008	cg17460095	0.249261	0.0550268	-2.17945	2.37999e-09	2.30444e-08	cg17460095	0.151298	0.545178	1.84933	2.91771e-13	1.618e-11	cg17460095	0.217067	0.132575	-0.711332	0.709981	0.867913
cg17484237	0.305857	0.199941	-0.613288	0.0337897	0.0967686	cg17484237	0.271916	0.355913	0.388365	0.00922502	0.0294621	cg17484237	0.296251	0.297946	0.00823351	0.428768	0.997765	cg17484237	0.299497	0.183191	-0.709195	0.166808	0.484537	cg17484237	0.283157	0.354799	0.325399	0.0201506	0.036802	cg17484237	0.316676	0.188122	-0.75134	8.37586e-05	0.00018647	cg17484237	0.296981	0.289155	-0.0385273	0.449945	0.694852
cg17503456	0.389129	0.569271	0.548868	0.00869605	0.0312035	cg17503456	0.465452	0.259286	-0.844089	4.29498e-06	8.73313e-05	cg17503456	0.377198	0.515662	0.451101	0.0310565	0.650947	cg17503456	0.396297	0.740046	0.901031	0.00441282	0.0931989	cg17503456	0.46548	0.142341	-1.70937	4.48446e-10	6.672e-09	cg17503456	0.348169	0.711191	1.03045	4.44713e-12	7.57904e-11	cg17503456	0.405708	0.389372	-0.0592924	0.87249	0.962124
cg17598875	0.0337625	0.0325288	-0.0537054	0.920632	0.974975	cg17598875	0.0335942	0.0337996	0.00879118	0.548913	0.643917	cg17598875	0.0340566	0.0320464	-0.0877706	0.728095	0.997765	cg17598875	0.0337688	0.0291993	-0.209757	0.322621	0.655996	cg17598875	0.0344505	0.0302053	-0.189724	0.0784775	0.132241	cg17598875	0.032288	0.0410339	0.345818	0.457783	0.537015	cg17598875	0.0336728	0.033307	-0.0157583	0.391288	0.659352
cg17680902	0.0609796	0.0574942	-0.0849106	0.54393	0.759262	cg17680902	0.0598809	0.062583	0.0636733	0.158963	0.254508	cg17680902	0.0609703	0.0594922	-0.0354051	0.551793	0.997765	cg17680902	0.0606352	0.0622137	0.0370783	0.673922	0.880284	cg17680902	0.0613281	0.057843	-0.0844066	0.216834	0.302674	cg17680902	0.0604427	0.0619272	0.0350047	0.56961	0.635215	cg17680902	0.0604105	0.0656939	0.120961	0.613576	0.815428
cg17788682	0.192365	0.364095	0.920464	0.000867539	0.0074535	cg17788682	0.257228	0.0875724	-1.5545	1.05398e-06	3.53441e-05	cg17788682	0.191246	0.271975	0.508048	0.00762496	0.520982	cg17788682	0.208612	0.159813	-0.384432	0.969487	0.985645	cg17788682	0.237892	0.075225	-1.66102	4.65728e-05	0.000120379	cg17788682	0.163754	0.443036	1.4359	4.74308e-08	1.56393e-07	cg17788682	0.209792	0.16179	-0.374833	0.431386	0.687063
cg17791651	0.561502	0.673028	0.261375	0.00277036	0.0136284	cg17791651	0.597156	0.509001	-0.230441	8.37189e-05	0.000709285	cg17791651	0.570514	0.574247	0.00940798	0.923537	1	cg17791651	0.569229	0.650475	0.192483	0.160202	0.481395	cg17791651	0.602661	0.435192	-0.469695	3.08233e-08	1.70929e-07	cg17791651	0.541437	0.732308	0.435657	4.22502e-10	2.34297e-09	cg17791651	0.563728	0.714378	0.341688	0.00254355	0.0378431
cg17917518	0.918856	0.944614	0.0398859	0.42715	0.65965	cg17917518	0.919078	0.925995	0.0108165	0.114762	0.194458	cg17917518	0.91715	0.936949	0.0308128	0.296957	0.988823	cg17917518	0.920617	0.940336	0.0305747	0.738879	0.900031	cg17917518	0.937616	0.849585	-0.142239	3.12725e-05	8.294e-05	cg17917518	0.915157	0.953256	0.0588436	1.44093e-05	3.4605e-05	cg17917518	0.919796	0.946075	0.0406408	0.413278	0.68135
cg17982671	0.749833	0.759248	0.0180026	0.556019	0.769097	cg17982671	0.750878	0.750125	-0.00144718	0.778738	0.851309	cg17982671	0.756692	0.726515	-0.0587145	0.0669292	0.71626	cg17982671	0.75194	0.70062	-0.101984	0.153796	0.471435	cg17982671	0.761823	0.702271	-0.117426	4.23902e-05	0.000110034	cg17982671	0.738606	0.815728	0.143282	1.6789e-06	4.49178e-06	cg17982671	0.746037	0.838429	0.168441	0.000362268	0.0169987
cg18118795	0.518594	0.497903	-0.0587418	0.65716	0.833404	cg18118795	0.511503	0.52948	0.0498318	0.798923	0.865619	cg18118795	0.515408	0.522289	0.0191358	0.960874	1	cg18118795	0.517916	0.472642	-0.13197	0.618995	0.854269	cg18118795	0.500904	0.585597	0.225373	0.00911557	0.0174858	cg18118795	0.539137	0.396078	-0.444869	0.000463446	0.000945493	cg18118795	0.512697	0.594446	0.21344	0.097752	0.346679
cg18130076	0.0385905	0.0384872	-0.00386744	0.760404	0.90595	cg18130076	0.037958	0.0400806	0.078501	0.395111	0.507406	cg18130076	0.038355	0.0394875	0.0419841	0.293023	0.988823	cg18130076	0.0385925	0.0381501	-0.0166367	0.98692	0.99564	cg18130076	0.0387241	0.0379635	-0.0286192	0.400044	0.499032	cg18130076	0.0392198	0.0351344	-0.158698	0.0675406	0.0990379	cg18130076	0.0385268	0.0396203	0.0403761	0.669609	0.843928
cg18150721	0.164417	0.316757	0.946017	0.000778048	0.00687839	cg18150721	0.219727	0.0768158	-1.51624	6.51226e-05	0.000592908	cg18150721	0.178978	0.172823	-0.0504841	0.238205	0.988823	cg18150721	0.17093	0.443621	1.37592	0.00914471	0.103301	cg18150721	0.209583	0.0397928	-2.39694	6.62063e-08	3.36549e-07	cg18150721	0.12999	0.435635	1.74472	1.75063e-10	1.12409e-09	cg18150721	0.18049	0.125634	-0.522691	0.314398	0.5901
cg18189938	0.0488207	0.0498777	0.0309021	0.409786	0.645915	cg18189938	0.0479643	0.0511947	0.0940335	0.22916	0.336837	cg18189938	0.0489662	0.0487014	-0.00782144	0.643482	0.997765	cg18189938	0.0485258	0.064023	0.399839	0.0276499	0.21083	cg18189938	0.0498077	0.0450371	-0.145257	0.343913	0.443524	cg18189938	0.0502057	0.0419336	-0.259744	0.0076021	0.0136391	cg18189938	0.0481476	0.0634608	0.398403	0.903413	0.966811
cg18192417	0.254619	0.437418	0.780674	0.00103079	0.00785974	cg18192417	0.303739	0.190971	-0.669483	0.00882952	0.0284974	cg18192417	0.268808	0.277836	0.0476578	0.317154	0.988823	cg18192417	0.273543	0.156349	-0.807003	0.227175	0.552098	cg18192417	0.302868	0.130846	-1.21082	2.16596e-05	5.95151e-05	cg18192417	0.225267	0.515483	1.19429	3.41759e-07	9.83364e-07	cg18192417	0.272553	0.233762	-0.221495	0.523428	0.753045
cg18371284	0.0411599	0.0389424	-0.0799008	0.341563	0.563117	cg18371284	0.0400954	0.0430588	0.102873	0.116496	0.196849	cg18371284	0.0408394	0.0414721	0.022179	0.456648	0.997765	cg18371284	0.0409621	0.041115	0.00537529	0.856893	0.946929	cg18371284	0.0407921	0.041719	0.0324142	0.666754	0.743546	cg18371284	0.0416292	0.0373839	-0.15518	0.0256013	0.0418681	cg18371284	0.0410967	0.0384816	-0.0948532	0.549223	0.770175
cg18489434	0.185028	0.389567	1.07412	0.000379817	0.0048317	cg18489434	0.253649	0.0809733	-1.64732	0.000130848	0.00103659	cg18489434	0.204896	0.195043	-0.0710974	0.753875	0.997765	cg18489434	0.198331	0.382105	0.946055	0.199082	0.508117	cg18489434	0.239592	0.0440367	-2.4438	1.53621e-07	7.04578e-07	cg18489434	0.147349	0.503042	1.77145	1.15358e-11	1.19269e-10	cg18489434	0.203465	0.192682	-0.0785587	0.984384	0.99252
cg18565479	0.102284	0.191525	0.904958	0.000848911	0.00739765	cg18565479	0.141409	0.034799	-2.02276	0.00127423	0.0060725	cg18565479	0.117907	0.0788325	-0.580791	0.954077	1	cg18565479	0.112158	0.0295383	-1.92487	0.544139	0.812475	cg18565479	0.129072	0.027847	-2.21258	0.000987591	0.00209906	cg18565479	0.0600565	0.380285	2.66269	5.03438e-09	1.95603e-08	cg18565479	0.113817	0.039316	-1.53353	0.378441	0.652116
cg18676764	0.92767	0.930714	0.00472498	0.778867	0.910171	cg18676764	0.925654	0.933424	0.0120597	0.12092	0.202086	cg18676764	0.927856	0.92826	0.000628649	0.23315	0.98765	cg18676764	0.927499	0.944993	0.0269577	0.0460903	0.272962	cg18676764	0.930224	0.918026	-0.0190431	0.385519	0.48993	cg18676764	0.92863	0.924191	-0.00691271	0.00421078	0.00773667	cg18676764	0.927834	0.929885	0.00318474	0.866327	0.957355
cg18757066	0.0321997	0.030994	-0.0550602	0.409786	0.645915	cg18757066	0.031389	0.0337898	0.106329	0.0199982	0.0549499	cg18757066	0.0320819	0.0321434	0.00276273	0.964274	1	cg18757066	0.0322031	0.0278465	-0.209703	0.153796	0.471435	cg18757066	0.0318597	0.0331105	0.0555588	0.448163	0.542419	cg18757066	0.0326294	0.0292042	-0.159995	0.042343	0.0647349	cg18757066	0.032141	0.0312052	-0.0426271	0.513287	0.752656
cg18771300	0.509621	0.575526	0.175457	0.146422	0.317855	cg18771300	0.51506	0.516176	0.00312149	0.827991	0.87839	cg18771300	0.521933	0.489206	-0.0934242	0.147553	0.948065	cg18771300	0.514484	0.550634	0.0979668	0.63449	0.862002	cg18771300	0.550446	0.363468	-0.598775	1.36406e-07	6.4502e-07	cg18771300	0.492366	0.639706	0.377677	1.21363e-05	2.92614e-05	cg18771300	0.507049	0.673828	0.410257	0.00241519	0.0368316
cg18847227	0.48692	0.590099	0.277273	0.0166517	0.0546103	cg18847227	0.525487	0.424927	-0.306439	0.000832972	0.00457759	cg18847227	0.482672	0.54905	0.185894	0.0420888	0.650947	cg18847227	0.498832	0.383458	-0.379485	0.231408	0.559437	cg18847227	0.528212	0.356136	-0.568686	1.78792e-06	6.12714e-06	cg18847227	0.463155	0.673031	0.539179	7.61192e-08	2.41837e-07	cg18847227	0.49241	0.563172	0.193716	0.549223	0.770175
cg18855178	0.0424701	0.0383901	-0.145714	0.520151	0.744817	cg18855178	0.0430776	0.0397943	-0.114373	0.661166	0.749649	cg18855178	0.0403914	0.0489997	0.278724	0.0162273	0.520982	cg18855178	0.0422892	0.0352443	-0.262902	0.788881	0.916605	cg18855178	0.0432171	0.0373292	-0.211296	0.601383	0.693467	cg18855178	0.0406763	0.0498721	0.294047	0.277675	0.355098	cg18855178	0.0426542	0.0318315	-0.422232	0.122046	0.389779
cg18943599	0.137436	0.243819	0.82705	0.00124816	0.00885326	cg18943599	0.18413	0.0568593	-1.69526	3.65457e-05	0.000377845	cg18943599	0.151172	0.129036	-0.228413	0.212127	0.972647	cg18943599	0.142251	0.321995	1.1786	0.035391	0.234657	cg18943599	0.171841	0.0379924	-2.17729	9.10914e-09	6.46113e-08	cg18943599	0.107696	0.357605	1.7314	1.66184e-08	5.96308e-08	cg18943599	0.141993	0.237029	0.739244	0.12782	0.393788
cg18997662	0.0475397	0.0604129	0.345725	0.520151	0.744817	cg18997662	0.0481212	0.0499762	0.0545702	0.136952	0.226398	cg18997662	0.0499452	0.0435497	-0.197683	0.604255	0.997765	cg18997662	0.0487891	0.043869	-0.153356	0.814227	0.928371	cg18997662	0.0504888	0.0407674	-0.30855	0.098882	0.15915	cg18997662	0.0468721	0.0583535	0.316089	0.283963	0.361623	cg18997662	0.0489841	0.0426231	-0.200677	0.751185	0.905578
cg19001226	0.410058	0.599804	0.548663	0.00512774	0.0217217	cg19001226	0.442122	0.389487	-0.182871	0.018831	0.0524516	cg19001226	0.424611	0.43486	0.0344112	0.81285	0.997765	cg19001226	0.418062	0.761997	0.866068	0.00155627	0.0931989	cg19001226	0.492497	0.141369	-1.80065	1.62091e-10	3.80289e-09	cg19001226	0.379641	0.680568	0.842105	3.91308e-11	3.22565e-10	cg19001226	0.427118	0.417973	-0.0312247	0.915826	0.968063
cg19014419	0.38215	0.497188	0.379652	0.0134055	0.0451786	cg19014419	0.420498	0.324218	-0.375135	0.00194768	0.0087359	cg19014419	0.386441	0.415314	0.103955	0.193969	0.961959	cg19014419	0.391878	0.405374	0.0488472	0.99564	0.99564	cg19014419	0.425782	0.246764	-0.786982	1.81784e-08	1.12008e-07	cg19014419	0.36042	0.563915	0.645799	8.44766e-08	2.66999e-07	cg19014419	0.3856	0.517914	0.425606	0.0414025	0.207013
cg19167673	0.16935	0.329061	0.958347	0.000583888	0.0057447	cg19167673	0.209692	0.11993	-0.806082	0.030365	0.0735025	cg19167673	0.189974	0.156727	-0.277545	0.613212	0.997765	cg19167673	0.184676	0.130643	-0.499364	0.460687	0.751388	cg19167673	0.201892	0.102866	-0.972812	3.06788e-05	8.20792e-05	cg19167673	0.146687	0.381171	1.3777	6.17395e-08	1.99265e-07	cg19167673	0.18682	0.11691	-0.67625	0.0597147	0.262965
cg19192316	0.934949	0.933993	-0.00147536	0.84914	0.94521	cg19192316	0.932336	0.940947	0.013264	0.613042	0.698983	cg19192316	0.934921	0.934642	-0.00043177	0.289124	0.988823	cg19192316	0.936804	0.859244	-0.124681	0.0472964	0.27477	cg19192316	0.936926	0.925934	-0.0170265	0.319955	0.416146	cg19192316	0.933016	0.944851	0.0181842	0.0278558	0.0450717	cg19192316	0.934508	0.941656	0.0109928	0.860173	0.95401
cg19219437	0.186533	0.391432	1.06933	0.000697191	0.00654287	cg19219437	0.263401	0.062758	-2.06939	2.38199e-05	0.000279426	cg19219437	0.194133	0.245778	0.340314	0.167594	0.948065	cg19219437	0.204611	0.198664	-0.0425501	0.882703	0.956393	cg19219437	0.24154	0.0437917	-2.46353	6.23969e-06	1.87498e-05	cg19219437	0.149385	0.501879	1.74831	5.21204e-10	2.8387e-09	cg19219437	0.203618	0.220492	0.114861	0.641337	0.832373
cg19220754	0.0197164	0.0202331	0.0373209	0.62689	0.811896	cg19220754	0.0195733	0.0202144	0.0464994	0.41198	0.52465	cg19220754	0.0200136	0.0187538	-0.0937939	0.156083	0.948065	cg19220754	0.0196758	0.0231064	0.231868	0.035391	0.234657	cg19220754	0.0197147	0.019965	0.0182046	0.761258	0.823346	cg19220754	0.0198015	0.0195462	-0.0187239	0.873055	0.90265	cg19220754	0.0198256	0.0185455	-0.0962937	0.422275	0.6869
cg19221369	0.0498775	0.0537355	0.107487	0.163953	0.346059	cg19221369	0.0494259	0.0521123	0.0763553	0.605174	0.69521	cg19221369	0.0502086	0.0502408	0.000924344	0.819476	0.997765	cg19221369	0.0487953	0.105587	1.11362	0.755436	0.900031	cg19221369	0.0513478	0.0453066	-0.18058	0.984305	0.989169	cg19221369	0.0518107	0.0415987	-0.316712	0.0400115	0.0619467	cg19221369	0.0502026	0.0504518	0.00714369	0.445263	0.691121
cg19234089	0.928793	0.932424	0.0056294	0.765008	0.906126	cg19234089	0.932633	0.920642	-0.0186689	0.563998	0.656563	cg19234089	0.928265	0.932492	0.00655413	0.571928	0.997765	cg19234089	0.929128	0.928441	-0.00106619	0.441001	0.745182	cg19234089	0.929163	0.928885	-0.000431927	0.0494077	0.0863573	cg19234089	0.927903	0.935632	0.011968	0.0313724	0.0497069	cg19234089	0.92852	0.940341	0.0182514	0.295939	0.574913
cg19308222	0.499402	0.553476	0.148321	0.389512	0.618756	cg19308222	0.501274	0.511008	0.0277483	0.925383	0.939241	cg19308222	0.522758	0.429633	-0.28304	0.0160389	0.520982	cg19308222	0.506317	0.418964	-0.273213	0.460687	0.751388	cg19308222	0.527042	0.404861	-0.380492	0.000292434	0.000663139	cg19308222	0.47963	0.63645	0.408126	9.98862e-06	2.43722e-05	cg19308222	0.495048	0.676758	0.451072	0.00578453	0.0608373
cg19339841	0.0271105	0.0246668	-0.136281	0.732967	0.89422	cg19339841	0.0242437	0.033275	0.456829	0.106396	0.185433	cg19339841	0.0270222	0.0263944	-0.0339129	0.76687	0.997765	cg19339841	0.0270572	0.0206345	-0.390956	0.156974	0.476389	cg19339841	0.0273035	0.0251337	-0.119459	0.430064	0.527845	cg19339841	0.0278825	0.0215729	-0.370138	0.0313724	0.0497069	cg19339841	0.0271694	0.0217136	-0.323386	0.238686	0.537264
cg19401923	0.020214	0.0212582	0.0726674	0.868108	0.950797	cg19401923	0.0199541	0.0211499	0.0839668	0.0911178	0.166912	cg19401923	0.020198	0.0207348	0.0378382	0.862837	1	cg19401923	0.0203182	0.0198035	-0.0370167	0.865481	0.947834	cg19401923	0.0203495	0.0201143	-0.0167692	0.973844	0.980272	cg19401923	0.0205717	0.0188673	-0.12477	0.259383	0.335219	cg19401923	0.0204572	0.0174199	-0.231875	0.195074	0.474085
cg19410364	0.875666	0.92473	0.078652	0.00432753	0.0189913	cg19410364	0.879097	0.882031	0.00480658	0.0352602	0.0808599	cg19410364	0.877043	0.891625	0.0237909	0.879633	1	cg19410364	0.879128	0.912361	0.0535314	0.27204	0.609341	cg19410364	0.900302	0.791809	-0.185257	3.54985e-06	1.14572e-05	cg19410364	0.871895	0.923504	0.0829638	3.92315e-05	9.09932e-05	cg19410364	0.877796	0.921057	0.0694038	0.100965	0.347959
cg19524049	0.0197158	0.0213029	0.111697	0.463137	0.699291	cg19524049	0.0201502	0.0191442	-0.0738904	0.994022	0.995654	cg19524049	0.0200621	0.0190249	-0.0765879	0.896483	1	cg19524049	0.0199496	0.0161553	-0.304347	0.106952	0.408344	cg19524049	0.0202082	0.0183228	-0.141298	0.0784775	0.132241	cg19524049	0.019048	0.0242109	0.34602	0.0382256	0.0596358	cg19524049	0.0199105	0.0187948	-0.0831948	0.903413	0.966811
cg19564877	0.150188	0.284745	0.922907	0.0155862	0.0516715	cg19564877	0.194565	0.0835749	-1.21911	0.0253207	0.0643569	cg19564877	0.169612	0.131358	-0.368732	0.721697	0.997765	cg19564877	0.161353	0.185699	0.202745	0.34447	0.675649	cg19564877	0.187517	0.0512201	-1.87224	6.9165e-06	2.05808e-05	cg19564877	0.111473	0.434601	1.963	2.16908e-10	1.3365e-09	cg19564877	0.1662	0.081434	-1.02921	0.314398	0.5901
cg19568591	0.276571	0.283954	0.0380041	0.560078	0.772958	cg19568591	0.280082	0.270331	-0.0511218	0.857296	0.892407	cg19568591	0.289765	0.227026	-0.352027	0.140529	0.948065	cg19568591	0.277598	0.262363	-0.081431	0.960775	0.985645	cg19568591	0.308716	0.14072	-1.13345	2.24014e-07	9.90206e-07	cg19568591	0.248051	0.434717	0.809442	1.32702e-06	3.61375e-06	cg19568591	0.263715	0.533756	1.0172	0.000459161	0.0186153
cg19570574	0.247149	0.415309	0.748802	0.00400968	0.0179846	cg19570574	0.319918	0.122284	-1.38747	8.2423e-05	0.000708142	cg19570574	0.258479	0.275399	0.0914777	0.131567	0.948065	cg19570574	0.25929	0.362217	0.482288	0.698028	0.881567	cg19570574	0.302605	0.0853137	-1.82659	1.50018e-07	6.93265e-07	cg19570574	0.190677	0.646268	1.761	3.85531e-13	1.80903e-11	cg19570574	0.266707	0.169837	-0.651102	0.214639	0.499732
cg19604470	0.0487508	0.0539246	0.145518	0.839687	0.941561	cg19604470	0.0481016	0.0518529	0.108341	0.0030815	0.0122857	cg19604470	0.0507481	0.0430255	-0.238159	0.899858	1	cg19604470	0.0490602	0.0547936	0.159454	0.350077	0.680086	cg19604470	0.0503773	0.0441173	-0.191427	0.4174	0.515412	cg19604470	0.0493217	0.0485653	-0.0222983	0.000656685	0.00131769	cg19604470	0.0481953	0.0683613	0.504289	0.823435	0.937118
cg19614321	0.336907	0.432433	0.360128	0.0290388	0.0859888	cg19614321	0.362786	0.303141	-0.259131	0.212221	0.319642	cg19614321	0.347007	0.338297	-0.0366766	0.69315	0.997765	cg19614321	0.347046	0.275814	-0.331434	0.150667	0.471317	cg19614321	0.384893	0.173544	-1.14916	1.53072e-10	3.80289e-09	cg19614321	0.308751	0.542442	0.813023	2.94354e-07	8.55029e-07	cg19614321	0.335512	0.530583	0.661215	0.00267813	0.0380949
cg19615059	0.269071	0.427564	0.668154	0.000744713	0.00678022	cg19615059	0.31618	0.203019	-0.639135	0.00124131	0.0059622	cg19615059	0.285885	0.271155	-0.0763145	0.718505	0.997765	cg19615059	0.285059	0.20027	-0.509311	0.474079	0.755061	cg19615059	0.314045	0.148147	-1.08394	3.76101e-08	2.03028e-07	cg19615059	0.239579	0.517083	1.1099	6.69023e-11	4.85838e-10	cg19615059	0.278798	0.361614	0.375229	0.229455	0.524223
cg19620294	0.345798	0.501945	0.537601	0.00177816	0.0109563	cg19620294	0.384978	0.298109	-0.368939	0.0415573	0.091355	cg19620294	0.357284	0.368167	0.0432906	0.394757	0.997765	cg19620294	0.363891	0.186668	-0.96303	0.035391	0.234657	cg19620294	0.396575	0.19863	-0.997511	8.00314e-09	5.8118e-08	cg19620294	0.316308	0.592486	0.905452	1.46559e-09	6.47834e-09	cg19620294	0.357483	0.397034	0.15139	0.686803	0.856748
cg19917856	0.362791	0.449796	0.310132	0.0493485	0.130881	cg19917856	0.393375	0.315177	-0.319741	0.0125971	0.0376678	cg19917856	0.373425	0.358319	-0.0595745	0.876269	1	cg19917856	0.367021	0.502327	0.452763	0.111793	0.408344	cg19917856	0.409493	0.201019	-1.02651	1.97209e-09	2.00496e-08	cg19917856	0.333425	0.570093	0.773837	3.68547e-09	1.47904e-08	cg19917856	0.360979	0.549471	0.606126	0.00636355	0.0646961
cg19946699	0.178098	0.180299	0.017723	0.992773	0.997591	cg19946699	0.173479	0.18986	0.130181	0.0985205	0.176757	cg19946699	0.174062	0.195204	0.165379	0.154842	0.948065	cg19946699	0.177704	0.201154	0.178821	0.409287	0.727887	cg19946699	0.181534	0.164235	-0.144478	0.220105	0.305841	cg19946699	0.181426	0.16136	-0.169098	0.16565	0.221593	cg19946699	0.180657	0.133335	-0.438193	0.0304075	0.171746
cg19948393	0.526777	0.620932	0.237243	0.0202412	0.0646446	cg19948393	0.552902	0.492011	-0.168331	0.0686605	0.135983	cg19948393	0.537193	0.526303	-0.0295478	0.933706	1	cg19948393	0.537416	0.441404	-0.283939	0.160202	0.481395	cg19948393	0.565505	0.402891	-0.48915	1.30056e-07	6.19797e-07	cg19948393	0.493805	0.757552	0.617404	5.07749e-12	7.62252e-11	cg19948393	0.535858	0.519001	-0.0461138	0.934483	0.974419
cg19954739	0.047492	0.0650296	0.453412	0.386194	0.615086	cg19954739	0.0493197	0.0483217	-0.029491	0.152418	0.246617	cg19954739	0.0496407	0.0465698	-0.0921295	0.186749	0.948065	cg19954739	0.0491636	0.0436802	-0.17061	0.952068	0.985645	cg19954739	0.0511854	0.0396714	-0.367635	0.0474185	0.0833581	cg19954739	0.047082	0.0595269	0.338366	0.887885	0.914881	cg19954739	0.0495053	0.0399302	-0.310104	0.306925	0.583253
cg20001829	0.250193	0.349141	0.480772	0.0500507	0.132169	cg20001829	0.278571	0.211438	-0.397807	0.0615745	0.124785	cg20001829	0.262191	0.245489	-0.0949575	0.592405	0.997765	cg20001829	0.262289	0.124763	-1.07197	0.053732	0.295284	cg20001829	0.287209	0.135964	-1.07888	9.72607e-05	0.000238269	cg20001829	0.23528	0.38613	0.714705	0.00208328	0.00397125	cg20001829	0.242845	0.562956	1.21298	0.000302532	0.0169987
cg20011352	0.419709	0.548949	0.387281	0.00122207	0.00877017	cg20011352	0.457606	0.367092	-0.317967	0.000435353	0.00265565	cg20011352	0.43485	0.415689	-0.0650112	0.362431	0.988823	cg20011352	0.42753	0.567023	0.407379	0.067156	0.325356	cg20011352	0.463851	0.288739	-0.683896	2.96341e-07	1.26411e-06	cg20011352	0.398133	0.608594	0.612229	1.304e-09	5.89217e-09	cg20011352	0.423591	0.572134	0.433682	0.00966718	0.0830561
cg20060451	0.0182106	0.0176613	-0.044189	0.104939	0.247153	cg20060451	0.0179367	0.0187055	0.0605473	0.0911178	0.166912	cg20060451	0.0180208	0.0187296	0.0556553	0.459232	0.997765	cg20060451	0.0181324	0.0193371	0.0928029	0.338921	0.673427	cg20060451	0.0183391	0.0173973	-0.0760573	0.317832	0.414269	cg20060451	0.0182256	0.0178221	-0.0322996	0.66891	0.731246	cg20060451	0.0182275	0.0169279	-0.106717	0.333598	0.607447
cg20092728	0.656031	0.623644	-0.0730404	0.455807	0.691648	cg20092728	0.635928	0.694717	0.127564	0.0686605	0.135983	cg20092728	0.652752	0.654977	0.00490773	0.882999	1	cg20092728	0.654135	0.616613	-0.0852239	0.698028	0.881567	cg20092728	0.649472	0.669338	0.0434676	0.679518	0.753647	cg20092728	0.66877	0.569104	-0.232818	0.0159183	0.0270478	cg20092728	0.65208	0.674418	0.0485947	0.658241	0.838261
cg20109151	0.0355114	0.0327624	-0.116241	0.644114	0.820271	cg20109151	0.032857	0.0410742	0.322031	0.0201987	0.055252	cg20109151	0.0354257	0.0346513	-0.031887	0.640427	0.997765	cg20109151	0.0353275	0.033061	-0.0956621	0.917307	0.96977	cg20109151	0.0357659	0.0331253	-0.110655	0.435191	0.533065	cg20109151	0.0361026	0.0307792	-0.230147	0.118714	0.162731	cg20109151	0.0354834	0.0312309	-0.184171	0.303233	0.578039
cg20113732	0.356071	0.556112	0.643212	0.000610484	0.00591104	cg20113732	0.41993	0.262125	-0.679896	1.53852e-05	0.000198868	cg20113732	0.358489	0.433918	0.275494	0.17973	0.948065	cg20113732	0.369611	0.528149	0.514936	0.106952	0.408344	cg20113732	0.425513	0.148507	-1.51867	4.48446e-10	6.672e-09	cg20113732	0.326105	0.62991	0.94981	9.8003e-12	1.08694e-10	cg20113732	0.370437	0.433196	0.225793	0.431386	0.687063
cg20114394	0.757561	0.79896	0.07676	0.143095	0.313985	cg20114394	0.766526	0.74834	-0.0346401	0.0333508	0.0776488	cg20114394	0.762718	0.755047	-0.014584	0.245064	0.988823	cg20114394	0.759224	0.837603	0.141742	0.0344482	0.234657	cg20114394	0.780207	0.678747	-0.200983	1.56887e-06	5.46862e-06	cg20114394	0.747933	0.832739	0.154955	1.24471e-07	3.81544e-07	cg20114394	0.756909	0.842397	0.15438	0.00312184	0.0413983
cg20120491	0.129794	0.145615	0.165933	0.118528	0.271813	cg20120491	0.143795	0.100844	-0.511893	0.556431	0.650235	cg20120491	0.139583	0.0975608	-0.516747	0.409129	0.997765	cg20120491	0.132441	0.081924	-0.692995	0.952068	0.985645	cg20120491	0.147593	0.0600478	-1.29744	6.60091e-07	2.56469e-06	cg20120491	0.0989689	0.305109	1.62428	2.23414e-07	6.64793e-07	cg20120491	0.129323	0.166432	0.363956	0.295939	0.574913
cg20123891	0.206652	0.414146	1.00294	0.000406838	0.0048317	cg20123891	0.285359	0.0792277	-1.8487	1.32259e-06	3.66719e-05	cg20123891	0.240589	0.161681	-0.573419	0.646543	0.997765	cg20123891	0.221735	0.344635	0.636232	0.191542	0.505804	cg20123891	0.262996	0.0593239	-2.14836	4.28561e-07	1.73127e-06	cg20123891	0.138086	0.693104	2.3275	4.07278e-15	2.4844e-12	cg20123891	0.231457	0.0984775	-1.23288	0.775061	0.923351
cg20199629	0.114556	0.223719	0.965634	0.000379817	0.0048317	cg20199629	0.157816	0.0430649	-1.87366	0.00272695	0.011164	cg20199629	0.135029	0.0804242	-0.747566	0.56903	0.997765	cg20199629	0.126301	0.038588	-1.71064	0.384921	0.718048	cg20199629	0.143806	0.0387506	-1.89183	0.00144881	0.00298572	cg20199629	0.070955	0.411133	2.53463	1.57344e-08	5.67928e-08	cg20199629	0.127137	0.0665455	-0.933975	0.70416	0.867753
cg20328328	0.0246184	0.0243967	-0.013046	0.601434	0.804549	cg20328328	0.024122	0.0257459	0.0939936	0.102398	0.181578	cg20328328	0.0246802	0.0242741	-0.0239336	0.708959	0.997765	cg20328328	0.0246895	0.0210674	-0.228889	0.109351	0.408344	cg20328328	0.0247586	0.0239073	-0.0504762	0.128725	0.200824	cg20328328	0.024563	0.0247932	0.0134597	0.486737	0.563395	cg20328328	0.0246691	0.0232667	-0.0844366	0.478615	0.720877
cg20483374	0.383337	0.567295	0.565484	0.000510431	0.00527733	cg20483374	0.419444	0.351325	-0.255671	0.0610554	0.124146	cg20483374	0.397309	0.407931	0.0380632	0.441317	0.997765	cg20483374	0.404204	0.21337	-0.921727	0.033527	0.234657	cg20483374	0.432333	0.256871	-0.751099	9.87756e-07	3.60797e-06	cg20483374	0.370642	0.554907	0.582217	5.1028e-05	0.000117461	cg20483374	0.394345	0.496116	0.331218	0.125872	0.393788
cg20496643	0.160329	0.221641	0.467186	0.00584009	0.023284	cg20496643	0.18872	0.110333	-0.774379	0.00873305	0.0284875	cg20496643	0.164573	0.170179	0.0483291	0.0433996	0.650947	cg20496643	0.168076	0.0727799	-1.2075	0.0373426	0.244935	cg20496643	0.183383	0.0890394	-1.04235	2.16596e-05	5.95151e-05	cg20496643	0.131479	0.350455	1.4144	2.99465e-06	7.77335e-06	cg20496643	0.167487	0.131624	-0.347626	0.630169	0.821374
cg20591405	0.0940846	0.129684	0.462974	0.42715	0.65965	cg20591405	0.129377	0.0198361	-2.70538	0.00525601	0.0185328	cg20591405	0.107833	0.0546656	-0.980094	0.640427	0.997765	cg20591405	0.0991708	0.020323	-2.2868	0.722442	0.898576	cg20591405	0.115236	0.0190421	-2.59733	0.00126373	0.00263097	cg20591405	0.0393333	0.409677	3.38067	1.22986e-09	5.64071e-09	cg20591405	0.101261	0.0200328	-2.33764	0.884839	0.962124
cg20637800	0.0322046	0.0332459	0.0459086	0.31469	0.533225	cg20637800	0.0337566	0.0287836	-0.229921	0.148169	0.241666	cg20637800	0.0328274	0.0301692	-0.121823	0.598317	0.997765	cg20637800	0.0323664	0.0295415	-0.131751	0.551418	0.812475	cg20637800	0.0328401	0.0299367	-0.133546	0.547772	0.641345	cg20637800	0.0299993	0.0446964	0.57523	0.0229359	0.0380187	cg20637800	0.0323511	0.0312445	-0.0502106	0.686803	0.856748
cg20676542	0.0229073	0.0156906	-0.545906	0.0869064	0.208712	cg20676542	0.015859	0.0377034	1.24939	0.00111733	0.00561487	cg20676542	0.0236434	0.0168055	-0.492503	0.580662	0.997765	cg20676542	0.0224501	0.0154759	-0.536702	0.626722	0.861037	cg20676542	0.0238838	0.0153079	-0.641751	0.142461	0.216172	cg20676542	0.0234373	0.0160036	-0.550408	0.560079	0.629187	cg20676542	0.0227022	0.014174	-0.679586	0.0993482	0.347959
cg20696985	0.135686	0.258299	0.928766	0.00573315	0.023284	cg20696985	0.19137	0.0383312	-2.31977	0.000134884	0.00104151	cg20696985	0.150555	0.129852	-0.21342	0.182514	0.948065	cg20696985	0.149403	0.0298835	-2.32179	0.104595	0.406387	cg20696985	0.172525	0.0332716	-2.37444	3.94467e-06	1.25982e-05	cg20696985	0.0876435	0.463779	2.40372	1.35714e-11	1.31405e-10	cg20696985	0.146613	0.142646	-0.0395703	0.915826	0.968063
cg20715764	0.146776	0.207527	0.499681	0.300378	0.517601	cg20715764	0.167085	0.116045	-0.525895	0.250111	0.358983	cg20715764	0.146637	0.173912	0.246113	0.0249831	0.646966	cg20715764	0.153899	0.0816133	-0.915106	0.301696	0.630256	cg20715764	0.163582	0.1023	-0.677202	0.121202	0.190059	cg20715764	0.136683	0.235298	0.783656	0.3012	0.377273	cg20715764	0.152649	0.14151	-0.109312	0.20891	0.492028
cg20716064	0.0297778	0.0344968	0.212226	0.0421543	0.115829	cg20716064	0.0300505	0.0305276	0.022721	0.414118	0.52518	cg20716064	0.0304155	0.0292914	-0.0543299	0.826115	0.997881	cg20716064	0.0303902	0.0224101	-0.439457	0.0426264	0.265327	cg20716064	0.0307716	0.0276732	-0.153109	0.132059	0.203424	cg20716064	0.0296048	0.0333546	0.172058	0.749303	0.811856	cg20716064	0.0303209	0.0277163	-0.12958	0.751185	0.905578
cg20727114	0.196692	0.3117	0.664221	0.0082444	0.0301143	cg20727114	0.234447	0.140176	-0.742025	0.0124647	0.037641	cg20727114	0.206443	0.208002	0.0108543	0.248545	0.988823	cg20727114	0.210802	0.0489254	-2.10723	0.00279786	0.0931989	cg20727114	0.220887	0.145519	-0.6021	0.001896	0.00388107	cg20727114	0.173319	0.38731	1.16006	4.71066e-07	1.33651e-06	cg20727114	0.209554	0.153583	-0.448298	0.314398	0.5901
cg20770803	0.0280142	0.0280818	0.00347745	0.535944	0.755025	cg20770803	0.0272831	0.0297921	0.126924	0.36463	0.478332	cg20770803	0.0280914	0.0277349	-0.0184252	0.699458	0.997765	cg20770803	0.0280375	0.0273427	-0.0362034	0.934672	0.981325	cg20770803	0.0279396	0.0283689	0.0219989	0.904309	0.930233	cg20770803	0.028426	0.0258283	-0.138258	0.273536	0.35054	cg20770803	0.0282042	0.0245225	-0.201806	0.15306	0.430259
cg20864636	0.949753	0.95317	0.00518161	0.114314	0.264134	cg20864636	0.951177	0.947347	-0.00582041	0.0475091	0.100627	cg20864636	0.950061	0.950014	-7.11166e-05	0.964274	1	cg20864636	0.949887	0.956488	0.00999191	0.16348	0.481752	cg20864636	0.950401	0.948537	-0.00283161	0.144856	0.218718	cg20864636	0.949301	0.954106	0.00728469	0.0360889	0.0564467	cg20864636	0.950032	0.950424	0.000594747	0.903413	0.966811
cg20880234	0.112372	0.192941	0.779874	0.242617	0.448473	cg20880234	0.135637	0.0804365	-0.753832	0.102398	0.181578	cg20880234	0.124949	0.0973165	-0.360577	0.882999	1	cg20880234	0.121659	0.0321793	-1.91864	0.281695	0.609341	cg20880234	0.139209	0.0336787	-2.04735	0.0148017	0.0276964	cg20880234	0.0919406	0.267822	1.5425	0.00311746	0.00583329	cg20880234	0.114674	0.209635	0.87034	0.0171277	0.117392
cg20881054	0.189244	0.37416	0.983405	0.000315738	0.00458572	cg20881054	0.252942	0.0911804	-1.47201	1.48708e-05	0.000198868	cg20881054	0.208359	0.193686	-0.105355	0.786486	0.997765	cg20881054	0.200573	0.39463	0.976373	0.27204	0.609341	cg20881054	0.240026	0.055483	-2.11308	2.40305e-07	1.04704e-06	cg20881054	0.152572	0.490826	1.68572	2.78869e-12	5.48741e-11	cg20881054	0.205496	0.204075	-0.0100055	0.488389	0.721349
cg20899053	0.0555221	0.0536762	-0.0487806	0.863359	0.950629	cg20899053	0.0546445	0.0570824	0.0629707	0.301161	0.416571	cg20899053	0.0540214	0.0607177	0.168588	0.0160389	0.520982	cg20899053	0.0554921	0.0502328	-0.143653	0.848322	0.946027	cg20899053	0.0548479	0.0575825	0.0701952	0.210396	0.297087	cg20899053	0.0574882	0.043872	-0.389964	0.00688937	0.0123968	cg20899053	0.0552797	0.0568982	0.0416329	0.597178	0.811311
cg20910436	0.0478552	0.0477027	-0.00460377	0.683563	0.854453	cg20910436	0.047379	0.0489544	0.0471905	0.546418	0.642225	cg20910436	0.0472888	0.0500538	0.0819799	0.103654	0.91636	cg20910436	0.047747	0.0515381	0.110228	0.327997	0.658152	cg20910436	0.0481576	0.0464734	-0.0513565	0.453413	0.546604	cg20910436	0.0484105	0.0447707	-0.112767	0.122081	0.166972	cg20910436	0.0479608	0.0455813	-0.0734135	0.619086	0.815642
cg21053015	0.190857	0.425112	1.15535	0.000510431	0.00527733	cg21053015	0.275281	0.057657	-2.25534	2.25203e-07	2.49453e-05	cg21053015	0.200907	0.253142	0.333415	0.0416594	0.650947	cg21053015	0.210896	0.229243	0.120348	0.551418	0.812475	cg21053015	0.25125	0.0384739	-2.70717	1.20905e-08	8.0165e-08	cg21053015	0.153011	0.526405	1.78254	8.053e-12	9.44679e-11	cg21053015	0.210482	0.227922	0.114844	0.341486	0.618003
cg21087137	0.28332	0.407906	0.525804	0.0226328	0.0708001	cg21087137	0.32663	0.216302	-0.59461	0.00241005	0.0102806	cg21087137	0.294524	0.293012	-0.00742678	0.893109	1	cg21087137	0.288255	0.526903	0.870191	0.0169397	0.149757	cg21087137	0.337939	0.104777	-1.68945	3.85541e-08	2.06298e-07	cg21087137	0.2574	0.493055	0.937735	6.01471e-07	1.69077e-06	cg21087137	0.28178	0.530608	0.913078	0.003202	0.0415578
cg21179457	0.121535	0.306674	1.33533	0.00628609	0.0245802	cg21179457	0.174826	0.0485596	-1.84809	0.00589711	0.0199847	cg21179457	0.143267	0.115609	-0.309445	0.55751	0.997765	cg21179457	0.140902	0.0142233	-3.30836	0.373077	0.706762	cg21179457	0.1657	0.0165525	-3.32345	0.000165767	0.000384478	cg21179457	0.0834624	0.430808	2.36785	1.75506e-08	6.18837e-08	cg21179457	0.142098	0.0548393	-1.3736	0.386976	0.659352
cg21230435	0.896432	0.909983	0.0216443	0.830258	0.937884	cg21230435	0.894901	0.904151	0.0148352	0.8868	0.909156	cg21230435	0.896669	0.901412	0.0076112	0.886366	1	cg21230435	0.897862	0.888105	-0.0157631	0.494562	0.775535	cg21230435	0.910667	0.841074	-0.11469	0.000676431	0.0014632	cg21230435	0.891261	0.931947	0.0644011	0.00126512	0.00244216	cg21230435	0.895812	0.93194	0.0570419	0.14642	0.419324
cg21255732	0.0621064	0.066843	0.106034	0.67031	0.844812	cg21255732	0.0635172	0.0601255	-0.0791711	0.931337	0.943714	cg21255732	0.0627812	0.0614796	-0.0302256	0.493561	0.997765	cg21255732	0.0628286	0.0505174	-0.314642	0.276839	0.609341	cg21255732	0.0628915	0.0609149	-0.0460692	0.601383	0.693467	cg21255732	0.0608064	0.0717789	0.239335	0.374442	0.456819	cg21255732	0.0628489	0.0562883	-0.159053	0.763094	0.914514
cg21282997	0.335975	0.309293	-0.119379	0.746645	0.900106	cg21282997	0.297524	0.420473	0.499008	2.71994e-05	0.00031305	cg21282997	0.329286	0.351056	0.0923578	0.371493	0.988823	cg21282997	0.339236	0.115399	-1.55566	0.00289959	0.0931989	cg21282997	0.330776	0.346052	0.0651353	0.629048	0.713233	cg21282997	0.355539	0.215388	-0.723066	7.44556e-05	0.000166978	cg21282997	0.339171	0.228555	-0.569472	0.0341948	0.18624
cg21296230	0.481862	0.566386	0.233168	0.0277307	0.0825159	cg21296230	0.504893	0.451666	-0.160723	0.0306529	0.0736151	cg21296230	0.496341	0.460924	-0.106803	0.101856	0.913704	cg21296230	0.482785	0.74168	0.619415	0.00322538	0.0931989	cg21296230	0.521908	0.347774	-0.585645	4.56874e-06	1.40754e-05	cg21296230	0.457578	0.660325	0.529157	1.75506e-08	6.18837e-08	cg21296230	0.485627	0.558236	0.201026	0.16944	0.44744
cg21303386	0.238685	0.431457	0.854109	0.00019236	0.0034338	cg21303386	0.303603	0.140027	-1.11648	8.22368e-07	3.13528e-05	cg21303386	0.247123	0.289273	0.227203	0.100082	0.911196	cg21303386	0.256584	0.215343	-0.252793	0.441001	0.745182	cg21303386	0.287147	0.118646	-1.27512	1.00995e-06	3.66707e-06	cg21303386	0.209805	0.502588	1.26032	5.2483e-12	7.62252e-11	cg21303386	0.255683	0.25307	-0.014821	0.79311	0.928593
cg21306212	0.0388803	0.0393865	0.0186614	0.872863	0.950797	cg21306212	0.0385624	0.0397953	0.045402	0.666605	0.753017	cg21306212	0.0386788	0.0399074	0.0451127	0.42134	0.997765	cg21306212	0.0389771	0.0368776	-0.0798798	0.681922	0.881567	cg21306212	0.0393442	0.0371062	-0.0844884	0.202544	0.289349	cg21306212	0.0390866	0.0380495	-0.0387973	0.951286	0.965532	cg21306212	0.0388866	0.0396461	0.0279073	0.608088	0.815239
cg21319693	0.0353372	0.0462884	0.389465	0.504602	0.734623	cg21319693	0.0392494	0.0291934	-0.427026	0.710732	0.788267	cg21319693	0.0384659	0.0276134	-0.478212	0.154842	0.948065	cg21319693	0.0363479	0.0342467	-0.0859103	0.111793	0.408344	cg21319693	0.0344871	0.0441315	0.355754	0.137762	0.210088	cg21319693	0.0343295	0.0469112	0.450482	0.035674	0.0559412	cg21319693	0.0364307	0.0337245	-0.111357	0.591757	0.807543
cg21402035	0.529589	0.497511	-0.0901432	0.249997	0.457953	cg21402035	0.517396	0.549348	0.08645	0.0764034	0.147022	cg21402035	0.528088	0.521557	-0.0179552	0.79964	0.997765	cg21402035	0.530926	0.365183	-0.539891	0.00914471	0.103301	cg21402035	0.537472	0.480458	-0.161779	0.00342447	0.00684895	cg21402035	0.519017	0.568711	0.131912	0.0295692	0.0474663	cg21402035	0.523464	0.58982	0.172184	0.0815135	0.318739
cg21553524	0.236183	0.425003	0.84757	0.00196953	0.0116642	cg21553524	0.306238	0.123997	-1.30435	7.98985e-06	0.000143347	cg21553524	0.238059	0.311286	0.38692	0.0791968	0.791968	cg21553524	0.2466	0.490768	0.992867	0.063956	0.322423	cg21553524	0.303324	0.0333526	-3.18499	1.57518e-10	3.80289e-09	cg21553524	0.200338	0.535481	1.4184	2.34865e-11	2.10688e-10	cg21553524	0.25059	0.292874	0.224952	0.278219	0.571427
cg21595737	0.0421543	0.0394355	-0.096185	0.257534	0.464779	cg21595737	0.0391884	0.048475	0.306813	0.257908	0.36758	cg21595737	0.0421166	0.0411155	-0.0347073	0.300926	0.988823	cg21595737	0.0418951	0.042745	0.0289723	0.291581	0.619736	cg21595737	0.0422764	0.0403562	-0.0670602	0.711826	0.782368	cg21595737	0.0433237	0.034317	-0.336232	0.0588715	0.0875893	cg21595737	0.0420112	0.0401137	-0.0666797	0.799152	0.932089
cg21604042	0.30183	0.455327	0.593164	0.000778048	0.00687839	cg21604042	0.352448	0.225854	-0.642021	0.000322726	0.00207224	cg21604042	0.312397	0.32672	0.0646772	0.205942	0.972647	cg21604042	0.311893	0.446642	0.518069	0.199082	0.508117	cg21604042	0.358317	0.128686	-1.47739	4.71959e-12	4.11278e-10	cg21604042	0.267657	0.572325	1.09645	7.06179e-12	9.27424e-11	cg21604042	0.311842	0.380223	0.28603	0.386976	0.659352
cg21663122	0.137015	0.127252	-0.106645	0.939831	0.983324	cg21663122	0.139967	0.127008	-0.140163	0.674797	0.759458	cg21663122	0.148559	0.0865643	-0.779194	0.501673	0.997765	cg21663122	0.138919	0.0285559	-2.28239	0.0107122	0.112662	cg21663122	0.146644	0.0907295	-0.692677	0.148506	0.223675	cg21663122	0.113349	0.259339	1.19406	0.0332691	0.0524397	cg21663122	0.13053	0.243136	0.897384	0.261236	0.555241
cg21673646	0.134791	0.331185	1.29691	0.000178991	0.00330862	cg21673646	0.203186	0.0288538	-2.81597	0.000405618	0.00249926	cg21673646	0.149976	0.159976	0.0931262	0.571928	0.997765	cg21673646	0.154685	0.0463314	-1.73927	0.99564	0.99564	cg21673646	0.183945	0.0134432	-3.77433	3.08233e-08	1.70929e-07	cg21673646	0.0896367	0.488606	2.44651	1.39476e-13	1.41801e-11	cg21673646	0.15734	0.0500483	-1.65249	0.365858	0.637638
cg21682902	0.88336	0.884763	0.0022907	0.294777	0.510835	cg21682902	0.877275	0.898407	0.0343397	0.227712	0.336837	cg21682902	0.884271	0.880329	-0.00644545	0.0113499	0.520982	cg21682902	0.883011	0.901882	0.030507	0.952068	0.985645	cg21682902	0.885249	0.875828	-0.0154353	0.440354	0.535091	cg21682902	0.882352	0.889585	0.0117779	0.177426	0.234772	cg21682902	0.887529	0.806608	-0.137927	0.959414	0.981748
cg21686900	0.039328	0.0395785	0.00916181	0.891925	0.961262	cg21686900	0.0382103	0.0420897	0.139504	0.0196023	0.0541058	cg21686900	0.0387167	0.0418826	0.113397	0.170236	0.948065	cg21686900	0.0395494	0.0315698	-0.32511	0.0704867	0.330745	cg21686900	0.0397146	0.0377693	-0.0724565	0.556541	0.649121	cg21686900	0.040137	0.0350997	-0.193472	0.014164	0.0242697	cg21686900	0.0395356	0.0358215	-0.142327	0.440609	0.691121
cg21692936	0.0470067	0.0422852	-0.152712	0.765008	0.906126	cg21692936	0.0425724	0.0562615	0.402228	0.0214392	0.0578669	cg21692936	0.0469424	0.0451983	-0.0546222	0.809543	0.997765	cg21692936	0.046287	0.0585485	0.339025	0.0624038	0.317219	cg21692936	0.0478696	0.0410641	-0.221233	0.119116	0.187271	cg21692936	0.0478651	0.0397271	-0.268852	0.14005	0.189424	cg21692936	0.0469863	0.0391311	-0.263924	0.345474	0.618003
cg21700166	0.201106	0.311669	0.63206	0.000652499	0.00621913	cg21700166	0.243235	0.132749	-0.873655	4.16143e-05	0.000422929	cg21700166	0.213105	0.201479	-0.0809354	0.325479	0.988823	cg21700166	0.21338	0.109381	-0.964062	0.089229	0.372806	cg21700166	0.234202	0.109284	-1.09967	3.73397e-07	1.57084e-06	cg21700166	0.168926	0.436792	1.37056	1.44806e-11	1.38018e-10	cg21700166	0.208459	0.254881	0.290061	0.159926	0.443431
cg21743830	0.812253	0.782292	-0.0542213	0.278395	0.487992	cg21743830	0.802404	0.827007	0.043571	0.68028	0.761415	cg21743830	0.806324	0.822859	0.0292856	0.583588	0.997765	cg21743830	0.812506	0.697524	-0.220136	0.0624038	0.317219	cg21743830	0.812534	0.79705	-0.0277576	0.228439	0.315981	cg21743830	0.805606	0.831364	0.0454051	0.0223774	0.0371941	cg21743830	0.813412	0.737794	-0.140768	0.440609	0.691121
cg21796234	0.029978	0.0305596	0.0277245	0.844411	0.943389	cg21796234	0.0284543	0.0338144	0.24899	0.00544139	0.0189671	cg21796234	0.0303479	0.0287527	-0.077901	0.325479	0.988823	cg21796234	0.0301072	0.0269724	-0.158627	0.536908	0.812475	cg21796234	0.0300759	0.0298248	-0.0120968	0.199464	0.28629	cg21796234	0.0307812	0.025966	-0.245427	0.00275791	0.00519237	cg21796234	0.0301907	0.0269545	-0.163577	0.261236	0.555241
cg21875234	0.0150448	0.0152986	0.0241301	0.963876	0.988176	cg21875234	0.0147682	0.0157856	0.0961132	0.22916	0.336837	cg21875234	0.015146	0.0147512	-0.0381083	0.436272	0.997765	cg21875234	0.0150992	0.0138135	-0.128395	0.642298	0.864905	cg21875234	0.0150632	0.0150835	0.0019394	0.673124	0.747916	cg21875234	0.0151546	0.014594	-0.0543815	0.728025	0.790205	cg21875234	0.0151365	0.0137472	-0.138893	0.325829	0.605772
cg21926138	0.247412	0.506799	1.0345	0.000197021	0.0034338	cg21926138	0.31685	0.157729	-1.00635	0.000952691	0.00509773	cg21926138	0.28418	0.213819	-0.410415	0.740949	0.997765	cg21926138	0.271006	0.235086	-0.205136	0.373077	0.706762	cg21926138	0.308366	0.104323	-1.56359	5.85966e-08	3.02914e-07	cg21926138	0.204363	0.62513	1.61302	1.86297e-12	4.37081e-11	cg21926138	0.270059	0.271041	0.00523459	0.934483	0.974419
cg21944757	0.0383595	0.0400632	0.0626947	0.225994	0.428126	cg21944757	0.037809	0.0401906	0.0881312	0.315389	0.42848	cg21944757	0.0388227	0.0372521	-0.059577	0.331816	0.988823	cg21944757	0.0384829	0.0395101	0.0380032	0.772106	0.909236	cg21944757	0.0390832	0.0360184	-0.117817	0.13094	0.20324	cg21944757	0.0383324	0.0394597	0.0418159	0.389796	0.469912	cg21944757	0.0385987	0.0367967	-0.0689731	0.408822	0.677667
cg22007326	0.0260504	0.0290893	0.159183	0.618353	0.807699	cg22007326	0.0272544	0.0240609	-0.179795	0.25321	0.362578	cg22007326	0.0271102	0.0231405	-0.228417	0.677474	0.997765	cg22007326	0.026418	0.0223512	-0.241168	0.848322	0.946027	cg22007326	0.0268991	0.0237906	-0.177168	0.794776	0.85055	cg22007326	0.0241035	0.0382655	0.666804	0.66891	0.731246	cg22007326	0.0265682	0.0215295	-0.303388	0.345474	0.618003
cg22026853	0.297721	0.557606	0.905282	0.000137077	0.00309692	cg22026853	0.386178	0.162461	-1.24917	7.32811e-07	3.13528e-05	cg22026853	0.306669	0.375629	0.292626	0.0480206	0.650947	cg22026853	0.311487	0.670455	1.10597	0.0107122	0.112662	cg22026853	0.374201	0.0875905	-2.09497	2.02588e-09	2.02588e-08	cg22026853	0.258459	0.655272	1.34216	2.42518e-11	2.144e-10	cg22026853	0.323379	0.265022	-0.287113	0.658241	0.838261
cg22111003	0.0298994	0.0294071	-0.0239544	0.179081	0.37283	cg22111003	0.0292541	0.0313044	0.0977287	0.257908	0.36758	cg22111003	0.0298705	0.0297997	-0.0034234	0.728095	0.997765	cg22111003	0.0298828	0.028826	-0.0519431	0.98692	0.99564	cg22111003	0.0299212	0.0295753	-0.0167739	0.754605	0.820515	cg22111003	0.0301837	0.0280887	-0.103779	0.288208	0.365503	cg22111003	0.0298775	0.0294547	-0.0205619	0.946942	0.980704
cg22129364	0.359735	0.456562	0.343878	0.0386189	0.109063	cg22129364	0.397906	0.296804	-0.422915	0.000447807	0.00270458	cg22129364	0.372775	0.349936	-0.0912128	0.344726	0.988823	cg22129364	0.363024	0.570334	0.65174	0.0208047	0.171498	cg22129364	0.394659	0.253583	-0.638146	3.12725e-05	8.294e-05	cg22129364	0.339942	0.520837	0.615544	1.52753e-07	4.63578e-07	cg22129364	0.35822	0.557967	0.639336	0.000579821	0.0186153
cg22156632	0.345927	0.482438	0.479875	0.00236231	0.0126404	cg22156632	0.39065	0.279064	-0.485281	0.00218121	0.0095722	cg22156632	0.365248	0.328367	-0.153567	0.964274	1	cg22156632	0.354477	0.490284	0.467926	0.173616	0.492585	cg22156632	0.389981	0.21873	-0.834252	1.12675e-07	5.54287e-07	cg22156632	0.306287	0.636433	1.05513	4.16139e-12	7.46602e-11	cg22156632	0.360604	0.305967	-0.23704	0.518345	0.753045
cg22165175	0.443948	0.582947	0.392973	0.00122207	0.00877017	cg22165175	0.478243	0.4029	-0.247322	0.00425862	0.015744	cg22165175	0.45937	0.443074	-0.0521099	0.77666	0.997765	cg22165175	0.457061	0.419043	-0.125288	0.515509	0.792093	cg22165175	0.494617	0.289252	-0.773983	6.99452e-10	9.69694e-09	cg22165175	0.418803	0.657572	0.650877	3.6723e-11	3.06863e-10	cg22165175	0.447822	0.613596	0.454364	0.00525344	0.0593444
cg22255355	0.0147664	0.0146619	-0.0102486	0.62689	0.811896	cg22255355	0.0145529	0.0152486	0.0673722	0.227712	0.336837	cg22255355	0.0147351	0.014846	0.0108189	0.977879	1	cg22255355	0.014773	0.0141457	-0.0625977	0.848322	0.946027	cg22255355	0.0149046	0.0141191	-0.0781084	0.26777	0.360573	cg22255355	0.0147728	0.0146735	-0.00972722	0.828854	0.873231	cg22255355	0.0147633	0.0146434	-0.0117634	0.946942	0.980704
cg22334665	0.360826	0.44722	0.30968	0.0847035	0.206676	cg22334665	0.388332	0.320428	-0.277292	0.00995533	0.031465	cg22334665	0.365675	0.379229	0.052511	0.737728	0.997765	cg22334665	0.363398	0.562887	0.631295	0.0174501	0.152065	cg22334665	0.408931	0.192687	-1.0856	3.36634e-09	2.8922e-08	cg22334665	0.33749	0.53522	0.665285	3.28819e-09	1.32834e-08	cg22334665	0.360982	0.509062	0.495916	0.00525344	0.0593444
cg22463915	0.610134	0.65579	0.104108	0.191091	0.382181	cg22463915	0.62564	0.586452	-0.0933191	0.0821701	0.155664	cg22463915	0.615632	0.608113	-0.0177299	0.872907	1	cg22463915	0.613877	0.623923	0.0234178	0.494562	0.775535	cg22463915	0.645377	0.478718	-0.430965	1.14857e-08	7.78477e-08	cg22463915	0.583605	0.778955	0.416548	9.44034e-10	4.57032e-09	cg22463915	0.608783	0.71569	0.233406	0.0774868	0.304948
cg22501393	0.0621836	0.0620474	-0.00316327	0.692452	0.858528	cg22501393	0.0620962	0.0623532	0.00595829	0.597352	0.690122	cg22501393	0.061908	0.0632262	0.0303957	0.534817	0.997765	cg22501393	0.06229	0.0575556	-0.114045	0.34447	0.675649	cg22501393	0.0617019	0.0642072	0.0574206	0.987792	0.989414	cg22501393	0.0625397	0.0601843	-0.0553854	0.553769	0.625554	cg22501393	0.0623917	0.05799	-0.105552	0.288762	0.573762
cg22631938	0.54804	0.613512	0.162811	0.169509	0.355327	cg22631938	0.587137	0.473541	-0.310208	0.000193422	0.00135618	cg22631938	0.550756	0.565817	0.0389221	0.631299	0.997765	cg22631938	0.54715	0.811905	0.569376	0.00857738	0.103301	cg22631938	0.589449	0.399153	-0.562426	1.74947e-06	6.02926e-06	cg22631938	0.51825	0.74557	0.524695	5.85783e-08	1.90068e-07	cg22631938	0.544824	0.723719	0.409641	0.00578453	0.0608373
cg22668533	0.0261773	0.0261754	-0.000100679	0.997591	0.997591	cg22668533	0.0258769	0.026899	0.0558875	0.177457	0.280437	cg22668533	0.0259967	0.0268986	0.0492031	0.816162	0.997765	cg22668533	0.0261844	0.025891	-0.0162619	0.891336	0.958933	cg22668533	0.0259545	0.0271418	0.0645335	0.761258	0.823346	cg22668533	0.0265445	0.0241932	-0.133809	0.189815	0.25008	cg22668533	0.0264086	0.0217781	-0.278134	0.0886007	0.33779
cg22670329	0.478405	0.60034	0.327548	0.00809858	0.0299402	cg22670329	0.506374	0.44748	-0.178378	0.0382989	0.0855762	cg22670329	0.493996	0.469386	-0.0737243	0.496257	0.997765	cg22670329	0.485283	0.636933	0.392316	0.124651	0.434497	cg22670329	0.535307	0.288732	-0.890637	9.83855e-12	7.5019e-10	cg22670329	0.45402	0.678367	0.57931	2.33051e-09	9.73707e-09	cg22670329	0.477799	0.703287	0.557708	0.00102236	0.0239861
cg22736107	0.0183466	0.0188933	0.042358	0.584726	0.787379	cg22736107	0.0179803	0.0193902	0.108908	0.0397192	0.0877852	cg22736107	0.0184322	0.0182436	-0.0148397	0.899858	1	cg22736107	0.0184527	0.0161256	-0.194477	0.306841	0.636643	cg22736107	0.018356	0.018561	0.016023	0.715087	0.783129	cg22736107	0.0185502	0.0175538	-0.0796524	0.312319	0.388806	cg22736107	0.0185514	0.0154124	-0.267441	0.0304075	0.171746
cg22736323	0.4035	0.376505	-0.0998978	0.528018	0.74558	cg22736323	0.39222	0.422579	0.107558	0.358715	0.473628	cg22736323	0.407235	0.376748	-0.112265	0.613212	0.997765	cg22736323	0.404134	0.284276	-0.50754	0.257986	0.59837	cg22736323	0.426522	0.291139	-0.550912	0.000157275	0.000367578	cg22736323	0.380851	0.510684	0.423203	0.000907411	0.001803	cg22736323	0.393596	0.544432	0.468038	0.0597147	0.262965
cg22757447	0.286771	0.370994	0.371496	0.0793933	0.19687	cg22757447	0.320183	0.231526	-0.467722	0.0153598	0.0450455	cg22757447	0.287981	0.318779	0.146583	0.168911	0.948065	cg22757447	0.288985	0.495204	0.777029	0.0460903	0.272962	cg22757447	0.329419	0.141267	-1.2215	9.29617e-08	4.6103e-07	cg22757447	0.258172	0.488369	0.919637	1.17884e-06	3.22463e-06	cg22757447	0.294109	0.294731	0.0030437	0.769071	0.918069
cg22983529	0.163448	0.228026	0.480372	0.0113027	0.0389528	cg22983529	0.188814	0.121696	-0.633688	0.00339487	0.0132748	cg22983529	0.174893	0.145919	-0.261304	0.413988	0.997765	cg22983529	0.170633	0.109237	-0.643432	0.952068	0.985645	cg22983529	0.190242	0.0774732	-1.29607	1.44605e-08	9.18847e-08	cg22983529	0.137648	0.338931	1.30001	1.26333e-08	4.67049e-08	cg22983529	0.163262	0.279977	0.778115	0.0406281	0.206526
cg23006204	0.389431	0.552277	0.504025	5.1461e-05	0.00269044	cg23006204	0.417893	0.369508	-0.177529	0.157858	0.254072	cg23006204	0.409168	0.381727	-0.100152	1	1	cg23006204	0.407857	0.240757	-0.760489	0.0137198	0.130767	cg23006204	0.427797	0.299172	-0.51595	6.36977e-06	1.90469e-05	cg23006204	0.373987	0.56402	0.592759	9.77376e-06	2.39438e-05	cg23006204	0.403636	0.404507	0.00310818	0.854026	0.95065
cg23043245	0.306124	0.378284	0.305355	0.0814839	0.199619	cg23043245	0.341618	0.242282	-0.495699	0.0208109	0.0564206	cg23043245	0.32174	0.275228	-0.225271	0.913379	1	cg23043245	0.318013	0.0949919	-1.74321	0.00384319	0.0931989	cg23043245	0.346036	0.166848	-1.05239	3.26155e-06	1.06965e-05	cg23043245	0.258928	0.601392	1.21576	1.75063e-10	1.12409e-09	cg23043245	0.302044	0.509917	0.755503	0.0108229	0.088026
cg23216015	0.670029	0.676263	0.0133615	0.96869	0.989784	cg23216015	0.659219	0.697874	0.0822082	0.140953	0.231755	cg23216015	0.676304	0.647654	-0.0624481	0.216852	0.972647	cg23216015	0.673241	0.56657	-0.248869	0.187852	0.505804	cg23216015	0.685398	0.606336	-0.176824	0.00947082	0.0181103	cg23216015	0.658286	0.736932	0.162819	0.00688937	0.0123968	cg23216015	0.670213	0.677435	0.0154625	0.823435	0.937118
cg23239444	0.482932	0.538616	0.157439	0.0514805	0.135358	cg23239444	0.499226	0.460343	-0.116982	0.1122	0.191714	cg23239444	0.488889	0.483463	-0.016103	0.640427	0.997765	cg23239444	0.491921	0.327253	-0.58802	0.033527	0.234657	cg23239444	0.518548	0.354582	-0.548355	2.28163e-10	4.63931e-09	cg23239444	0.455585	0.661788	0.538649	5.53318e-10	2.96073e-09	cg23239444	0.481176	0.613737	0.351055	0.0132156	0.0995252
cg23397015	0.243846	0.514653	1.07763	0.00015483	0.00330862	cg23397015	0.331612	0.113499	-1.54682	0.000196316	0.00136083	cg23397015	0.272491	0.247743	-0.137364	0.809543	0.997765	cg23397015	0.266382	0.312755	0.231538	0.747143	0.900031	cg23397015	0.311619	0.0765393	-2.02551	7.72656e-07	2.90938e-06	cg23397015	0.194406	0.662471	1.76878	2.84602e-11	2.44517e-10	cg23397015	0.26695	0.278786	0.0625909	0.971896	0.983178
cg23402444	0.181851	0.296478	0.70517	0.00213604	0.0121774	cg23402444	0.234253	0.0900057	-1.37998	2.85805e-05	0.000316497	cg23402444	0.193188	0.186651	-0.0496618	0.189613	0.948065	cg23402444	0.186825	0.389048	1.05826	0.0688048	0.325356	cg23402444	0.223054	0.0567957	-1.97354	4.87296e-09	3.8109e-08	cg23402444	0.14432	0.448705	1.63649	5.53318e-10	2.96073e-09	cg23402444	0.189681	0.233676	0.300936	0.23558	0.534216
cg23418591	0.419534	0.509925	0.281498	0.0486544	0.129604	cg23418591	0.451347	0.369972	-0.286818	0.00253253	0.0105811	cg23418591	0.424918	0.437542	0.0422381	0.899858	1	cg23418591	0.424455	0.543978	0.357936	0.173616	0.492585	cg23418591	0.471656	0.235852	-0.99985	2.15565e-10	4.53429e-09	cg23418591	0.390765	0.625503	0.678716	1.03567e-10	7.0984e-10	cg23418591	0.417224	0.621599	0.575162	0.00167011	0.0299637
cg23435746	0.148159	0.245104	0.726247	0.0100104	0.0348935	cg23435746	0.187197	0.0831793	-1.17026	0.00259588	0.010772	cg23435746	0.161754	0.136195	-0.248122	0.631299	0.997765	cg23435746	0.157038	0.141189	-0.153487	0.831235	0.937252	cg23435746	0.183435	0.040537	-2.17796	5.27239e-09	4.07109e-08	cg23435746	0.107268	0.42326	1.98032	8.7899e-14	1.32766e-11	cg23435746	0.158299	0.125151	-0.33898	0.959414	0.981748
cg23442323	0.185812	0.297532	0.679201	0.00231537	0.0124989	cg23442323	0.232197	0.107568	-1.1101	0.000399904	0.0024892	cg23442323	0.190775	0.214839	0.171387	0.168911	0.948065	cg23442323	0.197709	0.112861	-0.808833	0.384921	0.718048	cg23442323	0.223425	0.074958	-1.57564	1.26989e-07	6.09947e-07	cg23442323	0.154786	0.415915	1.42601	7.90655e-10	4.01916e-09	cg23442323	0.192066	0.262493	0.450676	0.445263	0.691121
cg23502772	0.260442	0.420481	0.691079	0.00271605	0.0134698	cg23502772	0.324371	0.154411	-1.07087	7.31926e-06	0.000135295	cg23502772	0.269168	0.295553	0.134909	0.181118	0.948065	cg23502772	0.272939	0.333202	0.287818	0.573537	0.831016	cg23502772	0.316014	0.0943149	-1.74443	3.48505e-10	6.42482e-09	cg23502772	0.221801	0.558724	1.33287	6.25732e-13	2.63378e-11	cg23502772	0.267974	0.397395	0.56848	0.0618686	0.265774
cg23614979	0.173984	0.360445	1.05082	7.939e-05	0.00269044	cg23614979	0.23513	0.0825139	-1.51075	1.56486e-05	0.000198868	cg23614979	0.194174	0.174799	-0.151655	0.488192	0.997765	cg23614979	0.18906	0.238631	0.335935	0.665959	0.879297	cg23614979	0.220315	0.0602303	-1.87101	1.44605e-08	9.18847e-08	cg23614979	0.141789	0.452252	1.67338	2.84602e-11	2.44517e-10	cg23614979	0.188064	0.232775	0.307713	0.167023	0.44686
cg23640701	0.707477	0.801986	0.180895	0.00640227	0.0247176	cg23640701	0.715969	0.715213	-0.00152306	0.339437	0.453078	cg23640701	0.711795	0.731553	0.0394997	0.940492	1	cg23640701	0.713798	0.79176	0.149549	0.16348	0.481752	cg23640701	0.750076	0.566985	-0.403725	1.45807e-11	8.08568e-10	cg23640701	0.694234	0.831912	0.261008	1.46559e-09	6.47834e-09	cg23640701	0.718598	0.661568	-0.119296	0.70416	0.867753
cg23651356	0.539542	0.587485	0.122817	0.203683	0.399507	cg23651356	0.558518	0.508199	-0.136209	0.0173677	0.0490477	cg23651356	0.544784	0.539548	-0.0139334	0.683728	0.997765	cg23651356	0.538234	0.758346	0.494622	0.00311326	0.0931989	cg23651356	0.5764	0.402196	-0.519172	4.74647e-09	3.76019e-08	cg23651356	0.514067	0.703953	0.453524	1.17248e-10	7.77405e-10	cg23651356	0.539959	0.615513	0.188938	0.0886007	0.33779
cg23660999	0.0168843	0.0172652	0.0321891	0.584726	0.787379	cg23660999	0.0166381	0.0175897	0.0802422	0.0669684	0.133499	cg23660999	0.0169914	0.0166223	-0.031687	0.357952	0.988823	cg23660999	0.0169328	0.0163254	-0.0526966	0.650146	0.873545	cg23660999	0.0170575	0.0163114	-0.0645298	0.184576	0.266805	cg23660999	0.0169034	0.0169945	0.00775621	0.427082	0.505864	cg23660999	0.0169727	0.0158712	-0.096801	0.142117	0.416785
cg23759214	0.0377067	0.0358548	-0.0726561	0.572339	0.777565	cg23759214	0.0365137	0.0400233	0.132401	0.0218672	0.0585043	cg23759214	0.037231	0.0387994	0.0595319	0.488192	0.997765	cg23759214	0.0375583	0.0370109	-0.0211817	0.943366	0.983681	cg23759214	0.0376046	0.037285	-0.0123152	0.942497	0.959805	cg23759214	0.0381839	0.0340928	-0.163497	0.0256013	0.0418681	cg23759214	0.0377865	0.0329488	-0.197648	0.0915712	0.34269
cg23850377	0.0318034	0.0317256	-0.00353139	0.935027	0.980012	cg23850377	0.0308165	0.0341529	0.148308	0.0248346	0.0636516	cg23850377	0.0318195	0.0317047	-0.00521654	0.757117	0.997765	cg23850377	0.0317729	0.0327179	0.0422813	0.689957	0.881567	cg23850377	0.0319603	0.0310871	-0.0399611	0.390324	0.490923	cg23850377	0.0324347	0.0283508	-0.194146	0.0310044	0.0495096	cg23850377	0.0318168	0.031412	-0.0184723	0.763094	0.914514
cg23873703	0.715258	0.810934	0.181122	0.0025084	0.0129672	cg23873703	0.732824	0.701524	-0.0629738	0.0297962	0.0727028	cg23873703	0.718548	0.743953	0.0501275	0.737728	0.997765	cg23873703	0.721886	0.791611	0.13302	0.248901	0.581723	cg23873703	0.758131	0.574123	-0.401086	3.45688e-09	2.92874e-08	cg23873703	0.703538	0.832123	0.242169	1.84342e-06	4.88907e-06	cg23873703	0.71924	0.807032	0.166153	0.0711367	0.287374
cg23878206	0.599075	0.579472	-0.0479976	0.459464	0.695466	cg23878206	0.586752	0.622864	0.0861682	0.287366	0.403902	cg23878206	0.601716	0.579937	-0.0531853	0.428768	0.997765	cg23878206	0.59429	0.717096	0.271	0.114277	0.410052	cg23878206	0.602351	0.575733	-0.0652022	0.414893	0.513357	cg23878206	0.602072	0.571913	-0.0741412	0.814233	0.860801	cg23878206	0.594628	0.649267	0.126826	0.361722	0.635881
cg23881725	0.191451	0.325725	0.766678	0.0145811	0.0486037	cg23881725	0.225349	0.14995	-0.587674	0.03936	0.0876263	cg23881725	0.212177	0.167296	-0.342866	0.793055	0.997765	cg23881725	0.206584	0.0712511	-1.53574	0.067156	0.325356	cg23881725	0.229845	0.0877387	-1.38938	1.78051e-05	4.93687e-05	cg23881725	0.161494	0.428415	1.40753	1.52854e-06	4.1257e-06	cg23881725	0.201242	0.240406	0.256543	0.100965	0.347959
cg23923462	0.0537653	0.0531197	-0.0174298	0.935027	0.980012	cg23923462	0.05336	0.0545474	0.0317497	0.414118	0.52518	cg23923462	0.0535114	0.0544986	0.0263731	0.540446	0.997765	cg23923462	0.0536951	0.0542456	0.0147162	0.665959	0.879297	cg23923462	0.0540809	0.0520965	-0.0539323	0.395166	0.494972	cg23923462	0.0536357	0.0541035	0.0125281	0.504573	0.580735	cg23923462	0.0538409	0.0511987	-0.0725971	0.692571	0.86218
cg23970338	0.0599427	0.0564699	-0.0861018	0.954253	0.988176	cg23970338	0.0578666	0.0638997	0.143077	0.150282	0.244459	cg23970338	0.0601303	0.0576732	-0.0601888	0.715318	0.997765	cg23970338	0.0597611	0.0548732	-0.123103	0.925985	0.975563	cg23970338	0.0585349	0.0644226	0.138271	0.390324	0.490923	cg23970338	0.0603327	0.055892	-0.110299	0.796047	0.844502	cg23970338	0.0604532	0.0441669	-0.452851	0.00988911	0.0837827
cg24123124	0.0347493	0.0330101	-0.0740765	0.444936	0.678527	cg24123124	0.0341927	0.0355694	0.0569496	0.449212	0.558084	cg24123124	0.0343061	0.0357608	0.0599116	0.498961	0.997765	cg24123124	0.0345449	0.0366314	0.0846074	0.573537	0.831016	cg24123124	0.0348768	0.0333848	-0.0630757	0.708571	0.780195	cg24123124	0.0346063	0.0345473	-0.00245979	0.803309	0.850726	cg24123124	0.0348026	0.0306913	-0.181366	0.251398	0.547688
cg24216915	0.0247736	0.0271945	0.13451	0.63979	0.81818	cg24216915	0.0254917	0.0237681	-0.101006	0.0333508	0.0776488	cg24216915	0.0259134	0.0212735	-0.284644	0.643482	0.997765	cg24216915	0.0250339	0.0230962	-0.116225	0.144555	0.461667	cg24216915	0.0260509	0.0203682	-0.355013	0.210396	0.297087	cg24216915	0.0224837	0.0384948	0.775784	0.472138	0.551732	cg24216915	0.0252919	0.0191616	-0.400458	0.0711367	0.287374
cg24313770	0.11223	0.222943	0.990213	0.00605939	0.0238467	cg24313770	0.150099	0.0541619	-1.47057	0.194913	0.300245	cg24313770	0.131021	0.0855025	-0.615765	0.988088	1	cg24313770	0.124055	0.0385613	-1.68575	0.16348	0.481752	cg24313770	0.141334	0.0377799	-1.90342	1.08218e-05	3.12858e-05	cg24313770	0.0743449	0.378811	2.34917	1.85335e-08	6.49738e-08	cg24313770	0.126058	0.0432539	-1.54318	0.171884	0.449997
cg24353217	0.843854	0.869149	0.0426098	0.353964	0.577322	cg24353217	0.844239	0.850465	0.0106014	0.872026	0.89854	cg24353217	0.844461	0.852494	0.0136588	0.25206	0.988823	cg24353217	0.845017	0.887027	0.0699966	0.281695	0.609341	cg24353217	0.865525	0.761751	-0.184258	3.76101e-08	2.03028e-07	cg24353217	0.837501	0.892327	0.0914822	8.37586e-05	0.00018647	cg24353217	0.842951	0.905282	0.102918	0.00206484	0.0331461
cg24371225	0.182788	0.411036	1.16909	6.48192e-05	0.00269044	cg24371225	0.252603	0.0829237	-1.60702	7.50376e-05	0.000653899	cg24371225	0.210325	0.172498	-0.286045	0.889737	1	cg24371225	0.206304	0.0645568	-1.67613	0.18063	0.503125	cg24371225	0.23426	0.0662576	-1.82196	1.17927e-06	4.20676e-06	cg24371225	0.141614	0.532949	1.91203	1.98453e-13	1.5132e-11	cg24371225	0.202247	0.212508	0.0714007	0.799152	0.932089
cg24371383	0.138653	0.142826	0.0427799	0.568238	0.773716	cg24371383	0.14005	0.136539	-0.0366254	0.315389	0.42848	cg24371383	0.135347	0.153702	0.18347	0.490872	0.997765	cg24371383	0.139044	0.137998	-0.0108972	0.460687	0.751388	cg24371383	0.140135	0.134178	-0.0626718	0.914705	0.939344	cg24371383	0.140024	0.133585	-0.0679204	0.873055	0.90265	cg24371383	0.139818	0.123826	-0.175236	0.608088	0.815239
cg24520800	0.0293157	0.0294505	0.00662233	0.742077	0.898148	cg24520800	0.0290012	0.030112	0.054229	0.179877	0.282796	cg24520800	0.0294575	0.0288075	-0.032187	0.763615	0.997765	cg24520800	0.0293791	0.0273133	-0.105186	0.588513	0.837792	cg24520800	0.0292234	0.0297786	0.027151	0.414893	0.513357	cg24520800	0.0295755	0.027988	-0.0795947	0.299008	0.376849	cg24520800	0.0292877	0.030084	0.0387028	0.365858	0.637638
cg24619694	0.70226	0.758692	0.111509	0.0409466	0.113534	cg24619694	0.701036	0.722012	0.0425349	0.634241	0.72046	cg24619694	0.713991	0.680024	-0.0703206	0.0475407	0.650947	cg24619694	0.711409	0.542954	-0.38985	0.00488912	0.0931989	cg24619694	0.727008	0.621354	-0.226556	3.54985e-06	1.14572e-05	cg24619694	0.694219	0.777285	0.163054	3.92315e-05	9.09932e-05	cg24619694	0.701063	0.823757	0.232675	0.000547158	0.0186153
cg24621354	0.0527009	0.0634198	0.267105	0.270441	0.478171	cg24621354	0.0553417	0.0495447	-0.159638	0.874977	0.900061	cg24621354	0.051925	0.0604944	0.220373	0.0275756	0.646966	cg24621354	0.0539552	0.0413014	-0.38557	0.248901	0.581723	cg24621354	0.0546334	0.0493292	-0.147341	0.0660213	0.113445	cg24621354	0.0533602	0.0551434	0.0474245	0.374442	0.456819	cg24621354	0.0537892	0.0507814	-0.0830175	0.646951	0.834335
cg24625128	0.240064	0.362159	0.593204	0.0113027	0.0389528	cg24625128	0.291233	0.153407	-0.924806	4.22929e-05	0.000422929	cg24625128	0.247948	0.261942	0.0792086	0.809543	0.997765	cg24625128	0.247464	0.378784	0.614156	0.262614	0.602234	cg24625128	0.282604	0.112701	-1.32628	9.20557e-06	2.71275e-05	cg24625128	0.21314	0.453826	1.09034	2.07643e-09	8.73531e-09	cg24625128	0.242792	0.401896	0.727101	0.0480593	0.232668
cg24625388	0.360124	0.528596	0.553673	0.00408709	0.018198	cg24625388	0.404472	0.303683	-0.413471	0.0231961	0.0607279	cg24625388	0.369451	0.396522	0.102016	0.25561	0.988823	cg24625388	0.380205	0.166624	-1.19018	0.0226836	0.177397	cg24625388	0.399944	0.26619	-0.587341	0.000942493	0.00201727	cg24625388	0.337375	0.577314	0.775005	5.76297e-06	1.44667e-05	cg24625388	0.377942	0.316402	-0.256405	0.288762	0.573762
cg24670715	0.550149	0.592415	0.106785	0.430674	0.661741	cg24670715	0.551923	0.558474	0.0170232	0.839687	0.883119	cg24670715	0.552617	0.55877	0.0159746	0.937099	1	cg24670715	0.550784	0.673347	0.289865	0.124651	0.434497	cg24670715	0.58912	0.401	-0.554962	2.52312e-08	1.49428e-07	cg24670715	0.535665	0.652032	0.283612	0.00012572	0.000273889	cg24670715	0.548993	0.646087	0.23494	0.0421894	0.209232
cg24724583	0.576285	0.616302	0.0968537	0.230658	0.432928	cg24724583	0.586854	0.562797	-0.0603864	0.21498	0.322999	cg24724583	0.580816	0.575671	-0.0128354	0.690004	0.997765	cg24724583	0.575508	0.746676	0.375648	0.00753622	0.0957728	cg24724583	0.604632	0.472126	-0.356885	8.45056e-07	3.14319e-06	cg24724583	0.562409	0.673625	0.260326	2.82479e-05	6.6274e-05	cg24724583	0.575607	0.659203	0.19564	0.0900761	0.341282
cg24743283	0.0502175	0.050204	-0.000388863	0.520151	0.744817	cg24743283	0.0481578	0.0551656	0.196	0.132076	0.220126	cg24743283	0.0506487	0.0484868	-0.0629351	0.783207	0.997765	cg24743283	0.0503568	0.0447396	-0.170635	0.730645	0.898576	cg24743283	0.0511867	0.0460117	-0.153768	0.138926	0.211333	cg24743283	0.0499922	0.0514268	0.0408178	0.56961	0.635215	cg24743283	0.0506065	0.0428025	-0.241628	0.12782	0.393788
cg24749970	0.064984	0.0620652	-0.0663011	0.329443	0.547576	cg24749970	0.0625751	0.0699063	0.159835	0.0177239	0.0498229	cg24749970	0.0643392	0.0662861	0.0430066	0.228172	0.980176	cg24749970	0.0649182	0.0573364	-0.179172	0.222997	0.546298	cg24749970	0.0642092	0.0669793	0.060934	0.220105	0.305841	cg24749970	0.0666462	0.0543737	-0.293612	9.05596e-05	0.000200878	cg24749970	0.0649587	0.060356	-0.106025	0.483488	0.721349
cg24824266	0.196839	0.418935	1.08971	0.000425837	0.0048317	cg24824266	0.274839	0.0754648	-1.86471	1.11573e-06	3.53441e-05	cg24824266	0.214399	0.223767	0.0616954	0.174258	0.948065	cg24824266	0.206687	0.590103	1.51352	0.005232	0.0946709	cg24824266	0.255576	0.0459587	-2.47534	4.1885e-07	1.70332e-06	cg24824266	0.155506	0.544415	1.80774	6.19044e-12	8.5822e-11	cg24824266	0.223171	0.0852029	-1.38918	0.200526	0.475956
cg24829483	0.759512	0.82199	0.114047	0.249997	0.457953	cg24829483	0.754256	0.790759	0.0681842	0.36463	0.478332	cg24829483	0.76592	0.761215	-0.0088894	0.472275	0.997765	cg24829483	0.768982	0.608863	-0.336832	0.0794092	0.351012	cg24829483	0.796821	0.626997	-0.345797	7.59831e-09	5.5843e-08	cg24829483	0.747762	0.85795	0.198314	2.43521e-06	6.40292e-06	cg24829483	0.761359	0.833761	0.131058	0.0930861	0.346235
cg24838010	0.192924	0.291031	0.593139	0.00475689	0.0205794	cg24838010	0.224488	0.14626	-0.618097	0.0560617	0.115924	cg24838010	0.205154	0.186926	-0.134245	0.19989	0.972647	cg24838010	0.204863	0.0706827	-1.53523	0.0110529	0.114032	cg24838010	0.228113	0.0862233	-1.4036	5.41249e-09	4.12702e-08	cg24838010	0.160386	0.423568	1.40104	1.37194e-08	5.01129e-08	cg24838010	0.199927	0.231555	0.211884	0.431386	0.687063
cg24905739	0.0258339	0.0252615	-0.0323245	0.778867	0.910171	cg24905739	0.0251504	0.0273066	0.11867	0.0868952	0.162595	cg24905739	0.0256098	0.0264799	0.048204	0.3491	0.988823	cg24905739	0.0258236	0.0242329	-0.091723	0.63449	0.862002	cg24905739	0.0258327	0.0255721	-0.0146253	0.74466	0.814055	cg24905739	0.0262016	0.0235279	-0.155278	0.0200082	0.0335302	cg24905739	0.0258995	0.0235856	-0.135016	0.195074	0.474085
cg24941797	0.0150846	0.0175324	0.216944	0.882385	0.956048	cg24941797	0.0158081	0.0140744	-0.167589	0.45146	0.559737	cg24941797	0.0157636	0.0134396	-0.230106	0.734513	0.997765	cg24941797	0.0153664	0.0126635	-0.279099	0.396991	0.727887	cg24941797	0.0157067	0.0135314	-0.215071	0.945976	0.961742	cg24941797	0.0141011	0.0217666	0.626309	0.169995	0.226413	cg24941797	0.0153801	0.0137541	-0.161209	0.841761	0.947369
cg24946408	0.0300224	0.02878	-0.0609731	0.547945	0.759651	cg24946408	0.0287539	0.0327021	0.185627	0.00773233	0.0253587	cg24946408	0.029818	0.0302964	0.0229642	0.61621	0.997765	cg24946408	0.0299699	0.0277216	-0.112505	0.698028	0.881567	cg24946408	0.0301262	0.0289929	-0.055316	0.516216	0.609074	cg24946408	0.0304934	0.026783	-0.187183	0.0299225	0.0479074	cg24946408	0.0299977	0.028317	-0.0831848	0.523428	0.753045
cg25018755	0.0775727	0.0726931	-0.0937299	0.692452	0.858528	cg25018755	0.0769656	0.0775786	0.0114444	0.232074	0.340301	cg25018755	0.0772057	0.0769058	-0.00561413	0.574832	0.997765	cg25018755	0.0771842	0.0756433	-0.0290946	0.882703	0.956393	cg25018755	0.078578	0.0709392	-0.147542	0.404958	0.504131	cg25018755	0.0748785	0.0893886	0.25554	0.516652	0.59129	cg25018755	0.0775681	0.0691205	-0.16635	0.586358	0.8074
cg25047001	0.270584	0.430794	0.670921	0.00271605	0.0134698	cg25047001	0.339994	0.151429	-1.16687	1.1765e-07	2.39222e-05	cg25047001	0.272678	0.332303	0.285306	0.042522	0.650947	cg25047001	0.282182	0.378997	0.425557	0.384921	0.718048	cg25047001	0.321261	0.125752	-1.35317	6.60091e-07	2.56469e-06	cg25047001	0.241443	0.517666	1.10034	9.85262e-09	3.70994e-08	cg25047001	0.276396	0.440535	0.672521	0.0292279	0.168198
cg25047102	0.0450063	0.0456362	0.0200527	0.973505	0.991383	cg25047102	0.0443059	0.0468778	0.0814055	0.106396	0.185433	cg25047102	0.0448552	0.0458864	0.0327907	0.411554	0.997765	cg25047102	0.0453277	0.0346767	-0.386425	0.0292308	0.217448	cg25047102	0.0446692	0.0467612	0.0660335	0.574282	0.667261	cg25047102	0.0458799	0.0406416	-0.174906	0.0271948	0.0441193	cg25047102	0.0451849	0.0427145	-0.0811164	0.549223	0.770175
cg25124433	0.819656	0.880692	0.10362	0.635478	0.816087	cg25124433	0.813147	0.853487	0.0698528	0.991033	0.994293	cg25124433	0.823544	0.830806	0.0126647	0.836096	1	cg25124433	0.826899	0.750811	-0.139261	0.460687	0.751388	cg25124433	0.847227	0.728665	-0.217492	0.0018136	0.0037249	cg25124433	0.808438	0.914414	0.177711	9.77376e-06	2.39438e-05	cg25124433	0.833901	0.655818	-0.346579	0.14642	0.419324
cg25201363	0.608433	0.717066	0.237007	0.00150721	0.00978084	cg25201363	0.63175	0.584731	-0.111581	0.00569775	0.019526	cg25201363	0.622676	0.598989	-0.0559523	0.170236	0.948065	cg25201363	0.614189	0.764174	0.315219	0.0164425	0.1497	cg25201363	0.653408	0.464236	-0.493126	2.42729e-11	1.01078e-09	cg25201363	0.591481	0.760807	0.363199	1.06833e-10	7.16134e-10	cg25201363	0.609821	0.772157	0.340507	0.00025212	0.0169987
cg25239996	0.236499	0.41064	0.796038	0.00424599	0.0187685	cg25239996	0.297001	0.14291	-1.05536	0.000227584	0.00149275	cg25239996	0.238739	0.303727	0.347341	0.0160389	0.520982	cg25239996	0.246317	0.463093	0.910785	0.18063	0.503125	cg25239996	0.289406	0.0885002	-1.70934	7.22317e-07	2.75383e-06	cg25239996	0.217197	0.43825	1.01275	0.000123338	0.000270633	cg25239996	0.247688	0.328654	0.408042	0.278219	0.571427
cg25242557	0.261458	0.310665	0.248779	0.0633291	0.162314	cg25242557	0.288717	0.210578	-0.455303	0.00130795	0.00618489	cg25242557	0.262843	0.277446	0.0780075	0.172909	0.948065	cg25242557	0.264093	0.330931	0.325487	0.642298	0.864905	cg25242557	0.293444	0.145815	-1.00894	1.14857e-08	7.78477e-08	cg25242557	0.229638	0.460841	1.00491	5.2483e-12	7.62252e-11	cg25242557	0.265421	0.272277	0.0367963	0.847889	0.949013
cg25355803	0.537309	0.57327	0.0934632	0.156759	0.33552	cg25355803	0.548534	0.521034	-0.0742042	0.102398	0.181578	cg25355803	0.543221	0.529396	-0.0371921	0.338231	0.988823	cg25355803	0.543352	0.42751	-0.345929	0.0851897	0.371184	cg25355803	0.551329	0.493338	-0.160338	0.00293077	0.00591976	cg25355803	0.528299	0.6061	0.198199	0.00025141	0.000534356	cg25355803	0.533669	0.669403	0.32693	0.000144102	0.0169987
cg25356886	0.637113	0.670454	0.073588	0.138213	0.306581	cg25356886	0.644108	0.630226	-0.0314352	0.311791	0.427399	cg25356886	0.644815	0.620893	-0.054539	0.147553	0.948065	cg25356886	0.63737	0.743793	0.22277	0.00729431	0.0946709	cg25356886	0.658655	0.559325	-0.235835	6.99452e-10	9.69694e-09	cg25356886	0.625379	0.719149	0.201561	2.2911e-07	6.78433e-07	cg25356886	0.635587	0.724457	0.188812	0.00081711	0.0207682
cg25371088	0.023261	0.0237517	0.0301163	0.96869	0.989784	cg25371088	0.0228614	0.0243678	0.0920626	0.020401	0.0555563	cg25371088	0.0233292	0.0232029	-0.0078296	0.826115	0.997881	cg25371088	0.0232964	0.0235989	0.0186163	0.588513	0.837792	cg25371088	0.0234059	0.0228619	-0.03393	0.607484	0.695244	cg25371088	0.0237822	0.020721	-0.198791	0.0205149	0.0342851	cg25371088	0.0231486	0.0262558	0.181714	0.361722	0.635881
cg25416372	0.165824	0.313213	0.917495	0.00147616	0.00968233	cg25416372	0.208577	0.106938	-0.963799	0.0318279	0.0755448	cg25416372	0.185462	0.151754	-0.289384	0.926925	1	cg25416372	0.179507	0.148058	-0.277875	0.350077	0.680086	cg25416372	0.204584	0.0666441	-1.61815	3.62565e-06	1.16402e-05	cg25416372	0.136424	0.40712	1.57735	7.66338e-07	2.12485e-06	cg25416372	0.177874	0.194812	0.131228	0.357616	0.632307
cg25432696	0.295549	0.406658	0.460417	0.00231537	0.0124989	cg25432696	0.326464	0.25432	-0.360281	0.0372621	0.0841848	cg25432696	0.310935	0.282616	-0.13777	0.940492	1	cg25432696	0.310908	0.0854605	-1.86316	0.00180688	0.0931989	cg25432696	0.333975	0.180889	-0.884631	1.56887e-06	5.46862e-06	cg25432696	0.271464	0.487833	0.845627	9.06803e-07	2.49166e-06	cg25432696	0.293778	0.523642	0.833852	0.00138298	0.0281205
cg25483839	0.132905	0.317114	1.25461	0.000546009	0.0055511	cg25483839	0.1726	0.0923406	-0.902393	0.000867335	0.00472388	cg25483839	0.157748	0.114126	-0.466993	0.461825	0.997765	cg25483839	0.1508	0.0797415	-0.919234	0.121991	0.432642	cg25483839	0.160716	0.0983553	-0.708441	0.0979916	0.158554	cg25483839	0.126454	0.2709	1.09915	3.13196e-05	7.31991e-05	cg25483839	0.147854	0.171249	0.211927	0.333598	0.607447
cg25503559	0.0377831	0.034999	-0.110428	0.221398	0.423363	cg25503559	0.036009	0.0412193	0.194961	0.00473359	0.0169852	cg25503559	0.0375844	0.0373599	-0.00864218	0.634335	0.997765	cg25503559	0.0376872	0.0317801	-0.245948	0.544139	0.812475	cg25503559	0.0377092	0.0368041	-0.0350527	0.815076	0.866195	cg25503559	0.0381031	0.0344962	-0.14347	0.00961546	0.0168547	cg25503559	0.0376083	0.0362331	-0.0537403	0.391288	0.659352
cg25509184	0.254348	0.271072	0.0918715	0.379608	0.609371	cg25509184	0.255381	0.256846	0.0082535	0.558948	0.651927	cg25509184	0.255	0.259057	0.0227754	0.158588	0.948065	cg25509184	0.25998	0.0932338	-1.47947	0.00426366	0.0931989	cg25509184	0.272239	0.184625	-0.560273	0.00844056	0.0162421	cg25509184	0.243641	0.32153	0.400195	0.330667	0.409141	cg25509184	0.250701	0.352907	0.493321	0.854026	0.95065
cg25673373	0.0965532	0.16453	0.768955	0.00135775	0.00920255	cg25673373	0.133524	0.0279151	-2.25798	0.000508076	0.00292383	cg25673373	0.109546	0.0743232	-0.559648	0.859485	1	cg25673373	0.104652	0.0186162	-2.49097	0.409287	0.727887	cg25673373	0.122106	0.0175455	-2.79897	1.46926e-06	5.18061e-06	cg25673373	0.0556534	0.35548	2.67523	6.61207e-12	8.96302e-11	cg25673373	0.101853	0.114825	0.172953	0.57563	0.798032
cg25751295	0.0180053	0.0175045	-0.0406982	0.925428	0.976663	cg25751295	0.0173768	0.0193672	0.156454	0.982067	0.98855	cg25751295	0.0180872	0.0174587	-0.0510272	0.677474	0.997765	cg25751295	0.0179763	0.0173854	-0.0482233	0.738879	0.900031	cg25751295	0.0183362	0.0163379	-0.166471	0.607484	0.695244	cg25751295	0.0180653	0.0174013	-0.0540246	0.366907	0.450329	cg25751295	0.0178205	0.0206413	0.212	0.619086	0.815642
cg25898500	0.0630909	0.0588592	-0.100164	0.237782	0.440872	cg25898500	0.0612313	0.0663012	0.114764	0.152418	0.246617	cg25898500	0.062256	0.0645791	0.0528542	0.181118	0.948065	cg25898500	0.0628728	0.0567859	-0.146904	0.276839	0.609341	cg25898500	0.0626767	0.0629108	0.00537809	0.419915	0.517471	cg25898500	0.0635431	0.0582791	-0.124757	0.0500376	0.0755518	cg25898500	0.0630142	0.0571423	-0.141118	0.189732	0.474085
cg25905459	0.0295375	0.0279026	-0.082145	0.205839	0.401156	cg25905459	0.0288698	0.0306557	0.0865964	0.163444	0.260997	cg25905459	0.0291101	0.0305318	0.0687945	0.317154	0.988823	cg25905459	0.0294658	0.0266126	-0.146929	0.474079	0.755061	cg25905459	0.0290149	0.0310392	0.0973002	0.0814905	0.13619	cg25905459	0.029951	0.0263889	-0.182676	0.0386656	0.0601684	cg25905459	0.0296436	0.0246606	-0.265514	0.0234196	0.14286
cg25932713	0.795918	0.801761	0.0105531	0.83497	0.941463	cg25932713	0.795919	0.797655	0.00314206	0.833834	0.879998	cg25932713	0.780634	0.85961	0.139036	0.0266868	0.646966	cg25932713	0.797373	0.759635	-0.0699472	0.673922	0.880284	cg25932713	0.789166	0.827903	0.0691326	0.925117	0.946848	cg25932713	0.81438	0.699492	-0.219395	0.0468295	0.0710597	cg25932713	0.799901	0.730473	-0.130989	0.431386	0.687063
cg25956985	0.526321	0.53541	0.0247021	0.944636	0.983324	cg25956985	0.530884	0.518057	-0.0352875	0.526665	0.62503	cg25956985	0.524721	0.536697	0.0325588	0.721697	0.997765	cg25956985	0.533468	0.279385	-0.933148	0.00371164	0.0931989	cg25956985	0.536846	0.484953	-0.146664	0.113029	0.179085	cg25956985	0.518151	0.57553	0.15152	0.0647678	0.0958941	cg25956985	0.520218	0.658185	0.339377	0.00923661	0.0804905
cg25959506	0.160736	0.315444	0.972696	9.22952e-05	0.002815	cg25959506	0.214872	0.0766609	-1.48692	7.15839e-05	0.000632843	cg25959506	0.186143	0.126792	-0.553952	0.977879	1	cg25959506	0.173829	0.191592	0.140371	0.714271	0.896513	cg25959506	0.19888	0.0676422	-1.5559	1.27069e-05	3.60521e-05	cg25959506	0.116412	0.486721	2.06386	1.32793e-12	4.05017e-11	cg25959506	0.177896	0.105419	-0.754901	0.329699	0.605772
cg26018901	0.226738	0.416966	0.878906	2.33641e-05	0.00269044	cg26018901	0.270811	0.177438	-0.609971	0.0160051	0.0458363	cg26018901	0.252003	0.208903	-0.270608	0.869548	1	cg26018901	0.247643	0.0772129	-1.68135	0.00578715	0.0946709	cg26018901	0.26141	0.165264	-0.661541	0.0052497	0.0103301	cg26018901	0.204397	0.453903	1.15101	3.51303e-06	8.9663e-06	cg26018901	0.246555	0.183108	-0.429218	0.133804	0.40207
cg26025891	0.448053	0.4533	0.0167996	0.887153	0.957811	cg26025891	0.446619	0.453062	0.0206622	0.492995	0.596681	cg26025891	0.456491	0.416597	-0.131934	0.0275756	0.646966	cg26025891	0.449696	0.402308	-0.16065	0.262614	0.602234	cg26025891	0.464257	0.380283	-0.287848	3.37581e-05	8.91449e-05	cg26025891	0.430819	0.544054	0.33667	5.19572e-07	1.46731e-06	cg26025891	0.444673	0.521449	0.22978	0.0220209	0.139919
cg26043257	0.369926	0.532317	0.525047	0.00839256	0.030473	cg26043257	0.416952	0.305235	-0.449961	0.00199749	0.00889395	cg26043257	0.37636	0.415237	0.141821	0.58652	0.997765	cg26043257	0.383564	0.406417	0.0834922	0.658034	0.878338	cg26043257	0.420323	0.227321	-0.886765	1.01863e-05	2.97303e-05	cg26043257	0.353841	0.547725	0.63035	1.06606e-05	2.59082e-05	cg26043257	0.376477	0.529646	0.492466	0.0224789	0.139919
cg26090652	0.174602	0.409901	1.23121	3.96901e-05	0.00269044	cg26090652	0.23849	0.091088	-1.3886	0.000467113	0.00279352	cg26090652	0.196933	0.188222	-0.0652643	0.327583	0.988823	cg26090652	0.199633	0.0219574	-3.18457	0.0077853	0.096919	cg26090652	0.225625	0.0633109	-1.8334	3.40277e-06	1.11e-05	cg26090652	0.151207	0.432703	1.51685	1.48904e-07	4.54157e-07	cg26090652	0.189787	0.297865	0.650278	0.097752	0.346679
cg26091688	0.0435067	0.0448903	0.045164	0.420154	0.655482	cg26091688	0.0437502	0.0433336	-0.0138041	0.529114	0.626717	cg26091688	0.0432683	0.0450657	0.0587182	0.696301	0.997765	cg26091688	0.042869	0.0732226	0.772356	0.199082	0.508117	cg26091688	0.0447602	0.0387207	-0.209112	0.0293118	0.0524346	cg26091688	0.0435637	0.0439739	0.0135203	0.675768	0.737421	cg26091688	0.043823	0.0399183	-0.134641	0.422275	0.6869
cg26096837	0.54658	0.541057	-0.0146541	0.987955	0.997591	cg26096837	0.544661	0.54955	0.0128917	0.778738	0.851309	cg26096837	0.547744	0.539508	-0.0218584	0.869548	1	cg26096837	0.545193	0.581375	0.0927023	0.689957	0.881567	cg26096837	0.579766	0.400197	-0.53476	1.68888e-07	7.6882e-07	cg26096837	0.514467	0.716898	0.478688	1.01287e-07	3.13629e-07	cg26096837	0.545538	0.556723	0.0292813	0.922041	0.968063
cg26107778	0.0228987	0.0233878	0.0304905	0.91584	0.971586	cg26107778	0.0226369	0.0236739	0.0646192	0.248572	0.357615	cg26107778	0.0228908	0.0231445	0.0159018	0.79964	0.997765	cg26107778	0.0229044	0.0243889	0.0905961	0.467357	0.7542	cg26107778	0.0232457	0.0216235	-0.104366	0.098882	0.15915	cg26107778	0.0229165	0.0230767	0.0100503	0.550627	0.623158	cg26107778	0.023052	0.0208427	-0.145351	0.19239	0.474085
cg26143719	0.501327	0.595349	0.247984	0.00885145	0.0315753	cg26143719	0.513736	0.499497	-0.0405514	0.796031	0.86556	cg26143719	0.517355	0.478346	-0.113101	0.188177	0.948065	cg26143719	0.514775	0.305918	-0.750798	0.00334118	0.0931989	cg26143719	0.523479	0.449211	-0.220738	0.00554037	0.010867	cg26143719	0.498267	0.570501	0.19531	0.0517095	0.0776916	cg26143719	0.500532	0.680966	0.444121	0.00068903	0.0200147
cg26147338	0.856622	0.828744	-0.0477318	0.53993	0.758887	cg26147338	0.844562	0.877314	0.0548894	0.158963	0.254508	cg26147338	0.857059	0.842679	-0.0244113	0.338231	0.988823	cg26147338	0.853652	0.874868	0.0354174	0.508476	0.785242	cg26147338	0.856321	0.844918	-0.0193405	0.132059	0.203424	cg26147338	0.85928	0.826656	-0.0558422	0.563248	0.630424	cg26147338	0.850758	0.919245	0.111699	0.00512775	0.0593444
cg26147480	0.804665	0.857679	0.0920504	0.112935	0.262941	cg26147480	0.809896	0.807878	-0.00359875	0.295937	0.413093	cg26147480	0.809585	0.808178	-0.00250883	0.201391	0.972647	cg26147480	0.811766	0.713242	-0.186673	0.141571	0.454516	cg26147480	0.820971	0.758745	-0.113715	0.0068538	0.0133147	cg26147480	0.804107	0.837362	0.0584644	0.00124452	0.00241002	cg26147480	0.80519	0.887458	0.140349	0.00274783	0.0380949
cg26277709	0.0205991	0.0221529	0.104914	0.108879	0.254468	cg26277709	0.0202878	0.0218104	0.104405	0.0642247	0.129725	cg26277709	0.0207641	0.0206188	-0.0101283	0.806238	0.997765	cg26277709	0.0207907	0.0185641	-0.163424	0.355741	0.686715	cg26277709	0.0204317	0.0220494	0.109934	0.0741286	0.125957	cg26277709	0.0213308	0.0175178	-0.28412	6.61358e-05	0.000149418	cg26277709	0.0208468	0.0186113	-0.163648	0.167023	0.44686
cg26328002	0.173799	0.357101	1.03891	4.18179e-05	0.00269044	cg26328002	0.235432	0.0802181	-1.55331	1.17035e-05	0.000192949	cg26328002	0.190885	0.185649	-0.0401251	0.0708317	0.732328	cg26328002	0.186797	0.308443	0.723535	0.467357	0.7542	cg26328002	0.219037	0.0633065	-1.79075	2.39951e-08	1.435e-07	cg26328002	0.140482	0.456358	1.69978	5.54043e-11	4.22457e-10	cg26328002	0.19245	0.140215	-0.456843	0.357616	0.632307
cg26331192	0.0218603	0.0216271	-0.0154687	0.963876	0.988176	cg26331192	0.0216004	0.0224156	0.0534415	0.440283	0.552619	cg26331192	0.0218669	0.0217316	-0.00895448	0.753875	0.997765	cg26331192	0.0218507	0.021418	-0.0288558	0.969487	0.985645	cg26331192	0.0221147	0.0206488	-0.0989457	0.135459	0.207612	cg26331192	0.021727	0.0224493	0.0471856	0.973758	0.980185	cg26331192	0.0218296	0.0220355	0.0135463	0.608088	0.815239
cg26332534	0.157872	0.379581	1.26565	5.2805e-05	0.00269044	cg26332534	0.233727	0.0415384	-2.49231	4.95692e-06	9.75394e-05	cg26332534	0.186124	0.141865	-0.391743	0.362431	0.988823	cg26332534	0.17587	0.231954	0.399331	0.865481	0.947834	cg26332534	0.209695	0.0367718	-2.51162	1.15407e-07	5.58714e-07	cg26332534	0.111132	0.534426	2.26572	1.04638e-12	3.54608e-11	cg26332534	0.178933	0.145718	-0.296232	0.903413	0.966811
cg26333641	0.742318	0.704839	-0.0747444	0.326457	0.547085	cg26333641	0.718772	0.787764	0.132229	0.0273487	0.0689368	cg26333641	0.728211	0.78235	0.103457	0.134874	0.948065	cg26333641	0.745024	0.505619	-0.559236	0.0125141	0.123123	cg26333641	0.755139	0.669272	-0.17415	0.0345415	0.0612509	cg26333641	0.737451	0.747609	0.0197359	0.906476	0.927769	cg26333641	0.74157	0.690935	-0.102034	0.483488	0.721349
cg26339797	0.0320274	0.0283595	-0.175477	0.0180731	0.0583311	cg26339797	0.0313386	0.032591	0.056534	0.0278771	0.0696926	cg26339797	0.0313785	0.0330185	0.0735002	0.763615	0.997765	cg26339797	0.0318066	0.0278017	-0.194152	0.222997	0.546298	cg26339797	0.0312412	0.0337227	0.110267	0.159877	0.237287	cg26339797	0.0321876	0.0291084	-0.145073	0.0845864	0.120274	cg26339797	0.0318158	0.02963	-0.102684	0.395628	0.663003
cg26401870	0.28634	0.427194	0.577164	0.0039336	0.017774	cg26401870	0.331489	0.219746	-0.593127	0.00995533	0.031465	cg26401870	0.297062	0.305075	0.0384023	0.138246	0.948065	cg26401870	0.302703	0.141148	-1.1007	0.0383523	0.248882	cg26401870	0.335078	0.140872	-1.25011	2.25573e-09	2.21935e-08	cg26401870	0.249168	0.565945	1.18354	5.71763e-11	4.30587e-10	cg26401870	0.296122	0.346971	0.228622	0.841761	0.947369
cg26404725	0.858904	0.868984	0.0168327	0.783503	0.913837	cg26404725	0.859863	0.859602	-0.000437998	0.497734	0.601223	cg26404725	0.863009	0.846896	-0.02719	0.0249831	0.646966	cg26404725	0.858868	0.895578	0.0603822	0.104595	0.406387	cg26404725	0.867999	0.824199	-0.0747	0.000497648	0.0010959	cg26404725	0.853823	0.891988	0.0630872	9.78799e-05	0.000216329	cg26404725	0.857077	0.911258	0.0884352	0.000174003	0.0169987
cg26450541	0.0503817	0.0437378	-0.204019	0.413225	0.649657	cg26450541	0.0542944	0.0389953	-0.477503	0.073345	0.142941	cg26450541	0.0478252	0.057701	0.270825	0.373781	0.988823	cg26450541	0.049962	0.0434939	-0.200017	0.665959	0.879297	cg26450541	0.0521814	0.0394825	-0.402322	0.207229	0.294662	cg26450541	0.0443212	0.0793876	0.840917	0.0718822	0.104649	cg26450541	0.0502282	0.0416714	-0.269439	0.53883	0.764387
cg26477793	0.0412072	0.0386015	-0.0942393	0.474253	0.707322	cg26477793	0.0403951	0.0423833	0.0693135	0.0555816	0.115322	cg26477793	0.0407684	0.0418222	0.0368193	0.577744	0.997765	cg26477793	0.041153	0.034201	-0.266958	0.301696	0.630256	cg26477793	0.0393785	0.0479153	0.283079	0.216834	0.302674	cg26477793	0.0423015	0.0338386	-0.32204	0.0125825	0.0217431	cg26477793	0.041388	0.0332114	-0.317534	0.159926	0.443431
cg26535072	0.148547	0.267574	0.849024	0.00245881	0.01293	cg26535072	0.19471	0.0730135	-1.41509	3.53734e-05	0.00037203	cg26535072	0.16489	0.135249	-0.28588	0.423808	0.997765	cg26535072	0.160322	0.105914	-0.598072	0.195285	0.508117	cg26535072	0.178635	0.0737102	-1.27708	6.27441e-05	0.000158157	cg26535072	0.119858	0.370123	1.62668	2.78137e-08	9.37366e-08	cg26535072	0.153906	0.255021	0.728568	0.0369378	0.194242
cg26568669	0.0193914	0.0188191	-0.0432214	0.341563	0.563117	cg26568669	0.0191612	0.0197745	0.045454	0.427084	0.537157	cg26568669	0.0192841	0.0195702	0.0212427	0.404304	0.997765	cg26568669	0.0193358	0.0195569	0.0164019	0.780481	0.913807	cg26568669	0.0195133	0.018596	-0.0694666	0.277322	0.370979	cg26568669	0.0193091	0.0195156	0.0153464	0.970011	0.978027	cg26568669	0.0193626	0.0189379	-0.0319959	0.781064	0.923351
cg26626089	0.268943	0.282252	0.0696846	0.674717	0.846866	cg26626089	0.274933	0.258505	-0.088888	0.822157	0.876776	cg26626089	0.272636	0.259992	-0.0685081	0.930315	1	cg26626089	0.268516	0.332153	0.306836	0.494562	0.775535	cg26626089	0.293524	0.168634	-0.799586	6.75487e-05	0.000169567	cg26626089	0.244931	0.40606	0.72932	0.000348585	0.000723254	cg26626089	0.269475	0.282128	0.0661993	0.658241	0.838261
cg26681081	0.0315982	0.0339824	0.104945	0.115705	0.26634	cg26681081	0.0311789	0.0333164	0.0956609	0.0889863	0.16449	cg26681081	0.0318879	0.0314823	-0.0184707	0.783207	0.997765	cg26681081	0.0317885	0.03252	0.0328245	0.780481	0.913807	cg26681081	0.0319121	0.0313506	-0.0256114	0.625947	0.713233	cg26681081	0.0322935	0.0291785	-0.146336	0.0348564	0.0548	cg26681081	0.0319021	0.0299963	-0.0888648	0.370023	0.64306
cg26701198	0.0580816	0.0647989	0.157889	0.481745	0.713263	cg26701198	0.0609756	0.0531245	-0.198855	0.0253207	0.0643569	cg26701198	0.0595221	0.0552582	-0.107238	0.61022	0.997765	cg26701198	0.0587696	0.0547572	-0.102022	0.943366	0.983681	cg26701198	0.0583435	0.0600812	0.0423424	0.256609	0.347847	cg26701198	0.0565349	0.0701952	0.312231	0.117608	0.161578	cg26701198	0.0588727	0.0548062	-0.103258	0.915826	0.968063
cg26783353	0.929816	0.933861	0.00626186	0.679134	0.850661	cg26783353	0.929282	0.932305	0.00468521	0.866128	0.897009	cg26783353	0.928321	0.937568	0.0142987	0.55751	0.997765	cg26783353	0.92987	0.941879	0.0185118	0.529726	0.807832	cg26783353	0.935806	0.905751	-0.0470943	0.0148017	0.0276964	cg26783353	0.928611	0.938594	0.0154272	0.201168	0.264466	cg26783353	0.929602	0.940976	0.0175458	0.378441	0.652116
cg26940725	0.0399307	0.0429668	0.105724	0.13503	0.300615	cg26940725	0.0405466	0.0393543	-0.0430597	0.836759	0.88156	cg26940725	0.0400851	0.0406414	0.0198846	0.81285	0.997765	cg26940725	0.0401149	0.0433747	0.112718	0.566117	0.82418	cg26940725	0.0410836	0.0363515	-0.176548	0.000318151	0.000718787	cg26940725	0.0395187	0.0438556	0.150224	0.0207724	0.0346206	cg26940725	0.0402115	0.0399089	-0.0108983	0.817347	0.937118
cg27056119	0.0208683	0.0216236	0.0512967	0.701385	0.866082	cg27056119	0.020352	0.0223347	0.134118	0.0238864	0.0617403	cg27056119	0.0209543	0.0208546	-0.00688026	0.856136	1	cg27056119	0.0209711	0.0195035	-0.104664	0.626722	0.861037	cg27056119	0.0212171	0.0197093	-0.106346	0.0894349	0.147846	cg27056119	0.0210441	0.0203421	-0.0489427	0.99625	0.997886	cg27056119	0.0210372	0.0189806	-0.148421	0.133804	0.40207
cg27264345	0.1241	0.238746	0.943975	0.000435645	0.0048317	cg27264345	0.153701	0.0870814	-0.819688	0.139944	0.230719	cg27264345	0.14439	0.0930955	-0.633191	0.655761	0.997765	cg27264345	0.1366	0.0378598	-1.85122	0.0794092	0.351012	cg27264345	0.151578	0.0585307	-1.37279	6.15946e-05	0.000155903	cg27264345	0.100875	0.313718	1.6369	4.40501e-06	1.11496e-05	cg27264345	0.132662	0.162049	0.288677	0.897215	0.966811
cg27308387	0.0379292	0.035737	-0.0858935	0.323489	0.543604	cg27308387	0.0362878	0.0412227	0.183954	0.00882952	0.0284974	cg27308387	0.0377624	0.0376373	-0.00478965	0.806238	0.997765	cg27308387	0.0379672	0.0287746	-0.399958	0.135745	0.447591	cg27308387	0.0371112	0.0404509	0.124315	0.26777	0.360573	cg27308387	0.0385988	0.033086	-0.222334	0.0961961	0.134586	cg27308387	0.0381444	0.0300044	-0.3463	0.0607837	0.262965
cg27316224	0.0187138	0.018522	-0.0148598	0.806794	0.926826	cg27316224	0.0184107	0.0193854	0.0744294	0.192345	0.297793	cg27316224	0.0187138	0.0186297	-0.00649874	0.971076	1	cg27316224	0.0186545	0.020356	0.125932	0.227175	0.552098	cg27316224	0.018793	0.0182812	-0.0398345	0.959904	0.971047	cg27316224	0.0188933	0.0176372	-0.0992501	0.100988	0.140324	cg27316224	0.0186669	0.0192697	0.0458558	0.608088	0.815239
cg27547703	0.934698	0.94361	0.0136898	0.500753	0.734277	cg27547703	0.938966	0.927093	-0.0183585	0.0107367	0.0334152	cg27547703	0.936123	0.932898	-0.00497836	0.822794	0.997881	cg27547703	0.934914	0.957498	0.0344367	0.0871904	0.372806	cg27547703	0.938474	0.922496	-0.0247751	0.0172956	0.031874	cg27547703	0.931734	0.955698	0.0366372	0.000330262	0.000687576	cg27547703	0.934434	0.955317	0.0318868	0.0546007	0.250424
cg27560864	0.466302	0.498513	0.0963674	0.23539	0.437769	cg27560864	0.475266	0.454345	-0.0649483	0.280631	0.396262	cg27560864	0.470131	0.46508	-0.0155826	0.967675	1	cg27560864	0.465143	0.624241	0.42443	0.0154863	0.143131	cg27560864	0.50259	0.324088	-0.632997	7.64801e-13	1.55509e-10	cg27560864	0.442776	0.611378	0.465486	4.76417e-10	2.61815e-09	cg27560864	0.465263	0.542411	0.221339	0.129791	0.397851
cg27583102	0.681924	0.69744	0.0324566	0.84914	0.94521	cg27583102	0.680512	0.689943	0.0198572	0.68028	0.761415	cg27583102	0.679892	0.696843	0.0355285	0.783207	0.997765	cg27583102	0.687161	0.532006	-0.369205	0.235697	0.559437	cg27583102	0.702947	0.598065	-0.233115	0.000422308	0.000943619	cg27583102	0.669533	0.757526	0.178139	0.00107255	0.00209697	cg27583102	0.680912	0.728321	0.0971064	0.267942	0.563601
cg27603796	0.310189	0.510373	0.718401	0.000455896	0.00487888	cg27603796	0.367717	0.231508	-0.667529	0.000768002	0.00425892	cg27603796	0.323706	0.343705	0.086489	0.451505	0.997765	cg27603796	0.32703	0.354037	0.114477	0.99564	0.99564	cg27603796	0.363195	0.173918	-1.06233	4.2905e-06	1.32853e-05	cg27603796	0.275174	0.611377	1.15172	7.29776e-12	9.27424e-11	cg27603796	0.33515	0.186258	-0.847507	0.0383782	0.200091
cg27662379	0.0457278	0.0478143	0.0643717	0.329443	0.547576	cg27662379	0.0483748	0.0399851	-0.274793	0.0397192	0.0877852	cg27662379	0.0455074	0.0475221	0.0624952	0.786486	0.997765	cg27662379	0.0459648	0.0437879	-0.069996	0.415519	0.736822	cg27662379	0.0467348	0.0423377	-0.142557	0.101592	0.162654	cg27662379	0.0441673	0.0553229	0.324899	0.0130914	0.0225586	cg27662379	0.04538	0.0559869	0.303033	0.0555932	0.253074
cg27665659	0.0547047	0.0538049	-0.0239273	0.853874	0.948749	cg27665659	0.0549153	0.0539304	-0.0261084	0.702379	0.780421	cg27665659	0.0530049	0.06111	0.205282	0.00446718	0.520982	cg27665659	0.054295	0.0675319	0.314749	0.730645	0.898576	cg27665659	0.0530303	0.0615407	0.214724	0.368986	0.47286	cg27665659	0.0569168	0.0422555	-0.429717	0.000374497	0.000771768	cg27665659	0.0553701	0.0404878	-0.45162	0.0280878	0.164746
