# Supplementary material for: Identification of the subtypes of gastric cancer based on DNA methylation and the prediction of prognosis
Source: Clin Epigenetics. 2020 Oct 28;12:161. doi: 10.1186/s13148-020-00940-3 (PMC7592597; doi:10.1186/s13148-020-00940-3)
Supplement: Supplementary file 9 — Additional file 9: Supplementary Table 8. Risk assessment of training group. [file 13148_2020_940_MOESM9_ESM.xlsx]

## Sheet: SHEET
Supplementary Table 8. Risk assessment of training group.
Patient ID	Survival time (year)	Survival state	cg00308133	cg00576250	cg00622677	cg00676660	cg00807586	cg00892798	cg01062029	cg01722994	cg01777397	cg02503850	cg02784848	cg03079681	cg03277051	cg03476195	cg03673687	cg04274487	cg04518808	cg04603184	cg04726446	cg04743872	cg04763192	cg04775502	cg04941721	cg05523047	cg05670408	cg05942574	cg06156376	cg06230736	cg06722792	cg06866657	cg07197823	cg07294541	cg07640473	cg07861564	cg08047907	cg08056146	cg08359956	cg08998501	cg09009111	cg09072120	cg09472203	cg09479015	cg09997760	cg10279685	cg10544564	cg10617171	cg11154542
TCGA-CG-5730	0.334247	alive	0.0365297	0.252841	0.0403454	0.0510193	0.036992	0.253104	0.0681718	0.426187	0.404109	0.315267	0.0438609	0.0568075	0.0472075	0.101158	0.376117	0.0876107	0.165105	0.0546737	0.0612691	0.102165	0.0449819	0.190054	0.0500502	0.0654038	0.0566154	0.481374	0.130332	0.705597	0.0478026	0.0889492	0.0552932	0.0454942	0.0545919	0.0754844	0.110671	0.0845735	0.0975464	0.0468134	0.0657189	0.0560443	0.581976	0.36852	0.0306554	0.0600879	0.103184	0.090911	0.148455
TCGA-BR-8360	0.515068	alive	0.295675	0.548541	0.71065	0.568847	0.0268034	0.634555	0.316493	0.53704	0.712894	0.482636	0.574817	0.352256	0.399864	0.691848	0.468811	0.552802	0.427528	0.47479	0.0943855	0.764765	0.0369902	0.100341	0.0731692	0.401372	0.0791406	0.684978	0.500471	0.688317	0.521852	0.575903	0.480493	0.0270997	0.838986	0.634667	0.742685	0.592982	0.434321	0.0280349	0.427108	0.0667627	0.513251	0.0412787	0.529824	0.535867	0.536533	0.520063	0.549766
TCGA-VQ-A91W	0.613699	alive	0.36224	0.449819	0.658497	0.539721	0.311707	0.065067	0.301309	0.341686	0.591785	0.563322	0.0435054	0.289014	0.268478	0.0668463	0.374127	0.370263	0.518209	0.465875	0.372716	0.688993	0.368268	0.147723	0.393309	0.44948	0.560345	0.533598	0.482478	0.646922	0.388586	0.484368	0.425467	0.0172451	0.107058	0.398859	0.586257	0.559241	0.482283	0.228313	0.459064	0.0634616	0.470888	0.307136	0.497616	0.0360576	0.0279864	0.541385	0.424988
TCGA-CD-A487	0.778082	alive	0.0196449	0.0643754	0.0280687	0.031817	0.040195	0.0636164	0.035254	0.118535	0.355972	0.098081	0.0253737	0.0470393	0.0475337	0.0607138	0.0408162	0.070725	0.148023	0.0275589	0.0879639	0.3774	0.0481017	0.0865283	0.0468397	0.159163	0.0353411	0.226993	0.125004	0.104162	0.044543	0.223491	0.0429624	0.532568	0.127309	0.038882	0.0263929	0.0299878	0.164579	0.0315313	0.140913	0.0605247	0.0354686	0.288985	0.026184	0.0502776	0.025729	0.096819	0.151114
TCGA-HU-8608	1.75616	alive	0.582779	0.130603	0.56122	0.34141	0.372168	0.516488	0.375377	0.381985	0.523125	0.576449	0.0270555	0.266434	0.30038	0.601357	0.372927	0.411832	0.477043	0.427683	0.498826	0.673973	0.470982	0.500541	0.249987	0.427299	0.411373	0.508253	0.507085	0.6396	0.0999341	0.449566	0.51645	0.0365768	0.19389	0.543962	0.412975	0.550558	0.444747	0.0295397	0.485841	0.124358	0.437439	0.490265	0.405901	0.0880161	0.256021	0.568683	0.418787
TCGA-VQ-A8PX	5.38082	alive	0.0124111	0.0475526	0.0381889	0.0499782	0.0543841	0.0368793	0.048689	0.0299407	0.125638	0.284517	0.028413	0.0335505	0.0475237	0.131305	0.034149	0.0519968	0.168836	0.0375562	0.133537	0.243813	0.047028	0.0816111	0.0607325	0.059931	0.0413229	0.137033	0.112316	0.0858304	0.058448	0.0788895	0.0347634	0.0183949	0.126423	0.0976373	0.196055	0.0294691	0.276153	0.0306875	0.0799337	0.0875566	0.0252068	0.20137	0.0316417	0.0405439	0.0277364	0.136308	0.16896
TCGA-F1-A72C	0.947945	alive	0.0119524	0.274359	0.144107	0.126481	0.282606	0.0942937	0.0336604	0.0451134	0.0547685	0.337633	0.033415	0.045361	0.0489282	0.156652	0.0432156	0.197447	0.170175	0.0604497	0.129049	0.305742	0.0215211	0.13118	0.0472838	0.0657289	0.0368045	0.157052	0.211608	0.117029	0.0639739	0.11451	0.0361778	0.0696554	0.205666	0.123878	0.440042	0.038907	0.392725	0.330444	0.105922	0.125456	0.0194025	0.0499887	0.0334256	0.0581862	0.127183	0.219731	0.206138
TCGA-CG-4437	0.671233	alive	0.490723	0.345645	0.464419	0.386397	0.0340477	0.189371	0.274198	0.304562	0.543707	0.569276	0.0248723	0.218122	0.440549	0.403612	0.346383	0.404603	0.374727	0.405885	0.15749	0.613205	0.25277	0.213717	0.3642	0.400073	0.0694773	0.582576	0.194958	0.668259	0.0870126	0.42255	0.414629	0.0293804	0.437374	0.531335	0.473723	0.559263	0.384036	0.508338	0.37809	0.065836	0.312531	0.421527	0.555673	0.243318	0.328012	0.539567	0.341938
TCGA-BR-6563	3.26027	alive	0.0193476	0.197402	0.0258062	0.137646	0.111267	0.267088	0.103534	0.165005	0.249659	0.268991	0.0287045	0.147951	0.183293	0.474234	0.200234	0.272287	0.137871	0.150285	0.26535	0.260326	0.035832	0.0653096	0.0716412	0.183601	0.033447	0.286114	0.181133	0.350771	0.0546866	0.197331	0.325556	0.0958489	0.16303	0.401572	0.29178	0.0353086	0.306096	0.0883551	0.272437	0.312928	0.171198	0.217743	0.0311904	0.050304	0.0725057	0.213467	0.292652
TCGA-KB-A93J	3.07945	alive	0.00973776	0.0317458	0.0410522	0.0282751	0.0325746	0.0664798	0.0321137	0.275208	0.0465393	0.115603	0.0234069	0.0394386	0.0576313	0.0829986	0.0348052	0.0634511	0.0599133	0.0250008	0.0794727	0.148783	0.0228294	0.0956915	0.0433309	0.0480515	0.0374715	0.0919511	0.494161	0.669404	0.044758	0.0929444	0.0334262	0.0448896	0.656429	0.031373	0.448808	0.0307781	0.109365	0.141916	0.0903584	0.0528622	0.0194836	0.0523887	0.29513	0.0382468	0.0294359	0.108284	0.130307
TCGA-BR-8485	0.767123	alive	0.0181516	0.0633911	0.0338687	0.0381622	0.0299851	0.0515843	0.0873533	0.267123	0.636533	0.200346	0.0264832	0.0446388	0.0441954	0.121807	0.0322301	0.0542865	0.146331	0.0322891	0.391231	0.201116	0.0414313	0.102482	0.1667	0.0503642	0.0368457	0.170105	0.379229	0.469045	0.0432643	0.101578	0.0383339	0.051987	0.332546	0.0721566	0.18204	0.0319894	0.282445	0.0875072	0.059067	0.0702935	0.0246857	0.0582028	0.028273	0.0320137	0.0276308	0.161859	0.139039
TCGA-RD-A8MV	10.1918	alive	0.0131979	0.24895	0.350061	0.0865246	0.0291664	0.0988622	0.153434	0.290671	0.402031	0.211391	0.0240533	0.121514	0.27726	0.266444	0.110178	0.140111	0.226956	0.181644	0.169643	0.481922	0.0210224	0.0864904	0.0458164	0.0727024	0.0462948	0.310705	0.201958	0.287558	0.0588011	0.271202	0.0380909	0.0537509	0.117867	0.193749	0.395902	0.0351762	0.152814	0.0317348	0.342841	0.0943822	0.0279577	0.040403	0.0747871	0.0506695	0.214209	0.389252	0.202246
TCGA-R5-A7ZI	6.21096	alive	0.0156375	0.0478212	0.038855	0.0519255	0.0487489	0.0417193	0.101263	0.0678327	0.342493	0.141321	0.0262837	0.0310168	0.237237	0.472231	0.0329903	0.0440033	0.113002	0.0474662	0.315923	0.478141	0.0286758	0.14057	0.0490889	0.11431	0.0563382	0.349128	0.0980537	0.055754	0.0325431	0.0824365	0.0365165	0.0245495	0.12478	0.0715472	0.0584886	0.0425939	0.27166	0.0395533	0.0634337	0.28704	0.0231372	0.116356	0.271441	0.0449705	0.0406684	0.0836629	0.280306
TCGA-VQ-A91K	5.10137	alive	0.679496	0.350275	0.484299	0.367588	0.508431	0.63333	0.533302	0.414631	0.719659	0.623826	0.661055	0.296788	0.603152	0.713423	0.452571	0.578499	0.374889	0.731089	0.545755	0.828618	0.602479	0.762415	0.540853	0.528959	0.687449	0.662604	0.577016	0.499425	0.6043	0.594166	0.542949	0.0278788	0.654504	0.702453	0.757991	0.0988599	0.389724	0.732577	0.591624	0.654988	0.493889	0.668091	0.593963	0.552473	0.653751	0.616654	0.549015
TCGA-BR-8690	0.890411	alive	0.0118722	0.126293	0.0312414	0.0358857	0.0289686	0.048571	0.0663048	0.048894	0.397852	0.230812	0.0364032	0.0507962	0.0533934	0.125713	0.028363	0.0434767	0.10341	0.0309185	0.178563	0.327814	0.044049	0.106779	0.0507862	0.076295	0.0340811	0.126201	0.168468	0.0488796	0.0458872	0.0789897	0.0344507	0.186932	0.1747	0.0919603	0.260636	0.0319178	0.251725	0.0227595	0.063254	0.119037	0.0207662	0.0432413	0.0260591	0.0412044	0.0348335	0.0993627	0.161179
TCGA-BR-6706	1.10137	alive	0.0205737	0.16663	0.277277	0.207853	0.0877501	0.460112	0.210966	0.135224	0.354101	0.518887	0.0286401	0.172495	0.240433	0.416401	0.282327	0.365224	0.369638	0.268446	0.397952	0.492841	0.286998	0.285991	0.224343	0.356282	0.440883	0.303206	0.497533	0.489229	0.44992	0.353507	0.477599	0.0652934	0.392937	0.438118	0.348089	0.436048	0.414127	0.365638	0.34691	0.173453	0.235347	0.288936	0.265449	0.106664	0.0907812	0.546653	0.328796
TCGA-D7-6818	0.879452	alive	0.0255664	0.0848646	0.0373108	0.0532417	0.0277506	0.369916	0.203683	0.0426902	0.292719	0.133838	0.0264014	0.0306034	0.0424862	0.0664937	0.0423766	0.0730669	0.131603	0.0369345	0.0951083	0.390429	0.030737	0.106652	0.0573452	0.0622264	0.0474245	0.0926655	0.139212	0.178152	0.0503604	0.222335	0.0450697	0.233354	0.0910471	0.0508251	0.299768	0.0318956	0.137146	0.0519673	0.414984	0.0614321	0.139556	0.120318	0.0235062	0.0336067	0.0238233	0.121469	0.186616
TCGA-HU-A4H8	0.739726	alive	0.135026	0.344182	0.876879	0.244038	0.354738	0.708253	0.451155	0.149916	0.879736	0.753769	0.154409	0.510628	0.48597	0.232251	0.472832	0.745644	0.0508551	0.685567	0.173084	0.828211	0.525279	0.132299	0.322921	0.715451	0.710508	0.788808	0.704432	0.819454	0.712622	0.659773	0.610401	0.0200386	0.19874	0.747664	0.808355	0.586968	0.457411	0.673473	0.672224	0.0521962	0.608367	0.565764	0.805252	0.669526	0.320989	0.422198	0.589233
TCGA-HU-8249	2.4137	alive	0.0306715	0.765184	0.0315685	0.0452438	0.0661773	0.0398126	0.0212779	0.534304	0.868989	0.14233	0.0312297	0.319921	0.470074	0.342849	0.0310669	0.0444722	0.279023	0.0186162	0.108681	0.14478	0.0300518	0.0961509	0.0488187	0.0707682	0.0354453	0.137939	0.124605	0.752573	0.0430475	0.0743483	0.0322112	0.0388279	0.239724	0.0556922	0.795744	0.0373968	0.248362	0.0231923	0.0542835	0.0657806	0.0183864	0.0635861	0.0208443	0.0438846	0.326781	0.081739	0.117223
TCGA-HU-A4GX	1.68767	alive	0.0149758	0.311754	0.738824	0.121893	0.455192	0.0422372	0.0988138	0.403388	0.797453	0.456098	0.158433	0.0201342	0.0749473	0.420039	0.0142988	0.0391235	0.565045	0.24436	0.469046	0.600798	0.0236201	0.208059	0.365384	0.151711	0.0871436	0.144284	0.198071	0.570928	0.0361486	0.340679	0.0298983	0.022143	0.42723	0.184495	0.534949	0.420139	0.510916	0.0275753	0.648078	0.394276	0.013495	0.422635	0.0495606	0.111922	0.393571	0.401269	0.184965
TCGA-D7-6522	1.55068	alive	0.0141515	0.168263	0.164935	0.183271	0.0452955	0.244063	0.137884	0.10543	0.256652	0.388474	0.0254938	0.0889517	0.174419	0.293286	0.116881	0.247648	0.145297	0.0392272	0.181048	0.358831	0.0509102	0.125154	0.0835925	0.232572	0.035418	0.212261	0.175973	0.321463	0.0668878	0.195947	0.330142	0.173182	0.186559	0.325698	0.197196	0.220342	0.169399	0.0643702	0.207794	0.161292	0.0480681	0.134201	0.15181	0.117293	0.0887935	0.399969	0.287921
TCGA-HU-A4H3	2.41644	alive	0.495231	0.402099	0.834541	0.26731	0.622331	0.608684	0.576633	0.593893	0.893619	0.738362	0.691346	0.45185	0.514566	0.0486902	0.475077	0.663865	0.0772987	0.342421	0.645308	0.263142	0.0845489	0.590873	0.31462	0.0446299	0.0525973	0.792491	0.456005	0.614571	0.0786394	0.520335	0.156552	0.0454211	0.295691	0.715893	0.762882	0.626931	0.568805	0.716264	0.663105	0.692274	0.614742	0.51143	0.782959	0.693685	0.235939	0.65657	0.640189
TCGA-CG-4475	1.91507	alive	0.0369373	0.0684343	0.0615468	0.0533854	0.34252	0.076805	0.0943775	0.035476	0.114416	0.0236593	0.054784	0.0227447	0.10869	0.523841	0.0495243	0.0788595	0.364082	0.0814046	0.343713	0.217262	0.0629643	0.111198	0.0354614	0.0487552	0.0185641	0.600575	0.611424	0.0362224	0.0546964	0.0253224	-0.0213129	0.10052	0.634753	0.034378	0.630451	-0.0345252	0.447529	0.0540593	0.0732619	0.0219983	0.0474715	0.246266	0.0301634	0.0235114	0.0847225	0.0105636	0.0593846
TCGA-BR-A4CQ	1.85479	alive	0.733551	0.747094	0.104941	0.0570173	0.0570645	0.745465	0.596276	0.677552	0.892472	0.19245	0.229899	0.027941	0.474155	0.256116	0.611616	0.694351	0.440885	0.596097	0.129262	0.31984	0.0450394	0.201422	0.0341297	0.0794453	0.367068	0.825324	0.619347	0.14788	0.712653	0.69648	0.0571139	0.0255082	0.895072	0.74785	0.879704	0.0309311	0.125445	0.604156	0.664447	0.0864345	0.634825	0.707216	0.718169	0.125707	0.607784	0.402342	0.43133
TCGA-RD-A8N2	9.69863	alive	0.0131165	0.0317713	0.0320913	0.0262619	0.092506	0.0697074	0.0407923	0.0292855	0.154923	0.107331	0.0203277	0.0296363	0.0324032	0.0755095	0.0186479	0.0376419	0.273765	0.0583456	0.0950501	0.113451	0.0260899	0.082566	0.0334473	0.0383504	0.0543157	0.0972672	0.178189	0.182463	0.036054	0.0745333	0.0377645	0.0570121	0.161551	0.0404912	0.0417359	0.029473	0.210547	0.0338549	0.0537786	0.0471853	0.0209795	0.0395083	0.0356766	0.0543712	0.0219846	0.0632401	0.116368
TCGA-BR-6452	2.89041	alive	0.526031	0.509578	0.198198	0.413139	0.168379	0.436406	0.315526	0.384051	0.58647	0.423484	0.365503	0.33828	0.421961	0.287568	0.400974	0.403181	0.365268	0.36121	0.426822	0.600354	0.403594	0.194003	0.240019	0.361378	0.344812	0.519622	0.493301	0.247013	0.325965	0.452927	0.393913	0.0417214	0.232725	0.516975	0.623534	0.52261	0.444308	0.374823	0.487958	0.0614114	0.204903	0.544723	0.467026	0.440098	0.165808	0.490934	0.245204
TCGA-HU-8602	1.86027	alive	0.579187	0.485573	0.589771	0.457134	0.248302	0.530457	0.422122	0.307952	0.577884	0.610581	0.0262606	0.277299	0.462842	0.248624	0.401797	0.495255	0.484365	0.509535	0.382255	0.726159	0.469505	0.625898	0.222517	0.453023	0.599913	0.501441	0.532629	0.625877	0.578629	0.48122	0.479556	0.025331	0.286361	0.58306	0.601295	0.480444	0.477785	0.290817	0.451309	0.195015	0.434244	0.351866	0.429007	0.470042	0.29736	0.619325	0.441957
TCGA-HU-A4GN	2.49863	alive	0.464191	0.0732592	0.796704	0.456198	0.0388115	0.69137	0.473461	0.305345	0.721634	0.688059	0.55261	0.320108	0.462933	0.403785	0.477686	0.650525	0.259163	0.52033	0.140368	0.745462	0.558122	0.569486	0.164874	0.459763	0.51077	0.712988	0.542801	0.68218	0.616398	0.617387	0.45945	0.0466486	0.840046	0.540423	0.761747	0.512723	0.354032	0.563396	0.511146	0.483002	0.436143	0.518015	0.519503	0.637201	0.446683	0.622214	0.263384
TCGA-RD-A8N4	5.94795	alive	0.0120975	0.0704531	0.0323716	0.0253106	0.173212	0.0321553	0.0189559	0.0456548	0.232362	0.265181	0.0218709	0.0384067	0.0369507	0.0875797	0.0366284	0.0364234	0.277658	0.0765653	0.0813846	0.301831	0.0210383	0.0665206	0.0365626	0.0388632	0.0512372	0.182236	0.21382	0.157268	0.0517631	0.0874758	0.0358175	0.0807193	0.122516	0.0297087	0.14281	0.0400438	0.26094	0.0255499	0.202778	0.077208	0.0184205	0.0714703	0.0261213	0.0386432	0.0223911	0.0663527	0.112961
TCGA-RD-A8N1	9.6411	alive	0.0128596	0.145731	0.040309	0.078446	0.0303239	0.0554041	0.0363828	0.0330843	0.093108	0.203613	0.0217197	0.0619576	0.106618	0.206809	0.0298238	0.0404134	0.115755	0.0574443	0.200128	0.309652	0.0228717	0.113208	0.0463533	0.0733443	0.0447098	0.181063	0.169177	0.17734	0.0465306	0.0963744	0.0373893	0.0557898	0.207688	0.112849	0.0472185	0.0337256	0.164562	0.0337196	0.0431444	0.140699	0.0312575	0.058283	0.02994	0.0613582	0.0307805	0.104498	0.210551
TCGA-VQ-A91V	2.66849	alive	0.0134916	0.367451	0.0394059	0.0355891	0.0308355	0.0773019	0.052933	0.129052	0.0461681	0.633519	0.0269646	0.0287014	0.675616	0.0508341	0.552564	0.302194	0.122077	0.840642	0.0523364	0.472522	0.0511479	0.0832218	0.0593065	0.0640553	0.0374823	0.120278	0.159154	0.0316245	0.0669123	0.268338	0.467042	0.0498395	0.11252	0.350657	0.416884	0.0290911	0.117772	0.522458	0.59064	0.0423044	0.0448845	0.628877	0.0427496	0.0338892	0.469866	0.160393	0.178599
TCGA-R5-A7O7	3.80548	alive	0.236924	0.290504	0.0555402	0.0385427	0.0324223	0.388333	0.237357	0.28092	0.145001	0.524047	0.0680358	0.0267251	0.0670541	0.134465	0.387664	0.301918	0.0885624	0.294501	0.165935	0.549608	0.0229216	0.239629	0.127734	0.0469005	0.049576	0.215284	0.432963	0.394123	0.0676754	0.354178	0.0309189	0.0485884	0.438077	0.0521583	0.314837	0.488134	0.382989	0.303757	0.0430331	0.0471291	0.112227	0.0497775	0.0338757	0.0355257	0.0640338	0.13061	0.146885
TCGA-VQ-A91E	0.994521	alive	0.289571	0.280459	0.439188	0.312368	0.0491042	0.51094	0.290302	0.174721	0.491746	0.402731	0.0300399	0.150217	0.328809	0.268391	0.316877	0.434469	0.180382	0.377582	0.320232	0.565354	0.0473514	0.477732	0.0767098	0.317699	0.22859	0.409566	0.369506	0.427199	0.406004	0.14764	0.0379741	0.0204947	0.180332	0.507942	0.281013	0.079441	0.311384	0.0233414	0.366553	0.134116	0.311691	0.395208	0.323736	0.0775861	0.202926	0.374701	0.323441
TCGA-BR-8367	1.14521	alive	0.0167686	0.0839531	0.103712	0.0346689	0.212785	0.428661	0.273047	0.272512	0.48039	0.434866	0.0335184	0.108389	0.226101	0.197749	0.0334942	0.436244	0.179997	0.224123	0.117813	0.273417	0.0260668	0.144181	0.0621463	0.0636507	0.0425664	0.372992	0.14675	0.450161	0.102161	0.241222	0.0326876	0.0549372	0.230864	0.502369	0.152421	0.0297247	0.222856	0.0913623	0.181116	0.0752381	0.0203211	0.344528	0.418551	0.141358	0.305669	0.498447	0.170271
TCGA-VQ-A8P8	2.4137	alive	0.306347	0.315575	0.236621	0.336115	0.0571369	0.365364	0.237443	0.166964	0.330332	0.45907	0.216092	0.192903	0.319699	0.416651	0.163919	0.374473	0.166091	0.150016	0.272283	0.432017	0.10373	0.207799	0.0881586	0.257919	0.0600552	0.376709	0.229969	0.358401	0.447833	0.309142	0.359362	0.0873955	0.509361	0.46093	0.304885	0.0594445	0.266732	0.105481	0.307552	0.112598	0.038107	0.315123	0.326665	0.394794	0.237233	0.440205	0.395849
TCGA-VQ-AA6B	2.49863	alive	0.038769	0.198574	0.0538327	0.359512	0.0739893	0.0727243	0.28803	0.120527	0.636768	0.528292	0.0676186	0.0241981	0.0836801	0.543164	0.0262686	0.412877	0.0733292	0.0282366	0.303631	0.0693711	0.0398278	0.063951	0.0529911	0.444028	0.037396	0.518716	0.138349	0.599838	0.038919	0.604035	0.0318676	0.365391	0.0858494	0.278888	0.842867	0.0266987	0.167778	0.0311672	0.382805	0.0927268	0.0419311	0.425101	0.0589337	0.0362587	0.0341911	0.323296	0.0987664
TCGA-BR-8382	1.32055	alive	0.220648	0.211191	0.290551	0.353448	0.0787335	0.512324	0.273428	0.2755	0.48712	0.553051	0.383953	0.296473	0.260063	0.237526	0.37404	0.456345	0.272494	0.428329	0.0861605	0.55665	0.324797	0.208293	0.154242	0.32884	0.134987	0.431548	0.503187	0.548401	0.547499	0.339027	0.314687	0.0605987	0.552034	0.529758	0.532076	0.59072	0.397804	0.318542	0.430158	0.24816	0.300482	0.492138	0.373373	0.463853	0.0737729	0.28523	0.376633
TCGA-BR-A4PE	1.70137	alive	0.53723	0.26962	0.0423865	0.434167	0.0254144	0.652561	0.585926	0.304953	0.83332	0.749382	0.0791915	0.0257844	0.343096	0.646505	0.531174	0.690825	0.0603868	0.771407	0.0981342	0.189105	0.664506	0.0641369	0.0424228	0.621589	0.683528	0.747502	0.533908	0.733578	0.715452	0.656379	0.589726	0.027733	0.0944111	0.701625	0.675547	0.738095	0.548482	0.52973	0.642939	0.0859003	0.561022	0.699184	0.717996	0.0398852	0.261207	0.306173	0.40318
TCGA-CG-4477	2.58082	alive	0.0584653	0.0812468	0.0605655	0.0515482	0.0501037	0.0941574	0.0618809	0.0441988	0.126045	0.214958	0.0645566	0.0347867	0.0837468	0.505577	0.0544164	0.0837091	0.387346	0.072146	0.123435	0.248207	0.061471	0.13957	0.483103	0.0498655	0.0421308	0.176497	0.215109	0.656706	0.0694244	0.342603	-0.0251402	0.511257	0.119022	0.0454457	0.0643596	-0.0229061	0.115302	0.0683481	0.0923278	0.0551078	0.0480387	0.193233	0.0305851	0.0367627	0.0825764	0.104909	0.120282
TCGA-FP-A4BE	0.923288	alive	0.0316698	0.460658	0.713757	0.45188	0.42479	0.451792	0.550838	0.593932	0.69963	0.652688	0.0950211	0.0461155	0.39356	0.580489	0.473303	0.57537	0.090005	0.634073	0.593304	0.788898	0.504499	0.0871966	0.374931	0.475089	0.694201	0.656934	0.59404	0.700216	0.477362	0.546833	0.58762	0.0625619	0.16999	0.341589	0.696427	0.65772	0.558656	0.663662	0.563622	0.117448	0.550049	0.450498	0.611665	0.498987	0.342996	0.31827	0.493468
TCGA-HU-A4G9	2.01644	alive	0.739507	0.0889987	0.811541	0.403474	0.0250208	0.695633	0.701535	0.537038	0.817921	0.77312	0.46072	0.537604	0.737571	0.508667	0.591137	0.709145	0.38245	0.789431	0.0570182	0.868758	0.549177	0.487582	0.0527223	0.456786	0.791174	0.7656	0.0909446	0.340521	0.751766	0.746011	0.682134	0.0325638	0.656365	0.790099	0.81962	0.45263	0.680024	0.466895	0.455784	0.0492194	0.332234	0.494415	0.700067	0.477316	0.79929	0.797582	0.0729237
TCGA-CG-4305	1.32877	alive	0.0585352	0.494092	0.719622	0.0620074	0.283426	0.572509	0.478477	0.138318	0.663607	0.568603	0.343495	0.300704	0.503451	0.141121	0.469358	0.436779	0.666195	0.513818	0.46508	0.598633	0.293722	0.197058	0.123597	0.451688	0.705416	0.47361	0.437978	0.443192	0.402527	0.387192	0.394124	0.0604649	0.660003	0.0782715	0.429816	0.488593	0.431968	0.597011	0.603172	0.511942	0.0488904	0.470916	0.404392	0.485389	0.103924	0.143158	0.3493
TCGA-CG-4438	4.50685	alive	0.0388935	0.0544656	0.0590199	0.0499296	0.0569128	0.430985	0.0573003	0.0527069	0.705518	0.0411976	0.0558472	0.0338335	0.121395	0.138206	0.0541195	0.0734877	0.0238598	0.0734272	0.0692665	0.166423	0.0630666	0.128698	0.0454138	0.0477016	0.0176846	0.18791	0.0789079	0.0210516	0.0553024	0.0621322	-0.0376548	0.0329342	0.101471	0.0337971	0.0543139	-0.0298662	0.0422363	0.0461135	0.0770729	0.02414	0.0504085	0.401244	0.0350246	0.0290252	0.070299	0.233929	0.0929261
TCGA-BR-7723	1.54521	alive	0.0147673	0.149511	0.0262788	0.0372556	0.295221	0.0709287	0.0722586	0.038201	0.112289	0.214218	0.030339	0.0284275	0.0974858	0.333427	0.040422	0.0525956	0.0981143	0.0263878	0.615389	0.188287	0.0331846	0.0600644	0.342536	0.0597772	0.039628	0.192723	0.122913	0.0622274	0.0368514	0.0761952	0.0363226	0.0341783	0.131033	0.0553077	0.485068	0.0300518	0.231395	0.0489667	0.0464436	0.104725	0.0175691	0.0423508	0.0282867	0.0446787	0.0232609	0.0764966	0.216555
TCGA-D7-8572	1.4	alive	0.0131575	0.0680299	0.0377758	0.053088	0.0294859	0.0724082	0.0376638	0.287882	0.379538	0.23443	0.0292105	0.0337415	0.0474915	0.341233	0.0256409	0.0456716	0.141639	0.0268194	0.467737	0.216903	0.0315845	0.090043	0.302125	0.171483	0.0384193	0.10524	0.155397	0.176466	0.0559692	0.0819381	0.0337505	0.0548305	0.415408	0.0443577	0.0338453	0.0266546	0.171404	0.023794	0.302299	0.0592024	0.0190166	0.0394527	0.0239111	0.0375661	0.0312506	0.111842	0.175676
TCGA-IN-A6RI	1.53151	alive	0.0165209	0.0332999	0.0616221	0.0398164	0.0461664	0.108095	0.0459677	0.0504724	0.0436824	0.130728	0.0566301	0.025381	0.0343638	0.0565591	0.0286595	0.0444008	0.0999102	0.124203	0.0772865	0.243074	0.0397859	0.119743	0.0303502	0.038105	0.0418767	0.14425	0.146376	0.175767	0.0589313	0.138605	0.037269	0.497996	0.292408	0.041503	0.0353807	0.0299332	0.261106	0.0240844	0.169348	0.0637125	0.0143942	0.04372	0.0321217	0.0571342	0.0695179	0.158675	0.0913957
TCGA-RD-A8N9	2.96712	alive	0.0123446	0.0634621	0.0452639	0.200927	0.0228558	0.0673068	0.0534937	0.02699	0.0494995	0.216096	0.024765	0.0261252	0.326972	0.160178	0.0310414	0.057432	0.0961113	0.024848	0.121939	0.218716	0.0199777	0.0775347	0.0505098	0.0696147	0.0389362	0.151863	0.168163	0.0897563	0.0477768	0.0677074	0.032518	0.0805164	0.124491	0.0468117	0.0538584	0.0248701	0.16445	0.0222761	0.0389772	0.0755074	0.0162323	0.0247096	0.0233439	0.0438761	0.260881	0.101443	0.121368
TCGA-BR-7703	1.2	alive	0.447053	0.540795	0.602683	0.487268	0.24629	0.604013	0.222837	0.208749	0.668716	0.644575	0.576348	0.420048	0.590203	0.503106	0.399342	0.517952	0.096359	0.560602	0.149564	0.46504	0.412924	0.0590275	0.0462674	0.473706	0.0396965	0.602477	0.531808	0.726885	0.649401	0.47706	0.566883	0.028666	0.126489	0.679871	0.379578	0.0337326	0.542297	0.0269839	0.48972	0.0785791	0.457072	0.330912	0.513607	0.570617	0.399927	0.568943	0.522116
TCGA-BR-A4J2	1.18082	alive	0.0223182	0.0884421	0.0634662	0.397875	0.0494208	0.503236	0.226087	0.178303	0.42504	0.543106	0.0785835	0.108321	0.240982	0.231286	0.360998	0.177348	0.232351	0.0354973	0.236743	0.557314	0.0226645	0.223171	0.0666695	0.218033	0.0475813	0.287127	0.197965	0.453675	0.152708	0.25259	0.0305624	0.137965	0.335519	0.309185	0.318618	0.0255882	0.236889	0.0173731	0.0439287	0.158342	0.0179795	0.141999	0.169546	0.0548746	0.15267	0.165535	0.254947
TCGA-BR-8081	1.71233	alive	0.498897	0.0909926	0.605684	0.442761	0.346672	0.379191	0.317026	0.332948	0.482332	0.567867	0.0183437	0.27256	0.393058	0.497205	0.0867988	0.536946	0.514238	0.261386	0.324656	0.662764	0.158196	0.431248	0.189237	0.390721	0.318487	0.395803	0.28549	0.117052	0.0866876	0.457745	0.510533	0.395045	0.702482	0.540918	0.50747	0.0825141	0.481312	0.228754	0.487856	0.532812	0.0181794	0.323855	0.360293	0.337743	0.172783	0.428938	0.346832
TCGA-HU-A4GP	0.747945	alive	0.201814	0.192974	0.783012	0.0900694	0.0442455	0.373967	0.244016	0.327429	0.0805459	0.738049	0.165552	0.0950859	0.513294	0.0767896	0.642689	0.024847	0.0925862	0.0947769	0.131251	0.74649	0.0494635	0.827819	0.0387947	0.544502	0.0584666	0.645628	0.317628	0.08238	0.284873	0.50169	0.0882967	0.0401591	0.618098	0.218939	0.062559	0.0281554	0.130434	0.0234902	0.150267	0.0747556	0.0111808	0.13454	0.0350514	0.269582	0.335306	0.545382	0.111392
TCGA-CD-8534	1.00548	alive	0.0115125	0.0588639	0.030124	0.037303	0.0367083	0.480207	0.0264839	0.461593	0.113054	0.138546	0.0270091	0.0308303	0.227731	0.145181	0.040277	0.0460118	0.138895	0.377522	0.132243	0.263142	0.027191	0.0569835	0.0443431	0.0587576	0.0420221	0.282166	0.118923	0.445766	0.529005	0.316112	0.0320317	0.110265	0.32811	0.0506916	0.028063	0.500637	0.136316	0.642983	0.0694954	0.0675727	0.0137683	0.0364312	0.0329206	0.0487846	0.333752	0.394942	0.145635
TCGA-VQ-A8PU	2.24658	alive	0.00939619	0.0508893	0.0287729	0.0190553	0.215998	0.288721	0.0563674	0.0840961	0.0516541	0.0730168	0.0274914	0.0570959	0.0557439	0.501861	0.0291005	0.0449972	0.079696	0.0357983	0.0692077	0.143285	0.0378237	0.107426	0.0600916	0.330846	0.0338202	0.478475	0.274748	0.0911816	0.0713911	0.129175	0.0337561	0.0381862	0.0802034	0.327592	0.470374	0.0598443	0.223442	0.0395433	0.279005	0.037844	0.020232	0.0825085	0.0315459	0.0356242	0.0383798	0.0894828	0.292948
TCGA-RD-A8N0	3.3863	alive	0.015065	0.173098	0.05831	0.130896	0.0452744	0.10325	0.108603	0.0482726	0.168339	0.403297	0.0298047	0.0321013	0.112591	0.292522	0.0964954	0.0857208	0.179645	0.0654906	0.234517	0.420223	0.10085	0.0599368	0.0519421	0.0956069	0.0595092	0.114887	0.200847	0.280546	0.118792	0.137559	0.0329693	0.0701429	0.219985	0.224123	0.128997	0.230187	0.269552	0.0363445	0.0571265	0.198494	0.0326842	0.0661878	0.0578809	0.149804	0.0533171	0.261335	0.270898
TCGA-HU-A4G2	2.02466	alive	0.656244	0.288208	0.691383	0.644513	0.218253	0.535822	0.529313	0.615851	0.814384	0.733246	0.0540323	0.423686	0.381309	0.640626	0.529524	0.556768	0.755975	0.650909	0.584904	0.601444	0.498399	0.523498	0.395056	0.592214	0.550237	0.594128	0.674696	0.754383	0.5603	0.62557	0.586446	0.0403871	0.691783	0.554022	0.563753	0.674596	0.597772	0.487029	0.508182	0.0660369	0.532648	0.725215	0.584957	0.0376929	0.658984	0.443706	0.514927
TCGA-F1-6875	6.01918	dead	0.011965	0.0636449	0.0291208	0.0238406	0.0243624	0.0495099	0.074415	0.03134	0.0200163	0.0499298	0.0220273	0.0792127	0.0746955	0.0320011	0.0204126	0.0346739	0.0298051	0.0138873	0.0501803	0.0499116	0.0321775	0.0740125	0.0448976	0.0491449	0.0392618	0.0915501	0.0739605	0.4847	0.0417122	0.0995848	0.034238	0.040207	0.0394069	0.022527	0.0202701	0.0254217	0.0809165	0.0262501	0.0768799	0.0254583	0.0171362	0.185609	0.0270164	0.0340156	0.0322625	0.0603315	0.124282
TCGA-D7-A4YX	1.26301	alive	0.678107	0.308067	0.827169	0.434763	0.570573	0.509782	0.390813	0.474755	0.820138	0.724007	0.184833	0.201774	0.358848	0.673647	0.515951	0.617847	0.708998	0.597063	0.589256	0.88203	0.358794	0.454728	0.472446	0.632831	0.634453	0.720339	0.611206	0.742441	0.644884	0.626685	0.56042	0.0395007	0.880002	0.484738	0.717879	0.666054	0.567383	0.0597204	0.548766	0.708633	0.486143	0.588726	0.650559	0.657925	0.464743	0.63977	0.530845
TCGA-BR-8361	1.62466	alive	0.379928	0.272045	0.674328	0.0768172	0.0244145	0.563233	0.410309	0.276443	0.658253	0.416763	0.156455	0.256655	0.253738	0.381232	0.356214	0.503035	0.190446	0.651667	0.456284	0.560038	0.0630945	0.0722392	0.0433586	0.0479351	0.224661	0.615928	0.582516	0.430987	0.0306542	0.389944	0.0333811	0.0596535	0.287336	0.577673	0.691299	0.502925	0.323523	0.438729	0.547312	0.0778637	0.478966	0.423759	0.470465	0.384909	0.153796	0.461479	0.117695
TCGA-BR-7716	1.28219	alive	0.0127621	0.0766668	0.161414	0.0593847	0.0211978	0.0485826	0.0534125	0.0459547	0.0712125	0.262962	0.0224621	0.0585074	0.0418989	0.145423	0.0270521	0.0578008	0.115954	0.0299303	0.16395	0.294011	0.0328809	0.0866871	0.0464079	0.110049	0.0372846	0.131166	0.199546	0.0781976	0.0493248	0.0760862	0.0363372	0.0468859	0.156683	0.0762973	0.20573	0.0339397	0.164686	0.0246405	0.046246	0.116326	0.0275615	0.0304665	0.0303893	0.0632086	0.0332414	0.157368	0.220803
TCGA-VQ-AA6J	1.7589	alive	0.012802	0.456459	0.0674446	0.0741562	0.0328494	0.0464382	0.0332526	0.035031	0.238374	0.248432	0.0287977	0.0393212	0.171407	0.187096	0.296389	0.0457176	0.161847	0.161524	0.188272	0.271717	0.0333285	0.0952366	0.0582471	0.0904437	0.0509432	0.384938	0.210057	0.532723	0.0498378	0.0992571	0.0373099	0.0875133	0.250215	0.31154	0.254702	0.0949701	0.374764	0.0339684	0.164035	0.0854171	0.150981	0.151385	0.0432418	0.0401378	0.0799842	0.176905	0.181498
TCGA-CG-5728	1.5863	alive	0.274914	0.331685	0.0427574	0.175778	0.30392	0.369578	0.191658	0.27753	0.298737	0.113663	0.252364	0.104708	0.387833	0.135466	0.14963	0.365487	0.347024	0.446568	0.137469	0.456453	0.0558595	0.360394	0.200152	0.0599299	0.11061	0.440805	0.413198	0.147742	0.0831135	0.290731	0.0540122	0.0950267	0.230906	0.551627	0.432873	0.330176	0.313974	0.135158	0.370768	0.061617	0.394577	0.488897	0.236016	0.066664	0.0802571	0.244839	0.35386
TCGA-BR-8369	1.16986	alive	0.0296728	0.0893441	0.473058	0.0501247	0.0392743	0.325049	0.225864	0.301897	0.514266	0.361363	0.165148	0.121648	0.364279	0.146548	0.288334	0.326517	0.188962	0.394424	0.13653	0.39422	0.0364087	0.281563	0.0899268	0.135694	0.0720962	0.392903	0.339157	0.146888	0.0525944	0.508874	0.0324021	0.081503	0.218075	0.319978	0.176657	0.0262165	0.239908	0.0352046	0.104681	0.0964875	0.0200582	0.345765	0.0297984	0.0427305	0.125672	0.440602	0.224644
TCGA-HU-A4G8	1.49041	alive	0.263765	0.518536	0.0477571	0.0893161	0.0242217	0.0591764	0.0350801	0.355394	0.671898	0.364137	0.0622804	0.0256878	0.298679	0.268492	0.349424	0.0757652	0.210743	0.0363372	0.176578	0.305831	0.0254473	0.107116	0.358726	0.451811	0.0350318	0.443674	0.192234	0.199283	0.0505013	0.130381	0.0585612	0.019841	0.41952	0.44244	0.649982	0.416372	0.393034	0.351161	0.0754368	0.21916	0.422449	0.137152	0.307567	0.0601968	0.123751	0.218312	0.23354
TCGA-CG-5732	5.75342	dead	0.0183444	0.115071	0.0342661	0.0690999	0.247795	0.120933	0.0796475	0.0684419	0.0744998	0.330206	0.0359623	0.0391452	0.0933293	0.270832	0.106097	0.058509	0.124877	0.054031	0.164629	0.208742	0.0566998	0.213861	0.087445	0.173699	0.0531728	0.198764	0.151422	0.336497	0.0583779	0.094402	0.0444104	0.281044	0.147293	0.11011	0.0694504	0.0513083	0.19624	0.0394892	0.0805113	0.157478	0.0207078	0.0604528	0.0266568	0.0707681	0.0517265	0.204263	0.233808
TCGA-CD-8533	1.28219	alive	0.0143682	0.234046	0.0318414	0.0436334	0.113415	0.458951	0.121205	0.32355	0.749863	0.169016	0.0314238	0.0301001	0.367388	0.0856209	0.0286744	0.25521	0.065517	0.040126	0.203547	0.186744	0.0280775	0.092148	0.0451255	0.508228	0.0372946	0.636957	0.680158	0.771726	0.0659054	0.325967	0.0314837	0.0544124	0.268025	0.0722242	0.596579	0.0348652	0.127168	0.273609	0.125291	0.111197	0.0158343	0.110722	0.315973	0.191317	0.642727	0.220175	0.24252
TCGA-BR-6705	1.15342	alive	0.0135854	0.234327	0.0553977	0.0573584	0.0543953	0.420668	0.160884	0.23469	0.227657	0.50237	0.0288644	0.0449722	0.256379	0.199546	0.33152	0.357676	0.199597	0.176634	0.149025	0.34601	0.230186	0.219594	0.102841	0.0578913	0.321005	0.330455	0.203	0.315571	0.065888	0.331738	0.47418	0.153232	0.260285	0.370837	0.335991	0.03157	0.39992	0.31565	0.226742	0.0947594	0.238835	0.042535	0.0312301	0.230107	0.142057	0.429552	0.206793
TCGA-BR-7704	1.66027	alive	0.0230426	0.0623405	0.0717541	0.0406686	0.388381	0.0526589	0.0361943	0.0333147	0.354663	0.204485	0.0278466	0.0369851	0.0593067	0.109961	0.0302991	0.0464016	0.0809866	0.0285222	0.361745	0.334006	0.032473	0.16457	0.0753922	0.0566083	0.0422385	0.448557	0.140351	0.0623778	0.0455106	0.0869357	0.0359101	0.513447	0.0738405	0.106432	0.06051	0.0276106	0.154139	0.0381142	0.559372	0.0866214	0.0425034	0.182479	0.0275413	0.0379716	0.0275474	0.183127	0.134062
TCGA-IN-AB1X	1.12603	alive	0.0122074	0.0824779	0.255563	0.205093	0.0322381	0.335732	0.258931	0.274815	0.314689	0.488888	0.0194148	0.0286939	0.0731304	0.534229	0.268353	0.114902	0.092688	0.372636	0.201068	0.514269	0.0170939	0.0467431	0.0501982	0.143683	0.0364115	0.416277	0.178428	0.551596	0.0348704	0.36755	0.0689701	0.0417229	0.452351	0.265901	0.457041	0.421838	0.246604	0.238935	0.305457	0.212489	0.354815	0.0317986	0.199761	0.0383187	0.0514383	0.437944	0.326834
TCGA-BR-8364	1.84932	alive	0.0117452	0.0583376	0.236541	0.0326164	0.0378112	0.0524987	0.0370642	0.145479	0.0778279	0.161435	0.0253099	0.0349027	0.0548943	0.0690376	0.0304352	0.0549192	0.261117	0.087925	0.109152	0.266851	0.0302382	0.0773196	0.0423055	0.0610234	0.0539364	0.17908	0.182793	0.120348	0.0401154	0.0940494	0.034257	0.0972966	0.231122	0.0480317	0.150685	0.0301943	0.310424	0.0257207	0.0694935	0.0841404	0.0162227	0.0312417	0.0246904	0.0504477	0.0364143	0.114555	0.136037
TCGA-CD-5802	1.11233	alive	0.0170928	0.213898	0.0408082	0.0700621	0.328808	0.103908	0.116814	0.232097	0.0692399	0.292831	0.0328781	0.0396052	0.321996	0.55825	0.0507606	0.104098	0.388208	0.352916	0.162303	0.317866	0.0516447	0.280278	0.275512	0.0836828	0.0457735	0.150069	0.13522	0.099087	0.0535792	0.0870669	0.0424405	0.0673401	0.230097	0.155527	0.354508	0.0342367	0.270965	0.0517429	0.088791	0.0719275	0.0298432	0.0440525	0.0307659	0.0656617	0.0285657	0.234339	0.203848
TCGA-HU-A4H2	1.07945	alive	0.0210302	0.0951044	0.0856125	0.105852	0.0271927	0.0442907	0.276746	0.405755	0.618315	0.649339	0.0920858	0.0245743	0.222924	0.183297	0.477049	0.409455	0.157341	0.195623	0.211336	0.487852	0.0292318	0.472392	0.0433433	0.0854498	0.0338052	0.111056	0.126039	0.684104	0.0333572	0.0680734	0.0291932	0.0557968	0.34821	0.12688	0.313197	0.585528	0.215705	0.0229034	0.0234004	0.135494	0.0172232	0.0398816	0.0261293	0.058329	0.199218	0.16435	0.353961
TCGA-VQ-AA6D	1.4274	alive	0.0141194	0.0617839	0.0375915	0.0309138	0.574542	0.0559315	0.0661177	0.0420284	0.461787	0.127433	0.0465038	0.023671	0.03055	0.398492	0.028387	0.0475886	0.0576059	0.029794	0.0753189	0.11975	0.0369614	0.0851864	0.2573	0.0597633	0.0446643	0.0663263	0.0844711	0.0412334	0.0384846	0.0619701	0.0315751	0.0251438	0.128968	0.0248644	0.804886	0.023608	0.0834182	0.0383696	0.0738628	0.0492558	0.309206	0.0170378	0.0280878	0.0576886	0.0410914	0.0920838	0.0831768
TCGA-BR-8589	1.31781	alive	0.608844	0.381042	0.635382	0.371802	0.475514	0.57396	0.455861	0.468945	0.605699	0.581757	0.137036	0.271468	0.479126	0.665399	0.312993	0.436928	0.555534	0.553607	0.532053	0.740574	0.537296	0.0960279	0.34727	0.341592	0.550484	0.554796	0.55691	0.653268	0.561732	0.452786	0.537019	0.0577028	0.156601	0.639683	0.618631	0.589504	0.485606	0.417517	0.37079	0.413026	0.460738	0.552945	0.513097	0.114601	0.50516	0.587064	0.471592
TCGA-BR-7715	1.28493	alive	0.0534709	0.171212	0.0315215	0.0294244	0.177032	0.065236	0.155541	0.240262	0.713391	0.0718642	0.0299286	0.0376412	0.0444655	0.0618248	0.24899	0.0508536	0.108603	0.0187306	0.115299	0.16918	0.0276527	0.0687723	0.317529	0.202948	0.0362943	0.569151	0.0941755	0.766212	0.0330122	0.0420688	0.0382004	0.0346533	0.082152	0.0385899	0.516946	0.0302062	0.221956	0.0259717	0.0694694	0.104707	0.0265792	0.0968627	0.0280454	0.0402371	0.0703289	0.0745442	0.077709
TCGA-D7-6820	0.942466	alive	0.0134195	0.0980257	0.0360158	0.0387097	0.0302009	0.0589211	0.106862	0.33963	0.0366619	0.167705	0.0273574	0.0503228	0.0648278	0.0759268	0.0282372	0.0407724	0.13257	0.0210078	0.100134	0.203082	0.037716	0.0640853	0.0537481	0.0453236	0.0490273	0.201077	0.122505	0.716029	0.0492221	0.083119	0.0444892	0.0659411	0.0847359	0.051033	0.107377	0.0290459	0.180285	0.0809794	0.0686243	0.0759266	0.0226176	0.0323409	0.026514	0.0541835	0.0594975	0.105788	0.121403
TCGA-D7-A4YU	1.36986	alive	0.549656	0.460599	0.820685	0.253203	0.0347264	0.420971	0.387703	0.221911	0.81545	0.572669	0.238492	0.0192282	0.386656	0.387378	0.389221	0.562867	0.241519	0.550091	0.185214	0.658257	0.414214	0.386539	0.116702	0.165471	0.375166	0.392004	0.204479	0.645609	0.0363616	0.44658	0.0304964	0.0183183	0.22323	0.216028	0.484493	0.0294124	0.452442	0.521055	0.517202	0.0844033	0.195232	0.35677	0.553964	0.531651	0.312769	0.534206	0.207173
TCGA-RD-A8MW	3.1589	dead	0.016282	0.203223	0.0495824	0.0377261	0.0329938	0.0393891	0.0366062	0.0256671	0.0754163	0.251237	0.0262578	0.0333989	0.030711	0.177565	0.0416533	0.0407069	0.122828	0.0350867	0.141424	0.230446	0.0253583	0.0688965	0.0359923	0.0577675	0.0342122	0.138893	0.13647	0.0570355	0.0327384	0.086978	0.0393494	0.0243491	0.119314	0.043177	0.461304	0.0336004	0.153519	0.0269176	0.031612	0.14984	0.02129	0.125329	0.029027	0.0412008	0.0313937	0.0790026	0.200065
TCGA-BR-A4QL	0.964384	alive	0.820906	0.736974	0.0708083	0.566939	0.0233623	0.695185	0.635607	0.480125	0.9425	0.0806582	0.793101	0.578936	0.731061	0.0720972	0.694429	0.829485	0.294394	0.0316772	0.388359	0.886238	0.634057	0.714446	0.0462806	0.0325352	0.0459559	0.636223	0.639492	0.678285	0.0301907	0.542161	0.028656	0.0389516	0.329405	0.566031	0.868878	0.517708	0.526459	0.473563	0.591827	0.0579186	0.374138	0.760651	0.872955	0.0910965	0.314185	0.511734	0.449099
TCGA-HU-8245	1.51233	alive	0.0149459	0.0684957	0.0289279	0.0347971	0.0297425	0.10315	0.0353061	0.153695	0.579927	0.209986	0.0216491	0.0327859	0.0450834	0.0932481	0.0251957	0.0516146	0.0598849	0.0374993	0.100409	0.235917	0.0257338	0.0713562	0.0457634	0.0502793	0.0393434	0.187345	0.15722	0.04003	0.0730631	0.325852	0.0328314	0.0390761	0.117302	0.0528343	0.361253	0.0291106	0.154001	0.0259889	0.478799	0.075172	0.0181219	0.0368592	0.179269	0.0412879	0.0468725	0.112471	0.116228
TCGA-BR-A4IU	1.11781	alive	0.0178772	0.247606	0.120348	0.187745	0.156194	0.302321	0.149408	0.106718	0.108604	0.287408	0.129894	0.0237742	0.0435721	0.133062	0.049566	0.361326	0.27958	0.210221	0.114981	0.348443	0.027997	0.223378	0.0466091	0.194435	0.0333315	0.207712	0.211159	0.343365	0.0262361	0.314887	0.0318065	0.0631848	0.49957	0.0827567	0.0808312	0.0334651	0.175939	0.228064	0.491413	0.121202	0.0216511	0.221239	0.125764	0.0696621	0.319237	0.108443	0.213314
TCGA-CD-8531	1.04932	alive	0.0118852	0.733388	0.562575	0.568095	0.0255347	0.496037	0.621092	0.687572	0.0996948	0.732381	0.0421731	0.0284854	0.720341	0.819677	0.315518	0.698487	0.655765	0.803923	0.668036	0.912472	0.019722	0.0989417	0.233112	0.474745	0.503181	0.4915	0.657888	0.607969	0.0264257	0.598626	0.594195	0.0307975	0.909819	0.777971	0.825896	0.581596	0.615448	0.45713	0.0593299	0.64325	0.634215	0.446851	0.0274038	0.0622111	0.810039	0.627257	0.702062
TCGA-D7-A4YY	1.14795	alive	0.500039	0.419129	0.764583	0.430515	0.0659027	0.737478	0.62576	0.481336	0.867484	0.462136	0.155807	0.546408	0.639666	0.565268	0.599997	0.785513	0.728329	0.579018	0.506057	0.849707	0.727116	0.755808	0.0455893	0.708997	0.206201	0.757944	0.530577	0.809558	0.756439	0.680427	0.605668	0.0840774	0.90534	0.142119	0.831434	0.0313559	0.485006	0.694331	0.720564	0.0434868	0.609394	0.67216	0.771257	0.631763	0.634363	0.624547	0.638099
TCGA-D7-A6EZ	0.813699	alive	0.47832	0.525278	0.627923	0.354821	0.469177	0.638179	0.547176	0.499264	0.683476	0.68428	0.0304492	0.305382	0.197799	0.715449	0.366268	0.523325	0.670586	0.629105	0.53541	0.773537	0.563483	0.0578838	0.354206	0.488185	0.605342	0.675209	0.661823	0.69317	0.626673	0.588581	0.507699	0.0386715	0.814799	0.689667	0.703236	0.586657	0.551781	0.672827	0.473134	0.0533736	0.332742	0.589265	0.539047	0.135484	0.327322	0.623562	0.447467
TCGA-CG-5726	2.4137	dead	0.672929	0.122777	0.0438264	0.423729	0.0461371	0.391414	0.513719	0.305419	0.851089	0.421282	0.334784	0.383008	0.689662	0.126525	0.513642	0.456057	0.193176	0.276654	0.480105	0.354121	0.053109	0.270508	0.0786417	0.320964	0.261628	0.751211	0.0913909	0.500029	0.269075	0.396952	0.0439707	0.0272626	0.723381	0.843828	0.757317	0.0328899	0.389941	0.70558	0.624708	0.0611402	0.581334	0.695255	0.359108	0.0548082	0.12196	0.515926	0.158492
TCGA-BR-8676	0.627397	alive	0.440527	0.233462	0.651547	0.221177	0.377891	0.485978	0.429851	0.474201	0.653789	0.6445	0.0802932	0.32997	0.531929	0.474404	0.484954	0.502386	0.383837	0.546578	0.571111	0.70945	0.14565	0.134501	0.280063	0.50657	0.621102	0.472414	0.634074	0.708679	0.519897	0.47577	0.573006	0.0285407	0.140791	0.571101	0.607508	0.534209	0.529524	0.588885	0.457556	0.0782708	0.485673	0.510128	0.613743	0.0476045	0.0320065	0.608413	0.456759
TCGA-CG-4460	1.83288	dead	0.0366878	0.0408109	0.0598346	0.0505051	0.0511977	0.401114	0.106587	0.0459707	0.175478	0.0659285	0.0512198	0.0234898	0.544387	0.919587	0.0516007	0.0776242	0.0205716	0.0664401	0.0634854	0.706407	0.0594234	0.0729369	0.311971	0.0464591	0.0442489	0.129374	0.149711	0.709994	0.0600997	0.0655484	-0.0364105	0.0419348	0.0908781	0.0275004	0.859966	0.590689	0.133202	0.0378049	0.071278	0.025521	0.0507446	0.406164	0.0296732	0.0357723	0.0679714	-0.0214029	0.071165
TCGA-BR-8588	1.06575	alive	0.30293	0.356331	0.0303579	0.274984	0.246469	0.298618	0.278833	0.266326	0.432103	0.213694	0.0248913	0.237847	0.124794	0.128004	0.0278233	0.352647	0.130089	0.182052	0.147661	0.396863	0.0346373	0.104142	0.0564644	0.41756	0.0441096	0.410609	0.161312	0.173988	0.0364475	0.3558	0.0421192	0.0591049	0.180417	0.335482	0.52053	0.0313325	0.348654	0.024717	0.105195	0.096888	0.034037	0.400051	0.38042	0.115134	0.221359	0.388895	0.285009
TCGA-CD-A48A	1.03562	alive	0.0192193	0.302236	0.0309014	0.0328888	0.176142	0.17774	0.206289	0.2696	0.12992	0.376694	0.0281086	0.0516623	0.647227	0.582059	0.0329356	0.0544388	0.288438	0.318726	0.68312	0.458699	0.0663327	0.0800706	0.0446934	0.0885033	0.0548112	0.457063	0.150975	0.0522771	0.0525017	0.0800769	0.0444617	0.0377502	0.590118	0.509523	0.404365	0.0314552	0.150237	0.458225	0.0816754	0.0381068	0.0302765	0.220487	0.231317	0.049616	0.274186	0.100798	0.256323
TCGA-BR-8058	1.45753	alive	0.012783	0.10491	0.0282363	0.0778582	0.0330665	0.160165	0.0503643	0.0378078	0.098096	0.29698	0.0244697	0.035953	0.0560215	0.224676	0.0289317	0.0650758	0.160795	0.0399848	0.18872	0.389243	0.0255136	0.0887071	0.0575832	0.0803456	0.040186	0.203746	0.223157	0.475334	0.0557928	0.114553	0.034367	0.0579364	0.176974	0.376599	0.0428906	0.0295588	0.204946	0.040378	0.0886861	0.122036	0.01965	0.155665	0.0333226	0.219933	0.046785	0.258352	0.257733
TCGA-VQ-A8PB	2.85753	dead	0.0156093	0.111261	0.295512	0.043751	0.0934587	0.307384	0.151344	0.224741	0.613448	0.171581	0.231465	0.364338	0.326099	0.103288	0.421442	0.209805	0.0866043	0.231868	0.100752	0.167892	0.0230613	0.144018	0.0328719	0.0655455	0.0570209	0.543819	0.111137	0.476175	0.0890279	0.377171	0.0353306	0.0339115	0.546918	0.0455445	0.377859	0.027383	0.274206	0.602464	0.0672952	0.0988166	0.0279149	0.365339	0.465833	0.107514	0.136048	0.123097	0.126097
TCGA-VQ-A925	0.378082	dead	0.0120705	0.0919636	0.0327281	0.0368528	0.0217837	0.0375904	0.03155	0.0432806	0.0408801	0.114076	0.025474	0.0256198	0.193172	0.0883414	0.0302987	0.0482624	0.06197	0.0191036	0.0832158	0.157872	0.0351223	0.0954575	0.0489917	0.0601851	0.047158	0.0858875	0.099994	0.0602101	0.0580539	0.0736342	0.0360531	0.0305836	0.125982	0.0457404	0.0382079	0.0287069	0.141875	0.0285261	0.0676877	0.0551659	0.019653	0.0321867	0.0348243	0.105796	0.172926	0.0868549	0.100648
TCGA-D7-A6EX	0.942466	alive	0.010929	0.145535	0.0317191	0.023373	0.0244423	0.0238654	0.0596846	0.561888	0.127793	0.073166	0.0277191	0.0322144	0.337866	0.510302	0.0242698	0.0414433	0.147587	0.0660732	0.0634246	0.358477	0.0776575	0.122841	0.0400811	0.041116	0.0409592	0.466116	0.0855173	0.642056	0.029222	0.0586881	0.0317878	0.0225131	0.100289	0.0445172	0.542435	0.0220022	0.0827203	0.0320989	0.064831	0.0262989	0.0139837	0.0318315	0.0302577	0.035498	0.106883	0.0624454	0.316578
TCGA-F1-6874	1.20548	alive	0.0251666	0.282937	0.615673	0.0527857	0.284575	0.301442	0.0514964	0.258634	0.54924	0.619786	0.0363215	0.201499	0.300665	0.302328	0.424958	0.321645	0.0825482	0.138482	0.118081	0.230251	0.227355	0.0909636	0.0883687	0.290747	0.155861	0.0750492	0.162422	0.678723	0.0513666	0.353017	0.258707	0.0349516	0.0783758	0.0589794	0.625918	0.143125	0.107674	0.407168	0.450703	0.0697555	0.0247378	0.205015	0.0493463	0.162791	0.0273477	0.159682	0.516484
TCGA-BR-8591	1.12055	alive	0.676847	0.308025	0.678525	0.369757	0.462079	0.595595	0.326519	0.441396	0.637373	0.713792	0.521969	0.370073	0.473923	0.45258	0.460748	0.562059	0.147913	0.59575	0.377608	0.749195	0.469981	0.0944488	0.26698	0.511363	0.663639	0.553425	0.595309	0.557315	0.60335	0.548112	0.600681	0.0346803	0.0990307	0.66446	0.686028	0.682009	0.527627	0.585817	0.568727	0.589332	0.513111	0.609657	0.53984	0.59636	0.418128	0.684381	0.378248
TCGA-D7-A6F2	1.30411	alive	0.0140527	0.163154	0.0288322	0.0229501	0.0326972	0.0781779	0.0433993	0.0860808	0.12086	0.155931	0.0190223	0.023029	0.0276018	0.0509412	0.0205734	0.0577886	0.0641547	0.0782897	0.0801777	0.182235	0.0150091	0.0672878	0.0287159	0.0340103	0.0346063	0.107381	0.0962921	0.0363836	0.0305594	0.0612695	0.0331704	0.244401	0.202361	0.0249007	0.55015	0.134384	0.0996236	0.0262799	0.200862	0.0733421	0.0161748	0.0856052	0.0211558	0.0280192	0.0304425	0.110195	0.0931325
TCGA-BR-7851	1.03562	alive	0.554782	0.52175	0.224803	0.533163	0.421535	0.513363	0.393564	0.300275	0.637213	0.587831	0.490769	0.341299	0.549909	0.701723	0.327014	0.526896	0.197178	0.364109	0.547397	0.267032	0.304004	0.692497	0.181155	0.366588	0.286947	0.60917	0.592612	0.670137	0.542741	0.532518	0.156429	0.031941	0.713759	0.66741	0.61115	0.186166	0.443929	0.0443075	0.358639	0.508755	0.433623	0.648304	0.464431	0.517065	0.426248	0.499971	0.562604
TCGA-BR-6803	1.08767	alive	0.0126537	0.107405	0.0436237	0.0662278	0.109523	0.0675527	0.0419995	0.0521771	0.100849	0.264757	0.0329813	0.0450345	0.114952	0.169456	0.040883	0.0602908	0.174834	0.0428049	0.172858	0.290706	0.0345308	0.0749313	0.0750509	0.0802488	0.0417673	0.192305	0.398505	0.368733	0.0355966	0.114079	0.044088	0.080201	0.223075	0.161451	0.0633908	0.0372728	0.233562	0.0457209	0.315268	0.109474	0.0262765	0.0411731	0.0696311	0.0482518	0.0365682	0.165496	0.234125
TCGA-BR-7196	1.06849	alive	0.440634	0.331857	0.362671	0.314922	0.13218	0.394826	0.182331	0.221976	0.289109	0.521229	0.0331501	0.143561	0.336507	0.275031	0.243205	0.328535	0.424215	0.226705	0.345634	0.529908	0.33283	0.173161	0.169098	0.310272	0.366831	0.331209	0.462956	0.368806	0.24763	0.292759	0.456528	0.0371193	0.37294	0.355045	0.320336	0.466262	0.374393	0.342806	0.32057	0.137719	0.244392	0.319582	0.28168	0.0500737	0.120775	0.512861	0.296998
TCGA-VQ-A91Q	1.73425	dead	0.244809	0.037139	0.0293567	0.0322169	0.0192418	0.24749	0.0407422	0.0324438	0.235255	0.0836611	0.0218737	0.0383852	0.423564	0.561173	0.0358504	0.0456296	0.474064	0.256782	0.0797827	0.342213	0.0289567	0.103136	0.0967076	0.0339663	0.0345795	0.478624	0.0958879	0.0484793	0.0350148	0.047159	0.0332381	0.0911713	0.0915775	0.0345571	0.340769	0.0264263	0.23748	0.0831396	0.0640182	0.03664	0.0293966	0.13342	0.0244108	0.048829	0.277933	0.102763	0.163378
TCGA-VQ-A94O	1.75342	dead	0.016076	0.0471285	0.0328923	0.0318894	0.0289767	0.103751	0.0336925	0.0414195	0.056636	0.149249	0.0312367	0.0324374	0.0256576	0.0536809	0.0405778	0.0432647	0.0740151	0.0215514	0.358672	0.0791293	0.0525385	0.0839345	0.0494109	0.0516883	0.0324265	0.187677	0.151189	0.174853	0.0726513	0.0798754	0.0349404	0.0372509	0.128537	0.0522884	0.0319567	0.0288083	0.121459	0.0398556	0.061059	0.0835556	0.020643	0.0506426	0.0285124	0.0473439	0.0369563	0.112972	0.0726175
TCGA-VQ-A8E0	1.53973	dead	0.0119469	0.051837	0.192686	0.0397335	0.0281203	0.201441	0.0179417	0.024565	0.0679887	0.0866016	0.0293142	0.0213193	0.0406483	0.479844	0.0369412	0.0358526	0.116155	0.0255001	0.0610797	0.323997	0.0403805	0.0696706	0.0504666	0.0440358	0.0413935	0.117649	0.126338	0.604732	0.0401535	0.0555734	0.0310513	0.0229619	0.182248	0.0282065	0.27916	0.023864	0.15525	0.0253773	0.0744517	0.0389894	0.0155925	0.0314447	0.0179619	0.039756	0.0431858	0.0894213	0.0791791
TCGA-D7-8575	1.51781	dead	0.0126172	0.298105	0.0339126	0.0639763	0.0249065	0.14888	0.0406067	0.235171	0.101235	0.327428	0.0315401	0.034225	0.046233	0.148167	0.0354073	0.0541723	0.200317	0.347149	0.158307	0.412915	0.0302572	0.0837834	0.0592853	0.0942436	0.0641294	0.201613	0.136928	0.150585	0.0513873	0.242256	0.0362241	0.0544136	0.14198	0.0700247	0.679227	0.0680942	0.335705	0.0278631	0.0998724	0.16328	0.0196175	0.034258	0.0274112	0.0554573	0.0607307	0.220848	0.280355
TCGA-CD-8524	1.06301	alive	0.0139677	0.122278	0.0276608	0.0514092	0.0368883	0.0553924	0.280656	0.333115	0.554997	0.214476	0.0316893	0.031151	0.224606	0.15673	0.391022	0.0492162	0.168756	0.038511	0.172336	0.356953	0.034134	0.103707	0.0619055	0.056292	0.0423099	0.148128	0.226493	0.510495	0.0548691	0.124304	0.0342866	0.118525	0.247046	0.0920725	0.614472	0.0281136	0.202114	0.0310991	0.0652997	0.0792386	0.200743	0.508434	0.0254588	0.0473727	0.0342866	0.141129	0.216452
TCGA-BR-7958	1.06301	alive	0.0186802	0.272269	0.563966	0.501818	0.287217	0.541673	0.301783	0.403276	0.583189	0.575182	0.0267045	0.19486	0.439343	0.465458	0.385913	0.522224	0.159439	0.456008	0.471714	0.687451	0.486113	0.570021	0.411713	0.418036	0.480694	0.538068	0.55848	0.601372	0.558385	0.466334	0.516714	0.0269657	0.151253	0.57675	0.541426	0.537043	0.481699	0.57193	0.462927	0.100729	0.404275	0.495207	0.542202	0.170814	0.152318	0.507769	0.412841
TCGA-CG-4300	1.66849	dead	0.0367133	0.0657723	0.0652983	0.213706	0.0524395	0.222197	0.241894	0.376404	0.112641	0.480785	0.0737757	0.0963285	0.22244	0.291261	0.0477216	0.07723	0.071169	0.0721812	0.0654802	0.250415	0.0623075	0.232248	0.0434605	0.0489791	0.0786261	0.485804	0.0981395	0.0980185	0.058037	0.0420158	0.00218546	0.539231	0.486683	0.135784	0.616744	0.43051	0.0565263	0.102698	0.0994102	0.0238855	0.0577346	0.0977617	0.423767	0.0597152	0.110154	0.405702	0.0909277
TCGA-BR-A4IV	1.12603	alive	0.014876	0.092368	0.0628695	0.0788985	0.038527	0.187325	0.0430786	0.0331124	0.175398	0.511728	0.160125	0.0528512	0.0454064	0.0857838	0.0303789	0.0830235	0.254865	0.0344869	0.0991249	0.478204	0.0356373	0.137484	0.0462855	0.258712	0.0373088	0.170512	0.17948	0.14434	0.0697559	0.209405	0.0326833	0.0566299	0.360548	0.0747322	0.0499934	0.323143	0.209207	0.0311735	0.0574969	0.10013	0.0115896	0.132418	0.0353818	0.057152	0.259208	0.213628	0.149681
TCGA-VQ-AA64	1.53425	dead	0.0163803	0.237783	0.0342374	0.0521477	0.0305409	0.0501786	0.032924	0.236521	0.058686	0.213291	0.0263679	0.0264865	0.032961	0.200579	0.0202696	0.0436625	0.169972	0.0285372	0.129538	0.586895	0.0384997	0.0932671	0.0690103	0.04396	0.0600156	0.100451	0.142839	0.13775	0.049712	0.0739459	0.0358387	0.0477442	0.169676	0.0811618	0.294264	0.0378403	0.199139	0.0256206	0.0655809	0.0688622	0.0247296	0.0254718	0.028906	0.0653846	0.0441829	0.152506	0.0991848
TCGA-BR-6710	0.747945	alive	0.0136255	0.0955781	0.0477243	0.046218	0.0427427	0.0697012	0.0648916	0.0443555	0.115548	0.26277	0.029839	0.0524838	0.0949055	0.0898999	0.0442671	0.0532225	0.206937	0.029219	0.137881	0.21164	0.0378388	0.0755183	0.0460775	0.0634312	0.0447128	0.114879	0.220079	0.0743778	0.059696	0.0988514	0.0438337	0.0590442	0.104505	0.0702368	0.0628823	0.0391751	0.208014	0.0380115	0.121675	0.0805585	0.0290389	0.0305298	0.0244867	0.0433351	0.0403484	0.142278	0.100822
TCGA-BR-6707	1.65753	dead	0.569788	0.445847	0.541986	0.406975	0.353105	0.511927	0.328011	0.382575	0.528972	0.595575	0.0255398	0.343518	0.52509	0.618992	0.430645	0.111634	0.546746	0.40785	0.529148	0.69608	0.41312	0.557511	0.223355	0.385861	0.55868	0.485342	0.569274	0.58701	0.581522	0.463867	0.510191	0.0408398	0.208569	0.579873	0.488321	0.606881	0.487076	0.0584436	0.463997	0.300912	0.408351	0.56937	0.376204	0.0650884	0.212489	0.574039	0.471018
TCGA-CD-8532	0.969863	dead	0.0149439	0.0855442	0.0376015	0.105812	0.285415	0.059702	0.0351744	0.0393165	0.119875	0.299513	0.0247065	0.0349795	0.0990118	0.486724	0.0363338	0.0432247	0.123878	0.0496441	0.235269	0.2576	0.0266427	0.091753	0.0592572	0.0831707	0.0456702	0.137484	0.148851	0.126944	0.0504302	0.156026	0.0335435	0.0514788	0.288839	0.0698767	0.238817	0.0298833	0.171187	0.368175	0.091215	0.150368	0.0175436	0.0382499	0.0240512	0.0997958	0.0517716	0.182224	0.250842
TCGA-BR-7722	1.27671	dead	0.0120715	0.0591878	0.0429863	0.0292964	0.0434171	0.0779029	0.0465728	0.0355782	0.0310668	0.195143	0.0281575	0.0544995	0.120009	0.0661598	0.0282325	0.0400882	0.11414	0.076438	0.0892497	0.204149	0.0434345	0.073384	0.0573094	0.0794653	0.0372546	0.0951352	0.106474	0.0963275	0.0544016	0.143081	0.0406147	0.0456468	0.0769833	0.0690536	0.399616	0.204602	0.205692	0.0765543	0.082613	0.0413544	0.0215549	0.0209107	0.0434624	0.0499529	0.046553	0.116246	0.113072
TCGA-BR-6458	0.583562	alive	0.0204254	0.0765376	0.375359	0.17612	0.0282497	0.477205	0.352847	0.33091	0.574457	0.565444	0.0247491	0.0401969	0.12393	0.0903864	0.271279	0.457141	0.106642	0.328492	0.111927	0.226483	0.0516612	0.0531801	0.0442679	0.0679038	0.0382317	0.315401	0.143804	0.545756	0.0435488	0.435336	0.0409368	0.0357054	0.253854	0.0591392	0.653515	0.28761	0.328815	0.224303	0.503792	0.0944009	0.0308271	0.0579737	0.0420268	0.0719614	0.0591367	0.0857851	0.133367
TCGA-R5-A7ZE	1.51781	dead	0.0094384	0.0411985	0.0364605	0.0270397	0.033195	0.044946	0.0502417	0.147949	0.326325	0.101062	0.0262316	0.0311972	0.0306433	0.0623435	0.027332	0.0354929	0.0700386	0.0492147	0.127655	0.188483	0.0248087	0.0654824	0.0329887	0.0495238	0.0481432	0.109272	0.116121	0.438836	0.0508384	0.0522958	0.0353364	0.0373665	0.0779744	0.0232957	0.427407	0.0303943	0.110027	0.0446299	0.0546916	0.050826	0.021258	0.0281075	0.0323282	0.0361821	0.0295441	0.0668899	0.0700326
TCGA-RD-A8NB	1.40548	dead	0.0449541	0.176099	0.245735	0.231623	0.0520382	0.430786	0.24743	0.136653	0.340882	0.372495	0.166626	0.147019	0.250513	0.248545	0.223467	0.358622	0.254862	0.227867	0.0945941	0.417847	0.0220148	0.18192	0.0440859	0.0385266	0.0466482	0.312309	0.160552	0.084165	0.138247	0.23422	0.0358068	0.0503236	0.461498	0.363528	0.287638	0.0250413	0.179297	0.172255	0.283121	0.0734284	0.252375	0.324997	0.124543	0.349087	0.11938	0.482335	0.235017
TCGA-BR-A44U	1.15616	dead	0.0316658	0.457915	0.0256374	0.0322127	0.0339874	0.133296	0.394571	0.397273	0.475919	0.233173	0.0247069	0.038187	0.583389	0.346748	0.0390942	0.146436	0.109269	0.322542	0.0790459	0.486022	0.0700698	0.0752495	0.0453821	0.041251	0.0390581	0.308787	0.135162	0.0378545	0.0560091	0.108426	0.039508	0.37135	0.0639742	0.236701	0.671595	0.0347266	0.10012	0.0287993	0.445854	0.0373472	0.0311641	0.496477	0.0315329	0.0419469	0.338896	0.524939	0.251651
TCGA-BR-6709	1.0137	dead	0.0143024	0.324873	0.057268	0.119178	0.209877	0.0882136	0.0447014	0.111041	0.207985	0.322564	0.0339032	0.0368764	0.0832707	0.245846	0.0287316	0.0634405	0.150589	0.0532447	0.229785	0.329446	0.0925439	0.0526336	0.0800521	0.0921229	0.0621949	0.187082	0.166283	0.138932	0.0703346	0.102191	0.0471903	0.182221	0.171992	0.1251	0.396231	0.0307747	0.408638	0.0334947	0.386985	0.156324	0.0264136	0.0491399	0.022694	0.065599	0.0336793	0.137546	0.299796
TCGA-CD-5801	1.09863	dead	0.510559	0.411621	0.389295	0.227463	0.197921	0.408787	0.363588	0.350704	0.527905	0.529655	0.0337483	0.151455	0.49812	0.612063	0.248472	0.369986	0.424615	0.381772	0.488569	0.634674	0.388274	0.353433	0.221537	0.325638	0.346831	0.364338	0.546173	0.564093	0.409585	0.370475	0.515087	0.219667	0.196937	0.52213	0.435306	0.505235	0.414169	0.413591	0.285013	0.281834	0.151924	0.421225	0.368388	0.108508	0.313864	0.517386	0.379493
TCGA-VQ-A8PD	1.3589	dead	0.0189223	0.219064	0.292118	0.139131	0.110918	0.401726	0.19749	0.13107	0.298582	0.433596	0.0551693	0.0943543	0.249479	0.303054	0.240703	0.253272	0.142186	0.202433	0.177042	0.468747	0.071157	0.145108	0.0997017	0.310533	0.321533	0.268423	0.326657	0.412521	0.347589	0.240293	0.377682	0.0561065	0.219571	0.34759	0.277116	0.0747045	0.25333	0.206589	0.205111	0.110584	0.199667	0.13109	0.176417	0.0536573	0.170089	0.458754	0.192681
TCGA-BR-8296	1.29863	dead	0.472192	0.193905	0.429405	0.168762	0.145593	0.36095	0.276471	0.0894665	0.276882	0.414923	0.0315014	0.0346463	0.356638	0.394398	0.333717	0.399091	0.197638	0.262216	0.230756	0.522364	0.0261185	0.141501	0.233118	0.157823	0.125033	0.129373	0.517751	0.619793	0.0501473	0.377749	0.402828	0.0343423	0.179502	0.462649	0.398539	0.0402404	0.366498	0.0312634	0.445148	0.237853	0.232119	0.149991	0.447937	0.0859316	0.339351	0.434961	0.41592
TCGA-VQ-A8PY	1.19452	dead	0.05834	0.0851256	0.331299	0.0610796	0.0333222	0.361965	0.332098	0.296808	0.394346	0.475686	0.0290579	0.0322649	0.0607723	0.439629	0.282827	0.377622	0.131163	0.365562	0.296726	0.616211	0.0653439	0.0742643	0.195831	0.376836	0.124208	0.268072	0.125642	0.655059	0.517182	0.37595	0.20463	0.0273558	0.189275	0.476036	0.332569	0.586122	0.27342	0.486318	0.212575	0.0856928	0.135474	0.357668	0.304791	0.335517	0.223413	0.485021	0.417222
TCGA-HU-A4HB	1.30685	dead	0.0193903	0.129859	0.0900057	0.118788	0.0407534	0.177031	0.0404754	0.173282	0.387959	0.509739	0.105428	0.0384327	0.153259	0.261915	0.0830237	0.134462	0.200317	0.0713768	0.244741	0.457901	0.0420043	0.0973751	0.0666008	0.202333	0.022284	0.237986	0.275729	0.311481	0.0836828	0.184363	0.0701896	0.0321294	0.358968	0.224164	0.14694	0.0789957	0.280838	0.0240941	0.168918	0.168264	0.0252631	0.148937	0.0383483	0.134855	0.248207	0.388215	0.225917
TCGA-BR-8381	0.613699	alive	0.390658	0.218088	0.466322	0.222677	0.264725	0.500086	0.32916	0.333825	0.482283	0.553637	0.151765	0.251657	0.322006	0.409501	0.290717	0.397313	0.423868	0.401269	0.473029	0.651839	0.328139	0.0775219	0.258993	0.390554	0.522708	0.417719	0.507102	0.532111	0.436135	0.392206	0.511473	0.3535	0.542906	0.542339	0.470951	0.550175	0.363157	0.24377	0.427956	0.371786	0.309752	0.422498	0.400093	0.321563	0.163859	0.532362	0.422508
TCGA-D7-6525	1.11233	dead	0.0123875	0.320091	0.0482449	0.0395677	0.0670293	0.431285	0.421619	0.36848	0.588568	0.530533	0.0262141	0.0370604	0.0352229	0.555534	0.419805	0.0593887	0.106537	0.39243	0.0689854	0.644306	0.0578015	0.124562	0.0560615	0.089979	0.0482216	0.428841	0.599064	0.55149	0.0760561	0.086026	0.552678	0.0370189	0.169423	0.0467065	0.524224	0.0329736	0.395499	0.0271413	0.451044	0.0510214	0.472321	0.0378664	0.428852	0.0483735	0.0396436	0.22233	0.125318
TCGA-CD-A48C	0.967123	dead	0.387153	0.0593003	0.0334648	0.217802	0.0288837	0.376724	0.0147485	0.505623	0.814488	0.70062	0.221024	0.0397983	0.338757	0.0593529	0.55584	0.142007	0.0447165	0.474028	0.124174	0.483909	0.0291694	0.0782255	0.0383286	0.116416	0.0310496	0.718306	0.113291	0.71221	0.03886	0.32443	0.0438297	0.106368	0.107197	0.41102	0.0241408	0.0226788	0.117681	0.0256749	0.212657	0.042921	0.0309565	0.690767	0.0188093	0.0863764	0.17609	0.454909	0.110535
TCGA-CD-A486	0.284932	alive	0.0188172	0.0335523	0.027149	0.0335447	0.0305783	0.0472392	0.018636	0.0410901	0.0456464	0.107202	0.026974	0.0354392	0.0373596	0.0605548	0.0402788	0.0595222	0.130731	0.0220367	0.105832	0.131098	0.0403991	0.0592976	0.0559312	0.0567245	0.0444924	0.0764575	0.0783385	0.042603	0.0581444	0.0787406	0.0456872	0.0353631	0.0780649	0.0425883	0.0249152	0.0369056	0.121503	0.0280985	0.0536158	0.0305177	0.0320137	0.0244439	0.0296065	0.0390786	0.0263608	0.0908844	0.0890278
TCGA-BR-8362	1.09041	dead	0.0117943	0.0624112	0.0408993	0.0478091	0.322624	0.182527	0.181113	0.275779	0.629285	0.572066	0.0341758	0.0465081	0.171344	0.289679	0.0870737	0.526919	0.451635	0.218141	0.128204	0.313781	0.0326436	0.641268	0.113836	0.0955453	0.0396819	0.139298	0.512246	0.488813	0.0507431	0.494855	0.030743	0.345288	0.324768	0.389364	0.636327	0.0308938	0.367581	0.0282666	0.374731	0.0851588	0.025198	0.0822913	0.29124	0.0500999	0.222475	0.18823	0.121906
TCGA-CD-A4MI	0.980822	dead	0.016113	0.401624	0.524349	0.339391	0.118116	0.632199	0.19632	0.161834	0.586637	0.262395	0.159906	0.187642	0.36594	0.225536	0.440966	0.60725	0.253982	0.372048	0.185956	0.713081	0.502565	0.142965	0.230008	0.581659	0.045847	0.616448	0.606069	0.0716481	0.474777	0.436273	0.505921	0.0750368	0.381702	0.455255	0.564552	0.527013	0.468324	0.41163	0.565761	0.12093	0.324273	0.254764	0.560144	0.720536	0.354642	0.296657	0.3827
TCGA-VQ-A8DV	1.10411	dead	0.0126	0.069926	0.0350765	0.0345622	0.0438626	0.0933217	0.0342927	0.0256761	0.0347458	0.0979121	0.015436	0.0306399	0.0337356	0.0280623	0.029253	0.04347	0.0317858	0.0204145	0.0483117	0.16768	0.018057	0.0570108	0.0301253	0.0397756	0.0316876	0.102525	0.0813146	0.0319442	0.0345175	0.0606788	0.0382132	0.0237782	0.059023	0.0433268	0.0337472	0.0307733	0.103937	0.0231212	0.0384497	0.0271346	0.0183226	0.0270186	0.0270819	0.0429742	0.0215004	0.0565517	0.0641231
TCGA-MX-A663	0.821918	dead	0.0111455	0.0549102	0.0308523	0.0478897	0.0418403	0.0554335	0.0414859	0.0284538	0.0579982	0.204939	0.0204932	0.0296676	0.0288029	0.0658691	0.0322554	0.0305847	0.110409	0.0201685	0.121085	0.170931	0.0167962	0.0659296	0.0880658	0.0425445	0.0444477	0.0990115	0.149174	0.063059	0.0386256	0.0716565	0.0306367	0.10254	0.113634	0.024009	0.031968	0.0250882	0.136994	0.0264045	0.0519735	0.03826	0.0136938	0.0186205	0.0193347	0.0353713	0.0309036	0.0638362	0.114479
TCGA-CD-A489	0.942466	dead	0.0131904	0.0785537	0.0355756	0.0421907	0.0271061	0.133527	0.0435424	0.0408925	0.107087	0.187148	0.0256729	0.0322852	0.105611	0.175675	0.0232826	0.0515842	0.162628	0.0337792	0.135739	0.242134	0.0313065	0.0868416	0.0456325	0.0674782	0.029007	0.52051	0.166766	0.0775257	0.0417631	0.0824206	0.035556	0.528274	0.116913	0.0834783	0.0278374	0.0273276	0.192731	0.0229631	0.0650823	0.0805489	0.0172002	0.0284965	0.0244669	0.0421111	0.361011	0.110838	0.178792
TCGA-D7-A4YV	0.493151	alive	0.0675742	0.0969143	0.524284	0.262818	0.0364151	0.669409	0.294923	0.3918	0.608441	0.586201	0.0603509	0.210276	0.311682	0.269663	0.443122	0.608545	0.143356	0.494196	0.25194	0.798247	0.371748	0.0810389	0.0826437	0.440326	0.6483	0.663703	0.483244	0.65941	0.100778	0.381654	0.257838	0.0724443	0.344259	0.626995	0.536324	0.302288	0.5327	0.408943	0.458646	0.687009	0.370693	0.574446	0.502604	0.622714	0.146543	0.693895	0.393318
TCGA-BR-A4IZ	0.747945	dead	0.0115814	0.0874481	0.225859	0.0425114	0.0233752	0.0523009	0.0681791	0.0323739	0.0643727	0.243423	0.0469636	0.0252821	0.127502	0.166016	0.0218935	0.157397	0.213258	0.0341637	0.15863	0.495955	0.0229036	0.0926248	0.0461061	0.277245	0.0842738	0.245851	0.21489	0.219145	0.0440542	0.181733	0.0294401	0.0482504	0.251154	0.0670543	0.122489	0.0256355	0.183489	0.0202726	0.0423666	0.0822023	0.0100774	0.194427	0.0590881	0.137198	0.100022	0.134378	0.188585
TCGA-CD-5803	0.934247	dead	0.0202144	0.155181	0.0590298	0.165869	0.039846	0.320044	0.113635	0.057069	0.138347	0.352952	0.0344812	0.0555999	0.119906	0.323953	0.0280694	0.0783489	0.111826	0.0503228	0.332445	0.345095	0.0577317	0.128374	0.0837593	0.127626	0.0410793	0.289067	0.246429	0.265091	0.152521	0.29605	0.0581753	0.0530644	0.196081	0.119689	0.0648669	0.290914	0.238188	0.074616	0.0535166	0.130928	0.0311485	0.0521369	0.0556853	0.204853	0.0596299	0.114956	0.130496
TCGA-CG-5721	0.50137	alive	0.0218651	0.189853	0.246927	0.106185	0.333673	0.221335	0.0502341	0.219636	0.475279	0.100062	0.174809	0.0406401	0.420446	0.443783	0.0597316	0.108818	0.160754	0.0781223	0.138364	0.354814	0.0886166	0.253325	0.292139	0.234625	0.111713	0.126857	0.167267	0.061327	0.0853657	0.271217	0.0584239	0.0371119	0.198779	0.0878263	0.433304	0.0625391	0.416841	0.281428	0.38158	0.2549	0.0339347	0.388209	0.0394651	0.350208	0.0854488	0.145707	0.253561
TCGA-RD-A7BS	0.920548	dead	0.0127257	0.0706483	0.0501774	0.0692793	0.0249441	0.156045	0.0557035	0.114435	0.0915364	0.248642	0.0332195	0.0246708	0.0579617	0.17773	0.0235032	0.043002	0.190248	0.0359301	0.141741	0.289877	0.0344068	0.0954548	0.0536278	0.0709647	0.0375634	0.343319	0.228404	0.120807	0.0450083	0.0789353	0.0302447	0.112151	0.211352	0.10787	0.285599	0.0278649	0.212298	0.0371174	0.109449	0.0874764	0.0133845	0.100505	0.0186801	0.0525289	0.0658151	0.111967	0.14666
TCGA-D7-A747	0.69863	dead	0.0104498	0.247657	0.0349842	0.0462902	0.0548484	0.041961	0.111943	0.0303947	0.143199	0.199324	0.0399193	0.0396883	0.0550038	0.106739	0.0314186	0.0573107	0.231966	0.0357438	0.0991573	0.269865	0.0305304	0.134186	0.0408942	0.0543318	0.0422218	0.210779	0.23011	0.133895	0.0628184	0.0918731	0.0320742	0.102186	0.239072	0.06148	0.0526359	0.028407	0.183017	0.0346235	0.0865307	0.0858099	0.0277815	0.171482	0.0402722	0.0387459	0.0542182	0.0953155	0.182997
TCGA-BR-A4QM	0.427397	alive	0.335784	0.276663	0.0456285	0.463612	0.506755	0.21253	0.467321	0.386253	0.691433	0.579425	0.0819447	0.338012	0.511165	0.531707	0.35053	0.615593	0.11553	0.32401	0.178848	0.333749	0.0231243	0.123333	0.0498205	0.47745	0.169437	0.698151	0.137288	0.659798	0.0571296	0.574115	0.423476	0.49379	0.308882	0.619847	0.653363	0.227642	0.19262	0.0218256	0.172448	0.121261	0.0160932	0.51921	0.285923	0.195865	0.593119	0.56884	0.537313
TCGA-RD-A7BW	0.427397	dead	0.0144492	0.0880624	0.0458271	0.104926	0.0446776	0.0469683	0.044803	0.045416	0.132051	0.239871	0.0409741	0.025023	0.0365353	0.114466	0.0336298	0.061267	0.21502	0.0427495	0.176404	0.267222	0.0383463	0.109579	0.0563221	0.0503364	0.0656162	0.142249	0.206359	0.0641327	0.0407225	0.080209	0.0322608	0.230201	0.25192	0.0862028	0.139309	0.0601632	0.195631	0.0418296	0.052573	0.132917	0.0109804	0.0355695	0.0312939	0.0454982	0.0589508	0.0837987	0.170471
TCGA-BR-4279	0.79726	dead	0.0462364	0.0712214	0.0649184	0.0539867	0.0575724	0.407635	0.0580461	0.210801	0.137992	0.162211	0.0788257	0.0243066	0.0640943	0.129232	0.0518262	0.0768937	0.202332	0.0961629	0.113581	0.216086	0.0638523	0.128784	0.0495039	0.0738232	0.0367914	0.148694	0.122884	0.118878	0.0571702	0.243485	-0.0293025	0.32506	0.118329	0.0464722	0.340263	-0.0237354	0.145426	0.0796933	0.0795549	0.0390417	0.0468232	0.084748	0.0304286	0.0403371	0.111222	0.113523	0.127214
TCGA-BR-8683	0.821918	dead	0.140102	0.190101	0.0257953	0.0556487	0.0405117	0.142956	0.138748	0.416824	0.127023	0.266189	0.0303101	0.0672974	0.0878684	0.474144	0.0589696	0.303176	0.211148	0.0550838	0.182183	0.252335	0.0467732	0.126191	0.0611964	0.112429	0.0497073	0.366574	0.213551	0.290593	0.0518805	0.282631	0.0413809	0.431081	0.207491	0.363361	0.113849	0.0303861	0.16916	0.0292041	0.424023	0.0757017	0.0375905	0.298832	0.037714	0.0452398	0.253753	0.122698	0.174583
TCGA-BR-6565	0.764384	dead	0.0118542	0.0698675	0.0302558	0.034482	0.0388904	0.13878	0.0334958	0.0496581	0.221326	0.223643	0.0639217	0.0350042	0.0560063	0.127922	0.0314043	0.0643766	0.148305	0.0422352	0.123355	0.11612	0.0369903	0.0853137	0.0650929	0.0697637	0.0474467	0.132378	0.143224	0.0659957	0.0470664	0.0827766	0.0383972	0.375163	0.152058	0.0775268	0.279835	0.0348411	0.141905	0.0559023	0.0625453	0.0620142	0.0243602	0.096395	0.0243286	0.0436103	0.0332863	0.132084	0.157054
TCGA-R5-A805	0.769863	dead	0.0425099	0.366796	0.0374793	0.0345644	0.0326972	0.0704864	0.0307289	0.260736	0.0482665	0.118884	0.0253073	0.0488231	0.195746	0.125053	0.251941	0.179244	0.137138	0.282181	0.0884345	0.395986	0.0235014	0.103351	0.0251641	0.0491514	0.0393276	0.538313	0.191231	0.0453167	0.0441953	0.325709	0.0380468	0.0270696	0.276303	0.07919	0.0381961	0.0323159	0.0945101	0.0262531	0.30364	0.0727401	0.0189561	0.301801	0.0278775	0.0437757	0.320669	0.0555523	0.348652
TCGA-VQ-A91Y	0.810959	dead	0.0136542	0.0547576	0.0522756	0.0416981	0.0462696	0.0426602	0.0375858	0.0288935	0.0848818	0.130877	0.030981	0.0237369	0.0387038	0.081261	0.0276704	0.0486284	0.159814	0.0290879	0.110292	0.145876	0.0444916	0.0754181	0.05435	0.0565534	0.0549558	0.0773538	0.140299	0.057364	0.0369939	0.0779637	0.0346737	0.0253259	0.253353	0.0449312	0.0401113	0.024823	0.171058	0.0278933	0.0612088	0.0882362	0.0247336	0.042633	0.0274668	0.0434636	0.0548921	0.0945228	0.173312
TCGA-VQ-A922	0.753425	dead	0.0143179	0.0364753	0.0363754	0.0274582	0.0260071	0.0703259	0.0349411	0.0305863	0.0443677	0.120333	0.025875	0.0358642	0.0393378	0.0626067	0.0253834	0.0421881	0.0778373	0.0232439	0.0666346	0.155604	0.0469234	0.0824996	0.0496897	0.0572946	0.0488638	0.0762126	0.115459	0.0564642	0.0366425	0.0631135	0.0341562	0.133355	0.215122	0.0294406	0.0335974	0.0264476	0.128265	0.0228037	0.0628624	0.0754918	0.0181803	0.0618644	0.0302448	0.0458056	0.0296134	0.0880291	0.0895666
TCGA-VQ-A927	0.547945	dead	0.0285201	0.119488	0.176025	0.0459615	0.0203124	0.133764	0.115123	0.0910119	0.0651894	0.283412	0.0314629	0.0495259	0.101758	0.120207	0.126197	0.12736	0.0982842	0.121184	0.0996598	0.179678	0.0362133	0.126414	0.0624857	0.0547842	0.0359102	0.193733	0.117733	0.220942	0.060108	0.0741278	0.0382226	0.0401564	0.17009	0.201838	0.0897395	0.037625	0.140931	0.0307483	0.224477	0.0449396	0.0236215	0.101802	0.0806073	0.164191	0.0455653	0.385883	0.146796
TCGA-VQ-A8P5	0.643836	dead	0.0123144	0.181204	0.0328375	0.0289483	0.0240377	0.44439	0.190491	0.298416	0.0324238	0.414218	0.0179331	0.030374	0.359841	0.0604848	0.031076	0.0385125	0.0460599	0.0196217	0.0787216	0.116423	0.0207711	0.0687101	0.0346815	0.0256526	0.268579	0.294633	0.106287	0.0284019	0.0437681	0.442962	0.0355205	0.385235	0.0785491	0.492706	0.231431	0.0286853	0.109734	0.0250809	0.107287	0.0516455	0.0190849	0.0528219	0.369161	0.0438975	0.200167	0.0892012	0.0805277
TCGA-RD-A7BT	0.717808	dead	0.0177855	0.0522226	0.0682335	0.0454367	0.0279446	0.0560482	0.0518846	0.0608188	0.134532	0.16093	0.0264507	0.0277418	0.0429826	0.113595	0.0299072	0.25682	0.0811841	0.0189981	0.148949	0.226459	0.0480122	0.0635166	0.0434834	0.329975	0.0376474	0.115969	0.113029	0.0649283	0.0644766	0.0860899	0.0312905	0.457789	0.267032	0.0931897	0.307036	0.0277362	0.125876	0.043662	0.0797375	0.0452427	0.0259666	0.0402948	0.0313824	0.0434464	0.0516504	0.117066	0.116249
TCGA-R5-A7ZF	0.709589	dead	0.030485	0.062533	0.105685	0.0309109	0.123043	0.0458302	0.185884	0.0611986	0.0654821	0.0896234	0.0254357	0.0331776	0.0224845	0.200186	0.0310768	0.0360448	0.0728167	0.319639	0.0927916	0.307049	0.0179651	0.210833	0.0496003	0.0419556	0.0464323	0.204445	0.0748708	0.329748	0.0559683	0.0662158	0.0352967	0.129352	0.37852	0.035728	0.242203	0.0295718	0.246869	0.13982	0.0513824	0.176673	0.0251593	0.310226	0.0366982	0.0387928	0.0242107	0.0858009	0.111718
TCGA-VQ-A8DU	0.454795	dead	0.0173012	0.0511667	0.0276635	0.0358133	0.0312783	0.0619341	0.0261157	0.0260884	0.0377756	0.187328	0.0212507	0.0287052	0.0452891	0.0592441	0.0282455	0.0419535	0.16428	0.0408027	0.0839918	0.103615	0.0143923	0.135731	0.0368057	0.0448663	0.0401198	0.0932592	0.161563	0.131998	0.0209506	0.0778032	0.0388878	0.0381068	0.0772595	0.0413336	0.298547	0.0317118	0.165855	0.0332729	0.0568667	0.0465595	0.0287991	0.0302108	0.0268458	0.0437448	0.0270083	0.108397	0.115513
TCGA-CG-5717	0.580822	dead	0.115316	0.171881	0.0332101	0.0427646	0.0321028	0.144634	0.142564	0.0459318	0.183719	0.179239	0.0413348	0.0355004	0.205894	0.182649	0.142672	0.233863	0.212285	0.0910607	0.236463	0.25696	0.0476696	0.204084	0.0825653	0.0602832	0.0456762	0.37092	0.32906	0.0623453	0.0497267	0.152026	0.0417194	0.042907	0.225482	0.111311	0.257516	0.262752	0.201307	0.0482369	0.0659662	0.074355	0.0559886	0.107968	0.125523	0.0642058	0.0735668	0.122462	0.165447
TCGA-BR-4280	0.550685	dead	0.201166	0.109857	0.0736333	0.23926	0.0753905	0.10074	0.212402	0.207292	0.651071	0.0961311	0.0589884	0.254163	0.695588	0.184513	0.0805787	0.613939	0.0531079	0.457888	0.0826787	0.178568	0.0731526	0.440273	0.155821	0.308151	0.119129	0.139401	0.10386	0.62876	0.0969416	0.117625	0.0515861	0.0335494	0.123255	0.554167	0.834423	0.0363193	0.174148	0.603232	0.487172	0.108989	0.0470914	0.539844	0.0474839	0.0662908	0.103707	0.179554	0.713117
TCGA-BR-8592	0.523288	dead	0.015087	0.235529	0.0576246	0.205807	0.0786675	0.304159	0.206651	0.196669	0.301699	0.427945	0.0311314	0.0500491	0.257506	0.285238	0.113092	0.0756512	0.240709	0.091426	0.221444	0.287036	0.0449028	0.0977402	0.068703	0.298145	0.0482771	0.355718	0.241608	0.457698	0.0602713	0.230746	0.102066	0.285232	0.262011	0.382476	0.337074	0.0933014	0.276931	0.029651	0.230488	0.143215	0.0250933	0.211333	0.0294553	0.113602	0.146589	0.369384	0.252534
TCGA-D7-A6F0	0.246575	alive	0.0173872	0.0550795	0.0245644	0.0354201	0.0208351	0.0320913	0.0220591	0.0296161	0.0416165	0.149141	0.0170382	0.0296864	0.0387267	0.371938	0.0118164	0.0314821	0.0467072	0.0186776	0.383807	0.205951	0.0146251	0.0374474	0.443296	0.0345783	0.0280377	0.103922	0.0781893	0.061414	0.0326057	0.0527294	0.0317093	0.0182464	0.0658455	0.0394287	0.0254837	0.0249943	0.208269	0.0416375	0.0356032	0.0420272	0.0124632	0.0175531	0.0191018	0.0267297	0.020546	0.0601553	0.112719
TCGA-BR-4253	0.339726	dead	0.745139	0.402761	0.716558	0.48483	0.259397	0.623192	0.430977	0.533424	0.62655	0.60874	0.0478192	0.253077	0.299289	0.559283	0.476693	0.562113	0.620076	0.489225	0.588666	0.708521	0.592836	0.255841	0.425372	0.554719	0.712918	0.414389	0.586456	0.709704	0.657994	0.552082	0.471758	0.384313	0.730865	0.537306	0.422997	0.584036	0.475424	0.0824766	0.57407	0.219808	0.136788	0.637827	0.471181	0.0462583	0.146587	0.569978	0.451239
TCGA-MX-A5UG	0.309589	dead	0.0142303	0.140787	0.0284817	0.191897	0.0283763	0.140723	0.0751431	0.152244	0.155634	0.36715	0.025613	0.126715	0.219874	0.286911	0.179228	0.181397	0.135062	0.184913	0.159743	0.362346	0.0178054	0.0562207	0.0519226	0.0890937	0.0362336	0.182546	0.325364	0.224498	0.0409928	0.0827313	0.137588	0.112431	0.206284	0.267577	0.217561	0.0417287	0.287146	0.0902556	0.0648768	0.124137	0.0140925	0.136248	0.119826	0.344256	0.0712603	0.302368	0.236633
TCGA-IN-8663	0.282192	dead	0.490803	0.391134	0.0366535	0.0319515	0.020889	0.0620397	0.353715	0.0578113	0.855884	0.0653003	0.327629	0.0458013	0.0298397	0.312547	0.27462	0.572163	0.0627698	0.84254	0.393864	0.0721536	0.102894	0.0653483	0.0470773	0.0511141	0.0372859	0.786023	0.075198	0.029613	0.0743924	0.760387	0.039206	0.0518104	0.062459	0.395611	0.621189	0.0365735	0.094912	0.0194681	0.693597	0.0290285	0.700134	0.404327	0.703161	0.0378591	0.0875024	0.0737579	0.129882
TCGA-VQ-A91U	0.142466	dead	0.0158258	0.0731261	0.0342728	0.0452958	0.0233531	0.0286011	0.0384775	0.0612568	0.721412	0.172393	0.028295	0.041161	0.0318252	0.279826	0.0278718	0.046857	0.0517053	0.0184364	0.117636	0.127438	0.0428598	0.0616147	0.0558646	0.0515259	0.0436382	0.0971684	0.13968	0.135378	0.0435224	0.0802531	0.0317253	0.0290604	0.113685	0.0614526	0.0299879	0.0287384	0.143647	0.0347069	0.0629299	0.0484475	0.0229438	0.0294454	0.0294349	0.0524984	0.025772	0.116569	0.0970988
TCGA-BR-8289	0.221918	dead	0.0117964	0.2145	0.0361237	0.0292075	0.0316603	0.0884808	0.0717352	0.0387876	0.682804	0.155957	0.0332078	0.0182403	0.253697	0.0647644	0.0342658	0.0337153	0.293876	0.0211004	0.100389	0.150078	0.0282226	0.0933083	0.0416233	0.0566766	0.0433814	0.409317	0.106912	0.706738	0.060084	0.0732826	0.0317723	0.0496163	0.268082	0.0376677	0.0276537	0.0311224	0.480687	0.0240766	0.0468537	0.0642206	0.0148164	0.0260317	0.0183327	0.0800343	0.0398533	0.113964	0.10268
TCGA-BR-A4CS	0.123288	dead	0.0218504	0.128147	0.0316783	0.256057	0.0323109	0.358036	0.307999	0.283242	0.579002	0.600363	0.0255302	0.0425751	0.0479467	0.055694	0.26282	0.329638	0.0782274	0.0273458	0.114809	0.152376	0.0397405	0.0878656	0.0441603	0.0430293	0.0325853	0.18404	0.15371	0.516734	0.0400447	0.339709	0.0380404	0.0717212	0.0805717	0.0378043	0.449606	0.125975	0.125592	0.026323	0.434686	0.0616223	0.299356	0.0900141	0.0296773	0.0392806	0.140436	0.236286	0.0993651
TCGA-BR-A4PF	0.0958904	alive	0.0177915	0.357448	0.0627718	0.330708	0.369049	0.648202	0.161132	0.451222	0.570685	0.685921	0.105183	0.025739	0.46343	0.333934	0.0276808	0.591678	0.0612752	0.0354351	0.125124	0.351424	0.0324968	0.108644	0.0450791	0.110554	0.0529174	0.694031	0.119799	0.459222	0.0406539	0.247973	0.0336977	0.50617	0.350942	0.0856049	0.578463	0.511511	0.11475	0.0244027	0.586582	0.0816703	0.0209656	0.284587	0.034679	0.212642	0.539607	0.34203	0.115473
[truncated: 104 more columns]
