# Supplementary material for: Identification of the subtypes of gastric cancer based on DNA methylation and the prediction of prognosis
Source: Clin Epigenetics. 2020 Oct 28;12:161. doi: 10.1186/s13148-020-00940-3 (PMC7592597; doi:10.1186/s13148-020-00940-3)
Supplement: Supplementary file 10 — Additional file 10: Supplementary Table 9. Risk assessment of testing group. [file 13148_2020_940_MOESM10_ESM.xlsx]

## Sheet: SHEET
Supplementary Table 9. Risk assessment of testing group.
Patient ID	Survial time (year)	Survival state	cg00308133	cg00576250	cg00622677	cg00676660	cg00807586	cg00892798	cg01062029	cg01722994	cg01777397	cg02503850	cg02784848	cg03079681	cg03277051	cg03476195	cg03673687	cg04274487	cg04518808	cg04603184	cg04726446	cg04743872	cg04763192	cg04775502	cg04941721	cg05523047	cg05670408	cg05942574	cg06156376	cg06230736	cg06722792	cg06866657	cg07197823	cg07294541	cg07640473	cg07861564	cg08047907	cg08056146	cg08359956	cg08998501	cg09009111	cg09072120	cg09472203	cg09479015	cg09997760	cg10279685	cg10544564	cg10617171	cg11154542
TCGA-CG-4444	3.92055	alive	0.484404	0.457229	0.0931138	0.071227	0.0555016	0.326958	0.341277	0.465892	0.5744	0.430015	0.0521455	0.0250841	0.158783	0.20496	0.160859	0.100961	0.0999769	0.11449	0.250306	0.603139	0.0754285	0.117783	0.0542343	0.0662373	0.130521	0.172784	0.540937	0.168242	0.307853	0.297828	0.0699426	0.0954529	0.708888	0.274583	0.736677	0.0268375	0.29607	0.0656098	0.202724	0.0309505	0.0576204	0.721201	0.0358881	0.0473288	0.141201	0.485779	0.292744
TCGA-BR-8373	1.23288	alive	0.0119338	0.0513911	0.0343231	0.0368608	0.0287058	0.121359	0.0243311	0.473752	0.323511	0.15138	0.0488505	0.0327747	0.0289709	0.0573239	0.39642	0.0447899	0.0781771	0.0254152	0.162999	0.127656	0.0307209	0.0636302	0.0420179	0.0498101	0.0331409	0.160307	0.137877	0.44907	0.0339983	0.0760878	0.0336067	0.596237	0.0905453	0.0328738	0.0291843	0.030106	0.103841	0.0326361	0.0471593	0.0566089	0.0358206	0.0470617	0.0184069	0.0518866	0.0302604	0.0903878	0.106353
TCGA-D7-5578	1.05479	alive	0.0802277	0.109751	0.0396831	0.159065	0.110492	0.27316	0.373811	0.234038	0.458245	0.260966	0.0607275	0.0650095	0.18138	0.209441	0.319858	0.195808	0.199297	0.0684829	0.408028	0.188522	0.0314579	0.252006	0.0725236	0.289128	0.0717132	0.485392	0.279748	0.611893	0.140829	0.340221	0.0528506	0.0809819	0.155598	0.320849	0.321334	0.0332628	0.290609	0.383388	0.439472	0.116697	0.119879	0.572738	0.0271013	0.0627642	0.0472423	0.456483	0.397754
TCGA-D7-8579	1.74247	alive	0.203296	0.229439	0.530434	0.200694	0.0504164	0.106015	0.0587027	0.19327	0.102227	0.320798	0.0476226	0.0317322	0.189631	0.184483	0.205695	0.148344	0.204715	0.210984	0.158373	0.422469	0.0387975	0.208959	0.0605545	0.141971	0.0464892	0.352774	0.171963	0.226217	0.0548069	0.25907	0.0337464	0.160863	0.204744	0.0621458	0.0469668	0.0462025	0.207037	0.0269336	0.0626617	0.0808732	0.237839	0.225782	0.0297921	0.0636374	0.0577002	0.230784	0.147833
TCGA-D7-A6ET	1.14247	alive	0.232745	0.186553	0.330271	0.239167	0.050107	0.409229	0.17859	0.125053	0.252921	0.451041	0.0629182	0.0356517	0.193208	0.243076	0.18666	0.313045	0.314491	0.143995	0.290755	0.557217	0.173252	0.142168	0.10979	0.283612	0.279914	0.312405	0.420986	0.345344	0.251303	0.236314	0.361475	0.0674027	0.493247	0.342576	0.217891	0.374213	0.336273	0.121393	0.305021	0.28879	0.0413451	0.178145	0.156501	0.0629133	0.10515	0.532077	0.262565
TCGA-D7-6528	1.26849	alive	0.0211947	0.0532742	0.0675841	0.0326469	0.0314819	0.0583261	0.0942648	0.240497	0.530961	0.596029	0.0290615	0.0401597	0.0350372	0.0819081	0.321553	0.311931	0.17492	0.0306365	0.0596382	0.0974306	0.0512467	0.135274	0.0877577	0.0808005	0.0464426	0.0887358	0.167349	0.303445	0.194803	0.388663	0.0442831	0.0277613	0.0782524	0.04341	0.410158	0.0321977	0.102978	0.106148	0.214468	0.0544956	0.0237797	0.491907	0.0531205	0.0510896	0.0310516	0.12502	0.30167
TCGA-D7-6817	1.06575	alive	0.011603	0.151363	0.0392383	0.112673	0.0431859	0.0884379	0.0562027	0.2114	0.175888	0.36801	0.0312551	0.0414843	0.0894657	0.187993	0.0554264	0.0558707	0.147888	0.0508384	0.174926	0.401897	0.033752	0.0518509	0.074973	0.152137	0.0542761	0.147623	0.201252	0.222073	0.0756897	0.133033	0.0882177	0.038759	0.191866	0.142821	0.166892	0.0846566	0.242059	0.0969107	0.0717524	0.156239	0.0176037	0.0400783	0.0300608	0.0545658	0.0288837	0.30363	0.274425
TCGA-IN-7806	1.76712	alive	0.0101456	0.0614341	0.0345492	0.0344488	0.102821	0.138097	0.0283171	0.0305345	0.645662	0.18079	0.0230571	0.0385139	0.0435847	0.0807182	0.0251807	0.0494643	0.13311	0.0400506	0.0929544	0.161488	0.0314478	0.068108	0.0711766	0.0306022	0.0321276	0.106142	0.107422	0.0538107	0.0402447	0.102036	0.0403828	0.054045	0.105595	0.0450285	0.640933	0.0307122	0.251138	0.408864	0.0543869	0.0988912	0.188778	0.0292988	0.026872	0.507399	0.0290346	0.113465	0.10294
TCGA-VQ-A8P3	2.70685	alive	0.0250938	0.315655	0.48832	0.039786	0.0348951	0.47254	0.05757	0.270957	0.659736	0.180759	0.0258605	0.0388116	0.364914	0.0659475	0.148176	0.264819	0.153695	0.444286	0.0786876	0.637865	0.0618308	0.105831	0.0322267	0.350127	0.488963	0.121639	0.511869	0.568608	0.245795	0.49399	0.0368078	0.369248	0.0832367	0.420985	0.572173	0.0372424	0.45568	0.448674	0.529851	0.0403998	0.025685	0.391313	0.371521	0.0374478	0.296195	0.354581	0.117306
TCGA-D7-6822	1.0274	alive	0.0199794	0.0710691	0.0336993	0.48578	0.0541215	0.0576092	0.0623905	0.0353165	0.759728	0.0850451	0.244533	0.0398631	0.101158	0.0594292	0.360127	0.474005	0.0615738	0.641012	0.0950443	0.169325	0.0363738	0.0567041	0.404055	0.0672249	0.0478663	0.0838551	0.108177	0.0532329	0.0610644	0.0796254	0.0401498	0.0313668	0.0722967	0.0578819	0.770614	0.0269497	0.120453	0.0424941	0.446718	0.0526739	0.0237344	0.323644	0.021075	0.0580488	0.223165	0.0956731	0.136296
TCGA-D7-A74A	0.616438	alive	0.127154	0.614035	0.801724	0.338589	0.0350447	0.621545	0.599538	0.392067	0.103093	0.133965	0.0491517	0.0876081	0.516404	0.316447	0.0310928	0.0571447	0.0884692	0.647868	0.0688538	0.157729	0.246922	0.142704	0.0687182	0.0589618	0.260569	0.583206	0.100697	0.55677	0.0364667	0.0614322	0.0293919	0.0482082	0.29848	0.435315	0.557367	0.0268037	0.272944	0.0306668	0.330016	0.0497478	0.013765	0.662952	0.0264821	0.243761	0.589608	0.224765	0.476599
TCGA-BR-8677	1.0137	alive	0.0177011	0.171069	0.363353	0.0609618	0.0548127	0.0380144	0.0576059	0.253787	0.276131	0.204002	0.0264142	0.0402449	0.0543385	0.246269	0.0215563	0.0407025	0.128721	0.225104	0.20483	0.355326	0.0438962	0.151542	0.0646305	0.107992	0.0840476	0.191005	0.26014	0.554713	0.0642425	0.203944	0.0417738	0.0758651	0.298774	0.13231	0.281755	0.0309841	0.154473	0.258128	0.343934	0.120077	0.0270008	0.0405162	0.023967	0.0507547	0.0434051	0.219641	0.22955
TCGA-VQ-A92D	4.8	alive	0.0255281	0.411372	0.0528765	0.0407305	0.0377254	0.496468	0.117024	0.400881	0.416467	0.13446	0.0910599	0.198199	0.543018	0.585593	0.225759	0.255482	0.446943	0.661191	0.0858765	0.0866958	0.0488911	0.337745	0.295334	0.260698	0.0375367	0.617892	0.346839	0.726898	0.42235	0.398433	0.0357287	0.0776617	0.398916	0.556421	0.782592	0.0298864	0.447076	0.0592879	0.445037	0.0464325	0.186965	0.525801	0.483404	0.268516	0.746097	0.535495	0.369334
TCGA-CG-5727	6.58904	alive	0.0201861	0.0495465	0.0336347	0.0425513	0.0318828	0.109879	0.124134	0.187132	0.531795	0.11037	0.0296308	0.0320428	0.199544	0.110582	0.341066	0.123905	0.0931684	0.0541436	0.0610457	0.318072	0.0472722	0.206492	0.0444858	0.311931	0.0496482	0.298337	0.140198	0.543143	0.0489361	0.106067	0.0472622	0.033824	0.0527943	0.437538	0.619772	0.0435274	0.101367	0.0369455	0.330419	0.0527695	0.0199907	0.312475	0.0263653	0.0512466	0.0564311	0.453048	0.129158
TCGA-BR-A4IY	1.07397	alive	0.0159624	0.244592	0.0596428	0.277399	0.304972	0.0390312	0.397278	0.398092	0.820146	0.693084	0.163537	0.120214	0.0324144	0.531819	0.475505	0.620852	0.197793	0.426861	0.589578	0.766633	0.503284	0.0820489	0.405955	0.618902	0.589481	0.480681	0.627854	0.614729	0.0994222	0.496254	0.534637	0.0277229	0.34278	0.0692949	0.59664	0.473399	0.537651	0.0239787	0.580987	0.100312	0.401932	0.503396	0.484717	0.0480138	0.209766	0.65497	0.369863
TCGA-HU-A4GF	2.15068	alive	0.0165653	0.160919	0.0317136	0.0301366	0.536346	0.0580787	0.0914491	0.0615062	0.0583922	0.109522	0.0271408	0.0366279	0.166218	0.0646593	0.0474937	0.0609174	0.122247	0.02087	0.0802899	0.2011	0.0467649	0.0750495	0.0488117	0.0613288	0.0363199	0.0982282	0.104267	0.10842	0.0518408	0.0766033	0.0379724	0.555024	0.0936853	0.0823482	0.386749	0.0318315	0.154679	0.0290304	0.0953128	0.0452936	0.0219941	0.060279	0.0252887	0.0403371	0.032547	0.0995303	0.125329
TCGA-D7-8578	1.76164	alive	0.0150943	0.0804724	0.0388583	0.0640302	0.0358463	0.109093	0.0480752	0.0978144	0.151508	0.38459	0.0291697	0.0422506	0.107208	0.124069	0.0662604	0.0952963	0.146791	0.0457984	0.135325	0.190601	0.0413901	0.0577828	0.0655015	0.0641473	0.0479911	0.157947	0.225797	0.112012	0.0401904	0.119921	0.0330611	0.209553	0.263638	0.14086	0.0484154	0.0287861	0.185511	0.0345524	0.110026	0.0607633	0.0605506	0.057859	0.0283304	0.0502162	0.031566	0.205839	0.164286
TCGA-HU-A4GT	0.542466	alive	0.0516282	0.482681	0.0948202	0.237347	0.054931	0.0846387	0.304705	0.443477	0.858006	0.394177	0.156309	0.311245	0.527133	0.511224	0.411774	0.702253	0.231722	0.357677	0.110963	0.725042	0.163621	0.1335	0.0531484	0.19546	0.0985738	0.78957	0.146339	0.259783	0.572591	0.344619	0.129523	0.449434	0.206073	0.310682	0.873607	0.039047	0.443008	0.512038	0.506254	0.091215	0.0143597	0.440324	0.802051	0.523962	0.390344	0.497433	0.426469
TCGA-HU-A4GC	0.271233	alive	0.0226485	0.399006	0.11782	0.291377	0.0551975	0.556675	0.191965	0.32123	0.635384	0.696697	0.188152	0.130059	0.274737	0.165464	0.309189	0.414027	0.16174	0.199495	0.165143	0.402815	0.0358959	0.225812	0.0433937	0.0870894	0.0381955	0.68289	0.147637	0.71373	0.0293666	0.468805	0.0305813	0.057145	0.28981	0.230115	0.0784779	0.286019	0.204626	0.0202717	0.197456	0.101972	0.0277995	0.212278	0.0711332	0.072578	0.376518	0.508279	0.191759
TCGA-KB-A6F7	5.04658	alive	0.00953773	0.226158	0.0601702	0.0364935	0.0258076	0.0616537	0.038974	0.0358403	0.0428007	0.16113	0.0353198	0.0330908	0.0379662	0.0860222	0.025271	0.0488507	0.0494815	0.030026	0.126533	0.278132	0.0383318	0.0939202	0.0451701	0.0449327	0.0421659	0.12734	0.170391	0.0492698	0.0464035	0.0730036	0.0360594	0.0389856	0.218837	0.0585226	0.0324079	0.0271633	0.2605	0.0236853	0.0434649	0.0643121	0.00958315	0.0244145	0.0234532	0.0510277	0.0460887	0.0722731	0.103696
TCGA-HU-A4GD	1.89589	alive	0.24432	0.351506	0.0864335	0.0742112	0.274062	0.614291	0.163825	0.453094	0.209848	0.305199	0.130553	0.0264234	0.119574	0.103533	0.0325576	0.196269	0.0906062	0.027282	0.113822	0.292533	0.0259383	0.152988	0.0269477	0.100918	0.0356274	0.52175	0.113175	0.682191	0.139717	0.111363	0.0300804	0.0192583	0.394409	0.0801154	0.867849	0.0397714	0.130775	0.0180393	0.122322	0.0632698	0.0111611	0.391395	0.0344597	0.0535859	0.237257	0.227262	0.110314
TCGA-D7-8573	1.62466	alive	0.60257	0.193489	0.410202	0.15158	0.507653	0.603007	0.454315	0.542935	0.734126	0.685347	0.236106	0.403756	0.047049	0.585993	0.509747	0.575303	0.651779	0.657929	0.58767	0.842079	0.261388	0.304255	0.345996	0.523446	0.681271	0.632175	0.659014	0.755582	0.678133	0.639119	0.575962	0.04227	0.163235	0.695968	0.711462	0.664856	0.570161	0.273143	0.510573	0.0453559	0.0820589	0.535316	0.597401	0.038701	0.0821611	0.606061	0.573253
TCGA-BR-8487	0.0931507	alive	0.148395	0.630321	0.79025	0.517412	0.0674357	0.426024	0.50773	0.533093	0.413888	0.711329	0.0262482	0.0441374	0.35936	0.311459	0.59466	0.650007	0.230996	0.596647	0.109159	0.331472	0.581243	0.0908412	0.231977	0.584472	0.331522	0.409102	0.262639	0.584646	0.229627	0.68169	0.0512061	0.0300538	0.0837731	0.644011	0.858555	0.723052	0.124726	0.354484	0.710512	0.543612	0.199778	0.35586	0.667173	0.505948	0.359084	0.543355	0.401114
TCGA-D7-A6EV	0.936986	alive	0.127273	0.0594137	0.036055	0.0533625	0.0389425	0.304856	0.0786046	0.27668	0.554753	0.493461	0.0287999	0.0317098	0.325918	0.0861824	0.0187051	0.160735	0.0895016	0.0285717	0.0949668	0.746393	0.0234059	0.225182	0.0458883	0.0409898	0.0509649	0.29873	0.12146	0.0479621	0.0421476	0.103735	0.0312169	0.057217	0.0843796	0.0611332	0.672422	0.0297035	0.13257	0.0460894	0.064752	0.0450263	0.36569	0.0231873	0.018387	0.0397962	0.227115	0.0947997	0.11264
TCGA-HU-A4H0	0.175342	alive	0.697959	0.59262	0.824224	0.41798	0.537964	0.496569	0.470798	0.497188	0.87576	0.785332	0.129455	0.44899	0.572496	0.746793	0.431225	0.69727	0.717174	0.579883	0.633356	0.900533	0.569269	0.300342	0.346808	0.692319	0.666128	0.524586	0.676511	0.782511	0.682967	0.604553	0.567745	0.399414	0.392454	0.701059	0.811984	0.684734	0.595678	0.640356	0.599027	0.096262	0.470758	0.617236	0.575541	0.0529621	0.530892	0.688668	0.54164
TCGA-HU-A4H6	1.30411	alive	0.176447	0.183971	0.664166	0.421314	0.0384409	0.61664	0.352274	0.321167	0.70964	0.684441	0.0917932	0.146234	0.314625	0.332681	0.387236	0.617494	0.152902	0.33106	0.426561	0.575249	0.0306823	0.0773128	0.170515	0.258613	0.0839918	0.6644	0.319646	0.673767	0.0768926	0.237381	0.0481856	0.0533114	0.442961	0.379836	0.57424	0.069327	0.327446	0.0238173	0.521964	0.173821	0.0119298	0.0432712	0.0592871	0.179694	0.287423	0.365703	0.224396
TCGA-CD-8535	1.06849	alive	0.0178902	0.213267	0.0293007	0.022389	0.0279274	0.0450165	0.75135	0.389781	0.037225	0.576333	0.0271581	0.0206855	0.0375821	0.0436584	0.712683	0.0542018	0.039144	0.883521	0.0440155	0.137086	0.025357	0.077228	0.0438977	0.0534986	0.0399951	0.0732282	0.0831613	0.511506	0.029937	0.297314	0.0327785	0.0427555	0.122538	0.0325048	0.654819	0.51521	0.0913415	0.0270678	0.447816	0.0306867	0.0211975	0.229233	0.0196057	0.0375173	0.0306072	0.080675	0.105982
TCGA-MX-A5UJ	1.00822	alive	0.0493975	0.107167	0.332426	0.0540702	0.0684682	0.497693	0.381239	0.106448	0.528825	0.199414	0.25751	0.275253	0.173948	0.0689874	0.300965	0.481991	0.310965	0.470352	0.370775	0.653728	0.0580391	0.536941	0.0369905	0.0966402	0.0311423	0.482378	0.398408	0.434246	0.411145	0.37258	0.0377725	0.0540615	0.260316	0.484417	0.522429	0.203289	0.218208	0.492411	0.445128	0.217032	0.291931	0.409443	0.0341626	0.1582	0.077205	0.376681	0.102841
TCGA-BR-6457	0.975342	alive	0.270044	0.326543	0.160097	0.173349	0.0701585	0.322478	0.0818656	0.18453	0.313962	0.468792	0.0414165	0.115094	0.205332	0.183297	0.241938	0.301525	0.175797	0.157226	0.212081	0.268861	0.0298172	0.0925254	0.106218	0.226682	0.115442	0.365918	0.177395	0.338744	0.0561596	0.195387	0.0472553	0.0803797	0.258904	0.316056	0.108908	0.258284	0.299333	0.153664	0.262249	0.129728	0.0271	0.251441	0.0408625	0.278296	0.108915	0.394398	0.301965
TCGA-B7-A5TI	1.63014	alive	0.0125258	0.0670207	0.0426911	0.0470242	0.0407819	0.033706	0.0418543	0.103022	0.111059	0.195746	0.0250654	0.0240181	0.322153	0.0747856	0.0144668	0.0434756	0.180038	0.0249718	0.0784652	0.199115	0.0365769	0.0551397	0.195772	0.0482314	0.0420468	0.197239	0.144894	0.0906154	0.0461578	0.0697501	0.0308796	0.0897873	0.109818	0.0804956	0.665096	0.0274289	0.522406	0.0381966	0.0779677	0.0805537	0.013459	0.224223	0.0161299	0.0310498	0.0590196	0.0923894	0.124064
TCGA-BR-8286	1.07945	alive	0.0204814	0.159779	0.035631	0.0286806	0.0327815	0.372924	0.0625932	0.322357	0.699562	0.178442	0.0261261	0.0252948	0.535742	0.138978	0.189109	0.38659	0.0857113	0.587382	0.116778	0.673626	0.384359	0.0650086	0.0492715	0.0623631	0.100423	0.32795	0.160343	0.277601	0.567541	0.366484	0.391081	0.174812	0.149538	0.650892	0.70917	0.0276263	0.211021	0.690693	0.523473	0.0693908	0.0211456	0.107036	0.571876	0.0661474	0.206565	0.0941533	0.515414
TCGA-BR-6801	1.7589	alive	0.0162218	0.0567184	0.0812868	0.055152	0.425422	0.0380679	0.0491814	0.196016	0.622783	0.0950523	0.0234329	0.0347334	0.557432	0.489399	0.0302835	0.0838568	0.163624	0.0294205	0.26435	0.276954	0.128813	0.173881	0.110754	0.0662135	0.0550264	0.628071	0.153843	0.778046	0.104005	0.0925642	0.0410454	0.0348981	0.086428	0.0852223	0.589343	0.0279838	0.124877	0.0611403	0.0545685	0.0610222	0.0309526	0.507187	0.0242357	0.0445469	0.0224635	0.107789	0.106382
TCGA-IN-A7NU	0.975342	alive	0.0116446	0.179524	0.3638	0.03238	0.0353176	0.443866	0.364748	0.221234	0.480219	0.563324	0.0238649	0.0366388	0.100951	0.225187	0.302966	0.491771	0.106964	0.331286	0.419022	0.637359	0.374245	0.0981342	0.0275371	0.421586	0.57026	0.326677	0.585692	0.0532147	0.391591	0.189144	0.465335	0.0974224	0.15212	0.277688	0.353544	0.442492	0.419178	0.0319483	0.351168	0.0779593	0.274092	0.298908	0.317544	0.431242	0.291178	0.0930509	0.300487
TCGA-BR-A44T	1.04658	alive	0.01589	0.102892	0.0490339	0.0487171	0.0924892	0.0530383	0.0461527	0.0603475	0.131246	0.266614	0.0219392	0.0485313	0.0898829	0.229201	0.027438	0.0677858	0.206972	0.0404942	0.160605	0.40173	0.0429152	0.0956766	0.0664993	0.0927682	0.088551	0.133479	0.201976	0.114652	0.0510461	0.139515	0.0376059	0.0513598	0.190091	0.0988276	0.207187	0.0349731	0.294509	0.0263214	0.0914148	0.156041	0.0231716	0.198645	0.0278601	0.0522228	0.0208622	0.119258	0.226808
TCGA-BR-8680	1.31781	alive	0.0153261	0.0751813	0.0289629	0.0248619	0.0414173	0.631494	0.338231	0.588162	0.735315	0.713436	0.0272294	0.448292	0.419829	0.128545	0.0227883	0.473258	0.538427	0.0363149	0.290132	0.168461	0.0425687	0.0751505	0.254045	0.0488264	0.0422966	0.0854759	0.134589	0.780819	0.0394628	0.39532	0.0418128	0.0599754	0.479913	0.498056	0.426831	0.550717	0.580394	0.0318983	0.280534	0.0851771	0.0174504	0.465069	0.0425155	0.261324	0.282027	0.519913	0.144917
TCGA-IN-A6RJ	1.03836	alive	0.0140132	0.324338	0.0453391	0.0403466	0.045051	0.440913	0.0528428	0.0467055	0.0682939	0.469672	0.0645626	0.0311179	0.216731	0.195677	0.267565	0.252747	0.132233	0.163366	0.0989575	0.314439	0.245335	0.179063	0.04213	0.130231	0.132579	0.380547	0.257738	0.184861	0.413884	0.193981	0.0331263	0.0516972	0.257958	0.0439678	0.0489229	0.0303069	0.247766	0.0941275	0.190725	0.0917826	0.172532	0.341087	0.0489485	0.423016	0.148224	0.0956749	0.151574
TCGA-HU-A4G3	0.465753	alive	0.0209273	0.173231	0.0270427	0.0390899	0.223009	0.185799	0.064749	0.362918	0.158569	0.630318	0.0230313	0.114629	0.253293	0.190129	0.290142	0.297122	0.098927	0.451848	0.15588	0.356641	0.0306001	0.218971	0.0532393	0.0881055	0.469293	0.412493	0.229373	0.670986	0.481579	0.501008	0.494984	0.0728676	0.121985	0.580924	0.0586854	0.0383981	0.1994	0.031611	0.498091	0.0628678	0.454989	0.442367	0.276206	0.0497679	0.412178	0.355292	0.161498
TCGA-VQ-AA6A	2.74521	alive	0.0175362	0.0459519	0.0320682	0.0490873	0.0446679	0.0305258	0.0410406	0.218476	0.304413	0.508412	0.022578	0.0250514	0.0467042	0.0474214	0.0322271	0.0415627	0.0959392	0.0176553	0.31648	0.0692564	0.0502611	0.0628904	0.0620271	0.0515905	0.0323486	0.270282	0.0840585	0.0520111	0.0442869	0.0541452	0.0378748	0.408318	0.191178	0.0332959	0.220151	0.0377109	0.117631	0.0304914	0.0671238	0.0377888	0.336658	0.0609946	0.0247078	0.037733	0.0251002	0.108557	0.0796219
TCGA-BR-8686	1.30685	alive	0.565237	0.428894	0.512287	0.394703	0.329301	0.562346	0.353915	0.418606	0.524747	0.571557	0.25301	0.195352	0.379644	0.544144	0.338883	0.433682	0.436772	0.483573	0.475688	0.615683	0.487136	0.37833	0.294309	0.39931	0.543118	0.509625	0.510336	0.574538	0.509251	0.424785	0.508834	0.353302	0.617586	0.55969	0.473495	0.529354	0.454159	0.370374	0.392858	0.0900134	0.394651	0.480854	0.399169	0.396527	0.336576	0.573661	0.422454
TCGA-VQ-A91Z	4.35342	alive	0.0178232	0.0315622	0.0327336	0.0245178	0.0225778	0.0434993	0.0465917	0.218961	0.0390404	0.0639557	0.0258062	0.0423453	0.0452972	0.0542331	0.286922	0.0444812	0.0430344	0.179575	0.0464133	0.0646298	0.0435826	0.0627236	0.0406685	0.0331358	0.0417821	0.0801902	0.115028	0.025617	0.0460282	0.0659687	0.0337863	0.0239208	0.0955797	0.0267018	0.345002	0.0235831	0.0946973	0.027166	0.0586736	0.034263	0.0135077	0.0262069	0.0205876	0.0354981	0.033523	0.0745783	0.077122
TCGA-IN-AB1V	1.31233	alive	0.0127769	0.0421425	0.0380037	0.0379435	0.0253372	0.0425873	0.0329542	0.0783028	0.0317591	0.231749	0.0251735	0.0242975	0.036276	0.0828444	0.0297745	0.0400638	0.141262	0.246342	0.100387	0.326882	0.0391763	0.0677114	0.0927065	0.0606119	0.0392668	0.0701403	0.100095	0.0560228	0.03871	0.0708286	0.03291	0.0371666	0.102737	0.0490122	0.417726	0.0306556	0.127313	0.156885	0.086233	0.0592294	0.0248414	0.0299294	0.101398	0.0445892	0.0241253	0.0916112	0.112632
TCGA-CG-4436	0.665753	alive	0.038655	0.0355686	0.376306	0.0472644	0.0471047	0.0759115	0.206879	0.183931	0.109951	0.351733	0.0438901	0.0205489	0.0607955	0.154306	0.0525636	0.187636	0.0104115	0.110597	0.0656176	0.113839	0.0634408	0.11462	0.036	0.0489657	0.0190581	0.133621	0.0518399	0.64916	0.0539504	0.0384973	-0.0423943	0.033494	0.0921866	0.0363278	0.361328	-0.0359549	0.0341391	0.0638317	0.0786423	0.0278194	0.0467862	0.0803801	0.0299875	0.025981	0.0761524	0.0541612	0.217366
TCGA-HU-A4H4	1.9863	alive	0.0837591	0.185069	0.273338	0.404522	0.0350871	0.410261	0.0351326	0.361351	0.668645	0.436094	0.572769	0.30725	0.292972	0.366723	0.405926	0.569058	0.114149	0.279845	0.123752	0.426667	0.0192944	0.0920406	0.0355988	0.045105	0.0327487	0.561102	0.137966	0.523218	0.0436824	0.180744	0.0294778	0.0176933	0.308839	0.163295	0.472994	0.0258178	0.195233	0.0241175	0.060116	0.12238	0.0185608	0.0899548	0.0332864	0.32377	0.172668	0.0856892	0.303718
TCGA-VQ-A8PT	2.1863	alive	0.521958	0.491479	0.80974	0.0382716	0.232709	0.670473	0.574215	0.553191	0.732622	0.662509	0.658342	0.383279	0.629011	0.642395	0.473444	0.618929	0.490859	0.74242	0.399186	0.88598	0.421402	0.0788392	0.384936	0.562635	0.704756	0.699798	0.452391	0.764771	0.692203	0.643376	0.576445	0.032797	0.85867	0.702263	0.787025	0.659437	0.601796	0.680723	0.557104	0.149736	0.529255	0.698946	0.606391	0.595537	0.340484	0.63876	0.568329
TCGA-CD-8526	1.04384	alive	0.0147879	0.0474349	0.0289925	0.0663154	0.184959	0.0601055	0.0283595	0.0410663	0.0509327	0.222057	0.0292645	0.0286654	0.0480625	0.136972	0.0314883	0.0424216	0.0946584	0.0268448	0.176261	0.466893	0.0289576	0.114132	0.0392448	0.0524265	0.0395787	0.130659	0.165979	0.043033	0.0597696	0.0729041	0.0327434	0.0245645	0.315966	0.069733	0.0312831	0.0289683	0.192393	0.0313138	0.0413334	0.0835603	0.0299491	0.0283519	0.018971	0.0365537	0.0453651	0.11235	0.228399
TCGA-D7-6518	1.59452	alive	0.389144	0.223215	0.0354216	0.0473579	0.0516412	0.244313	0.0564164	0.222194	0.20969	0.198491	0.0236399	0.0464214	0.196584	0.13044	0.039954	0.247534	0.171069	0.0591877	0.121409	0.230844	0.0449273	0.0719192	0.0636342	0.222083	0.0418084	0.0933689	0.192512	0.606284	0.0508138	0.22292	0.0341271	0.158544	0.197933	0.0421736	0.0277995	0.325839	0.392805	0.177785	0.323443	0.0580621	0.108742	0.220363	0.110872	0.0396011	0.157916	0.320542	0.162139
TCGA-HU-8244	2.03288	alive	0.0846351	0.49562	0.0339655	0.0270679	0.0238462	0.605263	0.154725	0.725742	0.904592	0.745757	0.0281028	0.667884	0.459386	0.0877662	0.439089	0.298705	0.0553564	0.0229985	0.0660406	0.0746943	0.0355496	0.659677	0.0396077	0.690098	0.0421187	0.573403	0.120665	0.891131	0.0508899	0.0848663	0.0344142	0.0253442	0.119414	0.817172	0.901673	0.0251935	0.113623	0.663414	0.438898	0.0385467	0.019518	0.031674	0.594292	0.0404626	0.460092	0.280326	0.347103
TCGA-CG-5722	0.0821918	alive	0.444792	0.173195	0.523444	0.283962	0.184495	0.399538	0.215473	0.199983	0.41399	0.443156	0.0318161	0.0853211	0.313684	0.577023	0.203414	0.379792	0.40279	0.225512	0.416723	0.578586	0.272009	0.198215	0.300859	0.296556	0.462207	0.41366	0.420349	0.436622	0.432741	0.234865	0.397235	0.0475341	0.447968	0.472983	0.389755	0.470093	0.337901	0.0476123	0.258204	0.179612	0.208935	0.445579	0.209948	0.0773579	0.139121	0.505488	0.316854
TCGA-CG-4466	1.58082	alive	0.0362274	0.238841	0.0654559	0.0505307	0.0503897	0.447602	0.0492132	0.0566246	0.812412	0.0360283	0.0591081	0.0280397	0.0928653	0.131424	0.171096	0.07632	0.017842	0.0731539	0.0535205	0.169988	0.0598786	0.0912425	0.0402207	0.0500304	0.0319911	0.557954	0.0768132	0.343236	0.0606071	0.077363	0.205728	0.0499549	0.115692	0.0321057	0.898745	-0.0371544	0.167344	0.0666505	0.0695036	0.0167795	0.052289	0.100383	0.0306965	0.0408235	0.0718745	-0.00751686	0.0311216
TCGA-BR-6456	0.843836	alive	0.0133312	0.0906774	0.0430777	0.057887	0.239396	0.123481	0.138716	0.0752336	0.51557	0.201991	0.0269727	0.0502568	0.04354	0.165506	0.0225042	0.0463855	0.301779	0.0778642	0.142525	0.22491	0.031198	0.0950983	0.0499051	0.0930212	0.0474842	0.119691	0.162856	0.520762	0.044811	0.0939083	0.0376699	0.174508	0.418455	0.128491	0.173283	0.16999	0.137506	0.0418061	0.129764	0.153788	0.0201771	0.125969	0.0346575	0.0474644	0.0321848	0.233611	0.17285
TCGA-B7-5818	0.975342	alive	0.595827	0.561551	0.613521	0.639034	0.473957	0.523367	0.516719	0.471852	0.668122	0.616929	0.472439	0.218479	0.63845	0.730231	0.383282	0.5375	0.487199	0.654817	0.588756	0.721831	0.528239	0.610352	0.44882	0.454398	0.648791	0.651726	0.603896	0.740338	0.582831	0.491651	0.571095	0.0341799	0.0786358	0.692725	0.652239	0.593659	0.577519	0.653242	0.48685	0.0507404	0.402952	0.677959	0.545218	0.0577986	0.493364	0.58255	0.459963
TCGA-CG-4472	1	alive	0.0741075	0.0804145	0.19778	0.267969	0.0960752	0.131377	0.0794252	0.615505	0.121204	0.0919203	0.051608	0.0329334	0.312037	0.167843	0.374213	0.358112	0.377016	0.43952	0.0694742	0.518021	0.0621246	0.100127	0.0366951	0.0532992	0.0260312	0.59354	0.098841	0.606805	0.0553155	0.0968217	-0.00942458	0.0488876	0.0962628	0.0526639	0.73512	-0.0301351	0.134627	0.393402	0.551346	0.0320629	0.0491204	0.0898327	0.329792	0.0433912	0.121874	0.154288	0.135086
TCGA-CG-5719	0.0849315	alive	0.0193911	0.384571	0.388809	0.040217	0.0701109	0.118142	0.0732657	0.052013	0.0574169	0.161783	0.0401881	0.0352	0.171982	0.158329	0.0551608	0.0821592	0.279834	0.0906218	0.111415	0.294244	0.0534682	0.283692	0.0714842	0.078345	0.198198	0.26055	0.51776	0.488337	0.0709614	0.284592	0.0457483	0.0502615	0.194929	0.0613809	0.437826	0.0406588	0.211252	0.157043	0.218345	0.0769588	0.0332431	0.270173	0.0273868	0.0703886	0.0588793	0.128496	0.195121
TCGA-IN-8462	1.56712	alive	0.0151743	0.443874	0.0308649	0.0370113	0.0297829	0.528307	0.302643	0.351766	0.657241	0.617476	0.025521	0.0379803	0.36042	0.24529	0.419763	0.0462485	0.138196	0.505463	0.110524	0.419045	0.0471528	0.0740055	0.0546725	0.0738783	0.0605733	0.4022	0.220931	0.153252	0.0363969	0.535477	0.0313756	0.0754184	0.174255	0.15736	0.471603	0.0290753	0.187663	0.0233864	0.476686	0.0948234	0.0272215	0.504582	0.021008	0.0408114	0.418329	0.433888	0.162816
TCGA-KB-A93H	3.13699	alive	0.0145264	0.148721	0.316521	0.0223026	0.0259848	0.222816	0.0212405	0.0231041	0.311869	0.0922443	0.0175725	0.0292447	0.0275202	0.0522595	0.0746442	0.322382	0.0367436	0.0293484	0.0669508	0.108612	0.0211075	0.0714936	0.0564666	0.0566067	0.0374748	0.368559	0.0975946	0.0378426	0.0412546	0.372259	0.0327728	0.0602407	0.141595	0.0313977	0.214052	0.0246607	0.10888	0.027243	0.0560043	0.0307291	0.0195342	0.0180472	0.0286686	0.0395988	0.0381653	0.0817658	0.0894654
TCGA-IN-A7NR	0.542466	alive	0.0136183	0.135586	0.0390852	0.0476282	0.0371573	0.226774	0.046258	0.0672632	0.231062	0.174341	0.063583	0.0340528	0.0461591	0.102178	0.221121	0.186295	0.204022	0.0324982	0.249979	0.183759	0.0171343	0.066666	0.0466858	0.0638317	0.106142	0.246802	0.177168	0.133295	0.0579586	0.0703989	0.033731	0.041564	0.0887699	0.0579508	0.125647	0.0295963	0.150608	0.02699	0.295159	0.0641553	0.0312262	0.0361778	0.0479891	0.0402258	0.0231693	0.0911595	0.130625
TCGA-VQ-AA69	2.36712	alive	0.0117598	0.387455	0.807988	0.210999	0.668378	0.672737	0.642895	0.714801	0.839672	0.70542	0.0280276	0.472216	0.265647	0.798866	0.544932	0.692265	0.29614	0.818402	0.667768	0.890968	0.715882	0.581495	0.566673	0.582469	0.768026	0.719918	0.648659	0.842333	0.701073	0.654138	0.595424	0.024519	0.0794338	0.749836	0.796298	0.704552	0.637775	0.749665	0.65433	0.061233	0.597345	0.70676	0.67584	0.205557	0.491936	0.647054	0.724996
TCGA-BR-8384	0.309589	alive	0.0129671	0.102774	0.0507963	0.0786867	0.0906276	0.358679	0.176248	0.243349	0.181216	0.520334	0.0285824	0.0499626	0.112294	0.154839	0.26463	0.0702498	0.221349	0.0467929	0.138894	0.263642	0.0462512	0.146337	0.0524794	0.102418	0.0402957	0.316112	0.181162	0.19898	0.222175	0.11314	0.0546264	0.0742187	0.201761	0.0754648	0.0427064	0.38023	0.174865	0.0551578	0.146961	0.096493	0.17992	0.0290063	0.0209987	0.11534	0.110465	0.415731	0.242
TCGA-BR-6455	1.09315	alive	0.0106376	0.299268	0.438181	0.250756	0.263496	0.373635	0.471116	0.238806	0.663777	0.641764	0.0666345	0.299519	0.156504	0.514832	0.453531	0.58208	0.161085	0.599219	0.58745	0.50693	0.0405275	0.42511	0.174277	0.52306	0.641501	0.644132	0.591666	0.734462	0.652099	0.513098	0.53367	0.0271845	0.159705	0.615126	0.681501	0.692452	0.560911	0.467791	0.518307	0.0789046	0.410427	0.636359	0.517005	0.0565857	0.0778047	0.568535	0.572447
TCGA-BR-8368	0.358904	alive	0.565111	0.101413	0.277892	0.209333	0.458478	0.60761	0.300589	0.217966	0.627753	0.639276	0.355555	0.207685	0.117585	0.130072	0.509691	0.312257	0.293427	0.707184	0.520094	0.237667	0.0930552	0.087145	0.0612	0.0773695	0.0438086	0.690231	0.567489	0.113343	0.0700164	0.61115	0.0430582	0.0487673	0.206183	0.47288	0.726968	0.0308694	0.345364	0.425601	0.601156	0.232821	0.552213	0.482575	0.505422	0.0636156	0.0458285	0.575535	0.435701
TCGA-BR-8078	1.02192	alive	0.663469	0.161712	0.704088	0.532996	0.484797	0.648996	0.401271	0.410384	0.708725	0.631999	0.330933	0.41604	0.374869	0.324266	0.468456	0.612903	0.178188	0.654539	0.602741	0.857418	0.571343	0.762718	0.336462	0.377637	0.533227	0.686666	0.516905	0.49429	0.681886	0.558697	0.556302	0.0269435	0.590937	0.681618	0.724031	0.0255063	0.565687	0.0196403	0.616017	0.65889	0.369463	0.622406	0.600751	0.529918	0.547946	0.419421	0.545794
TCGA-VQ-A8E7	2.15616	alive	0.159335	0.353824	0.0369552	0.0350948	0.0301758	0.217329	0.19128	0.362897	0.695571	0.14628	0.031542	0.0326862	0.338778	0.552548	0.300961	0.241453	0.0705692	0.595468	0.0898079	0.187415	0.0551112	0.0889673	0.0518165	0.165113	0.0395228	0.441063	0.16473	0.459557	0.0497376	0.259987	0.0357752	0.0502897	0.110714	0.143832	0.706886	0.025416	0.182996	0.0311239	0.522005	0.0559064	0.0247954	0.156642	0.0301976	0.0569846	0.498285	0.295986	0.111691
TCGA-HU-A4GH	0.980822	alive	0.0169393	0.0567353	0.0260417	0.0320846	0.0290162	0.106185	0.029576	0.0725844	0.108612	0.279063	0.0244717	0.0507622	0.05907	0.300327	0.0752732	0.0474573	0.0665172	0.25893	0.122163	0.14436	0.0369178	0.087542	0.0513078	0.0975528	0.0497161	0.141809	0.121835	0.411742	0.103014	0.110369	0.0362407	0.0407324	0.0938656	0.0807351	0.266513	0.0378387	0.146084	0.0267568	0.158598	0.042388	0.0461352	0.0684287	0.0319028	0.0481821	0.0203917	0.144046	0.123863
TCGA-CD-8530	1.03288	alive	0.317769	0.0802324	0.0388022	0.0818284	0.031039	0.0597902	0.0539623	0.197976	0.131923	0.362375	0.025606	0.0297032	0.139163	0.0852272	0.0332561	0.0499215	0.180143	0.0253107	0.25294	0.321744	0.0327934	0.139525	0.0485603	0.0554333	0.0443028	0.12587	0.178289	0.451357	0.0385738	0.257468	0.0309688	0.144265	0.199823	0.0532035	0.029647	0.0341487	0.171586	0.0294013	0.0634357	0.0691883	0.0239613	0.0401097	0.0205401	0.0427273	0.0379231	0.137581	0.176161
TCGA-BR-6453	1.32877	alive	0.28926	0.313409	0.0330453	0.337427	0.0767834	0.339665	0.259185	0.20657	0.386263	0.489515	0.13295	0.0667401	0.257798	0.293703	0.214004	0.357718	0.183498	0.0754177	0.116309	0.258964	0.141195	0.220104	0.0740179	0.0899332	0.133893	0.310437	0.268945	0.364904	0.0762549	0.246045	0.258	0.0611704	0.207821	0.308556	0.271641	0.0558285	0.363449	0.0857412	0.294106	0.178533	0.173897	0.320697	0.242571	0.444204	0.146804	0.490838	0.32698
TCGA-CD-8536	1.03562	alive	0.0949416	0.147815	0.0682586	0.106327	0.0287905	0.558665	0.0851079	0.0543155	0.383463	0.541523	0.0381965	0.201861	0.422925	0.267713	0.344264	0.283004	0.350139	0.360729	0.171721	0.560386	0.075962	0.0885657	0.0693935	0.15724	0.473712	0.578704	0.193571	0.404051	0.0460847	0.497529	0.0392619	0.0713524	0.497432	0.127503	0.650814	0.0418091	0.22968	0.405913	0.48883	0.296877	0.0242569	0.329088	0.29113	0.631594	0.0517113	0.247113	0.390378
TCGA-HU-A4H5	1.98356	alive	0.0205778	0.0400819	0.124766	0.0502196	0.0400736	0.0381442	0.0269463	0.0418333	0.105787	0.201322	0.215338	0.025457	0.0436458	0.0935967	0.0191965	0.023731	0.0846699	0.0201435	0.0711348	0.271842	0.0268377	0.0990563	0.0331654	0.0222876	0.0366876	0.309194	0.0794208	0.0550425	0.0336239	0.0571553	0.0289496	0.017399	0.0771933	0.0251124	0.0416878	0.0257233	0.0983277	0.0195405	0.0234643	0.121792	0.0155128	0.0240155	0.0538595	0.0546822	0.29276	0.0596357	0.0954331
TCGA-IN-A6RS	1.04932	alive	0.329099	0.509839	0.0436564	0.048507	0.0270896	0.54536	0.0721677	0.173358	0.50434	0.119266	0.0465298	0.0308228	0.321034	0.351946	0.235362	0.0943809	0.0574599	0.0337886	0.158343	0.307411	0.0240688	0.0909259	0.0406656	0.0538587	0.0447151	0.435587	0.116151	0.163517	0.0400289	0.300154	0.045416	0.504593	0.210872	0.551472	0.533794	0.026843	0.130781	0.0313231	0.0547529	0.0773701	0.023408	0.369072	0.0340053	0.0742477	0.0673352	0.111873	0.172186
TCGA-IN-A6RP	0.536986	alive	0.149141	0.512495	0.124409	0.228974	0.0298096	0.432649	0.281734	0.321629	0.552359	0.579998	0.0421266	0.0281467	0.528919	0.080746	0.27008	0.391728	0.257498	0.518993	0.0766264	0.342312	0.0218571	0.444951	0.0482399	0.0260007	0.0384969	0.561067	0.117959	0.259676	0.058461	0.146845	0.0322528	0.0525063	0.182749	0.578358	0.568823	0.0269951	0.124518	0.323472	0.48105	0.0769813	0.0214296	0.490562	0.419629	0.0987272	0.562484	0.111198	0.140859
TCGA-B7-5816	2.22466	alive	0.448048	0.265069	0.478062	0.129582	0.243112	0.319324	0.312332	0.256216	0.439841	0.452082	0.346901	0.216688	0.410784	0.44277	0.322873	0.410795	0.19899	0.492999	0.301112	0.543071	0.186593	0.344204	0.0967992	0.0664539	0.39822	0.475308	0.55589	0.101957	0.0584586	0.345302	0.296218	0.0263722	0.485752	0.458918	0.404048	0.435186	0.358247	0.446886	0.364389	0.068216	0.0264523	0.366801	0.297679	0.415789	0.0893951	0.459651	0.287959
TCGA-CD-8528	1.0274	alive	0.618601	0.459233	0.506337	0.307297	0.0252682	0.63339	0.430187	0.434114	0.744815	0.626357	0.312876	0.225807	0.604137	0.081566	0.538405	0.597205	0.0607849	0.650453	0.0930168	0.775301	0.0404446	0.751411	0.0419778	0.0496798	0.0423415	0.649258	0.450706	0.72367	0.531344	0.460934	0.0378294	0.0362829	0.411757	0.698553	0.743703	0.0896135	0.129503	0.364967	0.537989	0.0382308	0.452711	0.691693	0.524157	0.404741	0.144764	0.681672	0.352569
TCGA-CD-5799	0.271233	alive	0.0184459	0.103016	0.0524062	0.0583331	0.134923	0.0863725	0.0645969	0.0566568	0.113252	0.314462	0.034587	0.0400384	0.0778537	0.0786857	0.0516038	0.0819094	0.1651	0.0456696	0.10926	0.173622	0.0412315	0.254883	0.0362591	0.052369	0.0663628	0.146547	0.114919	0.0600973	0.0732271	0.117329	0.0444446	0.0278456	0.0785485	0.042183	0.340644	0.0495682	0.126483	0.0471339	0.372306	0.0531685	0.0242541	0.0401974	0.028021	0.0658699	0.0315625	0.163744	0.0756688
TCGA-VQ-AA68	3.33973	alive	0.021908	0.276747	0.0348971	0.0369198	0.022088	0.455418	0.392672	0.281595	0.64837	0.544118	0.025375	0.0313094	0.50634	0.505313	0.329657	0.0608382	0.446619	0.360638	0.0756218	0.163492	0.0348234	0.0900932	0.0524937	0.0553309	0.049522	0.413245	0.104742	0.0627716	0.247564	0.0955013	0.0407949	0.0459038	0.116862	0.47874	0.0416695	0.0289618	0.118776	0.0436444	0.467637	0.0861479	0.275091	0.424365	0.0278326	0.0491282	0.190021	0.084957	0.165864
TCGA-HU-A4GU	0.547945	alive	0.764234	0.533013	0.0890731	0.0418979	0.725282	0.40299	0.660513	0.69441	0.907031	0.554004	0.496045	0.0267609	0.64648	0.401435	0.480623	0.738343	0.372267	0.0248072	0.0740521	0.339538	0.0265783	0.241341	0.645835	0.628014	0.0429541	0.854125	0.0588103	0.717165	0.0477576	0.488855	0.0374992	0.0325566	0.797581	0.709915	0.881364	0.673655	0.126654	0.0238236	0.709482	0.0669061	0.371431	0.723616	0.836755	0.0428566	0.557654	0.207497	0.222798
TCGA-FP-8099	1.42192	alive	0.0119346	0.398485	0.517356	0.0417573	0.261731	0.545182	0.0531219	0.161132	0.699187	0.444638	0.0215431	0.0300006	0.280282	0.0531388	0.397246	0.0786537	0.173076	0.376093	0.0866434	0.105226	0.0334039	0.0838434	0.0406839	0.0391513	0.0452471	0.462291	0.123913	0.617536	0.0401838	0.286338	0.0301656	0.0674491	0.196154	0.36085	0.121131	0.424419	0.12127	0.124922	0.0771814	0.034758	0.444614	0.0282778	0.0260474	0.0456306	0.04647	0.148512	0.136719
TCGA-BR-8372	1.59726	alive	0.631451	0.331439	0.584918	0.330058	0.0324276	0.690394	0.567796	0.207095	0.744419	0.712961	0.674489	0.417924	0.577819	0.382509	0.509107	0.624811	0.0681879	0.722017	0.608757	0.821174	0.640373	0.830582	0.272743	0.563177	0.653623	0.718496	0.621364	0.579215	0.638151	0.56942	0.584419	0.506108	0.628099	0.693826	0.758089	0.209716	0.50787	0.682945	0.613929	0.0821783	0.520459	0.658686	0.630766	0.47642	0.0809529	0.647364	0.5771
TCGA-VQ-A8DT	4.06575	alive	0.0532623	0.128268	0.0790555	0.345297	0.0237138	0.45842	0.0483358	0.319379	0.517717	0.478426	0.0308266	0.183114	0.358234	0.249016	0.239376	0.477823	0.07868	0.278457	0.102096	0.503683	0.0183847	0.368071	0.0239215	0.347494	0.242526	0.400773	0.10567	0.24569	0.367475	0.267787	0.252683	0.114934	0.409315	0.44733	0.644815	0.350468	0.234675	0.0611903	0.33497	0.0605579	0.0834883	0.327571	0.049077	0.232719	0.275043	0.403434	0.22151
TCGA-HU-A4GJ	1.78082	alive	0.0266832	0.234197	0.231527	0.379436	0.0434115	0.172596	0.118589	0.113267	0.173648	0.663837	0.215737	0.0234684	0.179686	0.562643	0.068406	0.11868	0.297504	0.0478142	0.367297	0.720165	0.0317275	0.168405	0.118765	0.39081	0.130975	0.475781	0.237291	0.406631	0.122171	0.234485	0.176369	0.0221202	0.565613	0.346365	0.325682	0.272122	0.387302	0.0583228	0.125859	0.279396	0.0115702	0.0625979	0.0676633	0.349355	0.289106	0.485347	0.322952
TCGA-3M-AB46	4.83562	alive	0.0136228	0.0350977	0.0409	0.0365312	0.0326805	0.0747945	0.0473989	0.0340554	0.31174	0.0949166	0.0276139	0.0332216	0.0536557	0.0728899	0.038018	0.0432424	0.0819377	0.0262382	0.058856	0.152892	0.0494886	0.064008	0.0484561	0.0404617	0.0352011	0.0986113	0.123028	0.746982	0.0461751	0.0814491	0.0341755	0.0848417	0.0793178	0.445519	0.0298479	0.0280344	0.119699	0.034995	0.063452	0.0620719	0.0186232	0.0210775	0.025137	0.0304896	0.0411199	0.122046	0.0634239
TCGA-HU-A4G6	2.02192	alive	0.633757	0.292057	0.81233	0.206416	0.681195	0.722189	0.789624	0.768643	0.906726	0.576361	0.131204	0.620311	0.251492	0.684271	0.66822	0.358381	0.808178	0.840824	0.740206	0.664656	0.415693	0.101387	0.609955	0.675953	0.823443	0.76737	0.753961	0.852458	0.65371	0.801751	0.708284	0.0488398	0.0700638	0.824019	0.660633	0.804266	0.731742	0.821568	0.724579	0.0669666	0.680551	0.852559	0.763216	0.442689	0.421515	0.750411	0.816461
TCGA-D7-6520	1.56986	alive	0.0164495	0.0554181	0.0244214	0.0206615	0.0564625	0.069377	0.0509294	0.0509456	0.0561116	0.0615109	0.0243112	0.0508363	0.0328503	0.0489071	0.0272286	0.0600765	0.130528	0.0365354	0.096696	0.33947	0.04211	0.108765	0.0627462	0.0472598	0.0320683	0.0900041	0.129767	0.0346154	0.0510253	0.0835276	0.0354636	0.387836	0.105482	0.0428354	0.0258268	0.0293326	0.127872	0.0604677	0.0641369	0.0353081	0.0160843	0.0273042	0.0296095	0.0474101	0.0300845	0.122329	0.0652713
TCGA-D7-6526	1.43288	alive	0.0145393	0.0456195	0.0550244	0.0236126	0.0273544	0.187011	0.0348717	0.042848	0.0531797	0.122899	0.0233346	0.0553782	0.0313008	0.0556002	0.0262469	0.0442765	0.0768338	0.0275837	0.0809627	0.225283	0.0422575	0.0874153	0.0360582	0.053681	0.0430039	0.0773778	0.183956	0.0390468	0.029281	0.0630044	0.0422728	0.0384452	0.0877039	0.0550349	0.0400088	0.0357319	0.122244	0.0262014	0.0619384	0.0634443	0.0221833	0.0332803	0.025374	0.0379928	0.0254946	0.0929166	0.0660947
TCGA-HU-8604	1.90137	alive	0.564882	0.136491	0.0296358	0.496558	0.0322474	0.565139	0.37331	0.358806	0.503814	0.536795	0.382327	0.131293	0.406281	0.340883	0.355182	0.419206	0.106238	0.431433	0.477278	0.390987	0.377761	0.0959672	0.339237	0.399267	0.150229	0.502801	0.395468	0.465881	0.511884	0.422074	0.51731	0.059963	0.610065	0.435222	0.481639	0.540296	0.458972	0.49697	0.391871	0.103358	0.346111	0.518069	0.382079	0.457608	0.211637	0.505759	0.361573
TCGA-IN-A7NT	0.884932	alive	0.0151904	0.254682	0.0384972	0.042598	0.456678	0.0374052	0.0364236	0.0375038	0.0292221	0.481541	0.0284173	0.0353203	0.0348272	0.429455	0.277766	0.0457309	0.121149	0.351249	0.0918474	0.239049	0.0315633	0.055234	0.0290066	0.04415	0.0502153	0.144569	0.114876	0.0409405	0.0321638	0.0635474	0.0359599	0.262332	0.103146	0.0364477	0.579744	0.0322004	0.241585	0.442556	0.0508638	0.0426927	0.0216331	0.0275675	0.035625	0.036048	0.0435593	0.0721867	0.0988893
TCGA-HU-8238	0.126027	alive	0.0126073	0.080737	0.0738638	0.0650755	0.0286937	0.515359	0.369325	0.114282	0.138959	0.329021	0.0416515	0.0476737	0.493237	0.526236	0.120974	0.109215	0.100623	0.456721	0.108205	0.587174	0.0504944	0.0922319	0.0429263	0.0565289	0.0344713	0.398272	0.150832	0.401938	0.0503522	0.0993867	0.0350743	0.0230594	0.168801	0.639636	0.0888458	0.0296844	0.149341	0.0269512	0.101837	0.0588463	0.0281788	0.401777	0.429273	0.0523688	0.175718	0.145039	0.100516
TCGA-HU-A4HD	2.78356	alive	0.0149416	0.0531552	0.0493404	0.0362949	0.462798	0.0319582	0.137835	0.0353423	0.0627408	0.171458	0.0739988	0.0263099	0.0392555	0.0615437	0.0242529	0.0544338	0.0985516	0.0327736	0.355908	0.349288	0.019187	0.164724	0.0334397	0.0411834	0.0356439	0.140416	0.114416	0.0482672	0.0387582	0.0740562	0.0300149	0.0757675	0.328103	0.0426411	0.0356236	0.0294932	0.128517	0.0227781	0.11891	0.0546706	0.0142059	0.0374634	0.0237749	0.0333432	0.178925	0.118059	0.0913612
TCGA-CG-5723	6.83836	alive	0.0200682	0.0563702	0.060141	0.0462972	0.0447426	0.0965421	0.0376461	0.224407	0.0807105	0.167137	0.0372285	0.0379257	0.0543545	0.519955	0.0555971	0.0701754	0.295209	0.0476625	0.406487	0.153834	0.0551173	0.244835	0.0683376	0.0638892	0.0527389	0.375139	0.46773	0.560542	0.0641875	0.140678	0.0443597	0.0509751	0.44355	0.106566	0.366037	0.0368517	0.425033	0.0792987	0.098493	0.140738	0.287767	0.0604375	0.337231	0.06514	0.117081	0.110103	0.166566
TCGA-IN-A6RN	1.6274	alive	0.0128379	0.283827	0.0413363	0.0314026	0.0282094	0.0723133	0.047745	0.0261384	0.0505967	0.143528	0.0547339	0.0382094	0.0360926	0.110514	0.0362693	0.0582838	0.0799573	0.0386462	0.0636346	0.119244	0.0215769	0.154141	0.036899	0.042488	0.0405535	0.0825377	0.203303	0.535968	0.0336925	0.0677952	0.0332155	0.104454	0.264576	0.0314753	0.590982	0.0284774	0.144548	0.0283591	0.0602729	0.10279	0.0214577	0.042448	0.0306625	0.0346201	0.0879337	0.0961655	0.0881592
TCGA-BR-8678	0.961644	alive	0.020977	0.0622899	0.0297969	0.0334765	0.236422	0.0402313	0.161363	0.0475991	0.578677	0.103439	0.0319391	0.0324295	0.0775684	0.0419526	0.0368856	0.047826	0.070005	0.0239408	0.130045	0.277073	0.0404365	0.0558951	0.0844825	0.0511477	0.0381164	0.223603	0.105891	0.0417038	0.0423685	0.0762184	0.0347295	0.0278743	0.0546387	0.0470585	0.0671166	0.0275931	0.0952983	0.173237	0.0496719	0.145154	0.024648	0.191073	0.0259694	0.0404533	0.0225855	0.0813251	0.123212
TCGA-FP-7998	1.85753	alive	0.376844	0.293062	0.221242	0.201765	0.138151	0.449449	0.24232	0.202059	0.349274	0.436941	0.0262344	0.178915	0.350115	0.415989	0.236626	0.285223	0.277226	0.261879	0.357494	0.499607	0.206956	0.108767	0.210211	0.327582	0.375206	0.350784	0.474865	0.477069	0.425864	0.344873	0.38202	0.0283778	0.387031	0.475122	0.330806	0.455387	0.370487	0.204391	0.309496	0.150653	0.237983	0.349622	0.284627	0.145929	0.187364	0.479524	0.394767
TCGA-VQ-A8E2	2.93699	alive	0.0153226	0.0753022	0.0393852	0.0339836	0.0331449	0.0432547	0.040055	0.26336	0.092033	0.119304	0.0255874	0.0303321	0.033705	0.0713256	0.02227	0.0446853	0.0981873	0.0307491	0.107847	0.200349	0.0161933	0.0807656	0.0240618	0.0546589	0.0388359	0.118595	0.0833965	0.0723987	0.039828	0.0774242	0.0366484	0.119942	0.0811725	0.0503031	0.0336082	0.036862	0.119718	0.437949	0.0386226	0.0933701	0.0138674	0.0279405	0.0299063	0.0501145	0.0129897	0.0725018	0.112075
TCGA-EQ-A4SO	1.35342	alive	0.0109714	0.0438883	0.0526254	0.0381282	0.0376349	0.0390115	0.0419718	0.0304418	0.501828	0.169521	0.141086	0.023515	0.0344881	0.287918	0.0187586	0.0284956	0.197378	0.0362535	0.0725621	0.22049	0.031966	0.15433	0.0250317	0.0801262	0.0367525	0.607383	0.0725833	0.0462847	0.0350943	0.255274	0.0290775	0.0219945	0.124811	0.0347329	0.0317172	0.0257157	0.172149	0.0197465	0.0458671	0.0912905	0.0142067	0.0381652	0.0304229	0.0516055	0.249893	0.0682437	0.219078
TCGA-D7-6815	1.33151	alive	0.0229466	0.0567663	0.0849925	0.0316424	0.0257339	0.102322	0.0944523	0.063492	0.0478851	0.103808	0.0301222	0.0554196	0.419878	0.321585	0.0408149	0.0651818	0.0415545	0.0247237	0.0850648	0.350391	0.0444656	0.0848412	0.0491174	0.0763957	0.0587463	0.17751	0.118589	0.0716775	0.0388463	0.0576806	0.0470395	0.0464893	0.0613391	0.0809334	0.031767	0.0300886	0.107786	0.0653712	0.0513058	0.0481536	0.0223673	0.0337293	0.0249418	0.0446143	0.199354	0.11372	0.0976861
TCGA-CD-5800	1.09589	alive	0.015865	0.0612746	0.0365747	0.0713868	0.113082	0.169366	0.0780614	0.29527	0.454572	0.206198	0.35517	0.0288464	0.0620982	0.321921	0.0646442	0.0721163	0.0945399	0.0338148	0.101385	0.126625	0.0487228	0.253045	0.289866	0.0725842	0.076072	0.139025	0.163054	0.112193	0.0685815	0.0741794	0.119207	0.0843165	0.196797	0.0787393	0.110709	0.0401239	0.176901	0.0858461	0.151406	0.209136	0.0217606	0.0575342	0.0201494	0.0604942	0.0262207	0.270391	0.11282
TCGA-BR-6852	1.1589	alive	0.47869	0.380629	0.392616	0.302121	0.248818	0.530126	0.294353	0.267797	0.470528	0.576036	0.189926	0.180026	0.403467	0.295131	0.411446	0.449273	0.355545	0.416637	0.246531	0.657259	0.415877	0.512488	0.136904	0.400659	0.432018	0.471004	0.55623	0.434113	0.536691	0.383465	0.492775	0.330166	0.187575	0.48477	0.46967	0.107999	0.357111	0.477326	0.429077	0.20645	0.336496	0.367237	0.295047	0.448491	0.144131	0.43907	0.338547
TCGA-BR-8483	0.449315	alive	0.0148016	0.0634914	0.693513	0.0453766	0.0526211	0.359645	0.0599126	0.531006	0.428836	0.180637	0.0284835	0.547971	0.350588	0.0531128	0.0232352	0.175702	0.0895368	0.0326673	0.069133	0.171384	0.0291631	0.0809769	0.0494897	0.079301	0.0385849	0.568383	0.120912	0.470954	0.0536864	0.160292	0.0351333	0.0556705	0.0753817	0.0704331	0.680349	0.029951	0.154504	0.0505499	0.480335	0.0334613	0.0332089	0.121733	0.0456644	0.0478418	0.212211	0.406536	0.0921304
TCGA-CD-A4MJ	1.05205	alive	0.709883	0.42653	0.558369	0.432101	0.408546	0.694407	0.577146	0.516113	0.757323	0.717819	0.786535	0.439637	0.396394	0.739868	0.520356	0.666097	0.19338	0.634776	0.452344	0.740328	0.644696	0.0791011	0.276756	0.53423	0.664379	0.736236	0.641515	0.744235	0.604699	0.605767	0.600903	0.0699845	0.838556	0.68298	0.779696	0.697189	0.489338	0.681129	0.605063	0.0544031	0.495915	0.662182	0.597133	0.668572	0.715353	0.645954	0.519814
TCGA-D7-8574	1.43288	alive	0.0147377	0.237398	0.0300536	0.174325	0.0214871	0.293311	0.0384194	0.152311	0.233317	0.425775	0.0265705	0.02586	0.11005	0.360821	0.0439729	0.0664931	0.186883	0.0750875	0.218431	0.492433	0.0356046	0.068844	0.150244	0.181967	0.038023	0.189093	0.222326	0.329653	0.0556349	0.147555	0.037109	0.0735093	0.275689	0.392058	0.0953013	0.0458689	0.219876	0.0291288	0.0686373	0.349923	0.0181162	0.040965	0.0312007	0.128748	0.0409587	0.197461	0.367023
TCGA-BR-8370	0.276712	alive	0.575127	0.478408	0.697307	0.528199	0.0651557	0.596574	0.449408	0.459016	0.640514	0.577562	0.0654484	0.112868	0.500698	0.646637	0.401408	0.552675	0.628447	0.545965	0.422133	0.31567	0.407607	0.380391	0.358655	0.476121	0.485466	0.528563	0.437155	0.512552	0.594085	0.476456	0.529027	0.0466902	0.807037	0.664261	0.623406	0.644032	0.427532	0.581735	0.53058	0.039862	0.0250153	0.604418	0.489251	0.50784	0.5156	0.58513	0.421516
TCGA-CG-4301	0.252055	alive	0.0451097	0.0739361	0.0427414	0.0454247	0.0600822	0.0797048	0.0526625	0.0394787	0.62726	0.106508	0.0485018	0.0279187	0.0628391	0.176024	0.0491007	0.0786122	0.549328	0.0710345	0.069664	0.320556	0.0606195	0.129889	0.0340081	0.0495365	0.0454629	0.428246	0.168021	0.0418594	0.0637986	0.0617273	-0.0528202	0.0474688	0.0969118	0.0382373	0.171226	-0.0359987	0.198441	0.0347153	0.0900245	0.0488319	0.0480381	0.341911	0.0302926	0.0350144	0.195289	-0.0377746	0.167806
TCGA-FP-8211	1.13151	alive	0.0160574	0.0617979	0.0356402	0.0493424	0.0296197	0.0787637	0.0199582	0.0331767	0.0890842	0.105432	0.03195	0.0515673	0.323509	0.102021	0.0346348	0.0523876	0.457104	0.377964	0.107027	0.136245	0.0365167	0.0714164	0.0534537	0.0423722	0.0380218	0.184528	0.130768	0.68679	0.0567249	0.0916815	0.0317544	0.0323861	0.101031	0.0571555	0.7687	0.0317054	0.129657	0.0268608	0.34644	0.0666706	0.020476	0.289469	0.0222323	0.0523952	0.03323	0.107161	0.156465
TCGA-D7-A4YT	1.18904	alive	0.0141941	0.0803088	0.113114	0.0432596	0.0745076	0.0376621	0.0320006	0.431956	0.120189	0.166375	0.171095	0.0203179	0.0268888	0.0550794	0.0231439	0.0390024	0.115271	0.0255921	0.0952078	0.247488	0.0359812	0.116956	0.0295958	0.033687	0.0394793	0.0732141	0.642215	0.0620772	0.0505502	0.0571059	0.0290879	0.0876267	0.144681	0.0371629	0.863111	0.0257745	0.299717	0.0209918	0.0375209	0.0818004	0.00869164	0.115379	0.0422134	0.0496752	0.298563	0.094254	0.0952346
TCGA-BR-6566	1.03562	alive	0.0212076	0.075781	0.400568	0.194328	0.197198	0.464655	0.318159	0.207904	0.505743	0.352595	0.0282196	0.239284	0.3772	0.326586	0.225422	0.418485	0.19002	0.359511	0.0998133	0.668067	0.0685264	0.460749	0.0478172	0.323902	0.0377857	0.425829	0.137949	0.238217	0.0462386	0.365137	0.484735	0.0640739	0.116142	0.375602	0.469954	0.460198	0.335629	0.490383	0.390444	0.122417	0.023029	0.354696	0.381937	0.288864	0.0916616	0.375552	0.265212
TCGA-FP-A9TM	0.517808	alive	0.268521	0.23205	0.284543	0.288503	0.0308215	0.461193	0.0400234	0.259385	0.481252	0.492615	0.327641	0.0279267	0.353408	0.172341	0.312865	0.427019	0.13498	0.372313	0.140752	0.279122	0.237391	0.102284	0.06136	0.0749385	0.0459319	0.382854	0.49074	0.581914	0.41937	0.362987	0.432493	0.155747	0.30157	0.523813	0.251525	0.45277	0.194331	0.497336	0.392408	0.0888203	0.333122	0.372001	0.356291	0.364062	0.225998	0.376968	0.171463
TCGA-BR-7707	1.05479	alive	0.50169	0.09197	0.436488	0.386425	0.026044	0.488319	0.354701	0.290912	0.519805	0.428477	0.372112	0.328501	0.435616	0.25059	0.326792	0.454907	0.0796844	0.50638	0.0773582	0.670202	0.108114	0.132034	0.0848184	0.438048	0.173974	0.507753	0.489526	0.622465	0.255562	0.475669	0.448143	0.0689907	0.309803	0.591439	0.562126	0.219529	0.34476	0.362221	0.488985	0.291461	0.385787	0.4856	0.382694	0.512396	0.400554	0.535409	0.529967
TCGA-BR-6802	1.28493	alive	0.320937	0.130206	0.0311051	0.168292	0.0275623	0.349812	0.242156	0.176087	0.430985	0.331701	0.0365277	0.262756	0.302203	0.291047	0.346094	0.445295	0.208383	0.348884	0.452019	0.515933	0.043133	0.161026	0.0635475	0.0938602	0.316315	0.310272	0.18415	0.090094	0.345971	0.315027	0.311734	0.13179	0.397838	0.210182	0.307432	0.384377	0.319491	0.0467471	0.365391	0.132783	0.0210982	0.0625525	0.42048	0.0482982	0.132902	0.558782	0.1806
TCGA-KB-A6F5	0.463014	alive	0.0144058	0.0594546	0.0357262	0.0639207	0.0331803	0.0816036	0.0318982	0.0571711	0.0354761	0.170058	0.0337739	0.0249828	0.0409032	0.132706	0.0384238	0.0448937	0.0451367	0.0279697	0.0742085	0.246972	0.0256236	0.175813	0.043552	0.0745731	0.0341528	0.109898	0.16257	0.0632139	0.0566009	0.0746446	0.0368842	0.238828	0.138746	0.0453807	0.0330284	0.0315964	0.135216	0.0264188	0.0435395	0.0917306	0.0221352	0.0600683	0.0322863	0.0419024	0.0504831	0.116497	0.146737
TCGA-D7-8570	2.06027	alive	0.476711	0.381206	0.506637	0.211113	0.288677	0.509119	0.341658	0.373191	0.494214	0.528397	0.023069	0.257665	0.380803	0.44869	0.340581	0.480575	0.47701	0.330461	0.442583	0.589822	0.358495	0.206933	0.317733	0.411645	0.430474	0.438339	0.508248	0.466849	0.520433	0.4188	0.454701	0.0252783	0.169443	0.505497	0.496837	0.450355	0.458007	0.0256701	0.392583	0.222585	0.344355	0.488563	0.44341	0.0622719	0.274802	0.566183	0.392113
TCGA-CG-4443	2.49863	alive	0.0422143	0.553158	0.0580356	0.0455314	0.858653	0.0799681	0.0613877	0.0391796	0.11004	0.0266508	0.06761	0.0282606	0.0556977	0.167713	0.0501342	0.0724263	0.407356	0.0781809	0.0514911	0.108107	0.0636839	0.110455	0.176173	0.0479719	0.0348634	0.136466	0.0550936	0.0397537	0.0555205	0.0288363	0.0916714	0.0473837	0.0801598	0.0397868	0.470771	-0.0311434	0.407727	0.0462026	0.105648	0.245001	0.0472583	0.495438	0.0311893	0.0323075	0.0724382	-0.0332276	0.0774848
TCGA-BR-8291	1.3589	alive	0.0126851	0.0834999	0.0286785	0.0428821	0.0324699	0.0592447	0.0369811	0.0352986	0.076369	0.248526	0.0255	0.0293146	0.0452858	0.315023	0.0311121	0.0505385	0.118995	0.0462335	0.175426	0.20751	0.0303384	0.0715252	0.0537658	0.0569502	0.0384295	0.146795	0.158758	0.211377	0.0424445	0.0989008	0.0324325	0.0915582	0.194734	0.0988827	0.0911712	0.028474	0.190489	0.0227523	0.0666798	0.102546	0.0170526	0.0489972	0.0237717	0.0608477	0.0407276	0.127075	0.182083
TCGA-D7-5577	1.03014	alive	0.507261	0.449408	0.332179	0.457994	0.47376	0.47263	0.438557	0.383261	0.636783	0.583923	0.0378688	0.169755	0.547263	0.748387	0.308068	0.428938	0.621802	0.577672	0.531646	0.688657	0.481148	0.545318	0.319012	0.404288	0.496889	0.517504	0.498262	0.667014	0.57072	0.41233	0.498634	0.0413884	0.611266	0.616556	0.590585	0.508696	0.411136	0.645908	0.445125	0.0989246	0.373106	0.690802	0.377466	0.0494728	0.251297	0.563816	0.395394
TCGA-D7-6524	1.48767	alive	0.252068	0.214333	0.265768	0.0367377	0.0988933	0.45006	0.237513	0.175539	0.209729	0.510646	0.0267434	0.187268	0.259244	0.116237	0.304959	0.38901	0.106597	0.271166	0.380261	0.508902	0.265209	0.271969	0.0713472	0.345202	0.0444345	0.295387	0.365836	0.548146	0.477137	0.326478	0.468616	0.0473696	0.353973	0.392578	0.27174	0.505827	0.309125	0.32683	0.334062	0.0675462	0.242868	0.249024	0.316868	0.380545	0.101883	0.491665	0.236799
TCGA-BR-A4PD	1.72055	alive	0.0153449	0.142488	0.0417736	0.0678846	0.0264408	0.0364134	0.0517005	0.0363545	0.0669923	0.540178	0.0397028	0.0328452	0.0444658	0.372165	0.0170844	0.0364689	0.158984	0.0192976	0.123948	0.472271	0.0250802	0.132874	0.0402514	0.0595542	0.0367254	0.211251	0.131911	0.0688185	0.0440519	0.257013	0.0396695	0.246088	0.431097	0.0651756	0.362528	0.0293503	0.209586	0.0175363	0.0556228	0.0523072	0.0182214	0.127114	0.222747	0.0491219	0.0739969	0.112458	0.222072
TCGA-VQ-AA6F	4.50959	alive	0.0158073	0.319773	0.0571984	0.106899	0.0702975	0.0532173	0.0546976	0.108855	0.0973507	0.262418	0.0290611	0.0288896	0.0518138	0.189548	0.0333513	0.0389214	0.162882	0.0383271	0.153125	0.29411	0.0427521	0.0860386	0.0705703	0.0933291	0.0496104	0.187179	0.181441	0.163497	0.0442541	0.0732696	0.0342763	0.0247602	0.250459	0.11299	0.0487734	0.0282087	0.320307	0.0295837	0.0788957	0.140582	0.0191031	0.0298434	0.0419971	0.0397186	0.0610942	0.197307	0.214946
TCGA-BR-A4QI	1.13699	alive	0.469968	0.600756	0.715195	0.478593	0.470207	0.729262	0.540341	0.335277	0.904783	0.714003	0.199428	0.0210502	0.187196	0.352561	0.441393	0.62031	0.783758	0.443827	0.567996	0.255679	0.0974277	0.113884	0.178256	0.502259	0.0506664	0.787108	0.187106	0.808546	0.600106	0.5701	0.493177	0.0392301	0.549201	0.716529	0.771962	0.040464	0.191973	0.0221067	0.503107	0.0620929	0.44701	0.685132	0.499757	0.635301	0.565336	0.735655	0.52416
TCGA-BR-A4J8	1.12603	alive	0.130441	0.134989	0.36213	0.533924	0.0589489	0.524686	0.24929	0.0342873	0.525825	0.48459	0.0895488	0.0209785	0.541125	0.634433	0.361432	0.472125	0.162564	0.212946	0.0918933	0.754853	0.196593	0.183105	0.153496	0.622018	0.216143	0.395975	0.301313	0.654617	0.533357	0.375469	0.265839	0.0490823	0.374305	0.0943497	0.355907	0.0303372	0.14224	0.0392129	0.574455	0.063949	0.0520719	0.395039	0.348876	0.137245	0.320581	0.531422	0.405676
TCGA-CD-A4MH	1.01644	alive	0.0158386	0.0596312	0.112193	0.0691431	0.0330129	0.0429545	0.0504055	0.0413047	0.121367	0.411452	0.155703	0.0173143	0.0590247	0.139434	0.0147093	0.0274685	0.136739	0.0257763	0.434046	0.311369	0.0250244	0.126742	0.0401366	0.108006	0.0370607	0.13531	0.141852	0.1528	0.0232965	0.124962	0.0340776	0.4217	0.368482	0.121024	0.0613707	0.0654124	0.175676	0.0286689	0.0289373	0.102731	0.00959156	0.0478115	0.0444497	0.0557245	0.24429	0.203141	0.161003
TCGA-BR-8371	0.983562	dead	0.0112092	0.188068	0.0280224	0.0397668	0.0755944	0.177681	0.10845	0.0509177	0.0895339	0.424125	0.0260034	0.0575625	0.0462802	0.134742	0.183156	0.0862269	0.276782	0.0371054	0.114796	0.361431	0.0367019	0.0705058	0.0679413	0.0743364	0.0606548	0.327466	0.180474	0.261047	0.0713371	0.197884	0.0384887	0.12072	0.19997	0.0675961	0.220132	0.0292126	0.224674	0.0251392	0.0754518	0.113852	0.0248227	0.181995	0.0784938	0.342896	0.0407329	0.171098	0.196464
TCGA-BR-4267	0.515068	dead	0.0567884	0.0487618	0.0597438	0.0501998	0.0446246	0.0754675	0.0550818	0.487891	0.865585	0.544417	0.0615235	0.0235396	0.0670874	0.599192	0.0511984	0.163538	0.144538	0.715288	0.662223	0.858951	0.0634782	0.0869316	0.529998	0.0559698	0.0311599	0.417669	0.729461	0.922008	0.0539841	0.190653	-0.0173684	0.0321542	0.0988284	0.733507	0.622457	-0.0345987	0.631289	0.0804947	0.528931	0.0399005	0.712687	0.143096	0.731367	0.1662	0.143324	0.0934969	0.0800562
TCGA-FP-8210	0.419178	dead	0.0139861	0.116692	0.0373914	0.12613	0.0462818	0.192421	0.0511239	0.0526912	0.163344	0.402367	0.0365694	0.0674115	0.14942	0.216939	0.0394471	0.0982191	0.213137	0.150602	0.196878	0.471131	0.0360103	0.174888	0.0433427	0.165733	0.0442712	0.315885	0.243267	0.165423	0.0508493	0.20959	0.0337809	0.134303	0.343786	0.169288	0.153923	0.0380126	0.235232	0.0378218	0.245856	0.149452	0.0144106	0.0923774	0.023511	0.130149	0.0742006	0.151123	0.197851
TCGA-CG-5720	0.0821918	dead	0.503994	0.402531	0.101338	0.185854	0.0599778	0.470568	0.257357	0.324038	0.552849	0.586414	0.0359246	0.0590806	0.543682	0.231376	0.234668	0.456771	0.443287	0.428479	0.116883	0.353125	0.0734564	0.186615	0.0652496	0.385962	0.152857	0.543615	0.584401	0.638447	0.137928	0.387614	0.445985	0.0820685	0.114144	0.61034	0.58207	0.531521	0.149969	0.361796	0.435237	0.0591508	0.0817626	0.370178	0.404586	0.183438	0.302805	0.627286	0.538939
TCGA-CG-5733	1.75616	dead	0.540076	0.234018	0.506433	0.219659	0.0353735	0.449815	0.4018	0.13079	0.529799	0.491475	0.0681075	0.268274	0.41436	0.52905	0.318497	0.473179	0.0884098	0.529564	0.401146	0.527204	0.330196	0.549982	0.163311	0.370686	0.607472	0.549936	0.473732	0.647734	0.453373	0.474626	0.538659	0.0797124	0.458492	0.619023	0.364237	0.509645	0.149986	0.560856	0.405024	0.0689862	0.330159	0.554261	0.437379	0.46619	0.248853	0.586261	0.364246
TCGA-FP-7916	1.1726	dead	0.46785	0.131743	0.39701	0.310451	0.221218	0.50839	0.317299	0.362344	0.493098	0.595503	0.0300282	0.221098	0.434272	0.465549	0.324875	0.392475	0.539693	0.394461	0.475666	0.679775	0.414003	0.0722275	0.276744	0.403263	0.501992	0.536326	0.572071	0.579632	0.506883	0.403926	0.485412	0.267224	0.248972	0.572558	0.436583	0.540917	0.414539	0.54282	0.376412	0.137126	0.324411	0.452862	0.358364	0.175169	0.206368	0.556341	0.45945
TCGA-RD-A7C1	1.38904	dead	0.478094	0.0914243	0.260133	0.296573	0.0293238	0.518916	0.357798	0.298631	0.50956	0.552474	0.332236	0.211934	0.335023	0.181378	0.384438	0.484282	0.0432045	0.359597	0.151966	0.442088	0.057429	0.394455	0.0636046	0.325639	0.0453741	0.497355	0.552412	0.551475	0.407679	0.351097	0.5037	0.0341174	0.267735	0.415448	0.375605	0.569031	0.124769	0.0362682	0.475625	0.0555171	0.319302	0.318315	0.0771296	0.551072	0.0762037	0.575671	0.174214
TCGA-CG-5724	1.00274	dead	0.106239	0.336697	0.0323802	0.0556698	0.0370575	0.118179	0.056421	0.390942	0.665955	0.629812	0.0331167	0.0283808	0.0482305	0.417922	0.454917	0.27815	0.0831549	0.648873	0.0891108	0.606429	0.0534268	0.136494	0.050027	0.0634262	0.0544186	0.671698	0.177754	0.0491549	0.609787	0.519098	0.308957	0.037921	0.155636	0.658002	0.0369881	0.433118	0.114356	0.0661541	0.352747	0.0569602	0.0227838	0.376326	0.0235456	0.155804	0.0701728	0.207961	0.138629
TCGA-BR-A452	0.627397	dead	0.0121855	0.470542	0.0378967	0.0623734	0.0248876	0.0387595	0.0944086	0.0336907	0.1112	0.290196	0.048513	0.0203657	0.234081	0.142821	0.0142432	0.0391199	0.0990094	0.0150897	0.19924	0.223308	0.0233389	0.0774503	0.0510429	0.0505858	0.0314229	0.1861	0.142347	0.128311	0.0260011	0.0728085	0.0284723	0.0647927	0.371364	0.0706105	0.0308688	0.0327644	0.182323	0.0313547	0.0636687	0.0833578	0.00997304	0.0345393	0.26258	0.0455796	0.342919	0.18001	0.15612
TCGA-R5-A804	0.383562	dead	0.0165581	0.218964	0.562329	0.38648	0.0389188	0.424389	0.123227	0.0869696	0.452068	0.576534	0.149242	0.126292	0.292313	0.361644	0.30419	0.464695	0.171063	0.260817	0.299717	0.386723	0.358365	0.0982808	0.0682505	0.426435	0.265758	0.436466	0.162221	0.258308	0.0708424	0.453301	0.0506043	0.0192337	0.275885	0.542544	0.507595	0.516507	0.289492	0.11538	0.360926	0.175657	0.0324235	0.0779668	0.159956	0.526266	0.31547	0.59954	0.386422
TCGA-VQ-A8PS	1.11233	dead	0.0869784	0.0439005	0.0369096	0.0767643	0.0302581	0.0362424	0.103873	0.037521	0.0729973	0.187369	0.0215234	0.0203745	0.0434757	0.166836	0.0384344	0.0522295	0.394405	0.0428766	0.121677	0.261288	0.031487	0.18889	0.307597	0.0610596	0.0371569	0.0970132	0.151028	0.132828	0.0545146	0.0755792	0.031493	0.049208	0.167219	0.0706936	0.165231	0.0274177	0.301234	0.0205188	0.0722263	0.103046	0.0230426	0.331358	0.0232712	0.0483101	0.0330228	0.141387	0.131506
TCGA-VQ-A8PP	1.95068	dead	0.344744	0.432475	0.0337387	0.0360785	0.172292	0.494564	0.266007	0.200221	0.575567	0.182785	0.406451	0.409586	0.507838	0.199477	0.419079	0.471373	0.264527	0.58926	0.362673	0.33607	0.0506686	0.291943	0.232385	0.072172	0.355376	0.62391	0.105336	0.668659	0.0465393	0.181448	0.0316819	0.053801	0.39443	0.195709	0.60231	0.022739	0.485604	0.0233159	0.067346	0.0663385	0.323326	0.432436	0.526649	0.0398386	0.317552	0.127499	0.287604
TCGA-BR-8590	0.778082	dead	0.0170229	0.0865982	0.0502595	0.107567	0.280724	0.0712897	0.0553766	0.255851	0.0954853	0.331798	0.0444803	0.0296536	0.0705697	0.183179	0.0282048	0.0522037	0.187983	0.0371985	0.185572	0.298601	0.0370796	0.111888	0.140343	0.0817172	0.0391636	0.174909	0.197571	0.514627	0.169081	0.111501	0.0418692	0.0909076	0.149733	0.123933	0.392499	0.0453202	0.195601	0.0588134	0.0523377	0.127197	0.0237462	0.120257	0.0387284	0.0663281	0.040226	0.199519	0.194627
TCGA-CG-4440	0.334247	dead	0.0389257	0.049493	0.0603555	0.0473817	0.0514405	0.0839248	0.0512239	0.0583493	0.117244	0.0877606	0.0556921	0.0381307	0.0595076	0.185483	0.0693822	0.075199	0.0186567	0.0705572	0.0501518	0.156844	0.0615424	0.100043	0.0567035	0.0517529	0.0442293	0.124571	0.717664	0.0310153	0.0503376	0.0587016	-0.0391353	0.0440533	0.600799	0.0424372	0.0454771	-0.0319113	0.0739219	0.0619099	0.0672727	0.0250209	0.044858	0.0824708	0.0341416	0.0272656	0.0795716	0.000958672	0.0707863
TCGA-BR-4255	0.339726	dead	0.0394354	0.251261	0.0613776	0.0535849	0.0559349	0.388094	0.0572531	0.225796	0.136886	0.189389	0.0604579	0.0237002	0.0703235	0.181737	0.240511	0.0791344	0.175201	0.115688	0.102251	0.250294	0.0608156	0.0917795	0.0487092	0.0551213	0.0352976	0.372464	0.140917	0.0725306	0.0588172	0.116806	-0.0201745	0.0807308	0.134939	0.0579123	0.218898	0.0724687	0.157564	0.306336	0.0674267	0.0862372	0.0499462	0.0892509	0.209334	0.0411817	0.11814	0.121177	0.158689
TCGA-BR-8484	2.09863	dead	0.0149222	0.106139	0.0503451	0.113044	0.0376651	0.044213	0.0900772	0.299495	0.083675	0.33573	0.0442109	0.0408893	0.0559465	0.192655	0.0207058	0.12414	0.121034	0.0329865	0.219549	0.357516	0.0391191	0.11134	0.0530074	0.0926688	0.0564662	0.144586	0.21138	0.712854	0.0554548	0.1958	0.03663	0.0350231	0.208932	0.13388	0.0751415	0.27081	0.229486	0.0446554	0.0686005	0.125607	0.0183285	0.047994	0.0222614	0.0491742	0.0472352	0.174471	0.22898
TCGA-VQ-AA6G	2.16986	dead	0.3504	0.368114	0.0359004	0.0472559	0.0300883	0.613	0.428305	0.178124	0.721107	0.661285	0.0433256	0.0191829	0.545209	0.0859881	0.330846	0.433701	0.117183	0.445088	0.110257	0.21724	0.0447978	0.138598	0.041988	0.0568163	0.392567	0.594219	0.12397	0.49545	0.559699	0.496184	0.526763	0.132085	0.350533	0.603734	0.413638	0.0309003	0.396312	0.0287146	0.461834	0.0780439	0.448325	0.36629	0.305322	0.091042	0.561879	0.271907	0.146469
TCGA-VQ-A91D	0.975342	dead	0.463121	0.400367	0.406077	0.472428	0.173494	0.470359	0.276333	0.480753	0.679557	0.588177	0.485492	0.0832933	0.588757	0.432426	0.428061	0.548386	0.0818955	0.658749	0.55328	0.576926	0.433247	0.422442	0.200014	0.512043	0.638276	0.608986	0.365614	0.565049	0.614617	0.539831	0.513285	0.0246926	0.790589	0.669172	0.724884	0.626035	0.0846306	0.417637	0.496559	0.373717	0.462984	0.584631	0.494737	0.533474	0.591845	0.511816	0.537953
TCGA-VQ-A91X	0.791781	dead	0.0143471	0.0630478	0.0362563	0.0436541	0.0971296	0.161924	0.295685	0.210042	0.268995	0.560626	0.266137	0.0258335	0.0397864	0.0757027	0.450911	0.046686	0.172748	0.170313	0.109745	0.434564	0.0442782	0.0669504	0.165567	0.052676	0.055393	0.0801324	0.117533	0.829255	0.0548466	0.0690424	0.0471286	0.0261247	0.213306	0.0616706	0.297247	0.0331854	0.126407	0.540854	0.524028	0.12679	0.0226683	0.234105	0.0280475	0.0354515	0.0363476	0.129765	0.119192
TCGA-CD-8527	0.59726	dead	0.0126294	0.266294	0.0396243	0.0297871	0.0532115	0.0677776	0.115535	0.637911	0.842965	0.102867	0.0267867	0.0341591	0.044616	0.165427	0.0267216	0.0399538	0.0863367	0.0250097	0.100643	0.479906	0.0321433	0.0828508	0.0548033	0.0275798	0.0429179	0.103467	0.11747	0.0267393	0.0252542	0.0683998	0.031447	0.0216675	0.204999	0.0298507	0.0273406	0.0284736	0.170527	0.0243833	0.0452476	0.0368337	0.0140411	0.0702455	0.0210178	0.0325578	0.0363751	0.0833608	0.0940715
TCGA-BR-8687	0.684932	dead	0.0130948	0.0493471	0.0260797	0.0295886	0.0797365	0.047432	0.114861	0.450475	0.0436478	0.157733	0.0238	0.0379887	0.0427868	0.0488005	0.0241598	0.0396148	0.32482	0.0224611	0.0826131	0.162817	0.0457254	0.105836	0.0568239	0.0529612	0.0406925	0.105264	0.134492	0.0732659	0.0472328	0.0607011	0.0460152	0.068951	0.101712	0.0481794	0.744174	0.0366	0.443838	0.0247362	0.0700545	0.0320311	0.0204543	0.0315222	0.0262347	0.0387057	0.0324713	0.0736297	0.0653198
TCGA-BR-7957	0.756164	dead	0.302915	0.187256	0.0348721	0.0449158	0.120991	0.161634	0.212497	0.174881	0.324451	0.433817	0.115954	0.16387	0.271208	0.0720995	0.24613	0.0695605	0.205172	0.207183	0.108983	0.36889	0.0453121	0.176743	0.0485157	0.291165	0.0454312	0.356249	0.216767	0.307543	0.336563	0.25425	0.0391836	0.167357	0.219055	0.290762	0.273406	0.486083	0.228047	0.0372421	0.050403	0.0834176	0.0356159	0.280305	0.107761	0.230796	0.0990874	0.174304	0.137347
TCGA-VQ-A91N	1.56164	dead	0.0130997	0.133002	0.0403354	0.0886187	0.0247252	0.0702293	0.196833	0.0322103	0.465569	0.253317	0.0275718	0.0390219	0.0660035	0.0917031	0.234262	0.0747927	0.0553369	0.0429946	0.567178	0.323498	0.0259127	0.0846768	0.0563077	0.0721435	0.0352496	0.10359	0.142257	0.130653	0.0483903	0.250664	0.0328779	0.0238861	0.31997	0.0595154	0.469214	0.0270684	0.202056	0.0303128	0.0886712	0.0727	0.022822	0.487256	0.0360875	0.0701923	0.0405166	0.117882	0.128292
TCGA-VQ-A8PF	0.208219	dead	0.573544	0.246628	0.486782	0.438981	0.316404	0.505404	0.29487	0.293996	0.505843	0.512234	0.0299806	0.18428	0.395673	0.495067	0.311606	0.349884	0.490094	0.414633	0.405109	0.647063	0.298659	0.371052	0.243417	0.364585	0.428141	0.476534	0.48437	0.532757	0.467192	0.353522	0.457344	0.0764863	0.435545	0.458911	0.524488	0.515483	0.372864	0.364821	0.373796	0.182604	0.295456	0.438494	0.422316	0.0676093	0.151662	0.462191	0.424615
TCGA-VQ-A8E3	1.81096	dead	0.603085	0.284439	0.581853	0.0791652	0.0208568	0.530944	0.435022	0.378403	0.647967	0.573016	0.0197402	0.148689	0.531847	0.113639	0.375688	0.571489	0.161009	0.562856	0.120623	0.689829	0.277104	0.698057	0.0415657	0.248226	0.0752734	0.534362	0.0917836	0.176352	0.154012	0.358982	0.439403	0.0283977	0.0893582	0.400279	0.692637	0.0272582	0.173705	0.0372598	0.304376	0.0535461	0.0664223	0.544654	0.433459	0.444312	0.265205	0.321037	0.304625
TCGA-VQ-A928	0.476712	dead	0.0149759	0.0435658	0.0361402	0.0337712	0.0240535	0.0542799	0.0426232	0.2201	0.0575725	0.073544	0.0239982	0.0309307	0.238059	0.111332	0.0337945	0.0517995	0.19034	0.155479	0.0883772	0.200293	0.0445055	0.301877	0.0669153	0.0609508	0.0447552	0.429673	0.126199	0.372899	0.0500997	0.0720286	0.0354121	0.37194	0.139482	0.123798	0.262883	0.0255543	0.224294	0.103127	0.277932	0.0643591	0.0206214	0.343609	0.0285407	0.279873	0.100174	0.081882	0.0998115
TCGA-BR-8284	0.671233	dead	0.0137471	0.119561	0.47736	0.409644	0.0333919	0.388776	0.220205	0.0621794	0.179809	0.578053	0.0408719	0.372045	0.432397	0.301472	0.34582	0.357035	0.0949567	0.374125	0.253675	0.544434	0.0581776	0.113967	0.097591	0.308401	0.108827	0.513479	0.202068	0.22126	0.128034	0.321189	0.0376833	0.0481966	0.310979	0.426738	0.449389	0.598197	0.38372	0.0262431	0.370515	0.100699	0.0204976	0.376824	0.32081	0.434377	0.0845852	0.34981	0.518236
TCGA-VQ-A8PQ	1.30411	dead	0.0117857	0.130027	0.0305355	0.0592951	0.0248287	0.0421988	0.0278928	0.0366817	0.0938661	0.228938	0.0247567	0.0235975	0.0792556	0.151949	0.0295823	0.0190941	0.157495	0.0368938	0.148149	0.345537	0.0375202	0.0928767	0.0569625	0.0421143	0.0357749	0.132784	0.172985	0.0586016	0.0327964	0.203649	0.0345498	0.0723345	0.178369	0.0785826	0.296725	0.0270802	0.266163	0.121062	0.170683	0.125117	0.0149681	0.0546004	0.0227142	0.0594352	0.0336669	0.115503	0.182525
TCGA-D7-A74B	0.594521	dead	0.00933213	0.0874627	0.0386883	0.0614172	0.0988016	0.0525662	0.0338832	0.0404545	0.0922135	0.168213	0.0364579	0.0410864	0.0397659	0.113685	0.0299732	0.0593633	0.277445	0.0432547	0.270871	0.33864	0.0201598	0.134377	0.0569779	0.0543785	0.0753615	0.126507	0.170531	0.0555525	0.0587669	0.0894769	0.0316953	0.0398335	0.206766	0.0558812	0.0458962	0.0345136	0.170936	0.0529028	0.0489191	0.106664	0.0171206	0.0429011	0.0318167	0.0377171	0.0456012	0.102974	0.155113
TCGA-BR-7901	0.287671	dead	0.0126713	0.0365506	0.0314738	0.0419582	0.0467185	0.0790538	0.0357171	0.0462215	0.0539962	0.126098	0.0279798	0.0364705	0.0860637	0.0900279	0.0203204	0.0531627	0.152407	0.0363337	0.110412	0.212462	0.0275247	0.078428	0.0511253	0.0564724	0.0515785	0.0797	0.123945	0.0823073	0.0655244	0.112169	0.0372321	0.0467026	0.138981	0.0393401	0.399979	0.0301301	0.146354	0.0608187	0.070237	0.0582175	0.0249239	0.0462373	0.0266787	0.0467102	0.0222813	0.0943832	0.135491
TCGA-FP-8209	4.96164	dead	0.014995	0.157392	0.0655245	0.0485607	0.07261	0.0740166	0.0441359	0.0693589	0.12193	0.194052	0.031603	0.0346228	0.0628805	0.18108	0.0380479	0.0740947	0.243004	0.0525652	0.155588	0.305943	0.0343843	0.0721804	0.0615203	0.0652585	0.0461048	0.121783	0.223973	0.189312	0.0397546	0.10002	0.0329896	0.108658	0.243429	0.163652	0.0574931	0.0343581	0.190363	0.0338188	0.15542	0.181139	0.0803448	0.0742639	0.0196723	0.14427	0.0411201	0.369723	0.195564
TCGA-CG-4469	0.589041	dead	0.541637	0.259797	0.744999	0.84522	0.422042	0.743233	0.725425	0.235011	0.862171	0.278039	0.0752474	0.456491	0.778915	0.214063	0.626235	0.491783	0.00531854	0.95642	0.0453154	0.870822	0.711508	0.986271	0.0404512	0.0522916	0.0290589	0.952547	0.0746513	0.992701	0.62986	0.351273	0.505485	0.038795	0.100169	0.846747	0.540554	-0.0406107	0.0187048	0.977059	0.525295	0.0168015	0.472844	0.697619	0.723425	0.532671	0.885403	0.103638	0.387592
TCGA-VQ-A8PE	1.84932	dead	0.014465	0.0930374	0.0322126	0.0551064	0.0270917	0.0921885	0.0462166	0.0380905	0.505999	0.243162	0.124924	0.0355493	0.0585164	0.187529	0.0412949	0.0588253	0.11198	0.0376696	0.125723	0.2537	0.0406724	0.0817321	0.0573102	0.0771513	0.0636158	0.209337	0.171712	0.110553	0.0480412	0.0741198	0.0391258	0.0382869	0.26792	0.0798592	0.0776434	0.0404494	0.147021	0.0485764	0.0703417	0.0956906	0.0289868	0.0414585	0.0277571	0.0548683	0.0435625	0.177722	0.164434
TCGA-HU-8243	0.493151	dead	0.0117011	0.0775793	0.384363	0.0772417	0.0707414	0.0650529	0.292226	0.399558	0.0562095	0.593016	0.0272683	0.047622	0.241372	0.450998	0.493899	0.0535199	0.066184	0.0330904	0.118688	0.545202	0.0310592	0.0967041	0.0454472	0.318471	0.0348283	0.17136	0.145289	0.746473	0.095171	0.103298	0.0397572	0.407785	0.218252	0.102007	0.0406518	0.0287408	0.164083	0.0314223	0.456644	0.0451922	0.0205117	0.0294032	0.0165987	0.0454095	0.0328092	0.166442	0.126667
TCGA-CG-4465	0.750685	dead	0.401606	0.346767	0.0503735	0.559176	0.0497622	0.676462	0.541055	0.259942	0.504271	0.554734	0.0886656	0.419711	0.395191	0.101011	0.0908567	0.653205	0.023859	0.803738	0.0740606	0.376706	0.0615055	0.359291	0.0412815	0.626565	0.615905	0.600816	0.0741891	0.658002	0.0603333	0.470104	0.493006	0.36225	0.11572	0.47927	0.774641	0.466342	0.351003	0.0516932	0.664131	0.0213351	0.0531492	0.634086	0.6321	0.576298	0.39663	0.558365	0.106683
TCGA-BR-7717	1.51233	dead	0.100266	0.328704	0.0406137	0.0472729	0.0252113	0.479101	0.109862	0.150334	0.357554	0.477764	0.0277682	0.051413	0.494196	0.175246	0.428048	0.401358	0.118624	0.267503	0.150463	0.602196	0.0266449	0.0594586	0.0508957	0.393585	0.0463443	0.523935	0.552342	0.527999	0.0402944	0.446202	0.0432396	0.0538497	0.111547	0.113054	0.603442	0.0603322	0.164388	0.0368334	0.113086	0.107881	0.38166	0.223808	0.0389222	0.0673815	0.173668	0.198052	0.118576
TCGA-VQ-A8PK	1.48767	dead	0.0100765	0.0477239	0.0275271	0.0355272	0.0250102	0.0477464	0.0433325	0.0261219	0.0458253	0.191662	0.0297141	0.0223662	0.0362608	0.295371	0.0250484	0.0429756	0.11822	0.0292556	0.0768267	0.380213	0.0389141	0.0885546	0.0425373	0.0669619	0.0400211	0.0854442	0.130137	0.0751902	0.0294741	0.072906	0.0412103	0.0642542	0.131717	0.0453081	0.694102	0.0253265	0.16652	0.0260805	0.0808489	0.0429607	0.0157208	0.0255415	0.0228751	0.0351476	0.0240225	0.120127	0.0952551
TCGA-VQ-A924	4.61918	dead	0.483425	0.444272	0.0429932	0.377948	0.332483	0.545632	0.293615	0.266317	0.514424	0.519871	0.439531	0.22715	0.324207	0.549077	0.328431	0.448879	0.347075	0.529466	0.466496	0.675077	0.336386	0.248676	0.305572	0.417623	0.0941871	0.494095	0.507955	0.548818	0.468485	0.380885	0.46022	0.0412587	0.531198	0.52523	0.530543	0.456978	0.443318	0.577177	0.429185	0.308293	0.429284	0.514522	0.400214	0.54061	0.420444	0.576971	0.354965
TCGA-CG-5718	3	dead	0.0216119	0.0634534	0.0341574	0.0508788	0.329988	0.104309	0.0432937	0.0599129	0.0750725	0.232372	0.0272695	0.0428079	0.098889	0.108843	0.0568117	0.0684874	0.095868	0.161119	0.0933963	0.131773	0.0453579	0.176983	0.0771612	0.0622278	0.0406537	0.108372	0.161042	0.252011	0.0559979	0.149793	0.0416733	0.03423	0.0859832	0.0440328	0.398167	0.0679558	0.13289	0.0402465	0.395574	0.0756146	0.0232767	0.039694	0.0274645	0.0679733	0.0267555	0.305941	0.102549
TCGA-VQ-A94T	0.936986	dead	0.0136736	0.262811	0.0412785	0.0285237	0.0249453	0.213038	0.0790668	0.262543	0.360756	0.0654977	0.028955	0.0411725	0.0331943	0.380353	0.0364728	0.0516184	0.146338	0.430013	0.0560701	0.124922	0.0403149	0.102381	0.0618302	0.148059	0.0425744	0.437771	0.120088	0.0538085	0.0435555	0.117042	0.033826	0.0420104	0.100534	0.0282817	0.845359	0.0260598	0.323252	0.0237083	0.223959	0.0346591	0.0166067	0.129316	0.026368	0.0481825	0.0395666	0.117832	0.203695
TCGA-BR-8365	1.46027	dead	0.0119752	0.116873	0.0351816	0.0660463	0.158489	0.065409	0.0710007	0.235873	0.206972	0.309739	0.0308622	0.0583902	0.0467257	0.126043	0.0508054	0.0532252	0.216727	0.0508274	0.170077	0.236452	0.0519481	0.0844929	0.0604918	0.100739	0.0469957	0.14006	0.229725	0.168666	0.0611505	0.110859	0.0445818	0.208554	0.167589	0.101339	0.256859	0.0697209	0.210577	0.0332653	0.0960341	0.105291	0.026639	0.0299484	0.0318087	0.0495613	0.0382928	0.237806	0.192885
TCGA-D7-A6EY	0.953425	dead	0.233338	0.178369	0.0314188	0.0663216	0.0317093	0.270331	0.0741191	0.179997	0.45864	0.194388	0.245556	0.0211339	0.0608309	0.10484	0.197687	0.119746	0.177165	0.0284131	0.141384	0.514594	0.0199643	0.233115	0.0454768	0.0638814	0.0428553	0.436953	0.401973	0.116271	0.0280891	0.108231	0.037493	0.0203018	0.49067	0.0784725	0.466717	0.0333313	0.160379	0.0263359	0.0987499	0.0945948	0.0240644	0.154426	0.185438	0.0439126	0.038228	0.108051	0.210052
TCGA-EQ-8122	0.665753	dead	0.0132186	0.0396298	0.0341461	0.0285537	0.0677452	0.204034	0.0241986	0.402993	0.13994	0.0678473	0.0280621	0.0361699	0.0324727	0.0580335	0.0246007	0.0308192	0.0979098	0.0252218	0.0677904	0.205188	0.0343774	0.0638014	0.0284332	0.0375638	0.0416529	0.599956	0.0956199	0.0323755	0.047103	0.0691748	0.0336315	0.0408557	0.263966	0.0314439	0.0209127	0.0254199	0.143272	0.0203697	0.0551206	0.0347264	0.0171577	0.0195648	0.0199726	0.035538	0.038355	0.0800267	0.0768131
TCGA-IN-7808	0.287671	dead	0.0150535	0.423133	0.0379874	0.0687468	0.0304874	0.314725	0.0359773	0.167002	0.436492	0.279522	0.0993936	0.033122	0.183048	0.281803	0.301519	0.320593	0.131013	0.303539	0.160693	0.450206	0.0401008	0.117878	0.0594167	0.082689	0.0433193	0.169924	0.435892	0.616815	0.0605031	0.364614	0.353828	0.0444264	0.165863	0.100437	0.486491	0.0352553	0.210575	0.0303544	0.356053	0.158146	0.396299	0.0584966	0.170977	0.0622649	0.0833485	0.11216	0.157451
TCGA-BR-8059	1.20274	dead	0.0170614	0.249211	0.0341766	0.0618315	0.0422587	0.0708667	0.0727383	0.253609	0.387061	0.577546	0.0262031	0.0259355	0.0805869	0.103627	0.0228753	0.0485649	0.187535	0.131871	0.15165	0.432173	0.0281594	0.0787293	0.158572	0.0701873	0.047577	0.132402	0.189111	0.129149	0.0627213	0.131405	0.0359239	0.0658961	0.271375	0.0891732	0.356124	0.305865	0.223632	0.0405221	0.0537274	0.13064	0.0163605	0.374979	0.109838	0.0554258	0.0476099	0.0892025	0.165601
TCGA-BR-8060	0.953425	dead	0.0173021	0.0305554	0.0253477	0.0308404	0.0286768	0.0681949	0.0323279	0.0300919	0.0673898	0.147438	0.0310736	0.0334065	0.0399026	0.0671788	0.0296571	0.0669668	0.142908	0.0313683	0.0755047	0.143972	0.0323264	0.0862583	0.041012	0.0497115	0.0382345	0.0930095	0.104665	0.0664704	0.0446608	0.0913425	0.0314265	0.0572811	0.132198	0.0495425	0.0292838	0.0239962	0.137047	0.0209616	0.0628166	0.044442	0.0184656	0.0241038	0.0315611	0.0394132	0.0226911	0.0743484	0.114597
TCGA-RD-A8N6	0.745205	dead	0.0124653	0.0319047	0.0334987	0.0239085	0.0279425	0.0316546	0.0187461	0.0272546	0.0808718	0.0590739	0.0179858	0.0314133	0.0322929	0.0499533	0.0206865	0.0376334	0.142213	0.0283831	0.0614337	0.0578489	0.0235116	0.0617308	0.214175	0.0334264	0.0342434	0.0949996	0.119562	0.0674732	0.0363528	0.06501	0.0364383	0.0399445	0.183422	0.0270927	0.0485676	0.0259051	0.155347	0.328573	0.0392481	0.02978	0.0158858	0.022991	0.0339504	0.0295202	0.0165674	0.0605171	0.0731994
TCGA-BR-8295	0.183562	dead	0.0158841	0.0518962	0.0366567	0.0560231	0.0221654	0.124157	0.0347284	0.0349918	0.0303663	0.298266	0.0232974	0.0238266	0.0612653	0.0820529	0.0311502	0.047742	0.0744804	0.0272626	0.155744	0.132288	0.0322244	0.0784629	0.344838	0.132972	0.0618653	0.125225	0.132008	0.0569473	0.0532481	0.0889584	0.0339752	0.0343235	0.110392	0.0755467	0.474795	0.0384062	0.217666	0.0257111	0.190782	0.0486834	0.0149364	0.0181446	0.0191664	0.0798586	0.0310021	0.207175	0.0930602
TCGA-VQ-A8PH	1.06575	dead	0.0149234	0.0880868	0.0570991	0.0846915	0.0277559	0.038254	0.0743363	0.0383581	0.0832053	0.215404	0.0230373	0.0305325	0.0611969	0.154127	0.0312767	0.0534559	0.0714603	0.0232901	0.123571	0.214876	0.0351832	0.0664663	0.0633039	0.0774285	0.0429503	0.141817	0.122562	0.124297	0.050283	0.080718	0.038855	0.383264	0.123538	0.0635846	0.0478056	0.037008	0.179478	0.0336518	0.0685771	0.0781598	0.01454	0.0405292	0.02328	0.0489012	0.0375583	0.186653	0.127197
TCGA-CG-4441	1.16712	dead	0.126646	0.0851165	0.0394005	0.0424908	0.0413696	0.289152	0.112764	0.235776	0.617321	0.228882	0.027913	0.0541301	0.225618	0.284417	0.038572	0.0567952	0.0989538	0.0485231	0.107032	0.385982	0.0556404	0.105345	0.0501029	0.0852645	0.0395113	0.390955	0.140615	0.429418	0.0430876	0.104156	0.0400131	0.0525897	0.341524	0.0764885	0.601412	0.0451886	0.250993	0.0314468	0.0692308	0.0764266	0.396062	0.0906697	0.028037	0.0765602	0.0286303	0.200632	0.145063
TCGA-D7-8576	1.22192	dead	0.0142294	0.1113	0.0360717	0.027218	0.0371398	0.0679141	0.0345135	0.0346471	0.0486242	0.19498	0.0305056	0.0496554	0.0596425	0.0579137	0.0204701	0.0417481	0.106454	0.0714611	0.086089	0.53547	0.0327501	0.072127	0.0566924	0.0499136	0.0405937	0.25084	0.135113	0.0664931	0.0528501	0.278944	0.0340239	0.0636427	0.13954	0.489269	0.0249386	0.0274031	0.174269	0.0219443	0.109557	0.0444634	0.0235537	0.485233	0.0253443	0.0459681	0.0699006	0.0760806	0.195015
TCGA-CD-A4MG	0.547945	dead	0.550226	0.298607	0.158399	0.214092	0.131029	0.609851	0.509951	0.358715	0.81793	0.231896	0.235275	0.281733	0.528251	0.414332	0.525344	0.75401	0.661392	0.429509	0.112378	0.481458	0.0343042	0.793698	0.0367571	0.139636	0.497969	0.775151	0.253855	0.77302	0.184178	0.502133	0.314204	0.0464871	0.657858	0.498211	0.805849	0.029438	0.147636	0.450852	0.677509	0.641111	0.476669	0.540678	0.723008	0.10775	0.249445	0.381416	0.617043
TCGA-VQ-AA6I	1.34521	dead	0.174097	0.360174	0.378281	0.0323329	0.0227236	0.580891	0.244178	0.126528	0.604286	0.328081	0.067121	0.0229405	0.369023	0.0836977	0.369108	0.496369	0.13907	0.414445	0.130265	0.638788	0.0438222	0.108697	0.0464413	0.0837899	0.0452149	0.586608	0.55554	0.438809	0.0387988	0.428393	0.0322161	0.0204201	0.396521	0.0624151	0.606357	0.0266868	0.195816	0.0270568	0.434537	0.0789963	0.170861	0.436006	0.318534	0.0503002	0.144268	0.187635	0.299901
TCGA-BR-4257	0.805479	dead	0.533657	0.0748953	0.5565	0.145666	0.0873649	0.577643	0.255802	0.362227	0.707089	0.480788	0.310128	0.327408	0.512271	0.137342	0.43213	0.596666	0.59023	0.0703704	0.494453	0.146015	0.0665194	0.164682	0.511942	0.062152	0.0297933	0.650533	0.107688	0.352901	0.0586742	0.295903	-0.0430842	0.0491297	0.539599	0.666551	0.636708	-0.0368055	0.431073	0.111733	0.0747188	0.0326617	0.0914546	0.41554	0.563321	0.0422182	0.537872	0.014726	0.0682387
TCGA-VQ-A94R	3.54521	dead	0.12749	0.0791861	0.713501	0.35639	0.197393	0.518297	0.267771	0.211271	0.69763	0.614527	0.0348295	0.34322	0.0653967	0.0556016	0.453376	0.45581	0.340583	0.552607	0.338014	0.639055	0.0978314	0.148281	0.0939715	0.495536	0.053889	0.683902	0.395626	0.751217	0.573463	0.528331	0.516824	0.099148	0.115964	0.277225	0.438589	0.508916	0.391619	0.35082	0.428251	0.0490761	0.517825	0.241479	0.0392651	0.0518917	0.0577071	0.218598	0.127867
TCGA-BR-6564	2.17534	dead	0.0148546	0.0979237	0.0431119	0.0447566	0.0520908	0.253263	0.0570519	0.0415331	0.125685	0.148201	0.0311222	0.0375449	0.057027	0.0787255	0.0272197	0.0752463	0.15974	0.0349603	0.115459	0.327925	0.0554237	0.0755084	0.0436071	0.0637037	0.0328519	0.304195	0.344244	0.0962234	0.0366878	0.116295	0.0347254	0.0820136	0.30557	0.0582844	0.309011	0.0277832	0.21712	0.0732497	0.0597653	0.114277	0.0199978	0.0509379	0.0271355	0.0501405	0.142497	0.0946878	0.149224
TCGA-D7-A748	0.361644	dead	0.0132542	0.225647	0.0480613	0.0402622	0.0300012	0.284025	0.0431794	0.0752328	0.0752992	0.0918573	0.033542	0.0217784	0.185007	0.0966894	0.0296782	0.0483565	0.123448	0.0366511	0.100935	0.271132	0.0440567	0.220248	0.0508387	0.0598079	0.0574677	0.148061	0.110188	0.0773937	0.0382133	0.0775628	0.034154	0.0503522	0.145495	0.0382712	0.106665	0.0248944	0.275646	0.0288258	0.033207	0.0989141	0.0146996	0.279722	0.0297956	0.0350232	0.0703558	0.0727058	0.146135
TCGA-BR-4183	0.550685	dead	0.116331	0.111944	0.331525	0.0671	0.0555939	0.441389	0.0576465	0.284316	0.371747	0.133379	0.0553946	0.115043	0.147239	0.19762	0.044938	0.0934946	0.0842309	0.111707	0.0874599	0.276996	0.0625097	0.108628	0.0598325	0.0552325	0.0228392	0.531171	0.122056	0.722877	0.0551981	0.431336	-0.0259516	0.0477398	0.156522	0.0906714	0.47119	-0.0346037	0.139539	0.068814	0.167569	0.0791779	0.322147	0.100307	0.0329955	0.0451275	0.0916053	0.0711319	0.159223
TCGA-CG-5734	0.665753	dead	0.299704	0.0924265	0.0357164	0.0586538	0.0324193	0.185977	0.197718	0.111475	0.259165	0.272195	0.0359241	0.0501697	0.16106	0.212592	0.140719	0.203319	0.134563	0.0886383	0.168121	0.157211	0.049312	0.189305	0.0602107	0.0702324	0.0616184	0.314221	0.184172	0.30835	0.117065	0.187825	0.0443194	0.0298892	0.155036	0.286369	0.20032	0.0370842	0.231792	0.0749607	0.152717	0.135268	0.0315171	0.305028	0.0347077	0.184182	0.0628023	0.481473	0.260394
TCGA-D7-6527	0.854795	dead	0.0103155	0.0660666	0.033883	0.0250546	0.0358534	0.078454	0.0382141	0.0384388	0.0532828	0.235227	0.0280091	0.031317	0.0401077	0.0817175	0.0229117	0.036876	0.128815	0.0294505	0.0863004	0.108813	0.0268945	0.086416	0.0474012	0.0549872	0.039043	0.0793558	0.15321	0.0722623	0.0457473	0.078048	0.0357337	0.0358594	0.0912189	0.0438353	0.694377	0.0332367	0.132009	0.0487098	0.0803221	0.0554845	0.028824	0.0300802	0.0255577	0.044638	0.0195261	0.125127	0.102212
TCGA-VQ-A8PJ	0.224658	dead	0.0132465	0.0738862	0.0386227	0.0313967	0.0249442	0.328599	0.024563	0.0308397	0.0361443	0.102662	0.0353737	0.0376893	0.0441413	0.05881	0.0277542	0.0273671	0.0417878	0.0356567	0.0863522	0.162003	0.0419079	0.125635	0.0391085	0.0356786	0.0456992	0.624521	0.0806584	0.275065	0.0518422	0.0592345	0.0345664	0.51774	0.215827	0.0310036	0.0315509	0.0234285	0.147047	0.0245255	0.0618566	0.0522073	0.014182	0.0220674	0.0226009	0.0383199	0.0324787	0.0803498	0.07645
TCGA-CG-5725	1.25205	dead	0.0206801	0.0441733	0.0415145	0.0516116	0.0318599	0.116664	0.0373699	0.0366168	0.0490704	0.0843789	0.0330606	0.100383	0.0403561	0.039868	0.0445513	0.060139	0.0514595	0.0380772	0.0689759	0.0824569	0.0510469	0.139911	0.0563915	0.0610287	0.0493139	0.322417	0.151042	0.636877	0.0678942	0.08944	0.0470063	0.0336926	0.0601078	0.0360401	0.0373407	0.0393711	0.110843	0.0376522	0.0687543	0.0393287	0.018963	0.0321206	0.0210191	0.0540343	0.022713	0.0918872	0.0733028
[truncated: 104 more columns]
