# Supplementary material for: Identification of the subtypes of gastric cancer based on DNA methylation and the prediction of prognosis
Source: Clin Epigenetics. 2020 Oct 28;12:161. doi: 10.1186/s13148-020-00940-3 (PMC7592597; doi:10.1186/s13148-020-00940-3)
Supplement: Supplementary file 11 — Additional file 11: Supplementary Table 10. Functional enrichment analysis of site genes. [file 13148_2020_940_MOESM11_ESM.xlsx]

## Sheet: SHEET
Supplementary Table 10.Functional enrichment analysis of site genes
Term	Term PValue	Count	Associated Genes Found
Pathways in cancer	0.00749871	31	APC, ARNT2, BID, BRAF, CALM1, CASP3, CCNE2, CDKN2A, ESR2, FGF19, FGFR4, GNA12, GNB4, GNG11, HMOX1, IL15RA, LAMA4, MLH1, NFE2L2, NOTCH1, PDGFB, PDGFRA, PRKCG, STAT5B, TGFB1, TGFB2, TGFB3, TP53, WNT2, WNT6, WNT7B
Hepatocellular carcinoma	0.00108821	15	APC, BRAF, CDKN2A, HMOX1, NFE2L2, PRKCG, SMARCD2, SMARCD3, TGFB1, TGFB2, TGFB3, TP53, WNT2, WNT6, WNT7B
Proteoglycans in cancer	0.0351928	13	ANK2, BRAF, CASP3, CTSL, ITGA5, PRKCG, TGFB1, TGFB2, THBS1, TP53, WNT2, WNT6, WNT7B
Gastric cancer	0.0115465	12	APC, BRAF, CCNE2, FGF19, MLH1, TGFB1, TGFB2, TGFB3, TP53, WNT2, WNT6, WNT7B
Colorectal cancer	0.00375539	9	APC, BRAF, CASP3, EREG, MLH1, TGFB1, TGFB2, TGFB3, TP53
Cell cycle	0.0454972	9	CCNE2, CDC14A, CDKN1C, CDKN2A, MCM7, TGFB1, TGFB2, TGFB3, TP53
Renal cell carcinoma	0.0119939	7	ARNT2, BRAF, PAK5, PDGFB, TGFB1, TGFB2, TGFB3
p53 signaling pathway	0.0149493	7	BID, CASP3, CCNE2, CDKN2A, PIDD1, THBS1, TP53
Chronic myeloid leukemia	0.0196519	7	BRAF, CDKN2A, STAT5B, TGFB1, TGFB2, TGFB3, TP53
Melanoma	0.0454716	6	BRAF, CDKN2A, FGF19, PDGFB, PDGFRA, TP53
