# Supplementary material for: Identification of the subtypes of gastric cancer based on DNA methylation and the prediction of prognosis
Source: Clin Epigenetics. 2020 Oct 28;12:161. doi: 10.1186/s13148-020-00940-3 (PMC7592597; doi:10.1186/s13148-020-00940-3)
Supplement: Supplementary file 12 — Additional file 12: Supplementary Table 11. P values of the expression of site genes among different clinical categories [file 13148_2020_940_MOESM12_ESM.xlsx]

## Sheet: SHEET
Supplementary Table 11.P values of the expression of site genes among different clinical categories
gene	survival state	clinical T category	grade	stage
ITGA5	0.017986	0.00171641	5.56626e-09	0.00209305
LAMA4	0.00189772	2.82713e-05	0.225718	0.00474359
TGFB2	0.0010849	0.0148365	0.00246193	0.0106854
FGF19	0.00250915	0.405353	0.0192178	0.0117127
FGFR4	0.299476	0.29834	0.66421	0.0286145
PDGFB	0.0241922	0.000683573	0.000708075	0.0302105
WNT2	0.831045	1.54755e-05	0.00697699	0.036318
GNG11	0.0376582	0.00509521	0.00137462	0.0462693
ESR2	0.978037	0.108787	0.367545	0.0601559
BID	0.179559	0.778851	0.000401229	0.0633333
CCNE2	0.0486238	0.527732	1.70199e-05	0.0712234
CTSL	0.116592	0.00215082	0.298158	0.118089
NFE2L2	0.0320376	0.0199901	0.000140662	0.131189
SMARCD2	0.0146916	0.677937	0.000111352	0.143261
TGFB3	0.502184	0.000154228	0.35493	0.175273
ANK2	0.0930813	0.00315333	0.0261968	0.20487
MCM7	0.572498	0.0478962	0.231518	0.209866
SMARCD3	0.11186	0.00812852	0.293942	0.23356
EREG	0.0884834	0.773485	0.0396229	0.236506
MLH1	0.246863	0.0868082	0.412465	0.24435
GNA12	0.0448255	0.00240195	0.00871809	0.256024
PRKCG	0.107657	0.210095	0.00460094	0.323527
CDKN2A	0.813642	0.54832	0.459931	0.3379
PDGFRA	0.0301564	0.0322987	0.422512	0.389309
PIDD1	0.0233397	0.151673	0.022165	0.411643
CALM1	0.853927	0.821608	0.357768	0.497861
NOTCH1	0.751546	0.00768571	0.75705	0.502288
THBS1	0.10879	1.94968e-06	0.149343	0.508241
BRAF	0.146436	0.0327597	0.135703	0.51041
APC	0.461462	0.00882806	0.376585	0.532414
TP53	0.0853127	0.490124	0.145439	0.62399
CASP3	0.128244	0.164998	0.544141	0.631669
IL15RA	0.297876	0.128294	0.0465031	0.686
ARNT2	0.183495	0.632794	0.275745	0.705242
CDC14A	0.261187	0.23046	0.324546	0.71288
WNT7B	0.0229232	0.357204	0.273049	0.731126
PAK5	0.220205	0.396956	0.325828	0.783861
STAT5B	0.455205	0.00371162	0.879532	0.809842
WNT6	0.141247	0.0630119	0.595842	0.822627
CDKN1C	0.141713	0.173809	0.549463	0.823816
TGFB1	0.0586238	0.0028941	0.59425	0.835975
GNB4	0.21412	0.000168776	0.00184397	0.848315
HMOX1	0.572498	0.0102592	0.947731	0.921196
