# Supplementary material for: Identification of the subtypes of gastric cancer based on DNA methylation and the prediction of prognosis
Source: Clin Epigenetics. 2020 Oct 28;12:161. doi: 10.1186/s13148-020-00940-3 (PMC7592597; doi:10.1186/s13148-020-00940-3)
Supplement: Supplementary file 13 — Additional file 13: Supplementary Table 12. Differently changed site genes between patients with gastric cancer and the healthy people [file 13148_2020_940_MOESM13_ESM.xlsx]

## Sheet: SHEET
Supplementary Table S12-Differently changed site genes between patients with gastric cancer and the healthy people
id	Average level of the healthy	Average level of the patients with gastric cancer	FC(gastric cancer/normal)	Pvalue
EREG	0.90131	2.15435	2.39024	0.0342467
ARNT2	1.71432	2.5732	1.50101	0.0151954
GNA12	10.4242	13.3534	1.281	0.00421269
FGF19	0.00679133	2.24302	330.278	0.00272077
BRAF	2.61667	3.30026	1.26124	0.00104991
TGFB2	0.944489	1.7779	1.8824	0.000518887
CTSL	20.1846	32.81	1.62549	0.000298481
NOTCH1	9.34641	16.0509	1.71733	6.98517e-06
SMARCD2	21.4845	29.3117	1.36432	6.00813e-06
IL15RA	5.11788	8.32188	1.62604	3.77873e-08
TGFB3	1.76112	3.28111	1.86308	3.52868e-08
PIDD1	1.98448	3.36762	1.69697	3.17359e-12
BID	3.77888	8.91601	2.35943	2.63592e-13
PDGFB	3.23804	7.29592	2.25319	9.8908e-16
TP53	12.0394	22.9337	1.90488	1.15298e-18
PRKCG	0.141645	1.73011	12.2145	5.85115e-22
CDKN2A	0.886816	7.97615	8.99414	3.56474e-22
CCNE2	0.486658	1.41578	2.90918	4.29998e-24
MCM7	10.9314	33.6537	3.07864	2.70935e-32
FGFR4	3.84953	18.3498	4.76676	2.38737e-33
WNT2	0.0704457	2.31532	32.8668	3.44527e-46
